# Supplementary material for: Optical Interrogation of Sympathetic Neuronal Effects on Macroscopic Cardiomyocyte Network Dynamics
Source: iScience. 2020 Jul 1;23(7):101334. doi: 10.1016/j.isci.2020.101334 (PMC7363704; doi:10.1016/j.isci.2020.101334)
Supplement: Table S1. Protein Identification in Myocyte and Neuron-Myocyte Co-cultures by Liquid Chromatography-Tandem Mass Spectrometry (LC-MS/MS) Analysis and Database Searching, Related to Figures 2 and S7 (Sample SD22) — Protein extracts were processed by in-gel trypsin digestion and LC-MS/MS analysis of the tryptic peptides. LC-MS/MS raw data files were converted to Mascot generic files (.mgf) and proteins identified by database searching of the Uniprot-Swissprot database (taxonomy restriction: rat) using the MASCOT search algorithm. A target-decoy search strategy was employed, and data are displayed at a 1% false discovery rate (FDR). [file mmc2.xlsx]

## Sheet: ST1A_Protein ID_22-SD-Co
Database	UniProt_SwissProt 20151126
Taxonomy	Rattus (7,954 sequences)
Timestamp	13 Jun 2016 at 14:34:51 GMT
Type of search	MS/MS Ion Search
Quantitation	None
Enzyme	Trypsin
Fixed modifications	Carbamidomethyl (C)
Variable modifications	Oxidation (M)
Mass values	Monoisotopic
Protein mass	Unrestricted
Peptide mass tolerance	10 ppm
Fragment mass tolerance	0.06 Da
Max missed cleavages	2
Instrument type	Q-Exactive
Number of queries	48308
Significance threshold p<	0.001151
Max. number of families	AUTO
Ions score or expect cut-off	0
Preferred taxonomy	All entries
Show Percolator scores?	no
Family	Member	Database	Accession	Score	Mass	Num. of matches	Num. of significant matches	Num. of sequences	Num. of significant sequences	emPAI	Description
1	1	UniProt_SwissProt	P02564	9193	223743	485	272	212	127	13.3	Myosin-7 OS=Rattus norvegicus GN=Myh7 PE=1 SV=2
1	2	UniProt_SwissProt	P02563	8124	224168	451	242	204	122	11.63	Myosin-6 OS=Rattus norvegicus GN=Myh6 PE=1 SV=2
1	3	UniProt_SwissProt	Q62812	3274	227566	234	96	164	74	2.67	Myosin-9 OS=Rattus norvegicus GN=Myh9 PE=1 SV=3
1	4	UniProt_SwissProt	Q9JLT0	1989	229793	209	62	150	52	1.36	Myosin-10 OS=Rattus norvegicus GN=Myh10 PE=1 SV=1
1	5	UniProt_SwissProt	P12847	974	224746	145	43	97	27	0.66	Myosin-3 OS=Rattus norvegicus GN=Myh3 PE=3 SV=1
1	6	UniProt_SwissProt	Q62871	311	71533	22	6	18	6	0.37	Cytoplasmic dynein 1 intermediate chain 2 OS=Rattus norvegicus GN=Dync1i2 PE=1 SV=1
1	7	UniProt_SwissProt	P30839	247	54503	35	9	19	8	0.74	Fatty aldehyde dehydrogenase OS=Rattus norvegicus GN=Aldh3a2 PE=1 SV=1
1	8	UniProt_SwissProt	Q91V33	140	48456	38	9	27	8	0.86	KH domain-containing, RNA-binding, signal transduction-associated protein 1 OS=Rattus norvegicus GN=Khdrbs1 PE=1 SV=1
1	9	UniProt_SwissProt	Q63357	68	116820	53	2	44	2	0.07	Unconventional myosin-Id OS=Rattus norvegicus GN=Myo1d PE=1 SV=3
1	10	UniProt_SwissProt	Q03348	58	91116	18	2	14	2	0.09	Receptor-type tyrosine-protein phosphatase alpha OS=Rattus norvegicus GN=Ptpra PE=1 SV=1
1	11	UniProt_SwissProt	Q6P752	42	62003	9	2	7	2	0.13	Torsin-1A-interacting protein 2 OS=Rattus norvegicus GN=Tor1aip2 PE=2 SV=1
2	1	UniProt_SwissProt	P63259	5192	42108	258	166	31	22	13.55	Actin, cytoplasmic 2 OS=Rattus norvegicus GN=Actg1 PE=1 SV=1
2	2	UniProt_SwissProt	P63269	3943	42249	229	146	28	23	16.14	Actin, gamma-enteric smooth muscle OS=Rattus norvegicus GN=Actg2 PE=2 SV=1
2	3	UniProt_SwissProt	P68136	3463	42366	218	135	27	22	12.04	Actin, alpha skeletal muscle OS=Rattus norvegicus GN=Acta1 PE=1 SV=1
2	4	UniProt_SwissProt	Q5M7U6	380	44990	41	14	26	12	1.73	Actin-related protein 2 OS=Rattus norvegicus GN=Actr2 PE=2 SV=1
2	5	UniProt_SwissProt	P85515	191	42701	33	10	22	9	1.21	Alpha-centractin OS=Rattus norvegicus GN=Actr1a PE=1 SV=1
2	6	UniProt_SwissProt	D3ZZ80	94	200820	47	8	37	8	0.16	Obscurin-like protein 1 OS=Rattus norvegicus GN=Obsl1 PE=2 SV=3
3	1	UniProt_SwissProt	P16086	3654	285261	264	117	198	92	2.49	Spectrin alpha chain, non-erythrocytic 1 OS=Rattus norvegicus GN=Sptan1 PE=1 SV=2
4	1	UniProt_SwissProt	P31000	3451	53757	186	115	57	39	20.83	Vimentin OS=Rattus norvegicus GN=Vim PE=1 SV=2
4	2	UniProt_SwissProt	P30427	2709	535152	434	110	321	103	1.08	Plectin OS=Rattus norvegicus GN=Plec PE=1 SV=2
4	3	UniProt_SwissProt	P48675	2044	53481	115	65	45	33	12.51	Desmin OS=Rattus norvegicus GN=Des PE=1 SV=2
4	4	UniProt_SwissProt	P21531	603	46392	64	29	39	21	5.45	60S ribosomal protein L3 OS=Rattus norvegicus GN=Rpl3 PE=1 SV=3
4	5	UniProt_SwissProt	P61206	384	20645	26	12	18	8	3.21	ADP-ribosylation factor 3 OS=Rattus norvegicus GN=Arf3 PE=2 SV=2
4	6	UniProt_SwissProt	P61751	343	20498	16	10	11	8	3.24	ADP-ribosylation factor 4 OS=Rattus norvegicus GN=Arf4 PE=2 SV=2
4	7	UniProt_SwissProt	P84083	305	20631	16	10	11	7	2.52	ADP-ribosylation factor 5 OS=Rattus norvegicus GN=Arf5 PE=1 SV=2
4	8	UniProt_SwissProt	Q5M7V8	285	108302	94	10	71	9	0.37	Thyroid hormone receptor-associated protein 3 OS=Rattus norvegicus GN=Thrap3 PE=1 SV=1
4	9	UniProt_SwissProt	Q6P6Q2	182	61959	55	10	37	9	0.73	Keratin, type II cytoskeletal 5 OS=Rattus norvegicus GN=Krt5 PE=1 SV=1
4	10	UniProt_SwissProt	P39052	180	98511	75	12	43	12	0.59	Dynamin-2 OS=Rattus norvegicus GN=Dnm2 PE=1 SV=1
4	11	UniProt_SwissProt	Q4FZU2	141	59555	42	4	29	3	0.21	Keratin, type II cytoskeletal 6A OS=Rattus norvegicus GN=Krt6a PE=1 SV=1
4	12	UniProt_SwissProt	Q10758	137	53985	42	7	29	6	0.52	Keratin, type II cytoskeletal 8 OS=Rattus norvegicus GN=Krt8 PE=1 SV=3
4	13	UniProt_SwissProt	Q6IMF3	105	65190	22	4	18	4	0.26	Keratin, type II cytoskeletal 1 OS=Rattus norvegicus GN=Krt1 PE=2 SV=1
4	14	UniProt_SwissProt	P62332	72	20183	13	3	12	3	0.73	ADP-ribosylation factor 6 OS=Rattus norvegicus GN=Arf6 PE=1 SV=2
4	15	UniProt_SwissProt	Q6IG02	66	69484	17	4	13	4	0.24	Keratin, type II cytoskeletal 2 epidermal OS=Rattus norvegicus GN=Krt2 PE=3 SV=1
4	16	UniProt_SwissProt	Q920F5	41	55298	24	2	16	2	0.15	Malonyl-CoA decarboxylase, mitochondrial OS=Rattus norvegicus GN=Mlycd PE=1 SV=1
5	1	UniProt_SwissProt	P10719	2932	56318	137	98	30	26	11.72	ATP synthase subunit beta, mitochondrial OS=Rattus norvegicus GN=Atp5b PE=1 SV=2
6	1	UniProt_SwissProt	P63039	2901	61088	120	82	52	36	13.22	60 kDa heat shock protein, mitochondrial OS=Rattus norvegicus GN=Hspd1 PE=1 SV=1
7	1	UniProt_SwissProt	P04764	2758	47440	115	75	35	21	6.87	Alpha-enolase OS=Rattus norvegicus GN=Eno1 PE=1 SV=4
7	2	UniProt_SwissProt	P07323	1256	47510	55	33	24	17	2.84	Gamma-enolase OS=Rattus norvegicus GN=Eno2 PE=1 SV=2
8	1	UniProt_SwissProt	P15999	2616	59831	133	73	47	31	8.06	ATP synthase subunit alpha, mitochondrial OS=Rattus norvegicus GN=Atp5a1 PE=1 SV=2
8	2	UniProt_SwissProt	Q6AYD3	469	43971	54	21	36	17	3.66	Proliferation-associated protein 2G4 OS=Rattus norvegicus GN=Pa2g4 PE=1 SV=1
9	1	UniProt_SwissProt	P11442	2421	193187	166	83	102	58	2.25	Clathrin heavy chain 1 OS=Rattus norvegicus GN=Cltc PE=1 SV=3
9	2	UniProt_SwissProt	P97690	91	138761	122	5	91	5	0.15	Structural maintenance of chromosomes protein 3 OS=Rattus norvegicus GN=Smc3 PE=1 SV=1
10	1	UniProt_SwissProt	Q9Z1P2	2394	103466	130	75	69	46	5.45	Alpha-actinin-1 OS=Rattus norvegicus GN=Actn1 PE=1 SV=1
10	2	UniProt_SwissProt	Q9QXQ0	2144	105306	125	70	66	44	4.41	Alpha-actinin-4 OS=Rattus norvegicus GN=Actn4 PE=1 SV=2
10	3	UniProt_SwissProt	Q9Z2Q1	893	136328	65	35	44	28	1.3	Protein transport protein Sec31A OS=Rattus norvegicus GN=Sec31a PE=1 SV=2
11	1	UniProt_SwissProt	P04937	2375	275990	125	80	82	57	1.25	Fibronectin OS=Rattus norvegicus GN=Fn1 PE=1 SV=2
12	1	UniProt_SwissProt	P38650	2279	534653	306	93	229	82	0.8	Cytoplasmic dynein 1 heavy chain 1 OS=Rattus norvegicus GN=Dync1h1 PE=1 SV=1
13	1	UniProt_SwissProt	P11507	2176	116347	118	74	61	43	3.92	Sarcoplasmic/endoplasmic reticulum calcium ATPase 2 OS=Rattus norvegicus GN=Atp2a2 PE=1 SV=1
13	2	UniProt_SwissProt	P06685	1690	114293	83	51	51	35	2.76	Sodium/potassium-transporting ATPase subunit alpha-1 OS=Rattus norvegicus GN=Atp1a1 PE=1 SV=1
13	3	UniProt_SwissProt	P06686	756	113457	64	24	44	16	0.88	Sodium/potassium-transporting ATPase subunit alpha-2 OS=Rattus norvegicus GN=Atp1a2 PE=1 SV=1
14	1	UniProt_SwissProt	D3ZHA0	2051	293427	173	75	133	66	1.35	Filamin-C OS=Rattus norvegicus GN=Flnc PE=1 SV=1
14	2	UniProt_SwissProt	P41123	271	24351	44	14	27	10	4.39	60S ribosomal protein L13 OS=Rattus norvegicus GN=Rpl13 PE=1 SV=2
15	1	UniProt_SwissProt	P06761	2051	72473	114	66	51	35	6.23	78 kDa glucose-regulated protein OS=Rattus norvegicus GN=Hspa5 PE=1 SV=1
15	2	UniProt_SwissProt	P63018	1606	71055	103	63	53	33	6.52	Heat shock cognate 71 kDa protein OS=Rattus norvegicus GN=Hspa8 PE=1 SV=1
15	3	UniProt_SwissProt	P0DMW0	614	70427	47	18	35	15	1.23	Heat shock 70 kDa protein 1A OS=Rattus norvegicus GN=Hspa1a PE=2 SV=1
15	4	UniProt_SwissProt	P14659	416	69884	42	16	32	12	0.91	Heat shock-related 70 kDa protein 2 OS=Rattus norvegicus GN=Hspa2 PE=1 SV=2
15	5	UniProt_SwissProt	P62271	218	17708	30	11	19	10	7.01	40S ribosomal protein S18 OS=Rattus norvegicus GN=Rps18 PE=1 SV=3
16	1	UniProt_SwissProt	P11980	1957	58294	102	64	46	31	10.66	Pyruvate kinase PKM OS=Rattus norvegicus GN=Pkm PE=1 SV=3
17	1	UniProt_SwissProt	P29457	1920	46602	94	66	32	21	7.14	Serpin H1 OS=Rattus norvegicus GN=Serpinh1 PE=1 SV=1
18	1	UniProt_SwissProt	Q66HD0	1716	92998	140	71	74	38	4.51	Endoplasmin OS=Rattus norvegicus GN=Hsp90b1 PE=1 SV=2
18	2	UniProt_SwissProt	P34058	1591	83571	133	62	67	40	5.98	Heat shock protein HSP 90-beta OS=Rattus norvegicus GN=Hsp90ab1 PE=1 SV=4
18	3	UniProt_SwissProt	P82995	1459	85161	120	54	61	35	4.4	Heat shock protein HSP 90-alpha OS=Rattus norvegicus GN=Hsp90aa1 PE=1 SV=3
18	4	UniProt_SwissProt	Q5XHZ0	544	80639	50	22	36	17	1.22	Heat shock protein 75 kDa, mitochondrial OS=Rattus norvegicus GN=Trap1 PE=1 SV=1
18	5	UniProt_SwissProt	P13803	410	35272	31	18	20	14	3.42	Electron transfer flavoprotein subunit alpha, mitochondrial OS=Rattus norvegicus GN=Etfa PE=1 SV=4
19	1	UniProt_SwissProt	Q6P9T8	1677	50225	94	54	26	20	5.52	Tubulin beta-4B chain OS=Rattus norvegicus GN=Tubb4b PE=1 SV=1
19	2	UniProt_SwissProt	P69897	1620	50095	97	59	28	21	7.2	Tubulin beta-5 chain OS=Rattus norvegicus GN=Tubb5 PE=1 SV=1
19	3	UniProt_SwissProt	P85108	1473	50274	82	52	23	16	4.59	Tubulin beta-2A chain OS=Rattus norvegicus GN=Tubb2a PE=1 SV=1
19	4	UniProt_SwissProt	Q4QRB4	1091	50842	58	35	20	16	3.39	Tubulin beta-3 chain OS=Rattus norvegicus GN=Tubb3 PE=1 SV=1
20	1	UniProt_SwissProt	P56741	1654	141871	116	59	84	45	2.51	Myosin-binding protein C, cardiac-type OS=Rattus norvegicus GN=Mybpc3 PE=1 SV=2
21	1	UniProt_SwissProt	P68370	1636	50788	74	49	26	18	4.49	Tubulin alpha-1A chain OS=Rattus norvegicus GN=Tuba1a PE=1 SV=1
21	2	UniProt_SwissProt	Q6AYZ1	1450	50590	70	46	26	18	4.13	Tubulin alpha-1C chain OS=Rattus norvegicus GN=Tuba1c PE=1 SV=1
21	3	UniProt_SwissProt	Q5XIF6	1443	50634	65	43	25	16	3.76	Tubulin alpha-4A chain OS=Rattus norvegicus GN=Tuba4a PE=1 SV=1
22	1	UniProt_SwissProt	P48721	1609	74097	105	48	61	29	4.1	Stress-70 protein, mitochondrial OS=Rattus norvegicus GN=Hspa9 PE=1 SV=3
23	1	UniProt_SwissProt	Q9ER34	1552	86121	105	60	50	31	3.44	Aconitate hydratase, mitochondrial OS=Rattus norvegicus GN=Aco2 PE=1 SV=2
24	1	UniProt_SwissProt	P85972	1522	117112	159	54	94	43	3.57	Vinculin OS=Rattus norvegicus GN=Vcl PE=1 SV=1
25	1	UniProt_SwissProt	P05197	1491	96192	128	59	70	39	4.41	Elongation factor 2 OS=Rattus norvegicus GN=Eef2 PE=1 SV=4
25	2	UniProt_SwissProt	Q641X3	136	61070	19	6	17	6	0.45	Beta-hexosaminidase subunit alpha OS=Rattus norvegicus GN=Hexa PE=2 SV=1
26	1	UniProt_SwissProt	Q05962	1476	33196	88	54	28	17	10.95	ADP/ATP translocase 1 OS=Rattus norvegicus GN=Slc25a4 PE=1 SV=3
26	2	UniProt_SwissProt	Q09073	1356	33108	84	49	30	17	9.76	ADP/ATP translocase 2 OS=Rattus norvegicus GN=Slc25a5 PE=1 SV=3
27	1	UniProt_SwissProt	P04797	1465	36090	73	47	27	17	9.9	Glyceraldehyde-3-phosphate dehydrogenase OS=Rattus norvegicus GN=Gapdh PE=1 SV=3
28	1	UniProt_SwissProt	P48679	1441	74564	100	55	65	40	6.96	Prelamin-A/C OS=Rattus norvegicus GN=Lmna PE=1 SV=1
28	2	UniProt_SwissProt	P70615	764	66794	73	29	55	28	3.86	Lamin-B1 OS=Rattus norvegicus GN=Lmnb1 PE=1 SV=3
29	1	UniProt_SwissProt	Q64428	1424	83297	89	48	50	25	2.9	Trifunctional enzyme subunit alpha, mitochondrial OS=Rattus norvegicus GN=Hadha PE=1 SV=2
30	1	UniProt_SwissProt	P46462	1304	89977	104	45	64	33	3.73	Transitional endoplasmic reticulum ATPase OS=Rattus norvegicus GN=Vcp PE=1 SV=3
31	1	UniProt_SwissProt	P16617	1272	44909	90	41	40	21	7.08	Phosphoglycerate kinase 1 OS=Rattus norvegicus GN=Pgk1 PE=1 SV=2
32	1	UniProt_SwissProt	O35763	1271	67868	117	48	70	33	5.63	Moesin OS=Rattus norvegicus GN=Msn PE=1 SV=3
32	2	UniProt_SwissProt	P31977	609	69462	85	27	58	20	1.96	Ezrin OS=Rattus norvegicus GN=Ezr PE=1 SV=3
33	1	UniProt_SwissProt	P04785	1271	57315	98	50	54	32	8.36	Protein disulfide-isomerase OS=Rattus norvegicus GN=P4hb PE=1 SV=2
34	1	UniProt_SwissProt	P11598	1260	57044	87	50	47	31	7.83	Protein disulfide-isomerase A3 OS=Rattus norvegicus GN=Pdia3 PE=1 SV=2
34	2	UniProt_SwissProt	Q8R560	112	36383	20	6	15	6	0.85	Ankyrin repeat domain-containing protein 1 OS=Rattus norvegicus GN=Ankrd1 PE=1 SV=1
35	1	UniProt_SwissProt	P04636	1259	36117	55	36	28	17	5.49	Malate dehydrogenase, mitochondrial OS=Rattus norvegicus GN=Mdh2 PE=1 SV=2
36	1	UniProt_SwissProt	P48037	1251	76106	105	53	63	38	6.26	Annexin A6 OS=Rattus norvegicus GN=Anxa6 PE=1 SV=2
37	1	UniProt_SwissProt	Q5U300	1104	118910	71	32	49	26	1.29	Ubiquitin-like modifier-activating enzyme 1 OS=Rattus norvegicus GN=Uba1 PE=1 SV=1
37	2	UniProt_SwissProt	F1LYQ8	82	119566	41	3	30	3	0.1	FERM, RhoGEF and pleckstrin domain-containing protein 1 OS=Rattus norvegicus GN=Farp1 PE=1 SV=2
38	1	UniProt_SwissProt	P18418	1104	48137	76	43	32	19	3.76	Calreticulin OS=Rattus norvegicus GN=Calr PE=1 SV=1
39	1	UniProt_SwissProt	Q920L2	1080	72596	72	34	42	20	1.98	Succinate dehydrogenase [ubiquinone] flavoprotein subunit, mitochondrial OS=Rattus norvegicus GN=Sdha PE=1 SV=1
40	1	UniProt_SwissProt	P62630	1065	50424	88	48	30	16	3.8	Elongation factor 1-alpha 1 OS=Rattus norvegicus GN=Eef1a1 PE=2 SV=1
40	2	UniProt_SwissProt	P62632	699	50764	46	23	26	10	1.26	Elongation factor 1-alpha 2 OS=Rattus norvegicus GN=Eef1a2 PE=1 SV=1
41	1	UniProt_SwissProt	Q63617	1059	111448	85	35	56	27	1.59	Hypoxia up-regulated protein 1 OS=Rattus norvegicus GN=Hyou1 PE=1 SV=1
41	2	UniProt_SwissProt	Q62952	891	62327	43	24	26	18	2.56	Dihydropyrimidinase-related protein 3 OS=Rattus norvegicus GN=Dpysl3 PE=1 SV=2
41	3	UniProt_SwissProt	O88600	805	94795	67	23	52	22	1.4	Heat shock 70 kDa protein 4 OS=Rattus norvegicus GN=Hspa4 PE=1 SV=1
41	4	UniProt_SwissProt	P47942	786	62638	50	28	30	21	2.99	Dihydropyrimidinase-related protein 2 OS=Rattus norvegicus GN=Dpysl2 PE=1 SV=1
41	5	UniProt_SwissProt	P18298	164	44030	20	5	13	5	0.53	S-adenosylmethionine synthase isoform type-2 OS=Rattus norvegicus GN=Mat2a PE=1 SV=1
42	1	UniProt_SwissProt	P02454	1039	138895	72	37	50	32	1.46	Collagen alpha-1(I) chain OS=Rattus norvegicus GN=Col1a1 PE=1 SV=5
42	2	UniProt_SwissProt	P02466	782	129999	71	31	52	29	1.33	Collagen alpha-2(I) chain OS=Rattus norvegicus GN=Col1a2 PE=1 SV=3
43	1	UniProt_SwissProt	P05065	1008	39783	80	46	36	25	10.65	Fructose-bisphosphate aldolase A OS=Rattus norvegicus GN=Aldoa PE=1 SV=2
43	2	UniProt_SwissProt	P09117	394	39658	45	17	27	11	2.11	Fructose-bisphosphate aldolase C OS=Rattus norvegicus GN=Aldoc PE=1 SV=3
44	1	UniProt_SwissProt	Q5XFX0	1000	22550	51	32	17	15	15.51	Transgelin-2 OS=Rattus norvegicus GN=Tagln2 PE=1 SV=1
45	1	UniProt_SwissProt	Q62969	983	57206	60	31	37	22	3.86	Prostacyclin synthase OS=Rattus norvegicus GN=Ptgis PE=2 SV=1
46	1	UniProt_SwissProt	Q9Z1A6	973	142066	129	33	86	28	1.17	Vigilin OS=Rattus norvegicus GN=Hdlbp PE=1 SV=1
47	1	UniProt_SwissProt	P08733	958	18868	66	45	19	16	60.46	Myosin regulatory light chain 2, ventricular/cardiac muscle isoform OS=Rattus norvegicus GN=Myl2 PE=1 SV=2
47	2	UniProt_SwissProt	P13832	545	19940	23	16	13	9	6.69	Myosin regulatory light chain RLC-A OS=Rattus norvegicus GN=Rlc-a PE=2 SV=2
47	3	UniProt_SwissProt	Q64122	229	19765	13	9	9	8	4.41	Myosin regulatory light polypeptide 9 OS=Rattus norvegicus GN=Myl9 PE=1 SV=2
48	1	UniProt_SwissProt	P04642	956	36712	72	40	28	22	9.45	L-lactate dehydrogenase A chain OS=Rattus norvegicus GN=Ldha PE=1 SV=1
48	2	UniProt_SwissProt	P42123	351	36874	37	17	22	13	3.15	L-lactate dehydrogenase B chain OS=Rattus norvegicus GN=Ldhb PE=1 SV=2
49	1	UniProt_SwissProt	Q00715	950	13982	45	25	11	7	9.59	Histone H2B type 1 OS=Rattus norvegicus PE=1 SV=2
49	2	UniProt_SwissProt	Q00729	136	14273	28	9	12	5	2.6	Histone H2B type 1-A OS=Rattus norvegicus GN=Hist1h2ba PE=1 SV=2
50	1	UniProt_SwissProt	P62944	950	105398	70	38	53	29	1.83	AP-2 complex subunit beta OS=Rattus norvegicus GN=Ap2b1 PE=1 SV=1
50	2	UniProt_SwissProt	P52303	460	105377	54	20	42	18	0.91	AP-1 complex subunit beta-1 OS=Rattus norvegicus GN=Ap1b1 PE=1 SV=1
51	1	UniProt_SwissProt	Q9Z2L0	948	30851	40	26	20	14	4.45	Voltage-dependent anion-selective channel protein 1 OS=Rattus norvegicus GN=Vdac1 PE=1 SV=4
51	2	UniProt_SwissProt	P81155	481	32353	17	12	13	10	2.18	Voltage-dependent anion-selective channel protein 2 OS=Rattus norvegicus GN=Vdac2 PE=1 SV=2
51	3	UniProt_SwissProt	Q9R1Z0	231	31178	23	10	17	9	1.94	Voltage-dependent anion-selective channel protein 3 OS=Rattus norvegicus GN=Vdac3 PE=1 SV=2
52	1	UniProt_SwissProt	Q07936	943	38939	69	30	36	18	5.23	Annexin A2 OS=Rattus norvegicus GN=Anxa2 PE=1 SV=2
53	1	UniProt_SwissProt	P54001	934	61202	73	39	45	27	4.28	Prolyl 4-hydroxylase subunit alpha-1 OS=Rattus norvegicus GN=P4ha1 PE=2 SV=2
54	1	UniProt_SwissProt	Q811A3	916	85116	69	35	45	26	2.17	Procollagen-lysine,2-oxoglutarate 5-dioxygenase 2 OS=Rattus norvegicus GN=Plod2 PE=2 SV=1
54	2	UniProt_SwissProt	Q5U367	421	85577	38	15	33	12	0.7	Procollagen-lysine,2-oxoglutarate 5-dioxygenase 3 OS=Rattus norvegicus GN=Plod3 PE=2 SV=1
55	1	UniProt_SwissProt	P56574	913	51391	75	41	42	25	6.22	Isocitrate dehydrogenase [NADP], mitochondrial OS=Rattus norvegicus GN=Idh2 PE=1 SV=2
55	2	UniProt_SwissProt	P41562	199	47047	33	13	25	12	1.61	Isocitrate dehydrogenase [NADP] cytoplasmic OS=Rattus norvegicus GN=Idh1 PE=1 SV=1
56	1	UniProt_SwissProt	Q5XIM9	911	57764	58	30	38	26	4.46	T-complex protein 1 subunit beta OS=Rattus norvegicus GN=Cct2 PE=1 SV=3
57	1	UniProt_SwissProt	Q68FY0	893	53500	55	28	26	16	2.55	Cytochrome b-c1 complex subunit 1, mitochondrial OS=Rattus norvegicus GN=Uqcrc1 PE=1 SV=1
58	1	UniProt_SwissProt	P32551	872	48423	46	32	25	21	4.53	Cytochrome b-c1 complex subunit 2, mitochondrial OS=Rattus norvegicus GN=Uqcrc2 PE=1 SV=2
59	1	UniProt_SwissProt	O70199	868	55542	44	25	33	20	2.88	UDP-glucose 6-dehydrogenase OS=Rattus norvegicus GN=Ugdh PE=1 SV=1
60	1	UniProt_SwissProt	Q5SGE0	861	157808	108	33	78	29	1.01	Leucine-rich PPR motif-containing protein, mitochondrial OS=Rattus norvegicus GN=Lrpprc PE=1 SV=1
60	2	UniProt_SwissProt	Q63362	207	13460	13	10	9	8	7.86	NADH dehydrogenase [ubiquinone] 1 alpha subcomplex subunit 5 OS=Rattus norvegicus GN=Ndufa5 PE=1 SV=3
60	3	UniProt_SwissProt	P27321	147	77551	39	5	29	5	0.28	Calpastatin OS=Rattus norvegicus GN=Cast PE=1 SV=3
60	4	UniProt_SwissProt	Q641Z4	86	43133	16	4	9	4	0.42	Cyclin-dependent kinase 9 OS=Rattus norvegicus GN=Cdk9 PE=2 SV=1
60	5	UniProt_SwissProt	P80067	76	53000	8	2	7	2	0.15	Dipeptidyl peptidase 1 OS=Rattus norvegicus GN=Ctsc PE=1 SV=3
60	6	UniProt_SwissProt	O35831	69	59737	16	2	14	2	0.13	Cyclin-dependent kinase 17 OS=Rattus norvegicus GN=Cdk17 PE=1 SV=1
60	7	UniProt_SwissProt	Q07014	62	59079	17	2	14	2	0.14	Tyrosine-protein kinase Lyn OS=Rattus norvegicus GN=Lyn PE=1 SV=3
60	8	UniProt_SwissProt	P35426	61	34006	9	2	5	2	0.25	Cyclin-dependent kinase 4 OS=Rattus norvegicus GN=Cdk4 PE=1 SV=1
60	9	UniProt_SwissProt	Q03114	60	33689	16	2	12	2	0.25	Cyclin-dependent-like kinase 5 OS=Rattus norvegicus GN=Cdk5 PE=1 SV=1
61	1	UniProt_SwissProt	P38659	861	73017	62	30	40	24	2.83	Protein disulfide-isomerase A4 OS=Rattus norvegicus GN=Pdia4 PE=1 SV=2
62	1	UniProt_SwissProt	Q5XI78	850	117419	66	34	43	26	1.31	2-oxoglutarate dehydrogenase, mitochondrial OS=Rattus norvegicus GN=Ogdh PE=1 SV=1
63	1	UniProt_SwissProt	Q7TPB1	849	58576	59	32	37	23	3.68	T-complex protein 1 subunit delta OS=Rattus norvegicus GN=Cct4 PE=1 SV=3
63	2	UniProt_SwissProt	Q68FQ0	639	59955	85	22	52	19	2.3	T-complex protein 1 subunit epsilon OS=Rattus norvegicus GN=Cct5 PE=1 SV=1
64	1	UniProt_SwissProt	Q00657	849	252438	55	24	45	21	0.37	Chondroitin sulfate proteoglycan 4 OS=Rattus norvegicus GN=Cspg4 PE=1 SV=2
65	1	UniProt_SwissProt	P25235	837	69149	35	23	23	15	1.39	Dolichyl-diphosphooligosaccharide--protein glycosyltransferase subunit 2 OS=Rattus norvegicus GN=Rpn2 PE=2 SV=2
66	1	UniProt_SwissProt	P52296	827	98373	49	31	33	21	1.33	Importin subunit beta-1 OS=Rattus norvegicus GN=Kpnb1 PE=1 SV=1
67	1	UniProt_SwissProt	P05708	814	103540	87	29	66	25	1.49	Hexokinase-1 OS=Rattus norvegicus GN=Hk1 PE=1 SV=4
67	2	UniProt_SwissProt	P27881	807	103960	91	28	63	25	1.57	Hexokinase-2 OS=Rattus norvegicus GN=Hk2 PE=1 SV=1
67	3	UniProt_SwissProt	Q5RK27	163	120669	38	6	28	6	0.21	Solute carrier family 12 member 7 OS=Rattus norvegicus GN=Slc12a7 PE=2 SV=2
67	4	UniProt_SwissProt	Q63632	84	121690	31	3	26	3	0.1	Solute carrier family 12 member 4 OS=Rattus norvegicus GN=Slc12a4 PE=1 SV=1
68	1	UniProt_SwissProt	P50399	806	51018	59	23	39	17	3.06	Rab GDP dissociation inhibitor beta OS=Rattus norvegicus GN=Gdi2 PE=1 SV=2
68	2	UniProt_SwissProt	P50398	402	51074	47	16	36	13	1.61	Rab GDP dissociation inhibitor alpha OS=Rattus norvegicus GN=Gdi1 PE=1 SV=1
69	1	UniProt_SwissProt	P35565	806	67612	50	33	30	20	2.05	Calnexin OS=Rattus norvegicus GN=Canx PE=1 SV=1
70	1	UniProt_SwissProt	P49134	795	91687	54	26	31	18	1.1	Integrin beta-1 OS=Rattus norvegicus GN=Itgb1 PE=2 SV=1
71	1	UniProt_SwissProt	P04692	775	32718	75	32	50	21	10.02	Tropomyosin alpha-1 chain OS=Rattus norvegicus GN=Tpm1 PE=1 SV=3
71	2	UniProt_SwissProt	P09495	691	28549	51	29	34	20	14.62	Tropomyosin alpha-4 chain OS=Rattus norvegicus GN=Tpm4 PE=1 SV=3
71	3	UniProt_SwissProt	Q63610	622	29217	57	21	37	15	5.82	Tropomyosin alpha-3 chain OS=Rattus norvegicus GN=Tpm3 PE=1 SV=2
71	4	UniProt_SwissProt	P58775	493	32931	61	23	42	14	4.49	Tropomyosin beta chain OS=Rattus norvegicus GN=Tpm2 PE=1 SV=1
72	1	UniProt_SwissProt	P07150	772	39147	55	25	32	16	4.09	Annexin A1 OS=Rattus norvegicus GN=Anxa1 PE=1 SV=2
72	2	UniProt_SwissProt	Q9Z2J4	195	78630	91	9	68	7	0.47	Nexilin OS=Rattus norvegicus GN=Nexn PE=1 SV=1
73	1	UniProt_SwissProt	P97536	768	137985	68	26	50	23	0.88	Cullin-associated NEDD8-dissociated protein 1 OS=Rattus norvegicus GN=Cand1 PE=1 SV=1
74	1	UniProt_SwissProt	Q4AEF8	759	98806	66	34	46	25	1.7	Coatomer subunit gamma-1 OS=Rattus norvegicus GN=Copg1 PE=2 SV=1
74	2	UniProt_SwissProt	D4ABY2	113	81463	35	3	27	3	0.15	Coatomer subunit gamma-2 OS=Rattus norvegicus GN=Copg2 PE=3 SV=2
75	1	UniProt_SwissProt	Q3KR86	756	67477	54	24	41	21	2.42	MICOS complex subunit Mic60 (Fragment) OS=Rattus norvegicus GN=Immt PE=1 SV=1
76	1	UniProt_SwissProt	P30835	754	86083	57	27	42	22	1.74	ATP-dependent 6-phosphofructokinase, liver type OS=Rattus norvegicus GN=Pfkl PE=1 SV=3
76	2	UniProt_SwissProt	P47860	715	86635	53	27	41	24	1.98	ATP-dependent 6-phosphofructokinase, platelet type OS=Rattus norvegicus GN=Pfkp PE=1 SV=2
76	3	UniProt_SwissProt	P47858	143	86361	37	9	31	8	0.42	ATP-dependent 6-phosphofructokinase, muscle type OS=Rattus norvegicus GN=Pfkm PE=1 SV=3
77	1	UniProt_SwissProt	P61980	752	51230	49	27	34	21	3.67	Heterogeneous nuclear ribonucleoprotein K OS=Rattus norvegicus GN=Hnrnpk PE=1 SV=1
78	1	UniProt_SwissProt	Q60587	742	51667	57	25	30	18	3.62	Trifunctional enzyme subunit beta, mitochondrial OS=Rattus norvegicus GN=Hadhb PE=1 SV=1
79	1	UniProt_SwissProt	P13383	741	77158	81	28	57	25	2.4	Nucleolin OS=Rattus norvegicus GN=Ncl PE=1 SV=3
80	1	UniProt_SwissProt	Q66HF1	741	80331	79	31	53	26	2.39	NADH-ubiquinone oxidoreductase 75 kDa subunit, mitochondrial OS=Rattus norvegicus GN=Ndufs1 PE=1 SV=1
81	1	UniProt_SwissProt	Q9JLA3	735	177061	83	30	60	27	0.78	UDP-glucose:glycoprotein glucosyltransferase 1 OS=Rattus norvegicus GN=Uggt1 PE=1 SV=2
82	1	UniProt_SwissProt	A7VJC2	730	37512	52	32	27	18	7.16	Heterogeneous nuclear ribonucleoproteins A2/B1 OS=Rattus norvegicus GN=Hnrnpa2b1 PE=1 SV=1
82	2	UniProt_SwissProt	P04256	531	34362	45	22	27	16	5.36	Heterogeneous nuclear ribonucleoprotein A1 OS=Rattus norvegicus GN=Hnrnpa1 PE=1 SV=3
82	3	UniProt_SwissProt	Q6URK4	438	39856	46	20	26	13	2.74	Heterogeneous nuclear ribonucleoprotein A3 OS=Rattus norvegicus GN=Hnrnpa3 PE=1 SV=1
83	1	UniProt_SwissProt	Q9JK11	727	126766	57	27	41	23	0.99	Reticulon-4 OS=Rattus norvegicus GN=Rtn4 PE=1 SV=1
84	1	UniProt_SwissProt	Q62736	716	60662	81	23	53	20	2.68	Non-muscle caldesmon OS=Rattus norvegicus GN=Cald1 PE=1 SV=1
85	1	UniProt_SwissProt	P62260	710	29326	45	28	22	17	8.92	14-3-3 protein epsilon OS=Rattus norvegicus GN=Ywhae PE=1 SV=1
85	2	UniProt_SwissProt	P68255	628	28046	46	22	24	14	6.34	14-3-3 protein theta OS=Rattus norvegicus GN=Ywhaq PE=1 SV=1
85	3	UniProt_SwissProt	P63102	580	27925	48	24	24	16	8.66	14-3-3 protein zeta/delta OS=Rattus norvegicus GN=Ywhaz PE=1 SV=1
85	4	UniProt_SwissProt	P35213	534	28151	45	23	22	13	6.29	14-3-3 protein beta/alpha OS=Rattus norvegicus GN=Ywhab PE=1 SV=3
85	5	UniProt_SwissProt	P61983	468	28456	48	24	27	14	8.33	14-3-3 protein gamma OS=Rattus norvegicus GN=Ywhag PE=1 SV=2
85	6	UniProt_SwissProt	P68511	446	28365	41	23	24	14	7.18	14-3-3 protein eta OS=Rattus norvegicus GN=Ywhah PE=1 SV=2
86	1	UniProt_SwissProt	P14408	702	54714	54	22	31	17	2.22	Fumarate hydratase, mitochondrial OS=Rattus norvegicus GN=Fh PE=1 SV=1
87	1	UniProt_SwissProt	P14668	690	35779	41	21	24	15	3.82	Annexin A5 OS=Rattus norvegicus GN=Anxa5 PE=1 SV=3
87	2	UniProt_SwissProt	Q6PEC4	69	18831	16	4	10	4	1.19	S-phase kinase-associated protein 1 OS=Rattus norvegicus GN=Skp1 PE=1 SV=3
88	1	UniProt_SwissProt	P13437	690	42244	36	18	22	13	3.14	3-ketoacyl-CoA thiolase, mitochondrial OS=Rattus norvegicus GN=Acaa2 PE=2 SV=1
89	1	UniProt_SwissProt	Q6P6R2	689	54574	43	24	27	12	1.45	Dihydrolipoyl dehydrogenase, mitochondrial OS=Rattus norvegicus GN=Dld PE=1 SV=1
90	1	UniProt_SwissProt	P23514	686	108083	58	25	42	24	1.4	Coatomer subunit beta OS=Rattus norvegicus GN=Copb1 PE=1 SV=1
91	1	UniProt_SwissProt	Q68FR9	683	31425	37	20	26	16	5.72	Elongation factor 1-delta OS=Rattus norvegicus GN=Eef1d PE=1 SV=2
92	1	UniProt_SwissProt	P10111	682	18091	41	21	21	12	16.47	Peptidyl-prolyl cis-trans isomerase A OS=Rattus norvegicus GN=Ppia PE=1 SV=2
92	2	UniProt_SwissProt	P24368	380	23845	30	17	20	12	6.59	Peptidyl-prolyl cis-trans isomerase B OS=Rattus norvegicus GN=Ppib PE=1 SV=3
92	3	UniProt_SwissProt	Q6DGG0	239	41139	33	11	21	11	1.73	Peptidyl-prolyl cis-trans isomerase D OS=Rattus norvegicus GN=Ppid PE=1 SV=3
92	4	UniProt_SwissProt	P29117	66	22138	19	5	15	5	1.32	Peptidyl-prolyl cis-trans isomerase F, mitochondrial OS=Rattus norvegicus GN=Ppif PE=1 SV=2
93	1	UniProt_SwissProt	P63245	681	35511	35	20	24	13	2.94	Guanine nucleotide-binding protein subunit beta-2-like 1 OS=Rattus norvegicus GN=Gnb2l1 PE=1 SV=3
94	1	UniProt_SwissProt	P50475	677	107522	76	27	59	24	1.33	Alanine--tRNA ligase, cytoplasmic OS=Rattus norvegicus GN=Aars PE=1 SV=3
95	1	UniProt_SwissProt	Q62703	674	37410	26	16	19	14	3.07	Reticulocalbin-2 OS=Rattus norvegicus GN=Rcn2 PE=1 SV=2
96	1	UniProt_SwissProt	Q62826	670	74076	85	32	63	28	3.61	Heterogeneous nuclear ribonucleoprotein M OS=Rattus norvegicus GN=Hnrnpm PE=1 SV=4
97	1	UniProt_SwissProt	P28480	670	60835	67	26	40	24	3.71	T-complex protein 1 subunit alpha OS=Rattus norvegicus GN=Tcp1 PE=1 SV=1
98	1	UniProt_SwissProt	P48500	668	27345	38	24	17	15	6.76	Triosephosphate isomerase OS=Rattus norvegicus GN=Tpi1 PE=1 SV=2
99	1	UniProt_SwissProt	P85834	667	49890	53	24	32	20	3.52	Elongation factor Tu, mitochondrial OS=Rattus norvegicus GN=Tufm PE=1 SV=1
99	2	UniProt_SwissProt	P97629	333	117640	38	12	27	12	0.47	Leucyl-cystinyl aminopeptidase OS=Rattus norvegicus GN=Lnpep PE=1 SV=1
99	3	UniProt_SwissProt	Q5XI81	247	64307	38	7	30	7	0.51	Fragile X mental retardation syndrome-related protein 1 OS=Rattus norvegicus GN=Fxr1 PE=1 SV=1
99	4	UniProt_SwissProt	Q80WE1	89	67025	34	4	25	4	0.25	Fragile X mental retardation protein 1 homolog OS=Rattus norvegicus GN=Fmr1 PE=1 SV=2
100	1	UniProt_SwissProt	P13084	666	32711	46	21	26	11	3.95	Nucleophosmin OS=Rattus norvegicus GN=Npm1 PE=1 SV=1
101	1	UniProt_SwissProt	Q9WU82	662	86027	43	21	32	17	1.11	Catenin beta-1 OS=Rattus norvegicus GN=Ctnnb1 PE=1 SV=1
101	2	UniProt_SwissProt	Q6P0K8	616	82490	43	19	33	16	1.08	Junction plakoglobin OS=Rattus norvegicus GN=Jup PE=1 SV=1
102	1	UniProt_SwissProt	O35821	662	153046	97	27	72	25	0.86	Myb-binding protein 1A OS=Rattus norvegicus GN=Mybbp1a PE=1 SV=2
103	1	UniProt_SwissProt	Q68FR6	662	50371	64	27	35	18	3.13	Elongation factor 1-gamma OS=Rattus norvegicus GN=Eef1g PE=2 SV=3
104	1	UniProt_SwissProt	Q66X93	659	102573	76	27	58	25	1.51	Staphylococcal nuclease domain-containing protein 1 OS=Rattus norvegicus GN=Snd1 PE=1 SV=1
105	1	UniProt_SwissProt	P00787	657	38358	25	18	13	8	1.93	Cathepsin B OS=Rattus norvegicus GN=Ctsb PE=1 SV=2
106	1	UniProt_SwissProt	Q6NYB7	653	22891	30	20	19	13	10.46	Ras-related protein Rab-1A OS=Rattus norvegicus GN=Rab1A PE=1 SV=3
106	2	UniProt_SwissProt	P10536	425	22320	23	14	13	8	4.29	Ras-related protein Rab-1B OS=Rattus norvegicus GN=Rab1b PE=1 SV=1
106	3	UniProt_SwissProt	P35280	187	23824	18	5	16	5	1.18	Ras-related protein Rab-8A OS=Rattus norvegicus GN=Rab8a PE=1 SV=2
106	4	UniProt_SwissProt	P61107	162	24140	14	8	10	7	1.95	Ras-related protein Rab-14 OS=Rattus norvegicus GN=Rab14 PE=1 SV=3
106	5	UniProt_SwissProt	Q9WVB1	125	23689	11	4	9	4	0.88	Ras-related protein Rab-6A OS=Rattus norvegicus GN=Rab6a PE=1 SV=2
106	6	UniProt_SwissProt	P35281	125	23072	10	5	9	5	1.24	Ras-related protein Rab-10 OS=Rattus norvegicus GN=Rab10 PE=1 SV=1
106	7	UniProt_SwissProt	P35286	105	23058	21	2	16	2	0.38	Ras-related protein Rab-13 OS=Rattus norvegicus GN=Rab13 PE=1 SV=2
106	8	UniProt_SwissProt	P70550	93	23759	17	3	14	3	0.6	Ras-related protein Rab-8B OS=Rattus norvegicus GN=Rab8b PE=1 SV=1
106	9	UniProt_SwissProt	P51146	58	23899	12	2	11	2	0.37	Ras-related protein Rab-4B OS=Rattus norvegicus GN=Rab4b PE=2 SV=1
107	1	UniProt_SwissProt	P04897	647	41043	40	21	26	16	3.32	Guanine nucleotide-binding protein G(i) subunit alpha-2 OS=Rattus norvegicus GN=Gnai2 PE=1 SV=3
107	2	UniProt_SwissProt	P08753	409	41066	42	13	30	10	1.49	Guanine nucleotide-binding protein G(k) subunit alpha OS=Rattus norvegicus GN=Gnai3 PE=1 SV=3
107	3	UniProt_SwissProt	P59215	233	40613	22	8	17	7	0.91	Guanine nucleotide-binding protein G(o) subunit alpha OS=Rattus norvegicus GN=Gnao1 PE=1 SV=2
107	4	UniProt_SwissProt	P15178	223	57546	44	12	31	12	1.19	Aspartate--tRNA ligase, cytoplasmic OS=Rattus norvegicus GN=Dars PE=2 SV=1
107	5	UniProt_SwissProt	P63095	206	46091	31	7	18	6	0.63	Guanine nucleotide-binding protein G(s) subunit alpha isoforms short OS=Rattus norvegicus GN=Gnas PE=1 SV=1
108	1	UniProt_SwissProt	Q1JU68	638	163496	164	29	122	25	0.83	Eukaryotic translation initiation factor 3 subunit A OS=Rattus norvegicus GN=Eif3a PE=2 SV=2
109	1	UniProt_SwissProt	P00507	635	47683	48	25	32	18	3.47	Aspartate aminotransferase, mitochondrial OS=Rattus norvegicus GN=Got2 PE=1 SV=2
110	1	UniProt_SwissProt	Q00438	633	59545	42	24	27	18	2.13	Polypyrimidine tract-binding protein 1 OS=Rattus norvegicus GN=Ptbp1 PE=1 SV=1
110	2	UniProt_SwissProt	Q9Z118	127	56965	18	9	12	8	0.7	Polypyrimidine tract-binding protein 3 OS=Rattus norvegicus GN=Ptbp3 PE=2 SV=1
111	1	UniProt_SwissProt	P38983	630	32917	32	20	18	13	3.37	40S ribosomal protein SA OS=Rattus norvegicus GN=Rpsa PE=1 SV=3
111	2	UniProt_SwissProt	F1LP64	175	225783	71	9	55	9	0.16	E3 ubiquitin-protein ligase TRIP12 OS=Rattus norvegicus GN=Trip12 PE=1 SV=1
112	1	UniProt_SwissProt	P45953	626	71047	51	18	30	13	0.99	Very long-chain specific acyl-CoA dehydrogenase, mitochondrial OS=Rattus norvegicus GN=Acadvl PE=1 SV=1
113	1	UniProt_SwissProt	P62804	626	11360	32	22	11	7	12.07	Histone H4 OS=Rattus norvegicus GN=Hist1h4b PE=1 SV=2
114	1	UniProt_SwissProt	P07153	622	68376	55	25	38	22	2.37	Dolichyl-diphosphooligosaccharide--protein glycosyltransferase subunit 1 OS=Rattus norvegicus GN=Rpn1 PE=2 SV=1
115	1	UniProt_SwissProt	P29315	612	51653	22	13	18	13	1.58	Ribonuclease inhibitor OS=Rattus norvegicus GN=Rnh1 PE=1 SV=2
116	1	UniProt_SwissProt	Q63081	609	48542	41	21	26	14	1.96	Protein disulfide-isomerase A6 OS=Rattus norvegicus GN=Pdia6 PE=1 SV=2
117	1	UniProt_SwissProt	P67779	602	29859	40	17	20	11	2.96	Prohibitin OS=Rattus norvegicus GN=Phb PE=1 SV=1
118	1	UniProt_SwissProt	Q5I0G4	601	72669	58	23	40	20	1.82	Glycine--tRNA ligase (Fragment) OS=Rattus norvegicus GN=Gars PE=1 SV=1
119	1	UniProt_SwissProt	O35814	599	63158	62	27	47	24	3.19	Stress-induced-phosphoprotein 1 OS=Rattus norvegicus GN=Stip1 PE=1 SV=1
120	1	UniProt_SwissProt	P13596	597	95398	44	23	32	19	1.21	Neural cell adhesion molecule 1 OS=Rattus norvegicus GN=Ncam1 PE=1 SV=1
121	1	UniProt_SwissProt	Q9Z1X1	593	121369	65	21	49	18	0.75	Extended synaptotagmin-1 OS=Rattus norvegicus GN=Esyt1 PE=1 SV=1
122	1	UniProt_SwissProt	Q924S5	589	106296	91	28	61	25	1.43	Lon protease homolog, mitochondrial OS=Rattus norvegicus GN=Lonp1 PE=2 SV=1
123	1	UniProt_SwissProt	P21263	588	209527	66	20	59	20	0.44	Nestin OS=Rattus norvegicus GN=Nes PE=1 SV=2
124	1	UniProt_SwissProt	Q06647	579	23440	31	16	17	9	3.89	ATP synthase subunit O, mitochondrial OS=Rattus norvegicus GN=Atp5o PE=1 SV=1
125	1	UniProt_SwissProt	P50137	578	68342	55	30	33	19	2.19	Transketolase OS=Rattus norvegicus GN=Tkt PE=1 SV=1
126	1	UniProt_SwissProt	P49242	578	30154	54	18	31	11	3.42	40S ribosomal protein S3a OS=Rattus norvegicus GN=Rps3a PE=1 SV=2
127	1	UniProt_SwissProt	Q4FZT9	575	100922	44	20	37	18	1.04	26S proteasome non-ATPase regulatory subunit 2 OS=Rattus norvegicus GN=Psmd2 PE=1 SV=1
128	1	UniProt_SwissProt	Q07009	572	80724	45	19	35	16	1.11	Calpain-2 catalytic subunit OS=Rattus norvegicus GN=Capn2 PE=1 SV=3
129	1	UniProt_SwissProt	P26284	564	43883	56	17	38	13	2.32	Pyruvate dehydrogenase E1 component subunit alpha, somatic form, mitochondrial OS=Rattus norvegicus GN=Pdha1 PE=1 SV=2
130	1	UniProt_SwissProt	Q794E4	562	46043	30	18	18	12	1.66	Heterogeneous nuclear ribonucleoprotein F OS=Rattus norvegicus GN=Hnrnpf PE=1 SV=3
130	2	UniProt_SwissProt	Q8VHV7	442	49442	39	13	27	9	0.98	Heterogeneous nuclear ribonucleoprotein H OS=Rattus norvegicus GN=Hnrnph1 PE=1 SV=2
130	3	UniProt_SwissProt	Q6AY09	360	49547	38	13	28	9	1.14	Heterogeneous nuclear ribonucleoprotein H2 OS=Rattus norvegicus GN=Hnrnph2 PE=1 SV=1
131	1	UniProt_SwissProt	P19804	560	17386	39	21	15	8	7.32	Nucleoside diphosphate kinase B OS=Rattus norvegicus GN=Nme2 PE=1 SV=1
131	2	UniProt_SwissProt	Q05982	311	17296	18	11	10	6	3.45	Nucleoside diphosphate kinase A OS=Rattus norvegicus GN=Nme1 PE=1 SV=1
132	1	UniProt_SwissProt	O35567	560	64681	52	23	37	19	2.03	Bifunctional purine biosynthesis protein PURH OS=Rattus norvegicus GN=Atic PE=1 SV=2
133	1	UniProt_SwissProt	P16409	558	22256	46	27	22	15	19.04	Myosin light chain 3 OS=Rattus norvegicus GN=Myl3 PE=1 SV=2
133	2	UniProt_SwissProt	Q64119	310	17135	18	11	10	8	5.98	Myosin light polypeptide 6 OS=Rattus norvegicus GN=Myl6 PE=1 SV=3
133	3	UniProt_SwissProt	P17209	245	21383	15	8	12	8	3	Myosin light chain 4 OS=Rattus norvegicus GN=Myl4 PE=2 SV=2
134	1	UniProt_SwissProt	P07335	553	42983	26	14	19	11	1.86	Creatine kinase B-type OS=Rattus norvegicus GN=Ckb PE=1 SV=2
135	1	UniProt_SwissProt	P62142	551	37961	29	19	20	14	2.99	Serine/threonine-protein phosphatase PP1-beta catalytic subunit OS=Rattus norvegicus GN=Ppp1cb PE=1 SV=3
135	2	UniProt_SwissProt	P63088	454	37701	24	16	15	12	2.29	Serine/threonine-protein phosphatase PP1-gamma catalytic subunit OS=Rattus norvegicus GN=Ppp1cc PE=1 SV=1
136	1	UniProt_SwissProt	P50878	550	47569	56	21	39	17	3.48	60S ribosomal protein L4 OS=Rattus norvegicus GN=Rpl4 PE=1 SV=3
136	2	UniProt_SwissProt	Q6MG61	455	27306	27	11	15	9	2.42	Chloride intracellular channel protein 1 OS=Rattus norvegicus GN=Clic1 PE=1 SV=1
136	3	UniProt_SwissProt	Q9Z0W7	426	28843	22	13	16	10	3.15	Chloride intracellular channel protein 4 OS=Rattus norvegicus GN=Clic4 PE=1 SV=3
136	4	UniProt_SwissProt	Q4V8C7	122	34790	26	5	19	4	0.54	Interferon-inducible double-stranded RNA-dependent protein kinase activator A OS=Rattus norvegicus GN=Prkra PE=1 SV=1
136	5	UniProt_SwissProt	Q5M883	86	28429	18	3	14	3	0.48	Chloride intracellular channel protein 2 OS=Rattus norvegicus GN=Clic2 PE=2 SV=1
136	6	UniProt_SwissProt	Q9EPT8	42	28452	10	2	8	2	0.3	Chloride intracellular channel protein 5 OS=Rattus norvegicus GN=Clic5 PE=1 SV=1
137	1	UniProt_SwissProt	P53534	548	96854	56	19	39	17	0.94	Glycogen phosphorylase, brain form (Fragment) OS=Rattus norvegicus GN=Pygb PE=1 SV=3
137	2	UniProt_SwissProt	P09811	310	97877	62	14	43	12	0.59	Glycogen phosphorylase, liver form OS=Rattus norvegicus GN=Pygl PE=1 SV=5
137	3	UniProt_SwissProt	P09812	244	97725	64	13	44	10	0.47	Glycogen phosphorylase, muscle form OS=Rattus norvegicus GN=Pygm PE=1 SV=5
137	4	UniProt_SwissProt	P50123	171	108440	46	5	34	5	0.19	Glutamyl aminopeptidase OS=Rattus norvegicus GN=Enpep PE=1 SV=2
138	1	UniProt_SwissProt	Q6P502	544	61179	67	21	45	17	2.22	T-complex protein 1 subunit gamma OS=Rattus norvegicus GN=Cct3 PE=1 SV=1
139	1	UniProt_SwissProt	Q5RKI0	540	66824	49	22	35	20	2.09	WD repeat-containing protein 1 OS=Rattus norvegicus GN=Wdr1 PE=1 SV=3
140	1	UniProt_SwissProt	P11884	538	56966	41	19	24	15	1.7	Aldehyde dehydrogenase, mitochondrial OS=Rattus norvegicus GN=Aldh2 PE=1 SV=1
141	1	UniProt_SwissProt	P08461	537	67637	38	17	28	14	1.18	Dihydrolipoyllysine-residue acetyltransferase component of pyruvate dehydrogenase complex, mitochondrial OS=Rattus norvegicus GN=Dlat PE=1 SV=3
142	1	UniProt_SwissProt	P50753	536	35709	65	23	35	13	3.34	Troponin T, cardiac muscle OS=Rattus norvegicus GN=Tnnt2 PE=1 SV=2
143	1	UniProt_SwissProt	Q5M7W5	532	110746	63	22	45	20	0.98	Microtubule-associated protein 4 OS=Rattus norvegicus GN=Map4 PE=1 SV=1
144	1	UniProt_SwissProt	P70490	532	48522	33	17	23	14	2.2	Lactadherin OS=Rattus norvegicus GN=Mfge8 PE=2 SV=1
145	1	UniProt_SwissProt	Q9QZA2	528	97141	53	17	39	14	0.72	Programmed cell death 6-interacting protein OS=Rattus norvegicus GN=Pdcd6ip PE=1 SV=2
146	1	UniProt_SwissProt	P25113	527	28928	43	22	18	17	9.18	Phosphoglycerate mutase 1 OS=Rattus norvegicus GN=Pgam1 PE=1 SV=4
147	1	UniProt_SwissProt	P62898	526	11712	31	16	15	9	21.12	Cytochrome c, somatic OS=Rattus norvegicus GN=Cycs PE=1 SV=2
148	1	UniProt_SwissProt	Q6P6V0	524	62958	53	18	33	15	1.77	Glucose-6-phosphate isomerase OS=Rattus norvegicus GN=Gpi PE=1 SV=1
149	1	UniProt_SwissProt	O35413	524	135114	75	22	57	18	0.66	Sorbin and SH3 domain-containing protein 2 OS=Rattus norvegicus GN=Sorbs2 PE=1 SV=2
150	1	UniProt_SwissProt	P45592	524	18749	41	22	22	16	27.59	Cofilin-1 OS=Rattus norvegicus GN=Cfl1 PE=1 SV=3
150	2	UniProt_SwissProt	Q7M0E3	305	18807	22	11	14	8	3.85	Destrin OS=Rattus norvegicus GN=Dstn PE=1 SV=3
151	1	UniProt_SwissProt	Q63598	524	71148	53	20	36	18	1.6	Plastin-3 OS=Rattus norvegicus GN=Pls3 PE=1 SV=2
152	1	UniProt_SwissProt	Q9EPH8	521	70884	56	16	43	14	1.11	Polyadenylate-binding protein 1 OS=Rattus norvegicus GN=Pabpc1 PE=1 SV=1
153	1	UniProt_SwissProt	Q9QZ86	520	60546	41	14	36	11	0.98	Nucleolar protein 58 OS=Rattus norvegicus GN=Nop58 PE=1 SV=1
154	1	UniProt_SwissProt	O08629	519	90667	50	25	38	22	1.5	Transcription intermediary factor 1-beta OS=Rattus norvegicus GN=Trim28 PE=1 SV=2
155	1	UniProt_SwissProt	P85125	517	43882	54	18	34	14	2.62	Polymerase I and transcript release factor OS=Rattus norvegicus GN=Ptrf PE=1 SV=1
156	1	UniProt_SwissProt	Q3MIE4	513	43319	44	17	25	12	2.37	Synaptic vesicle membrane protein VAT-1 homolog OS=Rattus norvegicus GN=Vat1 PE=1 SV=1
157	1	UniProt_SwissProt	Q62638	512	137347	82	23	67	22	0.83	Golgi apparatus protein 1 OS=Rattus norvegicus GN=Glg1 PE=1 SV=1
158	1	UniProt_SwissProt	Q80U96	511	124099	58	21	39	18	0.79	Exportin-1 OS=Rattus norvegicus GN=Xpo1 PE=1 SV=1
159	1	UniProt_SwissProt	P18163	511	79155	53	18	38	15	1.05	Long-chain-fatty-acid--CoA ligase 1 OS=Rattus norvegicus GN=Acsl1 PE=1 SV=1
159	2	UniProt_SwissProt	O88813	113	77211	33	3	30	3	0.16	Long-chain-fatty-acid--CoA ligase 5 OS=Rattus norvegicus GN=Acsl5 PE=1 SV=1
160	1	UniProt_SwissProt	P05370	509	59794	47	20	33	18	2.11	Glucose-6-phosphate 1-dehydrogenase OS=Rattus norvegicus GN=G6pdx PE=1 SV=3
161	1	UniProt_SwissProt	P15650	509	48242	46	19	28	15	2.48	Long-chain specific acyl-CoA dehydrogenase, mitochondrial OS=Rattus norvegicus GN=Acadl PE=1 SV=1
162	1	UniProt_SwissProt	Q08163	501	51899	25	15	21	13	1.56	Adenylyl cyclase-associated protein 1 OS=Rattus norvegicus GN=Cap1 PE=1 SV=3
162	2	UniProt_SwissProt	P52481	110	53164	27	3	21	3	0.24	Adenylyl cyclase-associated protein 2 OS=Rattus norvegicus GN=Cap2 PE=1 SV=1
163	1	UniProt_SwissProt	P13941	501	140162	55	15	44	14	0.46	Collagen alpha-1(III) chain OS=Rattus norvegicus GN=Col3a1 PE=2 SV=3
164	1	UniProt_SwissProt	B3GNI6	496	50005	51	19	33	15	2.09	Septin-11 OS=Rattus norvegicus GN=Sept11 PE=1 SV=1
164	2	UniProt_SwissProt	Q9WVC0	474	50818	55	20	40	15	2.03	Septin-7 OS=Rattus norvegicus GN=Sept7 PE=1 SV=1
164	3	UniProt_SwissProt	B0BNF1	244	51562	39	10	30	9	0.93	Septin-8 OS=Rattus norvegicus GN=Sept8 PE=1 SV=1
165	1	UniProt_SwissProt	Q63355	495	120535	75	17	60	15	0.6	Unconventional myosin-Ic OS=Rattus norvegicus GN=Myo1c PE=1 SV=2
166	1	UniProt_SwissProt	B2GV06	493	56624	47	18	29	12	1.22	Succinyl-CoA:3-ketoacid coenzyme A transferase 1, mitochondrial OS=Rattus norvegicus GN=Oxct1 PE=1 SV=1
167	1	UniProt_SwissProt	P10860	493	61719	57	23	38	20	2.39	Glutamate dehydrogenase 1, mitochondrial OS=Rattus norvegicus GN=Glud1 PE=1 SV=2
168	1	UniProt_SwissProt	P18484	492	104891	61	20	50	20	1.06	AP-2 complex subunit alpha-2 OS=Rattus norvegicus GN=Ap2a2 PE=1 SV=3
169	1	UniProt_SwissProt	Q62920	488	64416	46	20	31	16	1.55	PDZ and LIM domain protein 5 OS=Rattus norvegicus GN=Pdlim5 PE=1 SV=2
170	1	UniProt_SwissProt	P20788	487	29712	31	12	16	6	1.41	Cytochrome b-c1 complex subunit Rieske, mitochondrial OS=Rattus norvegicus GN=Uqcrfs1 PE=1 SV=2
171	1	UniProt_SwissProt	O88761	482	106707	48	13	39	12	0.59	26S proteasome non-ATPase regulatory subunit 1 OS=Rattus norvegicus GN=Psmd1 PE=1 SV=1
172	1	UniProt_SwissProt	Q641Y0	481	49093	28	13	20	12	1.51	Dolichyl-diphosphooligosaccharide--protein glycosyltransferase 48 kDa subunit OS=Rattus norvegicus GN=Ddost PE=2 SV=1
173	1	UniProt_SwissProt	F1LNJ2	481	246373	89	23	73	23	0.42	U5 small nuclear ribonucleoprotein 200 kDa helicase OS=Rattus norvegicus GN=Snrnp200 PE=1 SV=1
174	1	UniProt_SwissProt	Q5RJR8	478	35304	51	13	36	10	1.89	Leucine-rich repeat-containing protein 59 OS=Rattus norvegicus GN=Lrrc59 PE=1 SV=1
175	1	UniProt_SwissProt	Q64057	477	59225	40	16	22	15	1.76	Alpha-aminoadipic semialdehyde dehydrogenase OS=Rattus norvegicus GN=Aldh7a1 PE=1 SV=2
176	1	UniProt_SwissProt	P04182	472	48701	36	18	26	13	1.73	Ornithine aminotransferase, mitochondrial OS=Rattus norvegicus GN=Oat PE=1 SV=1
176	2	UniProt_SwissProt	P60868	114	13478	17	6	12	4	1.98	40S ribosomal protein S20 OS=Rattus norvegicus GN=Rps20 PE=3 SV=1
177	1	UniProt_SwissProt	Q641Y2	471	52927	43	19	30	15	2.12	NADH dehydrogenase [ubiquinone] iron-sulfur protein 2, mitochondrial OS=Rattus norvegicus GN=Ndufs2 PE=1 SV=1
178	1	UniProt_SwissProt	P40329	471	76503	65	17	42	17	1.31	Arginine--tRNA ligase, cytoplasmic OS=Rattus norvegicus GN=Rars PE=1 SV=2
178	2	UniProt_SwissProt	P98158	44	537697	82	3	60	3	0.02	Low-density lipoprotein receptor-related protein 2 OS=Rattus norvegicus GN=Lrp2 PE=1 SV=1
179	1	UniProt_SwissProt	P49432	470	39299	28	14	17	10	2.14	Pyruvate dehydrogenase E1 component subunit beta, mitochondrial OS=Rattus norvegicus GN=Pdhb PE=1 SV=2
180	1	UniProt_SwissProt	Q63321	468	84130	45	16	33	15	0.96	Procollagen-lysine,2-oxoglutarate 5-dioxygenase 1 OS=Rattus norvegicus GN=Plod1 PE=2 SV=1
181	1	UniProt_SwissProt	O35244	467	24860	31	14	21	12	5.03	Peroxiredoxin-6 OS=Rattus norvegicus GN=Prdx6 PE=1 SV=3
182	1	UniProt_SwissProt	P02793	460	20793	24	11	14	8	3.18	Ferritin light chain 1 OS=Rattus norvegicus GN=Ftl1 PE=1 SV=3
183	1	UniProt_SwissProt	Q6UPE1	460	69010	47	20	31	16	1.4	Electron transfer flavoprotein-ubiquinone oxidoreductase, mitochondrial OS=Rattus norvegicus GN=Etfdh PE=1 SV=1
184	1	UniProt_SwissProt	Q99PF5	458	74466	32	14	24	14	1.03	Far upstream element-binding protein 2 OS=Rattus norvegicus GN=Khsrp PE=1 SV=1
184	2	UniProt_SwissProt	Q32PX7	323	67326	31	14	20	12	0.96	Far upstream element-binding protein 1 OS=Rattus norvegicus GN=Fubp1 PE=1 SV=1
185	1	UniProt_SwissProt	Q2PQA9	458	110204	73	16	58	15	0.67	Kinesin-1 heavy chain OS=Rattus norvegicus GN=Kif5b PE=1 SV=1
186	1	UniProt_SwissProt	P09895	457	34665	45	19	29	14	4.06	60S ribosomal protein L5 OS=Rattus norvegicus GN=Rpl5 PE=1 SV=3
187	1	UniProt_SwissProt	P31232	452	22645	35	23	21	14	21.62	Transgelin OS=Rattus norvegicus GN=Tagln PE=1 SV=2
188	1	UniProt_SwissProt	Q68FS4	450	56514	33	13	26	12	1.23	Cytosol aminopeptidase OS=Rattus norvegicus GN=Lap3 PE=1 SV=1
189	1	UniProt_SwissProt	P47875	450	21455	25	12	16	9	3.76	Cysteine and glycine-rich protein 1 OS=Rattus norvegicus GN=Csrp1 PE=1 SV=2
190	1	UniProt_SwissProt	Q5XIH7	450	33292	46	18	30	15	4.4	Prohibitin-2 OS=Rattus norvegicus GN=Phb2 PE=1 SV=1
191	1	UniProt_SwissProt	Q7TP47	445	59845	38	18	31	15	1.57	Heterogeneous nuclear ribonucleoprotein Q OS=Rattus norvegicus GN=Syncrip PE=2 SV=1
192	1	UniProt_SwissProt	Q5RKI1	444	46601	33	13	25	11	1.63	Eukaryotic initiation factor 4A-II OS=Rattus norvegicus GN=Eif4a2 PE=1 SV=1
192	2	UniProt_SwissProt	Q3B8Q2	248	47096	31	8	25	7	0.75	Eukaryotic initiation factor 4A-III OS=Rattus norvegicus GN=Eif4a3 PE=1 SV=1
193	1	UniProt_SwissProt	O35303	437	84369	53	11	40	10	0.56	Dynamin-1-like protein OS=Rattus norvegicus GN=Dnm1l PE=1 SV=1
194	1	UniProt_SwissProt	Q63347	433	48943	54	16	37	14	1.93	26S protease regulatory subunit 7 OS=Rattus norvegicus GN=Psmc2 PE=1 SV=3
195	1	UniProt_SwissProt	P62083	425	22113	31	21	13	7	2.84	40S ribosomal protein S7 OS=Rattus norvegicus GN=Rps7 PE=1 SV=1
196	1	UniProt_SwissProt	Q63413	424	49460	49	17	32	13	1.69	Spliceosome RNA helicase Ddx39b OS=Rattus norvegicus GN=Ddx39b PE=2 SV=3
196	2	UniProt_SwissProt	Q5U216	225	49591	43	12	28	10	1.13	ATP-dependent RNA helicase DDX39A OS=Rattus norvegicus GN=Ddx39a PE=2 SV=1
196	3	UniProt_SwissProt	Q99N27	112	59122	28	5	23	5	0.37	Sorting nexin-1 OS=Rattus norvegicus GN=Snx1 PE=1 SV=1
197	1	UniProt_SwissProt	P62198	423	45768	52	14	35	14	2.16	26S protease regulatory subunit 8 OS=Rattus norvegicus GN=Psmc5 PE=1 SV=1
197	2	UniProt_SwissProt	Q9Z2Q7	58	27122	21	3	12	3	0.51	Syntaxin-8 OS=Rattus norvegicus GN=Stx8 PE=1 SV=1
198	1	UniProt_SwissProt	Q91Y81	420	41737	23	13	18	10	1.46	Septin-2 OS=Rattus norvegicus GN=Sept2 PE=1 SV=1
199	1	UniProt_SwissProt	E9PU28	419	56179	32	13	26	10	0.96	Inosine-5'-monophosphate dehydrogenase 2 OS=Rattus norvegicus GN=Impdh2 PE=1 SV=1
200	1	UniProt_SwissProt	P54313	419	38048	40	14	21	8	1.68	Guanine nucleotide-binding protein G(I)/G(S)/G(T) subunit beta-2 OS=Rattus norvegicus GN=Gnb2 PE=1 SV=4
200	2	UniProt_SwissProt	P54311	342	38151	37	12	21	8	1.42	Guanine nucleotide-binding protein G(I)/G(S)/G(T) subunit beta-1 OS=Rattus norvegicus GN=Gnb1 PE=1 SV=4
200	3	UniProt_SwissProt	O35353	181	38080	30	7	15	5	0.64	Guanine nucleotide-binding protein subunit beta-4 OS=Rattus norvegicus GN=Gnb4 PE=2 SV=4
201	1	UniProt_SwissProt	P62425	418	30148	48	15	32	12	3.42	60S ribosomal protein L7a OS=Rattus norvegicus GN=Rpl7a PE=1 SV=2
201	2	UniProt_SwissProt	O55156	48	115980	55	2	39	2	0.07	CAP-Gly domain-containing linker protein 2 OS=Rattus norvegicus GN=Clip2 PE=1 SV=1
202	1	UniProt_SwissProt	P62963	418	15119	21	12	11	6	4.5	Profilin-1 OS=Rattus norvegicus GN=Pfn1 PE=1 SV=2
203	1	UniProt_SwissProt	P68101	418	36371	40	16	29	14	3.23	Eukaryotic translation initiation factor 2 subunit 1 OS=Rattus norvegicus GN=Eif2s1 PE=1 SV=2
204	1	UniProt_SwissProt	Q641X8	415	52587	37	14	26	11	1.36	Eukaryotic translation initiation factor 3 subunit E OS=Rattus norvegicus GN=Eif3e PE=2 SV=1
205	1	UniProt_SwissProt	Q63584	415	25013	16	12	9	7	2.3	Transmembrane emp24 domain-containing protein 10 OS=Rattus norvegicus GN=Tmed10 PE=1 SV=2
206	1	UniProt_SwissProt	Q6P799	415	59064	32	14	26	12	1.15	Serine--tRNA ligase, cytoplasmic OS=Rattus norvegicus GN=Sars PE=1 SV=3
207	1	UniProt_SwissProt	O70351	413	27343	32	13	14	11	3.49	3-hydroxyacyl-CoA dehydrogenase type-2 OS=Rattus norvegicus GN=Hsd17b10 PE=1 SV=3
208	1	UniProt_SwissProt	P13264	411	74831	37	12	30	11	0.74	Glutaminase kidney isoform, mitochondrial OS=Rattus norvegicus GN=Gls PE=1 SV=2
209	1	UniProt_SwissProt	B4F7E8	410	85304	53	16	37	13	0.86	Niban-like protein 1 OS=Rattus norvegicus GN=Fam129b PE=1 SV=1
210	1	UniProt_SwissProt	P28023	409	142583	67	13	54	13	0.41	Dynactin subunit 1 OS=Rattus norvegicus GN=Dctn1 PE=1 SV=2
210	2	UniProt_SwissProt	P63036	74	45581	27	5	20	5	0.51	DnaJ homolog subfamily A member 1 OS=Rattus norvegicus GN=Dnaja1 PE=1 SV=1
211	1	UniProt_SwissProt	Q9JM53	408	66966	44	13	32	12	0.97	Apoptosis-inducing factor 1, mitochondrial OS=Rattus norvegicus GN=Aifm1 PE=1 SV=1
211	2	UniProt_SwissProt	P84092	156	49965	31	9	23	8	0.83	AP-2 complex subunit mu OS=Rattus norvegicus GN=Ap2m1 PE=1 SV=1
212	1	UniProt_SwissProt	Q62733	406	50304	38	11	27	9	0.96	Lamina-associated polypeptide 2, isoform beta OS=Rattus norvegicus GN=Tmpo PE=1 SV=3
213	1	UniProt_SwissProt	P11762	401	15189	20	11	12	6	4.44	Galectin-1 OS=Rattus norvegicus GN=Lgals1 PE=1 SV=2
214	1	UniProt_SwissProt	Q5U301	399	96338	36	12	31	12	0.6	A-kinase anchor protein 2 OS=Rattus norvegicus GN=Akap2 PE=1 SV=1
215	1	UniProt_SwissProt	Q68FX0	395	42612	28	12	19	10	1.41	Isocitrate dehydrogenase [NAD] subunit beta, mitochondrial OS=Rattus norvegicus GN=Idh3B PE=2 SV=1
216	1	UniProt_SwissProt	O55171	395	49955	23	12	16	8	0.83	Acyl-coenzyme A thioesterase 2, mitochondrial OS=Rattus norvegicus GN=Acot2 PE=1 SV=1
217	1	UniProt_SwissProt	P17077	394	21994	28	15	16	8	3.58	60S ribosomal protein L9 OS=Rattus norvegicus GN=Rpl9 PE=1 SV=1
218	1	UniProt_SwissProt	P21588	394	64384	30	13	24	11	0.9	5'-nucleotidase OS=Rattus norvegicus GN=Nt5e PE=1 SV=1
219	1	UniProt_SwissProt	Q9R1J8	392	83193	43	18	31	16	1.07	Prolyl 3-hydroxylase 1 OS=Rattus norvegicus GN=P3h1 PE=1 SV=1
220	1	UniProt_SwissProt	P62755	390	28834	37	11	25	7	1.82	40S ribosomal protein S6 OS=Rattus norvegicus GN=Rps6 PE=1 SV=1
221	1	UniProt_SwissProt	P62193	389	49325	40	9	29	8	0.84	26S protease regulatory subunit 4 OS=Rattus norvegicus GN=Psmc1 PE=2 SV=1
222	1	UniProt_SwissProt	Q8R4A1	389	54839	32	18	26	14	1.8	ERO1-like protein alpha OS=Rattus norvegicus GN=Ero1a PE=1 SV=1
223	1	UniProt_SwissProt	Q8VHF5	385	52176	36	15	23	12	1.55	Citrate synthase, mitochondrial OS=Rattus norvegicus GN=Cs PE=1 SV=1
224	1	UniProt_SwissProt	P16036	385	39876	40	17	24	11	2.4	Phosphate carrier protein, mitochondrial OS=Rattus norvegicus GN=Slc25a3 PE=1 SV=1
225	1	UniProt_SwissProt	P36972	385	19761	20	12	14	9	4.41	Adenine phosphoribosyltransferase OS=Rattus norvegicus GN=Aprt PE=1 SV=1
226	1	UniProt_SwissProt	Q05175	384	21777	24	12	18	10	4.51	Brain acid soluble protein 1 OS=Rattus norvegicus GN=Basp1 PE=1 SV=2
227	1	UniProt_SwissProt	P21533	382	33598	45	18	29	14	3.75	60S ribosomal protein L6 OS=Rattus norvegicus GN=Rpl6 PE=1 SV=5
227	2	UniProt_SwissProt	P12749	118	17267	36	7	27	6	2.59	60S ribosomal protein L26 OS=Rattus norvegicus GN=Rpl26 PE=1 SV=1
228	1	UniProt_SwissProt	Q04462	379	141535	67	18	48	17	0.58	Valine--tRNA ligase OS=Rattus norvegicus GN=Vars PE=2 SV=2
229	1	UniProt_SwissProt	Q641Y8	378	83414	53	14	42	10	0.57	ATP-dependent RNA helicase DDX1 OS=Rattus norvegicus GN=Ddx1 PE=1 SV=1
230	1	UniProt_SwissProt	Q3T1J1	377	17049	23	11	13	7	4.63	Eukaryotic translation initiation factor 5A-1 OS=Rattus norvegicus GN=Eif5a PE=1 SV=3
231	1	UniProt_SwissProt	P62703	377	29807	56	22	30	16	7.39	40S ribosomal protein S4, X isoform OS=Rattus norvegicus GN=Rps4x PE=2 SV=2
232	1	UniProt_SwissProt	P16975	376	35129	23	10	14	9	1.61	SPARC OS=Rattus norvegicus GN=Sparc PE=1 SV=4
233	1	UniProt_SwissProt	Q561S0	374	40753	34	11	27	10	1.51	NADH dehydrogenase [ubiquinone] 1 alpha subcomplex subunit 10, mitochondrial OS=Rattus norvegicus GN=Ndufa10 PE=1 SV=1
234	1	UniProt_SwissProt	P04906	374	23652	25	14	12	8	3.12	Glutathione S-transferase P OS=Rattus norvegicus GN=Gstp1 PE=1 SV=2
235	1	UniProt_SwissProt	Q4KM49	373	59420	65	15	42	13	1.28	Tyrosine--tRNA ligase, cytoplasmic OS=Rattus norvegicus GN=Yars PE=2 SV=3
236	1	UniProt_SwissProt	P55260	372	36168	17	7	16	6	0.86	Annexin A4 OS=Rattus norvegicus GN=Anxa4 PE=1 SV=3
237	1	UniProt_SwissProt	Q4V8H8	372	61370	50	15	36	13	1.22	EH domain-containing protein 2 OS=Rattus norvegicus GN=Ehd2 PE=1 SV=1
237	2	UniProt_SwissProt	Q641Z6	289	60622	37	11	28	10	0.86	EH domain-containing protein 1 OS=Rattus norvegicus GN=Ehd1 PE=1 SV=1
237	3	UniProt_SwissProt	Q8R491	207	60810	43	8	30	7	0.54	EH domain-containing protein 3 OS=Rattus norvegicus GN=Ehd3 PE=1 SV=2
238	1	UniProt_SwissProt	Q2TA68	369	111751	74	13	58	12	0.5	Dynamin-like 120 kDa protein, mitochondrial OS=Rattus norvegicus GN=Opa1 PE=1 SV=1
239	1	UniProt_SwissProt	P04762	368	60062	40	16	31	15	1.56	Catalase OS=Rattus norvegicus GN=Cat PE=1 SV=3
240	1	UniProt_SwissProt	P35435	368	30229	39	18	21	11	4.66	ATP synthase subunit gamma, mitochondrial OS=Rattus norvegicus GN=Atp5c1 PE=1 SV=2
241	1	UniProt_SwissProt	Q9Z1E1	366	47755	41	11	27	9	1.03	Flotillin-1 OS=Rattus norvegicus GN=Flot1 PE=2 SV=2
242	1	UniProt_SwissProt	B5DFC8	366	106053	58	12	45	12	0.53	Eukaryotic translation initiation factor 3 subunit C OS=Rattus norvegicus GN=Eif3c PE=1 SV=1
243	1	UniProt_SwissProt	Q6AYB5	363	55953	54	12	37	11	1.1	Signal recognition particle 54 kDa protein OS=Rattus norvegicus GN=Srp54 PE=2 SV=1
244	1	UniProt_SwissProt	Q63570	362	47493	45	14	28	12	1.58	26S protease regulatory subunit 6B OS=Rattus norvegicus GN=Psmc4 PE=1 SV=1
245	1	UniProt_SwissProt	P62909	362	26828	40	19	26	16	9.6	40S ribosomal protein S3 OS=Rattus norvegicus GN=Rps3 PE=1 SV=1
246	1	UniProt_SwissProt	Q4V7C7	360	47783	34	11	26	10	1.2	Actin-related protein 3 OS=Rattus norvegicus GN=Actr3 PE=1 SV=1
247	1	UniProt_SwissProt	P09527	360	23774	21	10	14	8	2.5	Ras-related protein Rab-7a OS=Rattus norvegicus GN=Rab7a PE=1 SV=2
248	1	UniProt_SwissProt	Q0ZHH6	360	61004	29	13	19	9	0.74	Atlastin-3 OS=Rattus norvegicus GN=Atl3 PE=2 SV=2
249	1	UniProt_SwissProt	P85845	357	55198	26	15	21	13	1.43	Fascin OS=Rattus norvegicus GN=Fscn1 PE=1 SV=2
250	1	UniProt_SwissProt	P70580	355	21699	21	9	11	7	2.32	Membrane-associated progesterone receptor component 1 OS=Rattus norvegicus GN=Pgrmc1 PE=1 SV=3
250	2	UniProt_SwissProt	Q5XIU9	263	23503	21	8	16	8	2.54	Membrane-associated progesterone receptor component 2 OS=Rattus norvegicus GN=Pgrmc2 PE=1 SV=1
251	1	UniProt_SwissProt	Q62636	353	21013	17	11	11	9	3.91	Ras-related protein Rap-1b OS=Rattus norvegicus GN=Rap1b PE=1 SV=2
251	2	UniProt_SwissProt	P41542	323	108122	39	11	28	11	0.47	General vesicular transport factor p115 OS=Rattus norvegicus GN=Uso1 PE=1 SV=1
251	3	UniProt_SwissProt	P36860	162	23417	25	8	17	7	2.56	Ras-related protein Ral-B OS=Rattus norvegicus GN=Ralb PE=2 SV=1
251	4	UniProt_SwissProt	P63322	158	23709	20	6	14	5	1.56	Ras-related protein Ral-A OS=Rattus norvegicus GN=Rala PE=1 SV=1
252	1	UniProt_SwissProt	P81795	352	51617	29	15	22	13	1.58	Eukaryotic translation initiation factor 2 subunit 3 OS=Rattus norvegicus GN=Eif2s3 PE=1 SV=2
252	2	UniProt_SwissProt	Q63028	111	80704	21	4	17	4	0.21	Alpha-adducin OS=Rattus norvegicus GN=Add1 PE=1 SV=2
253	1	UniProt_SwissProt	P42930	352	22936	20	13	13	11	4.93	Heat shock protein beta-1 OS=Rattus norvegicus GN=Hspb1 PE=1 SV=1
254	1	UniProt_SwissProt	Q9EPB1	351	55649	25	11	17	9	0.84	Dipeptidyl peptidase 2 OS=Rattus norvegicus GN=Dpp7 PE=1 SV=1
255	1	UniProt_SwissProt	Q08290	350	33494	31	9	24	8	1.44	Calponin-1 OS=Rattus norvegicus GN=Cnn1 PE=1 SV=1
256	1	UniProt_SwissProt	F1MA98	350	267486	138	13	113	13	0.2	Nucleoprotein TPR OS=Rattus norvegicus GN=Tpr PE=1 SV=1
257	1	UniProt_SwissProt	Q5FVM4	347	55005	56	16	38	14	1.61	Non-POU domain-containing octamer-binding protein OS=Rattus norvegicus GN=Nono PE=1 SV=3
257	2	UniProt_SwissProt	Q4KLH4	63	58836	37	2	29	2	0.14	Paraspeckle component 1 OS=Rattus norvegicus GN=Pspc1 PE=1 SV=1
258	1	UniProt_SwissProt	P0C219	347	99018	51	14	43	13	0.64	Sarcolemmal membrane-associated protein OS=Rattus norvegicus GN=Slmap PE=1 SV=1
259	1	UniProt_SwissProt	P15651	346	45022	27	10	23	9	1.12	Short-chain specific acyl-CoA dehydrogenase, mitochondrial OS=Rattus norvegicus GN=Acads PE=1 SV=2
260	1	UniProt_SwissProt	P12785	345	275101	80	20	60	18	0.28	Fatty acid synthase OS=Rattus norvegicus GN=Fasn PE=1 SV=3
261	1	UniProt_SwissProt	Q5XI32	345	30952	26	11	20	11	2.77	F-actin-capping protein subunit beta OS=Rattus norvegicus GN=Capzb PE=1 SV=1
262	1	UniProt_SwissProt	P41565	345	43223	34	13	18	10	1.39	Isocitrate dehydrogenase [NAD] subunit gamma 1, mitochondrial OS=Rattus norvegicus GN=Idh3g PE=1 SV=2
263	1	UniProt_SwissProt	P17764	344	45009	40	14	27	12	1.73	Acetyl-CoA acetyltransferase, mitochondrial OS=Rattus norvegicus GN=Acat1 PE=1 SV=1
264	1	UniProt_SwissProt	P10760	343	48020	32	12	21	10	1.19	Adenosylhomocysteinase OS=Rattus norvegicus GN=Ahcy PE=1 SV=3
265	1	UniProt_SwissProt	Q75WE7	341	92280	31	13	27	13	0.7	von Willebrand factor A domain-containing protein 5A OS=Rattus norvegicus GN=Vwa5a PE=2 SV=1
266	1	UniProt_SwissProt	Q4FZT0	339	38504	21	7	19	7	0.98	Stomatin-like protein 2, mitochondrial OS=Rattus norvegicus GN=Stoml2 PE=1 SV=1
267	1	UniProt_SwissProt	Q9Z0V6	338	28563	14	10	7	6	1.19	Thioredoxin-dependent peroxide reductase, mitochondrial OS=Rattus norvegicus GN=Prdx3 PE=1 SV=2
268	1	UniProt_SwissProt	Q794F9	337	58150	22	11	19	10	0.91	4F2 cell-surface antigen heavy chain OS=Rattus norvegicus GN=Slc3a2 PE=1 SV=1
269	1	UniProt_SwissProt	Q924C3	336	104929	50	16	36	13	0.6	Ectonucleotide pyrophosphatase/phosphodiesterase family member 1 OS=Rattus norvegicus GN=Enpp1 PE=1 SV=2
270	1	UniProt_SwissProt	Q63569	336	49415	40	13	31	12	1.49	26S protease regulatory subunit 6A OS=Rattus norvegicus GN=Psmc3 PE=2 SV=1
271	1	UniProt_SwissProt	F1LMZ8	336	47719	37	13	26	12	1.57	26S proteasome non-ATPase regulatory subunit 11 OS=Rattus norvegicus GN=Psmd11 PE=1 SV=2
272	1	UniProt_SwissProt	P18420	336	29784	27	12	21	11	2.98	Proteasome subunit alpha type-1 OS=Rattus norvegicus GN=Psma1 PE=1 SV=2
273	1	UniProt_SwissProt	P60123	335	50524	46	11	29	9	0.96	RuvB-like 1 OS=Rattus norvegicus GN=Ruvbl1 PE=1 SV=1
274	1	UniProt_SwissProt	P85968	335	53715	26	13	24	11	1.16	6-phosphogluconate dehydrogenase, decarboxylating OS=Rattus norvegicus GN=Pgd PE=1 SV=1
275	1	UniProt_SwissProt	Q68FU3	335	27898	34	13	21	12	3.99	Electron transfer flavoprotein subunit beta OS=Rattus norvegicus GN=Etfb PE=2 SV=3
276	1	UniProt_SwissProt	P19511	334	28965	32	14	19	10	3.13	ATP synthase F(0) complex subunit B1, mitochondrial OS=Rattus norvegicus GN=Atp5f1 PE=1 SV=1
277	1	UniProt_SwissProt	Q62868	333	161427	118	14	88	14	0.39	Rho-associated protein kinase 2 OS=Rattus norvegicus GN=Rock2 PE=1 SV=2
277	2	UniProt_SwissProt	Q63644	62	160496	72	3	59	3	0.07	Rho-associated protein kinase 1 OS=Rattus norvegicus GN=Rock1 PE=1 SV=1
278	1	UniProt_SwissProt	Q68FP1	333	86413	35	8	26	6	0.3	Gelsolin OS=Rattus norvegicus GN=Gsn PE=1 SV=1
279	1	UniProt_SwissProt	P17220	331	26024	23	9	13	5	1.05	Proteasome subunit alpha type-2 OS=Rattus norvegicus GN=Psma2 PE=1 SV=3
280	1	UniProt_SwissProt	Q4KMC4	331	77759	38	9	29	8	0.47	Glutamine--fructose-6-phosphate aminotransferase [isomerizing] 2 OS=Rattus norvegicus GN=Gfpt2 PE=1 SV=3
280	2	UniProt_SwissProt	P82808	298	77577	34	6	28	5	0.28	Glutamine--fructose-6-phosphate aminotransferase [isomerizing] 1 OS=Rattus norvegicus GN=Gfpt1 PE=1 SV=3
281	1	UniProt_SwissProt	Q9Z2S9	330	47408	41	13	31	12	1.59	Flotillin-2 OS=Rattus norvegicus GN=Flot2 PE=1 SV=1
282	1	UniProt_SwissProt	P13413	329	21882	66	13	34	11	5.48	Troponin I, slow skeletal muscle OS=Rattus norvegicus GN=Tnni1 PE=1 SV=2
282	2	UniProt_SwissProt	O88453	160	104960	88	7	62	7	0.29	Scaffold attachment factor B1 OS=Rattus norvegicus GN=Safb PE=1 SV=2
282	3	UniProt_SwissProt	A0JPQ9	103	45017	14	2	13	2	0.18	Chitinase domain-containing protein 1 OS=Rattus norvegicus GN=Chid1 PE=2 SV=2
283	1	UniProt_SwissProt	P07895	329	24887	22	9	12	6	1.46	Superoxide dismutase [Mn], mitochondrial OS=Rattus norvegicus GN=Sod2 PE=1 SV=2
284	1	UniProt_SwissProt	Q66H80	329	57619	38	12	32	12	1.19	Coatomer subunit delta OS=Rattus norvegicus GN=Arcn1 PE=2 SV=1
285	1	UniProt_SwissProt	O35783	328	37087	26	11	16	8	1.25	Calumenin OS=Rattus norvegicus GN=Calu PE=1 SV=1
286	1	UniProt_SwissProt	O55012	327	69470	45	8	31	8	0.54	Phosphatidylinositol-binding clathrin assembly protein OS=Rattus norvegicus GN=Picalm PE=1 SV=1
286	2	UniProt_SwissProt	O35094	261	51370	38	10	32	9	0.93	Mitochondrial import inner membrane translocase subunit TIM44 OS=Rattus norvegicus GN=Timm44 PE=1 SV=1
287	1	UniProt_SwissProt	Q5BK63	326	42646	31	10	21	9	1.21	NADH dehydrogenase [ubiquinone] 1 alpha subcomplex subunit 9, mitochondrial OS=Rattus norvegicus GN=Ndufa9 PE=1 SV=2
288	1	UniProt_SwissProt	Q62667	326	96081	39	15	31	15	0.8	Major vault protein OS=Rattus norvegicus GN=Mvp PE=1 SV=4
289	1	UniProt_SwissProt	P63326	325	18904	44	14	22	7	2.95	40S ribosomal protein S10 OS=Rattus norvegicus GN=Rps10 PE=2 SV=1
290	1	UniProt_SwissProt	P37397	325	36583	32	10	24	8	1.27	Calponin-3 OS=Rattus norvegicus GN=Cnn3 PE=1 SV=1
291	1	UniProt_SwissProt	O55096	325	83386	39	11	30	11	0.65	Dipeptidyl peptidase 3 OS=Rattus norvegicus GN=Dpp3 PE=1 SV=2
292	1	UniProt_SwissProt	Q4G061	324	91253	45	10	33	10	0.51	Eukaryotic translation initiation factor 3 subunit B OS=Rattus norvegicus GN=Eif3b PE=1 SV=1
293	1	UniProt_SwissProt	Q6AXS5	323	44841	41	13	32	9	1.13	Plasminogen activator inhibitor 1 RNA-binding protein OS=Rattus norvegicus GN=Serbp1 PE=1 SV=2
294	1	UniProt_SwissProt	Q9JI85	322	50173	47	11	33	10	1.12	Nucleobindin-2 OS=Rattus norvegicus GN=Nucb2 PE=1 SV=1
295	1	UniProt_SwissProt	Q5U2Q7	322	49228	27	9	23	8	0.84	Eukaryotic peptide chain release factor subunit 1 OS=Rattus norvegicus GN=Etf1 PE=2 SV=3
296	1	UniProt_SwissProt	Q6AYT3	322	55727	39	15	26	13	1.41	tRNA-splicing ligase RtcB homolog OS=Rattus norvegicus GN=Rtcb PE=2 SV=1
297	1	UniProt_SwissProt	P62982	321	18282	41	18	14	8	4.03	Ubiquitin-40S ribosomal protein S27a OS=Rattus norvegicus GN=Rps27a PE=1 SV=2
298	1	UniProt_SwissProt	Q99ML5	321	56480	25	8	18	7	0.59	Prenylcysteine oxidase OS=Rattus norvegicus GN=Pcyox1 PE=1 SV=1
299	1	UniProt_SwissProt	P63159	320	25049	36	12	22	9	2.81	High mobility group protein B1 OS=Rattus norvegicus GN=Hmgb1 PE=1 SV=2
299	2	UniProt_SwissProt	P52925	231	24315	31	6	19	5	1.15	High mobility group protein B2 OS=Rattus norvegicus GN=Hmgb2 PE=2 SV=2
300	1	UniProt_SwissProt	G3V9R8	319	32894	30	9	22	9	1.79	Heterogeneous nuclear ribonucleoprotein C OS=Rattus norvegicus GN=Hnrnpc PE=1 SV=2
301	1	UniProt_SwissProt	P52555	319	28614	32	14	21	9	2.68	Endoplasmic reticulum resident protein 29 OS=Rattus norvegicus GN=Erp29 PE=1 SV=2
302	1	UniProt_SwissProt	Q9JIL3	317	96274	55	13	44	12	0.6	Interleukin enhancer-binding factor 3 OS=Rattus norvegicus GN=Ilf3 PE=1 SV=2
303	1	UniProt_SwissProt	Q62940	316	102787	42	13	37	13	0.61	E3 ubiquitin-protein ligase NEDD4 OS=Rattus norvegicus GN=Nedd4 PE=1 SV=1
304	1	UniProt_SwissProt	P51635	316	36711	20	12	14	10	2.07	Alcohol dehydrogenase [NADP(+)] OS=Rattus norvegicus GN=Akr1a1 PE=1 SV=2
305	1	UniProt_SwissProt	P15684	316	109779	29	9	24	8	0.36	Aminopeptidase N OS=Rattus norvegicus GN=Anpep PE=1 SV=2
306	1	UniProt_SwissProt	P12369	316	46493	30	8	23	7	0.76	cAMP-dependent protein kinase type II-beta regulatory subunit OS=Rattus norvegicus GN=Prkar2b PE=1 SV=3
306	2	UniProt_SwissProt	P12368	192	45797	21	8	16	7	0.78	cAMP-dependent protein kinase type II-alpha regulatory subunit OS=Rattus norvegicus GN=Prkar2a PE=1 SV=3
307	1	UniProt_SwissProt	Q9EQS0	314	37608	43	12	30	12	2.31	Transaldolase OS=Rattus norvegicus GN=Taldo1 PE=1 SV=2
308	1	UniProt_SwissProt	P15205	313	270532	94	11	73	11	0.17	Microtubule-associated protein 1B OS=Rattus norvegicus GN=Map1b PE=1 SV=2
308	2	UniProt_SwissProt	P34926	187	300831	91	5	75	5	0.07	Microtubule-associated protein 1A OS=Rattus norvegicus GN=Map1a PE=1 SV=1
309	1	UniProt_SwissProt	P27952	312	31497	41	16	23	12	3.15	40S ribosomal protein S2 OS=Rattus norvegicus GN=Rps2 PE=1 SV=1
310	1	UniProt_SwissProt	Q4FZX7	311	29722	27	10	21	9	2.1	Signal recognition particle receptor subunit beta OS=Rattus norvegicus GN=Srprb PE=2 SV=1
311	1	UniProt_SwissProt	O35509	311	24588	13	9	12	9	2.9	Ras-related protein Rab-11B OS=Rattus norvegicus GN=Rab11b PE=1 SV=4
312	1	UniProt_SwissProt	O35115	311	34060	18	12	14	9	1.69	Four and a half LIM domains protein 2 OS=Rattus norvegicus GN=Fhl2 PE=1 SV=1
313	1	UniProt_SwissProt	P63086	308	41648	20	10	16	8	1.06	Mitogen-activated protein kinase 1 OS=Rattus norvegicus GN=Mapk1 PE=1 SV=3
314	1	UniProt_SwissProt	P62161	307	16827	19	10	10	7	3.62	Calmodulin OS=Rattus norvegicus GN=Calm1 PE=1 SV=2
315	1	UniProt_SwissProt	Q5XI73	306	23450	34	14	24	9	3.89	Rho GDP-dissociation inhibitor 1 OS=Rattus norvegicus GN=Arhgdia PE=1 SV=1
316	1	UniProt_SwissProt	P23928	306	20076	33	12	15	8	3.38	Alpha-crystallin B chain OS=Rattus norvegicus GN=Cryab PE=1 SV=1
317	1	UniProt_SwissProt	P61589	304	22110	33	11	17	9	4.38	Transforming protein RhoA OS=Rattus norvegicus GN=Rhoa PE=1 SV=1
318	1	UniProt_SwissProt	Q9HB97	303	42322	30	8	21	7	0.86	Alpha-parvin OS=Rattus norvegicus GN=Parva PE=1 SV=2
319	1	UniProt_SwissProt	P02696	301	15995	17	11	12	7	6.96	Retinol-binding protein 1 OS=Rattus norvegicus GN=Rbp1 PE=1 SV=2
320	1	UniProt_SwissProt	Q66HL2	301	57078	35	11	26	11	1.07	Src substrate cortactin OS=Rattus norvegicus GN=Cttn PE=1 SV=1
321	1	UniProt_SwissProt	Q63524	301	22832	24	13	12	7	3.32	Transmembrane emp24 domain-containing protein 2 OS=Rattus norvegicus GN=Tmed2 PE=1 SV=1
322	1	UniProt_SwissProt	P30009	299	29834	16	10	10	7	1.4	Myristoylated alanine-rich C-kinase substrate OS=Rattus norvegicus GN=Marcks PE=1 SV=2
323	1	UniProt_SwissProt	Q66HA8	298	97327	50	14	41	13	0.66	Heat shock protein 105 kDa OS=Rattus norvegicus GN=Hsph1 PE=1 SV=1
324	1	UniProt_SwissProt	Q99J82	297	51853	44	13	31	10	1.39	Integrin-linked protein kinase OS=Rattus norvegicus GN=Ilk PE=2 SV=1
325	1	UniProt_SwissProt	P06302	297	12375	6	6	4	4	2.27	Prothymosin alpha OS=Rattus norvegicus GN=Ptma PE=1 SV=2
326	1	UniProt_SwissProt	Q63945	296	33386	17	7	14	6	0.96	Protein SET OS=Rattus norvegicus GN=Set PE=2 SV=2
326	2	UniProt_SwissProt	P80349	189	4477	4	3	3	2	3.65	Fuctinin-3 (Fragment) OS=Rattus norvegicus PE=1 SV=1
327	1	UniProt_SwissProt	P48004	296	28480	36	10	23	8	1.85	Proteasome subunit alpha type-7 OS=Rattus norvegicus GN=Psma7 PE=1 SV=1
328	1	UniProt_SwissProt	P15865	296	21974	32	11	19	7	2.26	Histone H1.4 OS=Rattus norvegicus GN=Hist1h1e PE=1 SV=3
328	2	UniProt_SwissProt	D3ZBN0	181	22635	21	9	15	6	1.68	Histone H1.5 OS=Rattus norvegicus GN=Hist1h1b PE=1 SV=1
328	3	UniProt_SwissProt	D4A3K5	103	21991	16	5	14	3	0.66	Histone H1.1 OS=Rattus norvegicus GN=Hist1h1a PE=1 SV=1
329	1	UniProt_SwissProt	P55053	294	15335	18	8	11	6	4.37	Fatty acid-binding protein, epidermal OS=Rattus norvegicus GN=Fabp5 PE=1 SV=3
330	1	UniProt_SwissProt	Q63083	293	53474	33	7	25	6	0.53	Nucleobindin-1 OS=Rattus norvegicus GN=Nucb1 PE=1 SV=1
331	1	UniProt_SwissProt	P13697	293	64589	31	13	23	11	0.9	NADP-dependent malic enzyme OS=Rattus norvegicus GN=Me1 PE=1 SV=2
332	1	UniProt_SwissProt	P62907	292	24987	34	13	22	9	2.83	60S ribosomal protein L10a OS=Rattus norvegicus GN=Rpl10a PE=1 SV=2
333	1	UniProt_SwissProt	P02770	290	70682	34	10	24	6	0.38	Serum albumin OS=Rattus norvegicus GN=Alb PE=1 SV=2
334	1	UniProt_SwissProt	P07943	290	36230	24	10	18	10	1.82	Aldose reductase OS=Rattus norvegicus GN=Akr1b1 PE=1 SV=3
334	2	UniProt_SwissProt	Q5RJP0	116	36327	15	4	10	3	0.36	Aldose reductase-related protein 1 OS=Rattus norvegicus GN=Akr1b7 PE=1 SV=1
335	1	UniProt_SwissProt	Q63716	289	22323	29	19	17	13	7.71	Peroxiredoxin-1 OS=Rattus norvegicus GN=Prdx1 PE=1 SV=1
335	2	UniProt_SwissProt	Q9Z0V5	214	31216	19	8	13	7	1.31	Peroxiredoxin-4 OS=Rattus norvegicus GN=Prdx4 PE=2 SV=1
336	1	UniProt_SwissProt	P00406	289	26082	18	10	7	4	1.72	Cytochrome c oxidase subunit 2 OS=Rattus norvegicus GN=Mtco2 PE=1 SV=3
337	1	UniProt_SwissProt	Q5XIN6	289	83635	49	12	38	12	0.72	LETM1 and EF-hand domain-containing protein 1, mitochondrial OS=Rattus norvegicus GN=Letm1 PE=1 SV=1
338	1	UniProt_SwissProt	P04644	289	15557	20	11	10	7	5.65	40S ribosomal protein S17 OS=Rattus norvegicus GN=Rps17 PE=1 SV=3
339	1	UniProt_SwissProt	P38656	287	47919	41	10	36	10	1.19	Lupus La protein homolog OS=Rattus norvegicus GN=Ssb PE=1 SV=1
340	1	UniProt_SwissProt	P17074	286	16076	28	12	19	11	11.4	40S ribosomal protein S19 OS=Rattus norvegicus GN=Rps19 PE=2 SV=3
341	1	UniProt_SwissProt	Q9EPF2	285	72252	35	12	29	12	0.87	Cell surface glycoprotein MUC18 OS=Rattus norvegicus GN=Mcam PE=1 SV=2
342	1	UniProt_SwissProt	P00388	285	77313	37	12	28	12	0.8	NADPH--cytochrome P450 reductase OS=Rattus norvegicus GN=Por PE=1 SV=3
343	1	UniProt_SwissProt	P24268	285	45165	31	12	17	9	1.3	Cathepsin D OS=Rattus norvegicus GN=Ctsd PE=1 SV=1
344	1	UniProt_SwissProt	P31399	283	18809	29	11	16	8	4.9	ATP synthase subunit d, mitochondrial OS=Rattus norvegicus GN=Atp5h PE=1 SV=3
345	1	UniProt_SwissProt	P38652	283	61650	48	10	35	8	0.63	Phosphoglucomutase-1 OS=Rattus norvegicus GN=Pgm1 PE=1 SV=2
346	1	UniProt_SwissProt	Q02253	282	58227	33	9	25	9	0.79	Methylmalonate-semialdehyde dehydrogenase [acylating], mitochondrial OS=Rattus norvegicus GN=Aldh6a1 PE=1 SV=1
347	1	UniProt_SwissProt	P26772	282	10895	27	10	16	7	9.35	10 kDa heat shock protein, mitochondrial OS=Rattus norvegicus GN=Hspe1 PE=1 SV=3
347	2	UniProt_SwissProt	D3ZHV2	223	623208	244	10	190	10	0.06	Microtubule-actin cross-linking factor 1 OS=Rattus norvegicus GN=Macf1 PE=1 SV=1
347	3	UniProt_SwissProt	Q71LX6	105	375861	162	4	135	4	0.04	Xin actin-binding repeat-containing protein 2 OS=Rattus norvegicus GN=Xirp2 PE=1 SV=1
348	1	UniProt_SwissProt	Q01986	282	43779	16	8	12	7	0.82	Dual specificity mitogen-activated protein kinase kinase 1 OS=Rattus norvegicus GN=Map2k1 PE=1 SV=2
349	1	UniProt_SwissProt	P62752	282	17684	34	12	19	8	5.58	60S ribosomal protein L23a OS=Rattus norvegicus GN=Rpl23a PE=2 SV=1
350	1	UniProt_SwissProt	O35824	282	46364	24	6	19	5	0.5	DnaJ homolog subfamily A member 2 OS=Rattus norvegicus GN=Dnaja2 PE=1 SV=1
351	1	UniProt_SwissProt	Q6AXQ0	281	38945	23	9	19	8	1.16	SUMO-activating enzyme subunit 1 OS=Rattus norvegicus GN=Sae1 PE=2 SV=1
352	1	UniProt_SwissProt	P62961	281	35709	30	7	22	6	0.88	Nuclease-sensitive element-binding protein 1 OS=Rattus norvegicus GN=Ybx1 PE=2 SV=3
352	2	UniProt_SwissProt	Q62764	237	38828	21	6	15	5	0.62	Y-box-binding protein 3 OS=Rattus norvegicus GN=Ybx3 PE=1 SV=1
353	1	UniProt_SwissProt	P47853	281	42079	32	12	19	9	1.23	Biglycan OS=Rattus norvegicus GN=Bgn PE=2 SV=1
354	1	UniProt_SwissProt	A2RRU1	280	84817	36	12	30	12	0.71	Glycogen [starch] synthase, muscle OS=Rattus norvegicus GN=Gys1 PE=1 SV=1
355	1	UniProt_SwissProt	P13221	280	46628	26	9	23	8	0.91	Aspartate aminotransferase, cytoplasmic OS=Rattus norvegicus GN=Got1 PE=1 SV=3
356	1	UniProt_SwissProt	Q4V8F9	280	58649	19	6	16	6	0.47	Hydroxysteroid dehydrogenase-like protein 2 OS=Rattus norvegicus GN=Hsdl2 PE=2 SV=1
357	1	UniProt_SwissProt	Q9WTT6	279	51554	18	9	17	9	0.93	Guanine deaminase OS=Rattus norvegicus GN=Gda PE=1 SV=1
358	1	UniProt_SwissProt	A0JPQ4	279	53767	30	8	26	8	0.75	Tripartite motif-containing protein 72 OS=Rattus norvegicus GN=Trim72 PE=1 SV=1
359	1	UniProt_SwissProt	Q01205	279	49236	30	7	20	6	0.58	Dihydrolipoyllysine-residue succinyltransferase component of 2-oxoglutarate dehydrogenase complex, mitochondrial OS=Rattus norvegicus GN=Dlst PE=1 SV=2
360	1	UniProt_SwissProt	Q66H94	278	63543	24	14	19	12	1.04	Peptidyl-prolyl cis-trans isomerase FKBP9 OS=Rattus norvegicus GN=Fkbp9 PE=2 SV=1
361	1	UniProt_SwissProt	P26453	278	42865	16	10	11	8	1.02	Basigin OS=Rattus norvegicus GN=Bsg PE=1 SV=2
362	1	UniProt_SwissProt	Q4TU93	277	170052	21	5	20	5	0.12	C-type mannose receptor 2 OS=Rattus norvegicus GN=Mrc2 PE=1 SV=1
363	1	UniProt_SwissProt	Q6AYK8	275	64576	32	12	26	10	0.79	Eukaryotic translation initiation factor 3 subunit D OS=Rattus norvegicus GN=Eif3d PE=1 SV=1
364	1	UniProt_SwissProt	Q6AXV4	272	52384	29	9	20	8	0.78	Sorting and assembly machinery component 50 homolog OS=Rattus norvegicus GN=Samm50 PE=1 SV=1
365	1	UniProt_SwissProt	Q64678	272	61031	39	13	25	12	1.1	Cytochrome P450 1B1 OS=Rattus norvegicus GN=Cyp1b1 PE=1 SV=1
366	1	UniProt_SwissProt	Q64591	271	36395	25	6	19	4	0.51	2,4-dienoyl-CoA reductase, mitochondrial OS=Rattus norvegicus GN=Decr1 PE=1 SV=2
367	1	UniProt_SwissProt	P53987	271	53831	14	8	11	6	0.52	Monocarboxylate transporter 1 OS=Rattus norvegicus GN=Slc16a1 PE=1 SV=1
368	1	UniProt_SwissProt	P16638	270	121471	47	11	34	11	0.41	ATP-citrate synthase OS=Rattus norvegicus GN=Acly PE=1 SV=1
369	1	UniProt_SwissProt	Q9Z1Y3	268	100081	33	10	23	8	0.35	Cadherin-2 OS=Rattus norvegicus GN=Cdh2 PE=1 SV=1
370	1	UniProt_SwissProt	Q9R063	266	22507	23	9	12	6	1.69	Peroxiredoxin-5, mitochondrial OS=Rattus norvegicus GN=Prdx5 PE=1 SV=1
371	1	UniProt_SwissProt	Q5XIP9	266	44860	26	9	19	8	0.95	Transmembrane protein 43 OS=Rattus norvegicus GN=Tmem43 PE=2 SV=1
372	1	UniProt_SwissProt	P14882	265	82198	51	6	38	6	0.32	Propionyl-CoA carboxylase alpha chain, mitochondrial OS=Rattus norvegicus GN=Pcca PE=1 SV=3
373	1	UniProt_SwissProt	P08503	265	46925	30	10	25	10	1.23	Medium-chain specific acyl-CoA dehydrogenase, mitochondrial OS=Rattus norvegicus GN=Acadm PE=1 SV=1
374	1	UniProt_SwissProt	P63029	264	19564	15	8	8	5	1.58	Translationally-controlled tumor protein OS=Rattus norvegicus GN=Tpt1 PE=1 SV=1
375	1	UniProt_SwissProt	P51583	263	47807	32	8	24	8	0.88	Multifunctional protein ADE2 OS=Rattus norvegicus GN=Paics PE=1 SV=3
376	1	UniProt_SwissProt	Q9QUL6	263	83170	50	11	37	11	0.65	Vesicle-fusing ATPase OS=Rattus norvegicus GN=Nsf PE=1 SV=1
377	1	UniProt_SwissProt	P05712	263	23692	23	9	16	8	2.52	Ras-related protein Rab-2A OS=Rattus norvegicus GN=Rab2a PE=2 SV=1
378	1	UniProt_SwissProt	Q10728	263	115669	92	12	71	12	0.48	Protein phosphatase 1 regulatory subunit 12A OS=Rattus norvegicus GN=Ppp1r12a PE=1 SV=2
379	1	UniProt_SwissProt	P14669	263	36569	30	10	22	8	1.52	Annexin A3 OS=Rattus norvegicus GN=Anxa3 PE=1 SV=4
380	1	UniProt_SwissProt	P52631	262	88782	21	5	17	5	0.24	Signal transducer and activator of transcription 3 OS=Rattus norvegicus GN=Stat3 PE=1 SV=1
381	1	UniProt_SwissProt	Q3B8Q1	262	86540	51	14	43	13	0.76	Nucleolar RNA helicase 2 OS=Rattus norvegicus GN=Ddx21 PE=2 SV=1
382	1	UniProt_SwissProt	Q63065	261	49392	21	5	19	5	0.46	[Pyruvate dehydrogenase (acetyl-transferring)] kinase isozyme 1, mitochondrial OS=Rattus norvegicus GN=Pdk1 PE=1 SV=1
383	1	UniProt_SwissProt	O89049	261	55435	38	10	28	9	0.84	Thioredoxin reductase 1, cytoplasmic OS=Rattus norvegicus GN=Txnrd1 PE=1 SV=5
384	1	UniProt_SwissProt	P05371	260	51970	23	9	19	8	0.79	Clusterin OS=Rattus norvegicus GN=Clu PE=1 SV=2
385	1	UniProt_SwissProt	P50463	259	21701	19	10	11	7	2.3	Cysteine and glycine-rich protein 3 OS=Rattus norvegicus GN=Csrp3 PE=1 SV=1
386	1	UniProt_SwissProt	O35796	259	31320	19	8	10	6	1.05	Complement component 1 Q subcomponent-binding protein, mitochondrial OS=Rattus norvegicus GN=C1qbp PE=1 SV=2
387	1	UniProt_SwissProt	P28075	259	28738	21	10	12	7	1.48	Proteasome subunit beta type-5 OS=Rattus norvegicus GN=Psmb5 PE=1 SV=3
388	1	UniProt_SwissProt	O35142	258	103342	51	12	40	12	0.55	Coatomer subunit beta' OS=Rattus norvegicus GN=Copb2 PE=1 SV=3
389	1	UniProt_SwissProt	P43138	257	35915	28	8	19	7	1.07	DNA-(apurinic or apyrimidinic site) lyase OS=Rattus norvegicus GN=Apex1 PE=1 SV=2
390	1	UniProt_SwissProt	Q9ER24	257	54320	30	8	21	8	0.74	Ataxin-10 OS=Rattus norvegicus GN=Atxn10 PE=1 SV=1
391	1	UniProt_SwissProt	Q6PDU7	256	11426	11	7	6	3	2.57	ATP synthase subunit g, mitochondrial OS=Rattus norvegicus GN=Atp5l PE=1 SV=2
392	1	UniProt_SwissProt	P23693	256	24259	36	8	22	7	1.92	Troponin I, cardiac muscle OS=Rattus norvegicus GN=Tnni3 PE=1 SV=2
393	1	UniProt_SwissProt	B2GUZ5	256	33060	31	9	17	8	1.47	F-actin-capping protein subunit alpha-1 OS=Rattus norvegicus GN=Capza1 PE=1 SV=1
393	2	UniProt_SwissProt	Q3T1K5	156	33118	18	3	10	3	0.4	F-actin-capping protein subunit alpha-2 OS=Rattus norvegicus GN=Capza2 PE=1 SV=1
394	1	UniProt_SwissProt	P97584	256	35980	21	6	16	5	0.68	Prostaglandin reductase 1 OS=Rattus norvegicus GN=Ptgr1 PE=2 SV=3
395	1	UniProt_SwissProt	Q6AYH5	256	44235	20	6	14	5	0.53	Dynactin subunit 2 OS=Rattus norvegicus GN=Dctn2 PE=1 SV=1
396	1	UniProt_SwissProt	P06762	255	32985	15	10	9	5	1.21	Heme oxygenase 1 OS=Rattus norvegicus GN=Hmox1 PE=1 SV=1
397	1	UniProt_SwissProt	O35987	255	40655	25	8	21	8	1.09	NSFL1 cofactor p47 OS=Rattus norvegicus GN=Nsfl1c PE=1 SV=1
398	1	UniProt_SwissProt	Q5XIC0	254	43336	22	8	15	7	1	Enoyl-CoA delta isomerase 2, mitochondrial OS=Rattus norvegicus GN=Eci2 PE=1 SV=1
399	1	UniProt_SwissProt	Q5XIG8	253	38717	17	7	13	7	0.97	Serine-threonine kinase receptor-associated protein OS=Rattus norvegicus GN=Strap PE=1 SV=1
400	1	UniProt_SwissProt	Q6Q0N1	253	53116	31	7	24	7	0.64	Cytosolic non-specific dipeptidase OS=Rattus norvegicus GN=Cndp2 PE=1 SV=1
401	1	UniProt_SwissProt	P20961	253	45038	24	9	17	7	0.95	Plasminogen activator inhibitor 1 OS=Rattus norvegicus GN=Serpine1 PE=2 SV=1
402	1	UniProt_SwissProt	P21670	252	29764	23	5	14	3	0.65	Proteasome subunit alpha type-4 OS=Rattus norvegicus GN=Psma4 PE=1 SV=1
403	1	UniProt_SwissProt	O88989	252	36631	27	9	19	7	1.05	Malate dehydrogenase, cytoplasmic OS=Rattus norvegicus GN=Mdh1 PE=1 SV=3
404	1	UniProt_SwissProt	P54319	252	88511	23	7	20	7	0.35	Phospholipase A-2-activating protein OS=Rattus norvegicus GN=Plaa PE=1 SV=3
405	1	UniProt_SwissProt	Q9Z270	250	28051	38	11	23	8	1.9	Vesicle-associated membrane protein-associated protein A OS=Rattus norvegicus GN=Vapa PE=1 SV=3
405	2	UniProt_SwissProt	Q9Z269	116	27127	20	6	13	4	0.73	Vesicle-associated membrane protein-associated protein B OS=Rattus norvegicus GN=Vapb PE=1 SV=3
406	1	UniProt_SwissProt	A1A5S1	249	107495	49	7	40	7	0.28	Pre-mRNA-processing factor 6 OS=Rattus norvegicus GN=Prpf6 PE=1 SV=1
407	1	UniProt_SwissProt	Q5XIT9	249	61992	31	7	27	6	0.44	Methylcrotonoyl-CoA carboxylase beta chain, mitochondrial OS=Rattus norvegicus GN=Mccc2 PE=2 SV=1
408	1	UniProt_SwissProt	P62246	248	14944	20	6	11	4	2.41	40S ribosomal protein S15a OS=Rattus norvegicus GN=Rps15a PE=1 SV=2
409	1	UniProt_SwissProt	Q5QD51	248	181514	48	7	38	7	0.16	A-kinase anchor protein 12 OS=Rattus norvegicus GN=Akap12 PE=1 SV=1
410	1	UniProt_SwissProt	P24049	246	21611	24	12	15	8	3.68	60S ribosomal protein L17 OS=Rattus norvegicus GN=Rpl17 PE=2 SV=3
411	1	UniProt_SwissProt	Q01728	246	108914	39	7	32	7	0.28	Sodium/calcium exchanger 1 OS=Rattus norvegicus GN=Slc8a1 PE=1 SV=3
412	1	UniProt_SwissProt	P27653	246	101616	31	10	26	10	0.45	C-1-tetrahydrofolate synthase, cytoplasmic OS=Rattus norvegicus GN=Mthfd1 PE=1 SV=3
413	1	UniProt_SwissProt	Q5XHY5	244	81437	49	8	35	8	0.45	Threonine--tRNA ligase, cytoplasmic OS=Rattus norvegicus GN=Tars PE=1 SV=1
414	1	UniProt_SwissProt	B2RYG6	244	31478	18	9	12	8	1.58	Ubiquitin thioesterase OTUB1 OS=Rattus norvegicus GN=Otub1 PE=1 SV=1
415	1	UniProt_SwissProt	Q9EQR2	244	72283	25	8	23	8	0.52	Alkyldihydroxyacetonephosphate synthase, peroxisomal OS=Rattus norvegicus GN=Agps PE=2 SV=1
416	1	UniProt_SwissProt	Q4QQT4	244	66649	23	6	19	6	0.4	Serine/threonine-protein phosphatase 2A 65 kDa regulatory subunit A beta isoform OS=Rattus norvegicus GN=Ppp2r1b PE=2 SV=1
417	1	UniProt_SwissProt	P19945	243	34365	23	12	17	10	1.97	60S acidic ribosomal protein P0 OS=Rattus norvegicus GN=Rplp0 PE=1 SV=2
418	1	UniProt_SwissProt	P05982	243	30984	20	9	12	8	1.63	NAD(P)H dehydrogenase [quinone] 1 OS=Rattus norvegicus GN=Nqo1 PE=1 SV=4
419	1	UniProt_SwissProt	Q9JI03	242	184558	47	9	35	5	0.11	Collagen alpha-1(V) chain OS=Rattus norvegicus GN=Col5a1 PE=1 SV=1
420	1	UniProt_SwissProt	P84817	242	17041	9	6	7	4	1.37	Mitochondrial fission 1 protein OS=Rattus norvegicus GN=Fis1 PE=1 SV=1
421	1	UniProt_SwissProt	P29266	242	35679	20	8	16	6	0.88	3-hydroxyisobutyrate dehydrogenase, mitochondrial OS=Rattus norvegicus GN=Hibadh PE=1 SV=3
422	1	UniProt_SwissProt	P47198	242	14837	12	5	6	2	1.1	60S ribosomal protein L22 OS=Rattus norvegicus GN=Rpl22 PE=2 SV=2
423	1	UniProt_SwissProt	P23358	242	18006	18	8	13	6	2.43	60S ribosomal protein L12 OS=Rattus norvegicus GN=Rpl12 PE=2 SV=1
424	1	UniProt_SwissProt	P26376	241	15133	6	4	3	3	1.08	Interferon-induced transmembrane protein 3 OS=Rattus norvegicus GN=ifitm3 PE=2 SV=1
425	1	UniProt_SwissProt	P61314	241	24245	37	12	26	10	3.66	60S ribosomal protein L15 OS=Rattus norvegicus GN=Rpl15 PE=1 SV=2
426	1	UniProt_SwissProt	Q62991	240	72559	44	6	34	6	0.37	Sec1 family domain-containing protein 1 OS=Rattus norvegicus GN=Scfd1 PE=1 SV=1
427	1	UniProt_SwissProt	P49088	239	64776	30	8	25	8	0.59	Asparagine synthetase [glutamine-hydrolyzing] OS=Rattus norvegicus GN=Asns PE=2 SV=3
428	1	UniProt_SwissProt	P85971	238	27445	8	7	8	7	1.59	6-phosphogluconolactonase OS=Rattus norvegicus GN=Pgls PE=1 SV=1
429	1	UniProt_SwissProt	P84100	238	23565	45	10	29	8	2.54	60S ribosomal protein L19 OS=Rattus norvegicus GN=Rpl19 PE=1 SV=1
430	1	UniProt_SwissProt	P51868	237	47866	29	10	20	10	1.19	Calsequestrin-2 OS=Rattus norvegicus GN=Casq2 PE=1 SV=2
431	1	UniProt_SwissProt	Q99NA5	236	40044	38	11	22	11	1.8	Isocitrate dehydrogenase [NAD] subunit alpha, mitochondrial OS=Rattus norvegicus GN=Idh3a PE=1 SV=1
432	1	UniProt_SwissProt	D3Z8L7	236	24065	15	6	10	5	1.53	Ras-related protein R-Ras OS=Rattus norvegicus GN=Rras PE=1 SV=1
433	1	UniProt_SwissProt	Q66HF9	236	80484	45	6	31	5	0.26	Leucine-rich repeat flightless-interacting protein 1 OS=Rattus norvegicus GN=Lrrfip1 PE=1 SV=1
434	1	UniProt_SwissProt	P85973	235	32566	20	8	16	7	1.24	Purine nucleoside phosphorylase OS=Rattus norvegicus GN=Pnp PE=1 SV=1
435	1	UniProt_SwissProt	Q6VBQ5	235	35866	18	8	11	7	1.08	Myeloid-associated differentiation marker OS=Rattus norvegicus GN=Myadm PE=1 SV=1
436	1	UniProt_SwissProt	P04961	234	29072	19	9	14	9	2.18	Proliferating cell nuclear antigen OS=Rattus norvegicus GN=Pcna PE=1 SV=1
437	1	UniProt_SwissProt	P14604	234	31895	39	6	25	6	1.02	Enoyl-CoA hydratase, mitochondrial OS=Rattus norvegicus GN=Echs1 PE=1 SV=1
438	1	UniProt_SwissProt	Q6AXT5	233	24547	19	4	15	3	0.58	Ras-related protein Rab-21 OS=Rattus norvegicus GN=Rab21 PE=2 SV=1
439	1	UniProt_SwissProt	Q71UF4	232	48132	21	6	12	6	0.6	Histone-binding protein RBBP7 OS=Rattus norvegicus GN=Rbbp7 PE=2 SV=1
440	1	UniProt_SwissProt	Q62902	232	58206	31	9	27	9	0.79	Protein ERGIC-53 OS=Rattus norvegicus GN=Lman1 PE=1 SV=1
441	1	UniProt_SwissProt	Q99376	230	70337	34	10	26	10	0.71	Transferrin receptor protein 1 (Fragment) OS=Rattus norvegicus GN=Tfrc PE=2 SV=1
442	1	UniProt_SwissProt	P70645	230	52916	22	5	15	5	0.43	Bleomycin hydrolase OS=Rattus norvegicus GN=Blmh PE=1 SV=1
443	1	UniProt_SwissProt	P08010	230	25857	29	8	20	7	1.74	Glutathione S-transferase Mu 2 OS=Rattus norvegicus GN=Gstm2 PE=1 SV=2
443	2	UniProt_SwissProt	Q9Z1B2	133	27067	22	4	13	4	0.73	Glutathione S-transferase Mu 5 OS=Rattus norvegicus GN=Gstm5 PE=1 SV=3
444	1	UniProt_SwissProt	Q63525	229	38388	28	8	20	8	1.18	Nuclear migration protein nudC OS=Rattus norvegicus GN=Nudc PE=1 SV=1
445	1	UniProt_SwissProt	Q920A6	229	51427	29	8	18	7	0.67	Retinoid-inducible serine carboxypeptidase OS=Rattus norvegicus GN=Scpep1 PE=2 SV=1
446	1	UniProt_SwissProt	O89046	229	54438	31	7	26	7	0.62	Coronin-1B OS=Rattus norvegicus GN=Coro1b PE=1 SV=1
446	2	UniProt_SwissProt	Q920J3	48	53371	11	2	8	2	0.15	Coronin-6 OS=Rattus norvegicus GN=Coro6 PE=2 SV=2
447	1	UniProt_SwissProt	P10888	228	19559	34	11	22	9	5.66	Cytochrome c oxidase subunit 4 isoform 1, mitochondrial OS=Rattus norvegicus GN=Cox4i1 PE=1 SV=1
448	1	UniProt_SwissProt	P97675	228	100946	36	11	31	9	0.4	Ectonucleotide pyrophosphatase/phosphodiesterase family member 3 OS=Rattus norvegicus GN=Enpp3 PE=1 SV=2
449	1	UniProt_SwissProt	P18297	228	28510	8	5	7	5	0.92	Sepiapterin reductase OS=Rattus norvegicus GN=Spr PE=1 SV=1
450	1	UniProt_SwissProt	Q6P9U8	228	40051	25	8	19	7	0.93	Eukaryotic translation initiation factor 3 subunit H OS=Rattus norvegicus GN=Eif3h PE=1 SV=1
451	1	UniProt_SwissProt	Q498U4	227	23647	14	6	12	6	1.57	SAP domain-containing ribonucleoprotein OS=Rattus norvegicus GN=Sarnp PE=1 SV=3
452	1	UniProt_SwissProt	P27605	226	24690	18	7	14	7	1.88	Hypoxanthine-guanine phosphoribosyltransferase OS=Rattus norvegicus GN=Hprt1 PE=1 SV=1
453	1	UniProt_SwissProt	P21913	226	32607	33	11	21	9	1.81	Succinate dehydrogenase [ubiquinone] iron-sulfur subunit, mitochondrial OS=Rattus norvegicus GN=Sdhb PE=2 SV=2
454	1	UniProt_SwissProt	P54690	226	46586	25	7	18	5	0.5	Branched-chain-amino-acid aminotransferase, cytosolic OS=Rattus norvegicus GN=Bcat1 PE=1 SV=1
455	1	UniProt_SwissProt	Q505J8	226	57798	29	7	23	7	0.58	Phenylalanine--tRNA ligase alpha subunit OS=Rattus norvegicus GN=Farsa PE=1 SV=1
456	1	UniProt_SwissProt	P54921	225	33627	15	8	12	8	1.44	Alpha-soluble NSF attachment protein OS=Rattus norvegicus GN=Napa PE=1 SV=2
457	1	UniProt_SwissProt	Q6PDV7	225	25044	26	10	17	8	2.81	60S ribosomal protein L10 OS=Rattus norvegicus GN=Rpl10 PE=1 SV=3
458	1	UniProt_SwissProt	Q6B345	224	11229	13	8	6	4	4.06	Protein S100-A11 OS=Rattus norvegicus GN=S100a11 PE=3 SV=1
459	1	UniProt_SwissProt	O08628	223	50837	20	8	16	7	0.68	Procollagen C-endopeptidase enhancer 1 OS=Rattus norvegicus GN=Pcolce PE=1 SV=1
460	1	UniProt_SwissProt	P07340	223	35578	28	7	19	6	1.09	Sodium/potassium-transporting ATPase subunit beta-1 OS=Rattus norvegicus GN=Atp1b1 PE=1 SV=1
461	1	UniProt_SwissProt	P18614	223	132151	41	7	27	7	0.22	Integrin alpha-1 OS=Rattus norvegicus GN=Itga1 PE=1 SV=1
462	1	UniProt_SwissProt	Q5U312	221	109637	56	9	45	9	0.36	Ankycorbin OS=Rattus norvegicus GN=Rai14 PE=1 SV=2
463	1	UniProt_SwissProt	Q5FVL2	221	23847	8	3	7	2	0.37	ER membrane protein complex subunit 8 OS=Rattus norvegicus GN=Emc8 PE=2 SV=1
464	1	UniProt_SwissProt	Q6AY30	220	47514	12	7	9	6	0.61	Saccharopine dehydrogenase-like oxidoreductase OS=Rattus norvegicus GN=Sccpdh PE=1 SV=1
465	1	UniProt_SwissProt	Q9QWN8	219	272151	137	10	113	10	0.15	Spectrin beta chain, non-erythrocytic 2 OS=Rattus norvegicus GN=Sptbn2 PE=1 SV=2
466	1	UniProt_SwissProt	Q9EST6	219	31213	20	6	13	6	1.05	Acidic leucine-rich nuclear phosphoprotein 32 family member B OS=Rattus norvegicus GN=Anp32b PE=1 SV=1
467	1	UniProt_SwissProt	Q8CFN2	219	21587	12	8	7	5	1.37	Cell division control protein 42 homolog OS=Rattus norvegicus GN=Cdc42 PE=1 SV=2
468	1	UniProt_SwissProt	P12711	218	40348	14	5	12	5	0.59	Alcohol dehydrogenase class-3 OS=Rattus norvegicus GN=Adh5 PE=1 SV=2
469	1	UniProt_SwissProt	P00564	217	43246	28	6	21	6	0.68	Creatine kinase M-type OS=Rattus norvegicus GN=Ckm PE=1 SV=2
470	1	UniProt_SwissProt	P12007	217	46862	21	4	16	4	0.38	Isovaleryl-CoA dehydrogenase, mitochondrial OS=Rattus norvegicus GN=Ivd PE=1 SV=2
471	1	UniProt_SwissProt	Q63704	217	89129	45	9	34	9	0.46	Carnitine O-palmitoyltransferase 1, muscle isoform OS=Rattus norvegicus GN=Cpt1b PE=1 SV=1
472	1	UniProt_SwissProt	P63174	217	8270	16	8	11	4	4.59	60S ribosomal protein L38 OS=Rattus norvegicus GN=Rpl38 PE=1 SV=2
473	1	UniProt_SwissProt	Q5M9G3	216	78244	32	6	25	6	0.34	Caprin-1 OS=Rattus norvegicus GN=Caprin1 PE=1 SV=2
474	1	UniProt_SwissProt	P13471	216	16420	19	5	13	4	1.45	40S ribosomal protein S14 OS=Rattus norvegicus GN=Rps14 PE=2 SV=3
475	1	UniProt_SwissProt	P62832	216	14970	23	10	15	6	6.12	60S ribosomal protein L23 OS=Rattus norvegicus GN=Rpl23 PE=2 SV=1
476	1	UniProt_SwissProt	P97852	215	79891	33	8	25	8	0.46	Peroxisomal multifunctional enzyme type 2 OS=Rattus norvegicus GN=Hsd17b4 PE=1 SV=3
477	1	UniProt_SwissProt	P12001	215	21702	28	7	18	5	1.35	60S ribosomal protein L18 OS=Rattus norvegicus GN=Rpl18 PE=1 SV=2
478	1	UniProt_SwissProt	O70196	215	81659	28	7	24	7	0.38	Prolyl endopeptidase OS=Rattus norvegicus GN=Prep PE=1 SV=1
479	1	UniProt_SwissProt	Q9QZR6	214	64094	44	9	34	8	0.6	Septin-9 OS=Rattus norvegicus GN=Sept9 PE=1 SV=1
480	1	UniProt_SwissProt	Q4FZY0	214	26743	24	6	18	5	1.01	EF-hand domain-containing protein D2 OS=Rattus norvegicus GN=Efhd2 PE=1 SV=1
481	1	UniProt_SwissProt	B2GUV7	214	138001	56	8	48	7	0.21	Eukaryotic translation initiation factor 5B OS=Rattus norvegicus GN=Eif5b PE=1 SV=1
482	1	UniProt_SwissProt	Q75Q39	213	68143	29	9	22	8	0.56	Mitochondrial import receptor subunit TOM70 OS=Rattus norvegicus GN=Tomm70a PE=1 SV=1
483	1	UniProt_SwissProt	Q6TUG0	213	40755	22	4	17	4	0.45	DnaJ homolog subfamily B member 11 OS=Rattus norvegicus GN=Dnajb11 PE=2 SV=1
484	1	UniProt_SwissProt	Q62651	213	36491	34	9	24	8	1.27	Delta(3,5)-Delta(2,4)-dienoyl-CoA isomerase, mitochondrial OS=Rattus norvegicus GN=Ech1 PE=1 SV=2
485	1	UniProt_SwissProt	P47727	212	30844	27	9	20	9	1.98	Carbonyl reductase [NADPH] 1 OS=Rattus norvegicus GN=Cbr1 PE=1 SV=2
486	1	UniProt_SwissProt	Q4KM74	212	24896	24	6	17	6	1.46	Vesicle-trafficking protein SEC22b OS=Rattus norvegicus GN=Sec22b PE=1 SV=3
487	1	UniProt_SwissProt	A2VD12	212	80626	36	6	29	6	0.32	Pre-B-cell leukemia transcription factor-interacting protein 1 OS=Rattus norvegicus GN=Pbxip1 PE=1 SV=1
488	1	UniProt_SwissProt	A1L1L2	210	77486	26	6	21	6	0.34	Transmembrane protein 214 OS=Rattus norvegicus GN=Tmem214 PE=2 SV=1
488	2	UniProt_SwissProt	O54852	46	136184	27	2	22	2	0.06	Potassium voltage-gated channel subfamily H member 7 OS=Rattus norvegicus GN=Kcnh7 PE=1 SV=1
489	1	UniProt_SwissProt	Q9Z1Z9	209	50964	23	10	18	9	0.94	PDZ and LIM domain protein 7 OS=Rattus norvegicus GN=Pdlim7 PE=1 SV=1
490	1	UniProt_SwissProt	P60901	209	27838	13	7	9	6	1.55	Proteasome subunit alpha type-6 OS=Rattus norvegicus GN=Psma6 PE=1 SV=1
491	1	UniProt_SwissProt	P37199	209	156387	47	7	34	7	0.18	Nuclear pore complex protein Nup155 OS=Rattus norvegicus GN=Nup155 PE=1 SV=1
492	1	UniProt_SwissProt	Q63798	209	27068	25	6	18	5	0.99	Proteasome activator complex subunit 2 OS=Rattus norvegicus GN=Psme2 PE=2 SV=3
493	1	UniProt_SwissProt	P60892	208	35325	20	8	17	7	1.1	Ribose-phosphate pyrophosphokinase 1 OS=Rattus norvegicus GN=Prps1 PE=1 SV=2
493	2	UniProt_SwissProt	P09330	113	35190	17	5	13	5	0.7	Ribose-phosphate pyrophosphokinase 2 OS=Rattus norvegicus GN=Prps2 PE=1 SV=3
494	1	UniProt_SwissProt	P63045	208	12740	5	3	4	3	1.36	Vesicle-associated membrane protein 2 OS=Rattus norvegicus GN=Vamp2 PE=1 SV=2
494	2	UniProt_SwissProt	P63025	163	11587	6	3	5	3	1.58	Vesicle-associated membrane protein 3 OS=Rattus norvegicus GN=Vamp3 PE=1 SV=1
495	1	UniProt_SwissProt	P30349	207	69759	31	8	23	8	0.54	Leukotriene A-4 hydrolase OS=Rattus norvegicus GN=Lta4h PE=2 SV=2
496	1	UniProt_SwissProt	Q64560	207	139688	50	14	42	13	0.42	Tripeptidyl-peptidase 2 OS=Rattus norvegicus GN=Tpp2 PE=2 SV=3
497	1	UniProt_SwissProt	Q5RK09	207	35914	18	6	14	6	0.87	Eukaryotic translation initiation factor 3 subunit G OS=Rattus norvegicus GN=Eif3g PE=1 SV=1
498	1	UniProt_SwissProt	Q99PD6	207	51686	13	8	11	7	0.66	Transforming growth factor beta-1-induced transcript 1 protein OS=Rattus norvegicus GN=Tgfb1i1 PE=1 SV=2
499	1	UniProt_SwissProt	P55161	206	130093	55	7	45	7	0.23	Nck-associated protein 1 OS=Rattus norvegicus GN=Nckap1 PE=2 SV=1
500	1	UniProt_SwissProt	Q6AY23	206	33994	19	6	13	5	0.74	Pyrroline-5-carboxylate reductase 2 OS=Rattus norvegicus GN=Pycr2 PE=2 SV=1
501	1	UniProt_SwissProt	P29410	206	26648	19	6	14	5	1.01	Adenylate kinase 2, mitochondrial OS=Rattus norvegicus GN=Ak2 PE=2 SV=2
502	1	UniProt_SwissProt	P05426	205	30367	57	14	36	14	4.59	60S ribosomal protein L7 OS=Rattus norvegicus GN=Rpl7 PE=1 SV=2
503	1	UniProt_SwissProt	P97576	204	24510	25	7	20	6	1.49	GrpE protein homolog 1, mitochondrial OS=Rattus norvegicus GN=Grpel1 PE=1 SV=2
504	1	UniProt_SwissProt	Q64537	204	28666	13	4	9	4	0.68	Calpain small subunit 1 OS=Rattus norvegicus GN=Capns1 PE=1 SV=3
505	1	UniProt_SwissProt	P13086	203	36524	28	11	16	11	2.09	Succinyl-CoA ligase [ADP/GDP-forming] subunit alpha, mitochondrial OS=Rattus norvegicus GN=Suclg1 PE=2 SV=2
506	1	UniProt_SwissProt	Q9Z1H9	202	27894	20	7	14	5	0.95	Protein kinase C delta-binding protein OS=Rattus norvegicus GN=Prkcdbp PE=1 SV=1
507	1	UniProt_SwissProt	Q499N5	202	68641	32	12	28	12	0.93	Acyl-CoA synthetase family member 2, mitochondrial OS=Rattus norvegicus GN=Acsf2 PE=2 SV=1
508	1	UniProt_SwissProt	P23965	202	32348	35	8	22	7	1.25	Enoyl-CoA delta isomerase 1, mitochondrial OS=Rattus norvegicus GN=Eci1 PE=1 SV=1
509	1	UniProt_SwissProt	Q498E0	202	19178	10	6	7	5	1.62	Thioredoxin domain-containing protein 12 OS=Rattus norvegicus GN=Txndc12 PE=2 SV=2
510	1	UniProt_SwissProt	P24155	201	79191	46	7	31	7	0.4	Thimet oligopeptidase OS=Rattus norvegicus GN=Thop1 PE=1 SV=4
511	1	UniProt_SwissProt	Q920J4	200	32628	11	6	10	6	0.99	Thioredoxin-like protein 1 OS=Rattus norvegicus GN=Txnl1 PE=1 SV=3
512	1	UniProt_SwissProt	P62815	199	56857	33	10	23	10	0.94	V-type proton ATPase subunit B, brain isoform OS=Rattus norvegicus GN=Atp6v1b2 PE=1 SV=1
513	1	UniProt_SwissProt	Q63377	199	32151	11	4	10	4	0.59	Sodium/potassium-transporting ATPase subunit beta-3 OS=Rattus norvegicus GN=Atp1b3 PE=2 SV=1
514	1	UniProt_SwissProt	P34067	198	29349	15	4	12	4	0.67	Proteasome subunit beta type-4 OS=Rattus norvegicus GN=Psmb4 PE=1 SV=2
515	1	UniProt_SwissProt	P61354	198	15788	25	12	17	8	7.18	60S ribosomal protein L27 OS=Rattus norvegicus GN=Rpl27 PE=2 SV=2
516	1	UniProt_SwissProt	P43244	197	94902	54	11	41	11	0.55	Matrin-3 OS=Rattus norvegicus GN=Matr3 PE=1 SV=2
516	2	UniProt_SwissProt	P83883	86	12718	19	5	14	5	3.19	60S ribosomal protein L36a OS=Rattus norvegicus GN=Rpl36a PE=1 SV=2
517	1	UniProt_SwissProt	P97700	197	34393	33	10	24	8	1.39	Mitochondrial 2-oxoglutarate/malate carrier protein OS=Rattus norvegicus GN=Slc25a11 PE=1 SV=3
518	1	UniProt_SwissProt	P34064	196	26545	12	7	10	6	1.32	Proteasome subunit alpha type-5 OS=Rattus norvegicus GN=Psma5 PE=1 SV=1
519	1	UniProt_SwissProt	P24050	196	23035	24	6	18	6	1.63	40S ribosomal protein S5 OS=Rattus norvegicus GN=Rps5 PE=1 SV=3
520	1	UniProt_SwissProt	P0C5H9	196	20831	24	4	14	3	0.7	Mesencephalic astrocyte-derived neurotrophic factor OS=Rattus norvegicus GN=Manf PE=1 SV=1
521	1	UniProt_SwissProt	O88767	196	20190	18	8	12	8	3.34	Protein deglycase DJ-1 OS=Rattus norvegicus GN=Park7 PE=1 SV=1
522	1	UniProt_SwissProt	Q07205	195	49380	31	8	21	5	0.58	Eukaryotic translation initiation factor 5 OS=Rattus norvegicus GN=Eif5 PE=1 SV=1
523	1	UniProt_SwissProt	P49911	194	28718	20	4	16	4	0.68	Acidic leucine-rich nuclear phosphoprotein 32 family member A OS=Rattus norvegicus GN=Anp32a PE=2 SV=1
524	1	UniProt_SwissProt	P18292	193	71792	24	5	19	3	0.17	Prothrombin OS=Rattus norvegicus GN=F2 PE=1 SV=1
525	1	UniProt_SwissProt	Q7TP98	192	51748	11	6	8	5	0.44	Interleukin enhancer-binding factor 2 OS=Rattus norvegicus GN=Ilf2 PE=2 SV=1
526	1	UniProt_SwissProt	P0C169	192	14097	19	9	8	5	2.67	Histone H2A type 1-C OS=Rattus norvegicus PE=1 SV=2
526	2	UniProt_SwissProt	P0C0S7	186	13545	21	9	11	5	2.87	Histone H2A.Z OS=Rattus norvegicus GN=H2afz PE=1 SV=2
527	1	UniProt_SwissProt	P62912	192	15964	18	5	12	4	2.17	60S ribosomal protein L32 OS=Rattus norvegicus GN=Rpl32 PE=1 SV=2
528	1	UniProt_SwissProt	P19234	191	27703	12	6	11	6	1.24	NADH dehydrogenase [ubiquinone] flavoprotein 2, mitochondrial OS=Rattus norvegicus GN=Ndufv2 PE=1 SV=2
529	1	UniProt_SwissProt	P07633	191	59216	20	6	15	5	0.37	Propionyl-CoA carboxylase beta chain, mitochondrial OS=Rattus norvegicus GN=Pccb PE=2 SV=1
530	1	UniProt_SwissProt	Q6JE36	191	43383	11	5	9	5	0.54	Protein NDRG1 OS=Rattus norvegicus GN=Ndrg1 PE=1 SV=1
531	1	UniProt_SwissProt	Q8K1Q0	189	57166	33	6	23	6	0.48	Glycylpeptide N-tetradecanoyltransferase 1 OS=Rattus norvegicus GN=Nmt1 PE=1 SV=1
532	1	UniProt_SwissProt	Q5XIG4	189	27870	14	5	10	4	0.71	OCIA domain-containing protein 1 OS=Rattus norvegicus GN=Ociad1 PE=1 SV=1
533	1	UniProt_SwissProt	P62828	189	24579	18	9	13	6	1.49	GTP-binding nuclear protein Ran OS=Rattus norvegicus GN=Ran PE=1 SV=3
534	1	UniProt_SwissProt	P62250	189	16549	34	8	19	5	2.05	40S ribosomal protein S16 OS=Rattus norvegicus GN=Rps16 PE=1 SV=2
535	1	UniProt_SwissProt	Q9Z327	188	100381	30	7	26	7	0.3	Synaptopodin OS=Rattus norvegicus GN=Synpo PE=1 SV=2
536	1	UniProt_SwissProt	P18395	188	89637	40	6	33	6	0.29	Cold shock domain-containing protein E1 OS=Rattus norvegicus GN=Csde1 PE=2 SV=1
537	1	UniProt_SwissProt	P62845	187	17029	27	7	13	5	2.68	40S ribosomal protein S15 OS=Rattus norvegicus GN=Rps15 PE=1 SV=2
538	1	UniProt_SwissProt	Q5M9I5	187	10702	8	3	6	2	0.98	Cytochrome b-c1 complex subunit 6, mitochondrial OS=Rattus norvegicus GN=Uqcrh PE=3 SV=1
539	1	UniProt_SwissProt	Q5XI31	187	61799	22	6	18	6	0.44	GPI transamidase component PIG-S OS=Rattus norvegicus GN=Pigs PE=2 SV=3
540	1	UniProt_SwissProt	Q6IFW6	187	56699	25	8	19	6	0.7	Keratin, type I cytoskeletal 10 OS=Rattus norvegicus GN=Krt10 PE=3 SV=1
540	2	UniProt_SwissProt	Q6IFV1	97	52936	24	5	17	4	0.43	Keratin, type I cytoskeletal 14 OS=Rattus norvegicus GN=Krt14 PE=2 SV=1
540	3	UniProt_SwissProt	P02667	45	20379	5	2	2	1	0.2	Alpha-S2-casein-like A OS=Rattus norvegicus GN=Csn1s2a PE=2 SV=1
541	1	UniProt_SwissProt	Q9JLJ3	186	54530	28	6	21	5	0.51	4-trimethylaminobutyraldehyde dehydrogenase OS=Rattus norvegicus GN=Aldh9a1 PE=1 SV=1
542	1	UniProt_SwissProt	P41777	185	73520	39	4	31	4	0.23	Nucleolar and coiled-body phosphoprotein 1 OS=Rattus norvegicus GN=Nolc1 PE=1 SV=1
543	1	UniProt_SwissProt	B5DF27	184	89182	23	5	19	5	0.24	Lysyl oxidase homolog 2 OS=Rattus norvegicus GN=Loxl2 PE=2 SV=2
544	1	UniProt_SwissProt	Q6AYC4	183	39060	15	3	13	3	0.33	Macrophage-capping protein OS=Rattus norvegicus GN=Capg PE=1 SV=1
545	1	UniProt_SwissProt	O88656	182	41829	24	9	21	8	1.05	Actin-related protein 2/3 complex subunit 1B OS=Rattus norvegicus GN=Arpc1b PE=1 SV=3
545	2	UniProt_SwissProt	Q99PD4	76	42143	12	2	10	2	0.19	Actin-related protein 2/3 complex subunit 1A OS=Rattus norvegicus GN=Arpc1a PE=2 SV=1
546	1	UniProt_SwissProt	P56571	182	28497	20	8	16	6	1.19	ES1 protein homolog, mitochondrial OS=Rattus norvegicus PE=1 SV=2
547	1	UniProt_SwissProt	P37285	182	64161	26	6	24	6	0.42	Kinesin light chain 1 OS=Rattus norvegicus GN=Klc1 PE=1 SV=2
548	1	UniProt_SwissProt	B0BNA7	182	36837	12	9	12	9	1.5	Eukaryotic translation initiation factor 3 subunit I OS=Rattus norvegicus GN=Eif3i PE=2 SV=1
549	1	UniProt_SwissProt	Q3SWU3	182	35500	21	6	19	6	0.88	Heterogeneous nuclear ribonucleoprotein D-like OS=Rattus norvegicus GN=Hnrnpdl PE=1 SV=1
549	2	UniProt_SwissProt	Q9JJ54	169	38365	30	6	22	6	0.8	Heterogeneous nuclear ribonucleoprotein D0 OS=Rattus norvegicus GN=Hnrnpd PE=1 SV=2
550	1	UniProt_SwissProt	P35704	181	21941	16	7	13	5	1.33	Peroxiredoxin-2 OS=Rattus norvegicus GN=Prdx2 PE=1 SV=3
551	1	UniProt_SwissProt	Q9Z336	180	12672	4	3	3	2	0.78	Dynein light chain Tctex-type 1 OS=Rattus norvegicus GN=Dynlt1 PE=1 SV=1
552	1	UniProt_SwissProt	Q9JLZ1	180	38111	27	6	19	6	0.81	Glutaredoxin-3 OS=Rattus norvegicus GN=Glrx3 PE=1 SV=2
553	1	UniProt_SwissProt	P02401	180	11685	11	4	7	3	1.55	60S acidic ribosomal protein P2 OS=Rattus norvegicus GN=Rplp2 PE=1 SV=2
554	1	UniProt_SwissProt	Q66HA6	180	21753	22	9	15	7	2.3	ADP-ribosylation factor-like protein 8B OS=Rattus norvegicus GN=Arl8b PE=2 SV=1
555	1	UniProt_SwissProt	Q8CGU6	179	79035	13	3	12	3	0.15	Nicastrin OS=Rattus norvegicus GN=Ncstn PE=1 SV=1
556	1	UniProt_SwissProt	P26051	179	56424	13	5	8	4	0.31	CD44 antigen OS=Rattus norvegicus GN=Cd44 PE=1 SV=2
557	1	UniProt_SwissProt	P08649	179	193639	64	6	44	6	0.12	Complement C4 OS=Rattus norvegicus GN=C4 PE=1 SV=3
558	1	UniProt_SwissProt	Q66HC5	178	93757	33	7	25	7	0.33	Nuclear pore complex protein Nup93 OS=Rattus norvegicus GN=Nup93 PE=1 SV=1
559	1	UniProt_SwissProt	Q4V7C6	177	77507	34	8	27	6	0.34	GMP synthase [glutamine-hydrolyzing] OS=Rattus norvegicus GN=Gmps PE=1 SV=1
560	1	UniProt_SwissProt	P83941	176	12636	8	3	6	3	1.38	Transcription elongation factor B polypeptide 1 OS=Rattus norvegicus GN=Tceb1 PE=1 SV=1
561	1	UniProt_SwissProt	Q66HD3	176	84434	42	8	31	7	0.37	Nuclear autoantigenic sperm protein OS=Rattus norvegicus GN=Nasp PE=1 SV=1
562	1	UniProt_SwissProt	P05765	176	9236	12	4	8	3	3.78	40S ribosomal protein S21 OS=Rattus norvegicus GN=Rps21 PE=1 SV=1
563	1	UniProt_SwissProt	Q5XFW8	175	36038	16	4	13	4	0.52	Protein SEC13 homolog OS=Rattus norvegicus GN=Sec13 PE=1 SV=1
564	1	UniProt_SwissProt	P83732	175	17882	22	7	17	6	3.25	60S ribosomal protein L24 OS=Rattus norvegicus GN=Rpl24 PE=2 SV=1
565	1	UniProt_SwissProt	Q5FVQ4	174	32569	24	7	16	7	1.24	Malectin OS=Rattus norvegicus GN=Mlec PE=2 SV=1
566	1	UniProt_SwissProt	O08564	173	32375	9	6	7	4	0.59	Lipid phosphate phosphohydrolase 1 OS=Rattus norvegicus GN=Ppap2a PE=1 SV=1
567	1	UniProt_SwissProt	O88280	173	173703	47	5	35	5	0.12	Slit homolog 3 protein OS=Rattus norvegicus GN=Slit3 PE=2 SV=1
568	1	UniProt_SwissProt	P15791	172	60670	37	6	26	6	0.45	Calcium/calmodulin-dependent protein kinase type II subunit delta OS=Rattus norvegicus GN=Camk2d PE=1 SV=1
568	2	UniProt_SwissProt	P11730	66	59685	28	2	22	2	0.13	Calcium/calmodulin-dependent protein kinase type II subunit gamma OS=Rattus norvegicus GN=Camk2g PE=1 SV=1
569	1	UniProt_SwissProt	Q63186	172	58400	33	5	25	5	0.38	Translation initiation factor eIF-2B subunit delta OS=Rattus norvegicus GN=Eif2b4 PE=2 SV=1
570	1	UniProt_SwissProt	P02091	172	16083	7	4	6	4	1.5	Hemoglobin subunit beta-1 OS=Rattus norvegicus GN=Hbb PE=1 SV=3
571	1	UniProt_SwissProt	P62243	172	24475	14	6	13	6	1.5	40S ribosomal protein S8 OS=Rattus norvegicus GN=Rps8 PE=1 SV=2
572	1	UniProt_SwissProt	Q64654	172	57070	18	7	14	5	0.39	Lanosterol 14-alpha demethylase OS=Rattus norvegicus GN=Cyp51a1 PE=2 SV=1
573	1	UniProt_SwissProt	P62278	171	17212	24	9	18	8	4.56	40S ribosomal protein S13 OS=Rattus norvegicus GN=Rps13 PE=1 SV=2
574	1	UniProt_SwissProt	Q6P747	171	61054	38	6	31	6	0.45	Heterochromatin protein 1-binding protein 3 OS=Rattus norvegicus GN=Hp1bp3 PE=1 SV=1
575	1	UniProt_SwissProt	Q3KRD8	170	27067	4	3	4	3	0.51	Eukaryotic translation initiation factor 6 OS=Rattus norvegicus GN=Eif6 PE=1 SV=1
576	1	UniProt_SwissProt	Q9ERE6	170	117896	46	4	37	3	0.1	Myosin phosphatase Rho-interacting protein OS=Rattus norvegicus GN=Mprip PE=1 SV=1
577	1	UniProt_SwissProt	Q62658	169	11972	10	4	9	4	2.38	Peptidyl-prolyl cis-trans isomerase FKBP1A OS=Rattus norvegicus GN=Fkbp1a PE=1 SV=3
578	1	UniProt_SwissProt	P09456	169	43296	29	5	21	5	0.54	cAMP-dependent protein kinase type I-alpha regulatory subunit OS=Rattus norvegicus GN=Prkar1a PE=1 SV=2
579	1	UniProt_SwissProt	Q63692	168	44995	33	5	28	5	0.52	Hsp90 co-chaperone Cdc37 OS=Rattus norvegicus GN=Cdc37 PE=1 SV=2
580	1	UniProt_SwissProt	B5DEH2	168	37915	20	3	15	3	0.34	Erlin-2 OS=Rattus norvegicus GN=Erlin2 PE=1 SV=1
581	1	UniProt_SwissProt	P31044	168	20902	12	6	10	6	1.91	Phosphatidylethanolamine-binding protein 1 OS=Rattus norvegicus GN=Pebp1 PE=1 SV=3
582	1	UniProt_SwissProt	P39069	167	21684	28	7	19	7	2.32	Adenylate kinase isoenzyme 1 OS=Rattus norvegicus GN=Ak1 PE=1 SV=3
583	1	UniProt_SwissProt	Q03346	167	55029	21	4	14	4	0.31	Mitochondrial-processing peptidase subunit beta OS=Rattus norvegicus GN=Pmpcb PE=1 SV=3
584	1	UniProt_SwissProt	Q56B11	167	120376	15	7	14	7	0.25	Proline-, glutamic acid- and leucine-rich protein 1 OS=Rattus norvegicus GN=Pelp1 PE=1 SV=2
585	1	UniProt_SwissProt	P11661	166	68971	10	5	7	4	0.24	NADH-ubiquinone oxidoreductase chain 5 OS=Rattus norvegicus GN=Mtnd5 PE=3 SV=3
586	1	UniProt_SwissProt	P27008	166	113501	68	7	56	7	0.26	Poly [ADP-ribose] polymerase 1 OS=Rattus norvegicus GN=Parp1 PE=1 SV=4
587	1	UniProt_SwissProt	Q4V898	165	42232	51	7	38	7	0.86	RNA-binding motif protein, X chromosome OS=Rattus norvegicus GN=Rbmx PE=1 SV=1
588	1	UniProt_SwissProt	Q9WV25	165	60382	20	4	16	4	0.28	Poly(U)-binding-splicing factor PUF60 OS=Rattus norvegicus GN=Puf60 PE=2 SV=2
589	1	UniProt_SwissProt	Q6PDU1	164	25461	26	6	20	5	1.08	Serine/arginine-rich splicing factor 2 OS=Rattus norvegicus GN=Srsf2 PE=1 SV=3
590	1	UniProt_SwissProt	P67874	164	25268	13	5	8	5	1.09	Casein kinase II subunit beta OS=Rattus norvegicus GN=Csnk2b PE=1 SV=1
591	1	UniProt_SwissProt	O08651	164	57256	29	9	21	8	0.69	D-3-phosphoglycerate dehydrogenase OS=Rattus norvegicus GN=Phgdh PE=1 SV=3
592	1	UniProt_SwissProt	P28494	164	131786	53	8	40	8	0.26	Alpha-mannosidase 2 OS=Rattus norvegicus GN=Man2a1 PE=1 SV=2
593	1	UniProt_SwissProt	P11167	164	54270	21	5	18	4	0.32	Solute carrier family 2, facilitated glucose transporter member 1 OS=Rattus norvegicus GN=Slc2a1 PE=1 SV=1
594	1	UniProt_SwissProt	P40112	163	23235	9	5	8	4	0.9	Proteasome subunit beta type-3 OS=Rattus norvegicus GN=Psmb3 PE=1 SV=1
595	1	UniProt_SwissProt	O88941	163	91986	27	4	22	4	0.18	Mannosyl-oligosaccharide glucosidase OS=Rattus norvegicus GN=Mogs PE=1 SV=1
596	1	UniProt_SwissProt	Q5U2R7	163	25314	19	3	15	3	0.56	LDLR chaperone MESD OS=Rattus norvegicus GN=Mesdc2 PE=2 SV=1
597	1	UniProt_SwissProt	Q6PCT3	162	24034	15	5	12	5	1.17	Tumor protein D54 OS=Rattus norvegicus GN=Tpd52l2 PE=1 SV=1
598	1	UniProt_SwissProt	Q9QZA6	162	29192	15	5	12	4	0.67	CD151 antigen OS=Rattus norvegicus GN=Cd151 PE=1 SV=2
599	1	UniProt_SwissProt	Q32KJ6	162	58778	19	4	14	4	0.29	N-acetylgalactosamine-6-sulfatase OS=Rattus norvegicus GN=Galns PE=1 SV=1
600	1	UniProt_SwissProt	Q9WTT7	161	48247	31	6	23	6	0.6	Basic leucine zipper and W2 domain-containing protein 2 OS=Rattus norvegicus GN=Bzw2 PE=1 SV=1
600	2	UniProt_SwissProt	Q6P7P5	105	48184	32	7	26	7	0.73	Basic leucine zipper and W2 domain-containing protein 1 OS=Rattus norvegicus GN=Bzw1 PE=1 SV=1
601	1	UniProt_SwissProt	Q6P7S1	161	44814	16	7	14	7	0.8	Acid ceramidase OS=Rattus norvegicus GN=Asah1 PE=2 SV=1
602	1	UniProt_SwissProt	P18886	161	74634	39	7	30	7	0.43	Carnitine O-palmitoyltransferase 2, mitochondrial OS=Rattus norvegicus GN=Cpt2 PE=1 SV=1
603	1	UniProt_SwissProt	P21396	160	60097	38	8	26	7	0.55	Amine oxidase [flavin-containing] A OS=Rattus norvegicus GN=Maoa PE=1 SV=1
604	1	UniProt_SwissProt	D3ZW55	160	22255	11	5	8	4	0.95	Inosine triphosphate pyrophosphatase OS=Rattus norvegicus GN=Itpa PE=3 SV=1
605	1	UniProt_SwissProt	Q63190	160	29657	16	3	11	3	0.46	Emerin OS=Rattus norvegicus GN=Emd PE=1 SV=1
606	1	UniProt_SwissProt	P20070	159	34381	17	8	13	8	1.39	NADH-cytochrome b5 reductase 3 OS=Rattus norvegicus GN=Cyb5r3 PE=1 SV=2
607	1	UniProt_SwissProt	A0JPJ7	159	44792	25	6	18	5	0.52	Obg-like ATPase 1 OS=Rattus norvegicus GN=Ola1 PE=2 SV=1
608	1	UniProt_SwissProt	Q32PX2	159	35705	20	5	13	4	0.52	Aminoacyl tRNA synthase complex-interacting multifunctional protein 2 OS=Rattus norvegicus GN=Aimp2 PE=2 SV=1
609	1	UniProt_SwissProt	P13635	159	121562	19	5	15	5	0.17	Ceruloplasmin OS=Rattus norvegicus GN=Cp PE=1 SV=3
610	1	UniProt_SwissProt	Q91XU1	158	37733	18	5	13	5	0.64	Protein quaking OS=Rattus norvegicus GN=Qki PE=1 SV=2
611	1	UniProt_SwissProt	P29147	158	38576	22	6	18	6	0.79	D-beta-hydroxybutyrate dehydrogenase, mitochondrial OS=Rattus norvegicus GN=Bdh1 PE=1 SV=2
612	1	UniProt_SwissProt	P62634	158	20704	9	4	9	4	1.04	Cellular nucleic acid-binding protein OS=Rattus norvegicus GN=Cnbp PE=2 SV=1
613	1	UniProt_SwissProt	B0BN93	158	43075	21	6	16	6	0.69	26S proteasome non-ATPase regulatory subunit 13 OS=Rattus norvegicus GN=Psmd13 PE=1 SV=1
614	1	UniProt_SwissProt	P61212	158	20513	9	4	8	4	1.06	ADP-ribosylation factor-like protein 1 OS=Rattus norvegicus GN=Arl1 PE=1 SV=1
615	1	UniProt_SwissProt	P18422	157	28629	22	7	16	7	1.49	Proteasome subunit alpha type-3 OS=Rattus norvegicus GN=Psma3 PE=1 SV=3
616	1	UniProt_SwissProt	Q62908	157	21838	9	3	6	3	0.66	Cysteine and glycine-rich protein 2 OS=Rattus norvegicus GN=Csrp2 PE=2 SV=3
617	1	UniProt_SwissProt	P62856	157	13292	9	4	5	2	0.73	40S ribosomal protein S26 OS=Rattus norvegicus GN=Rps26 PE=3 SV=3
618	1	UniProt_SwissProt	Q68FS2	157	46546	28	4	21	4	0.38	COP9 signalosome complex subunit 4 OS=Rattus norvegicus GN=Cops4 PE=1 SV=1
619	1	UniProt_SwissProt	P14562	157	44397	13	4	9	4	0.4	Lysosome-associated membrane glycoprotein 1 OS=Rattus norvegicus GN=Lamp1 PE=1 SV=1
620	1	UniProt_SwissProt	Q9ESS6	157	68268	20	6	15	5	0.32	Basal cell adhesion molecule OS=Rattus norvegicus GN=Bcam PE=2 SV=1
621	1	UniProt_SwissProt	P16391	156	42089	13	4	13	4	0.43	RT1 class I histocompatibility antigen, AA alpha chain OS=Rattus norvegicus PE=1 SV=2
622	1	UniProt_SwissProt	P62890	156	12947	18	9	11	8	8.52	60S ribosomal protein L30 OS=Rattus norvegicus GN=Rpl30 PE=3 SV=2
623	1	UniProt_SwissProt	P82471	155	42402	25	7	19	6	0.7	Guanine nucleotide-binding protein G(q) subunit alpha OS=Rattus norvegicus GN=Gnaq PE=2 SV=2
623	2	UniProt_SwissProt	Q9JID2	150	42285	29	6	20	6	0.7	Guanine nucleotide-binding protein subunit alpha-11 OS=Rattus norvegicus GN=Gna11 PE=2 SV=1
624	1	UniProt_SwissProt	P61023	155	22418	13	3	12	3	0.64	Calcineurin B homologous protein 1 OS=Rattus norvegicus GN=Chp1 PE=1 SV=2
625	1	UniProt_SwissProt	P62919	155	28235	31	9	26	8	1.88	60S ribosomal protein L8 OS=Rattus norvegicus GN=Rpl8 PE=2 SV=2
626	1	UniProt_SwissProt	Q9JMJ4	154	55661	24	6	16	6	0.5	Pre-mRNA-processing factor 19 OS=Rattus norvegicus GN=Prpf19 PE=1 SV=2
627	1	UniProt_SwissProt	P84245	154	15376	38	6	17	3	1.05	Histone H3.3 OS=Rattus norvegicus GN=H3f3b PE=1 SV=2
627	2	UniProt_SwissProt	Q6LED0	150	15509	36	6	17	3	1.03	Histone H3.1 OS=Rattus norvegicus PE=1 SV=3
628	1	UniProt_SwissProt	B0LPN4	154	567783	166	7	132	7	0.05	Ryanodine receptor 2 OS=Rattus norvegicus GN=Ryr2 PE=1 SV=2
629	1	UniProt_SwissProt	Q5FVC2	154	112809	44	4	40	4	0.14	Rho guanine nucleotide exchange factor 2 OS=Rattus norvegicus GN=Arhgef2 PE=1 SV=1
630	1	UniProt_SwissProt	P0C5E3	154	67404	21	5	18	5	0.32	Palladin (Fragment) OS=Rattus norvegicus GN=Palld PE=1 SV=1
631	1	UniProt_SwissProt	P63331	153	36156	16	5	13	5	0.68	Serine/threonine-protein phosphatase 2A catalytic subunit alpha isoform OS=Rattus norvegicus GN=Ppp2ca PE=1 SV=1
631	2	UniProt_SwissProt	Q5BJ92	90	35616	14	4	12	4	0.52	Serine/threonine-protein phosphatase 4 catalytic subunit OS=Rattus norvegicus GN=Ppp4c PE=2 SV=1
632	1	UniProt_SwissProt	Q5U2Z3	153	44118	13	5	10	5	0.53	Nucleosome assembly protein 1-like 4 OS=Rattus norvegicus GN=Nap1l4 PE=1 SV=1
632	2	UniProt_SwissProt	Q9Z2G8	80	45571	12	2	10	2	0.18	Nucleosome assembly protein 1-like 1 OS=Rattus norvegicus GN=Nap1l1 PE=1 SV=1
633	1	UniProt_SwissProt	B5DFC9	152	155674	30	4	23	4	0.1	Nidogen-2 OS=Rattus norvegicus GN=Nid2 PE=2 SV=1
634	1	UniProt_SwissProt	Q6MG60	152	30011	19	5	16	5	0.87	N(G),N(G)-dimethylarginine dimethylaminohydrolase 2 OS=Rattus norvegicus GN=Ddah2 PE=1 SV=1
635	1	UniProt_SwissProt	Q6PCU2	151	26169	21	5	17	4	0.77	V-type proton ATPase subunit E 1 OS=Rattus norvegicus GN=Atp6v1e1 PE=1 SV=1
636	1	UniProt_SwissProt	Q5HZY0	151	56702	31	3	25	3	0.22	UBX domain-containing protein 4 OS=Rattus norvegicus GN=Ubxn4 PE=1 SV=1
637	1	UniProt_SwissProt	Q80W89	151	15129	5	3	3	2	0.63	NADH dehydrogenase [ubiquinone] 1 alpha subcomplex subunit 11 OS=Rattus norvegicus GN=Ndufa11 PE=2 SV=1
638	1	UniProt_SwissProt	P11505	151	139601	46	7	37	7	0.21	Plasma membrane calcium-transporting ATPase 1 OS=Rattus norvegicus GN=Atp2b1 PE=1 SV=2
639	1	UniProt_SwissProt	Q63965	151	35808	18	4	15	4	0.52	Sideroflexin-1 OS=Rattus norvegicus GN=Sfxn1 PE=2 SV=4
640	1	UniProt_SwissProt	Q9ESW0	151	128036	47	13	35	12	0.43	DNA damage-binding protein 1 OS=Rattus norvegicus GN=Ddb1 PE=1 SV=1
641	1	UniProt_SwissProt	Q811S9	150	61307	37	6	30	5	0.36	Guanine nucleotide-binding protein-like 3 OS=Rattus norvegicus GN=Gnl3 PE=1 SV=1
642	1	UniProt_SwissProt	O08557	150	31805	21	5	16	5	0.8	N(G),N(G)-dimethylarginine dimethylaminohydrolase 1 OS=Rattus norvegicus GN=Ddah1 PE=1 SV=3
643	1	UniProt_SwissProt	Q497B0	150	31024	11	5	10	5	0.83	Omega-amidase NIT2 OS=Rattus norvegicus GN=Nit2 PE=1 SV=1
644	1	UniProt_SwissProt	Q07984	149	19196	9	5	6	4	1.16	Translocon-associated protein subunit delta OS=Rattus norvegicus GN=Ssr4 PE=2 SV=1
645	1	UniProt_SwissProt	Q9Z2F5	148	47055	23	6	18	6	0.61	C-terminal-binding protein 1 OS=Rattus norvegicus GN=Ctbp1 PE=1 SV=3
645	2	UniProt_SwissProt	Q9EQH5	53	49469	25	3	20	3	0.26	C-terminal-binding protein 2 OS=Rattus norvegicus GN=Ctbp2 PE=1 SV=2
646	1	UniProt_SwissProt	Q8CGX0	148	63739	38	4	27	4	0.27	Insulin-like growth factor 2 mRNA-binding protein 1 OS=Rattus norvegicus GN=Igf2bp1 PE=1 SV=1
647	1	UniProt_SwissProt	Q9ES53	148	34748	21	5	13	5	0.71	Ubiquitin fusion degradation protein 1 homolog OS=Rattus norvegicus GN=Ufd1l PE=1 SV=1
648	1	UniProt_SwissProt	P29975	148	29066	5	2	4	2	0.29	Aquaporin-1 OS=Rattus norvegicus GN=Aqp1 PE=1 SV=4
649	1	UniProt_SwissProt	Q4QQW4	148	55628	27	5	20	5	0.4	Histone deacetylase 1 OS=Rattus norvegicus GN=Hdac1 PE=1 SV=1
650	1	UniProt_SwissProt	Q566E5	148	59006	35	7	28	7	0.56	KDEL motif-containing protein 2 OS=Rattus norvegicus GN=Kdelc2 PE=2 SV=1
651	1	UniProt_SwissProt	P22509	147	34315	27	6	21	6	0.93	rRNA 2'-O-methyltransferase fibrillarin OS=Rattus norvegicus GN=Fbl PE=1 SV=2
652	1	UniProt_SwissProt	P07632	147	16073	11	3	9	2	0.58	Superoxide dismutase [Cu-Zn] OS=Rattus norvegicus GN=Sod1 PE=1 SV=2
653	1	UniProt_SwissProt	B0LT89	147	48245	7	3	7	3	0.26	Serine/threonine-protein kinase 24 OS=Rattus norvegicus GN=Stk24 PE=2 SV=1
654	1	UniProt_SwissProt	B1WBW4	147	33743	12	3	10	3	0.39	Armadillo repeat-containing protein 10 OS=Rattus norvegicus GN=Armc10 PE=1 SV=1
655	1	UniProt_SwissProt	P41498	147	18596	6	3	5	3	0.81	Low molecular weight phosphotyrosine protein phosphatase OS=Rattus norvegicus GN=Acp1 PE=1 SV=3
656	1	UniProt_SwissProt	Q4KLL0	147	34328	30	4	23	3	0.39	Transcription elongation factor A protein 1 OS=Rattus norvegicus GN=Tcea1 PE=1 SV=1
657	1	UniProt_SwissProt	P52944	147	36018	22	5	14	4	0.52	PDZ and LIM domain protein 1 OS=Rattus norvegicus GN=Pdlim1 PE=1 SV=4
658	1	UniProt_SwissProt	Q6MG08	146	95649	39	5	32	5	0.22	ATP-binding cassette sub-family F member 1 OS=Rattus norvegicus GN=Abcf1 PE=1 SV=1
658	2	UniProt_SwissProt	P40615	107	57036	23	5	19	5	0.39	H/ACA ribonucleoprotein complex subunit 4 OS=Rattus norvegicus GN=Dkc1 PE=1 SV=4
658	3	UniProt_SwissProt	P05943	74	11182	8	5	6	3	1.65	Protein S100-A10 OS=Rattus norvegicus GN=S100a10 PE=1 SV=2
659	1	UniProt_SwissProt	Q68A21	146	33512	25	5	18	5	0.75	Transcriptional activator protein Pur-beta OS=Rattus norvegicus GN=Purb PE=1 SV=3
660	1	UniProt_SwissProt	Q9WUH4	146	33821	15	3	13	3	0.39	Four and a half LIM domains protein 1 OS=Rattus norvegicus GN=Fhl1 PE=2 SV=1
661	1	UniProt_SwissProt	Q05096	146	132861	47	5	38	5	0.15	Unconventional myosin-Ib OS=Rattus norvegicus GN=Myo1b PE=1 SV=1
662	1	UniProt_SwissProt	P28042	146	17444	11	3	6	3	0.89	Single-stranded DNA-binding protein, mitochondrial OS=Rattus norvegicus GN=Ssbp1 PE=1 SV=2
663	1	UniProt_SwissProt	Q9JJ22	146	107035	47	7	33	6	0.24	Endoplasmic reticulum aminopeptidase 1 OS=Rattus norvegicus GN=Erap1 PE=2 SV=2
664	1	UniProt_SwissProt	B0BN85	145	38409	13	3	12	3	0.34	Protein SGT1 homolog OS=Rattus norvegicus GN=Sugt1 PE=2 SV=1
665	1	UniProt_SwissProt	O08984	144	71192	25	2	21	2	0.11	Lamin-B receptor OS=Rattus norvegicus GN=Lbr PE=1 SV=1
666	1	UniProt_SwissProt	Q7TNY6	144	60670	25	4	20	4	0.28	Golgi resident protein GCP60 OS=Rattus norvegicus GN=Acbd3 PE=1 SV=3
667	1	UniProt_SwissProt	Q5XIA1	144	63181	18	4	15	3	0.2	Nicalin OS=Rattus norvegicus GN=Ncln PE=2 SV=1
668	1	UniProt_SwissProt	P19139	144	45159	25	6	13	6	0.65	Casein kinase II subunit alpha OS=Rattus norvegicus GN=Csnk2a1 PE=1 SV=2
669	1	UniProt_SwissProt	P50503	144	41424	24	6	21	6	0.72	Hsc70-interacting protein OS=Rattus norvegicus GN=St13 PE=1 SV=1
670	1	UniProt_SwissProt	P62914	143	20468	21	7	16	5	1.48	60S ribosomal protein L11 OS=Rattus norvegicus GN=Rpl11 PE=1 SV=2
671	1	UniProt_SwissProt	Q3ZAV8	143	153870	28	4	26	4	0.1	Enhancer of mRNA-decapping protein 4 OS=Rattus norvegicus GN=Edc4 PE=1 SV=1
672	1	UniProt_SwissProt	Q5EAJ6	143	42391	30	6	22	6	0.7	Inhibitor of nuclear factor kappa-B kinase-interacting protein OS=Rattus norvegicus GN=Ikbip PE=2 SV=1
673	1	UniProt_SwissProt	P29314	143	22635	32	10	24	8	2.72	40S ribosomal protein S9 OS=Rattus norvegicus GN=Rps9 PE=1 SV=4
674	1	UniProt_SwissProt	D3ZTX0	142	25862	7	4	6	4	0.78	Transmembrane emp24 domain-containing protein 7 OS=Rattus norvegicus GN=Tmed7 PE=1 SV=1
675	1	UniProt_SwissProt	P28073	142	25502	13	5	9	4	0.79	Proteasome subunit beta type-6 OS=Rattus norvegicus GN=Psmb6 PE=1 SV=3
676	1	UniProt_SwissProt	Q6TRW4	142	165667	68	4	54	4	0.1	Sister chromatid cohesion protein PDS5 homolog B OS=Rattus norvegicus GN=Pds5b PE=1 SV=2
676	2	UniProt_SwissProt	A4L9P7	111	151674	55	2	43	2	0.05	Sister chromatid cohesion protein PDS5 homolog A OS=Rattus norvegicus GN=Pds5a PE=1 SV=1
677	1	UniProt_SwissProt	Q6AY96	142	57204	33	2	26	2	0.14	General transcription factor IIF subunit 1 OS=Rattus norvegicus GN=Gtf2f1 PE=1 SV=1
678	1	UniProt_SwissProt	P27615	142	54513	16	6	11	5	0.41	Lysosome membrane protein 2 OS=Rattus norvegicus GN=Scarb2 PE=1 SV=2
679	1	UniProt_SwissProt	P61515	142	10497	14	4	11	4	2.96	Putative 60S ribosomal protein L37a OS=Rattus norvegicus GN=Rpl37a-ps1 PE=5 SV=2
680	1	UniProt_SwissProt	O35217	141	55239	16	3	14	3	0.23	Multiple inositol polyphosphate phosphatase 1 OS=Rattus norvegicus GN=Minpp1 PE=1 SV=3
681	1	UniProt_SwissProt	Q5XI07	141	69813	20	6	16	6	0.38	Lipoma-preferred partner homolog OS=Rattus norvegicus GN=Lpp PE=1 SV=1
682	1	UniProt_SwissProt	Q02874	141	39650	24	8	19	8	1.13	Core histone macro-H2A.1 OS=Rattus norvegicus GN=H2afy PE=1 SV=4
683	1	UniProt_SwissProt	Q09167	141	30987	26	5	23	5	0.83	Serine/arginine-rich splicing factor 5 OS=Rattus norvegicus GN=Srsf5 PE=1 SV=1
683	2	UniProt_SwissProt	G3V6S8	105	39116	29	4	22	4	0.47	Serine/arginine-rich splicing factor 6 OS=Rattus norvegicus GN=Srsf6 PE=1 SV=1
684	1	UniProt_SwissProt	P11240	141	16347	28	7	13	6	3.86	Cytochrome c oxidase subunit 5A, mitochondrial OS=Rattus norvegicus GN=Cox5a PE=1 SV=1
685	1	UniProt_SwissProt	Q5HZY2	141	22510	11	7	8	7	2.17	GTP-binding protein SAR1b OS=Rattus norvegicus GN=Sar1b PE=2 SV=1
686	1	UniProt_SwissProt	D3ZAF6	140	10503	23	4	11	2	0.99	ATP synthase subunit f, mitochondrial OS=Rattus norvegicus GN=Atp5j2 PE=1 SV=1
687	1	UniProt_SwissProt	P29411	140	25479	17	6	14	6	1.4	GTP:AMP phosphotransferase AK3, mitochondrial OS=Rattus norvegicus GN=Ak3 PE=2 SV=2
688	1	UniProt_SwissProt	Q75Q40	140	38294	10	5	7	5	0.63	Mitochondrial import receptor subunit TOM40 homolog OS=Rattus norvegicus GN=Tomm40 PE=1 SV=1
689	1	UniProt_SwissProt	P37996	140	20615	7	5	6	5	1.46	ADP-ribosylation factor-like protein 3 OS=Rattus norvegicus GN=Arl3 PE=1 SV=2
690	1	UniProt_SwissProt	Q6P7R8	140	34990	20	8	17	8	1.36	Very-long-chain 3-oxoacyl-CoA reductase OS=Rattus norvegicus GN=Hsd17b12 PE=2 SV=1
691	1	UniProt_SwissProt	Q9QVC8	140	51817	29	4	25	4	0.34	Peptidyl-prolyl cis-trans isomerase FKBP4 OS=Rattus norvegicus GN=Fkbp4 PE=1 SV=3
692	1	UniProt_SwissProt	Q5U2X6	140	56039	29	3	24	3	0.22	Coiled-coil domain-containing protein 47 OS=Rattus norvegicus GN=Ccdc47 PE=2 SV=1
693	1	UniProt_SwissProt	Q9Z1W6	139	64045	24	5	20	5	0.34	Protein LYRIC OS=Rattus norvegicus GN=Mtdh PE=1 SV=2
694	1	UniProt_SwissProt	Q6RUV5	139	21835	17	6	10	5	1.34	Ras-related C3 botulinum toxin substrate 1 OS=Rattus norvegicus GN=Rac1 PE=1 SV=1
695	1	UniProt_SwissProt	P18421	139	26690	23	7	13	6	1.32	Proteasome subunit beta type-1 OS=Rattus norvegicus GN=Psmb1 PE=1 SV=3
696	1	UniProt_SwissProt	Q5FWT1	139	55549	24	3	20	2	0.15	Protein FAM98A OS=Rattus norvegicus GN=Fam98a PE=2 SV=1
697	1	UniProt_SwissProt	Q63016	138	56551	8	2	7	2	0.14	Large neutral amino acids transporter small subunit 1 OS=Rattus norvegicus GN=Slc7a5 PE=1 SV=2
698	1	UniProt_SwissProt	P83868	138	18995	10	5	8	3	0.79	Prostaglandin E synthase 3 OS=Rattus norvegicus GN=Ptges3 PE=1 SV=2
699	1	UniProt_SwissProt	Q6P7D4	138	52307	22	6	17	6	0.54	Cytochrome P450 20A1 OS=Rattus norvegicus GN=Cyp20a1 PE=2 SV=1
700	1	UniProt_SwissProt	O54975	137	70354	31	6	27	6	0.38	Xaa-Pro aminopeptidase 1 OS=Rattus norvegicus GN=Xpnpep1 PE=1 SV=1
701	1	UniProt_SwissProt	P39032	137	12317	19	5	13	4	3.4	60S ribosomal protein L36 OS=Rattus norvegicus GN=Rpl36 PE=1 SV=2
702	1	UniProt_SwissProt	P05369	137	41146	11	5	10	5	0.58	Farnesyl pyrophosphate synthase OS=Rattus norvegicus GN=Fdps PE=2 SV=2
703	1	UniProt_SwissProt	P62859	137	7893	6	3	5	3	2.89	40S ribosomal protein S28 OS=Rattus norvegicus GN=Rps28 PE=1 SV=1
704	1	UniProt_SwissProt	Q9R064	136	47419	18	5	13	5	0.49	Golgi reassembly-stacking protein 2 OS=Rattus norvegicus GN=Gorasp2 PE=1 SV=3
705	1	UniProt_SwissProt	Q9ESN0	136	104199	26	7	20	7	0.29	Protein Niban OS=Rattus norvegicus GN=Fam129a PE=1 SV=2
706	1	UniProt_SwissProt	Q66H12	136	47354	11	4	9	4	0.37	Alpha-N-acetylgalactosaminidase OS=Rattus norvegicus GN=Naga PE=2 SV=1
707	1	UniProt_SwissProt	Q56A27	136	92935	30	4	23	4	0.18	Nuclear cap-binding protein subunit 1 OS=Rattus norvegicus GN=Ncbp1 PE=1 SV=1
708	1	UniProt_SwissProt	Q5XIE6	136	43282	26	3	21	3	0.3	3-hydroxyisobutyryl-CoA hydrolase, mitochondrial OS=Rattus norvegicus GN=Hibch PE=1 SV=2
709	1	UniProt_SwissProt	Q9QZK5	136	52210	29	5	19	5	0.43	Serine protease HTRA1 OS=Rattus norvegicus GN=Htra1 PE=2 SV=1
710	1	UniProt_SwissProt	P70623	135	14813	10	3	6	3	1.11	Fatty acid-binding protein, adipocyte OS=Rattus norvegicus GN=Fabp4 PE=1 SV=3
711	1	UniProt_SwissProt	Q62785	135	20593	24	3	19	3	0.71	28 kDa heat- and acid-stable phosphoprotein OS=Rattus norvegicus GN=Pdap1 PE=1 SV=1
712	1	UniProt_SwissProt	Q5XIE0	135	29628	12	3	10	3	0.46	Acidic leucine-rich nuclear phosphoprotein 32 family member E OS=Rattus norvegicus GN=Anp32e PE=2 SV=1
713	1	UniProt_SwissProt	Q9R0T3	135	57981	50	5	30	5	0.38	DnaJ homolog subfamily C member 3 OS=Rattus norvegicus GN=Dnajc3 PE=1 SV=3
714	1	UniProt_SwissProt	P85970	135	34484	33	11	24	9	1.65	Actin-related protein 2/3 complex subunit 2 OS=Rattus norvegicus GN=Arpc2 PE=1 SV=1
715	1	UniProt_SwissProt	Q66HS7	135	39766	13	4	12	4	0.46	PDZ and LIM domain protein 3 OS=Rattus norvegicus GN=Pdlim3 PE=1 SV=2
716	1	UniProt_SwissProt	Q5I0H4	134	21389	11	4	10	3	0.68	Transmembrane and coiled-coil domains protein 1 OS=Rattus norvegicus GN=Tmco1 PE=2 SV=1
717	1	UniProt_SwissProt	P07154	134	38206	12	4	9	4	0.48	Cathepsin L1 OS=Rattus norvegicus GN=Ctsl PE=1 SV=2
718	1	UniProt_SwissProt	Q6QBQ4	133	32424	12	1	10	1	0.12	Phospholipid scramblase 3 OS=Rattus norvegicus GN=Plscr3 PE=2 SV=1
719	1	UniProt_SwissProt	P62076	133	10679	7	2	5	2	0.98	Mitochondrial import inner membrane translocase subunit Tim13 OS=Rattus norvegicus GN=Timm13 PE=3 SV=1
720	1	UniProt_SwissProt	P16446	133	32115	26	3	20	2	0.26	Phosphatidylinositol transfer protein alpha isoform OS=Rattus norvegicus GN=Pitpna PE=1 SV=2
721	1	UniProt_SwissProt	P62997	133	33760	26	4	23	4	0.56	Transformer-2 protein homolog beta OS=Rattus norvegicus GN=Tra2b PE=1 SV=1
722	1	UniProt_SwissProt	Q9R1T3	133	34857	14	4	9	3	0.38	Cathepsin Z OS=Rattus norvegicus GN=Ctsz PE=1 SV=2
723	1	UniProt_SwissProt	Q9JHW0	133	30250	19	6	13	6	1.1	Proteasome subunit beta type-7 OS=Rattus norvegicus GN=Psmb7 PE=1 SV=1
724	1	UniProt_SwissProt	Q75Q41	132	15481	5	3	4	2	1.05	Mitochondrial import receptor subunit TOM22 homolog OS=Rattus norvegicus GN=Tomm22 PE=1 SV=1
725	1	UniProt_SwissProt	Q925S8	132	79988	40	4	31	4	0.21	ATP-dependent zinc metalloprotease YME1L1 OS=Rattus norvegicus GN=Yme1l1 PE=2 SV=1
726	1	UniProt_SwissProt	P07871	132	44306	20	4	15	3	0.29	3-ketoacyl-CoA thiolase B, peroxisomal OS=Rattus norvegicus GN=Acaa1b PE=1 SV=2
727	1	UniProt_SwissProt	Q4KM65	131	26281	19	5	14	5	1.03	Cleavage and polyadenylation specificity factor subunit 5 OS=Rattus norvegicus GN=Nudt21 PE=2 SV=1
728	1	UniProt_SwissProt	Q04970	131	21515	7	3	7	3	0.68	GTPase NRas OS=Rattus norvegicus GN=Nras PE=1 SV=1
729	1	UniProt_SwissProt	Q7TQ16	131	9843	18	4	8	3	2	Cytochrome b-c1 complex subunit 8 OS=Rattus norvegicus GN=Uqcrq PE=3 SV=1
730	1	UniProt_SwissProt	P63164	131	24769	24	4	13	4	0.83	Small nuclear ribonucleoprotein-associated protein N OS=Rattus norvegicus GN=Snrpn PE=2 SV=1
731	1	UniProt_SwissProt	P85007	131	9050	4	2	2	2	1.21	Immediate early response 3-interacting protein 1 OS=Rattus norvegicus GN=Ier3ip1 PE=3 SV=1
732	1	UniProt_SwissProt	Q5EB77	130	23247	17	3	12	3	0.62	Ras-related protein Rab-18 OS=Rattus norvegicus GN=Rab18 PE=2 SV=1
733	1	UniProt_SwissProt	A1A5Q0	130	61850	37	5	31	5	0.36	Leiomodin-2 OS=Rattus norvegicus GN=Lmod2 PE=1 SV=1
734	1	UniProt_SwissProt	Q562A2	129	118113	35	2	30	2	0.07	Zinc finger RNA-binding protein OS=Rattus norvegicus GN=Zfr PE=1 SV=2
735	1	UniProt_SwissProt	Q62839	129	113259	50	3	38	3	0.11	Golgin subfamily A member 2 OS=Rattus norvegicus GN=Golga2 PE=1 SV=4
736	1	UniProt_SwissProt	M0RC99	129	23838	9	4	6	4	0.87	Ras-related protein Rab-5A OS=Rattus norvegicus GN=Rab5a PE=2 SV=1
737	1	UniProt_SwissProt	P11915	128	59517	23	7	19	7	0.56	Non-specific lipid-transfer protein OS=Rattus norvegicus GN=Scp2 PE=1 SV=3
738	1	UniProt_SwissProt	P04166	128	16312	6	3	4	2	0.57	Cytochrome b5 type B OS=Rattus norvegicus GN=Cyb5b PE=1 SV=2
739	1	UniProt_SwissProt	B2RZ78	127	20627	7	4	6	4	1.05	Vacuolar protein sorting-associated protein 29 OS=Rattus norvegicus GN=Vps29 PE=1 SV=2
740	1	UniProt_SwissProt	Q63707	127	42637	20	3	14	3	0.3	Dihydroorotate dehydrogenase (quinone), mitochondrial OS=Rattus norvegicus GN=Dhodh PE=1 SV=1
741	1	UniProt_SwissProt	D3ZLZ7	127	55600	25	2	18	2	0.15	Inosine-5'-monophosphate dehydrogenase 1 OS=Rattus norvegicus GN=Impdh1 PE=3 SV=1
742	1	UniProt_SwissProt	G3V9D0	127	46993	24	4	17	4	0.38	Protein O-glucosyltransferase 1 OS=Rattus norvegicus GN=Poglut1 PE=3 SV=1
743	1	UniProt_SwissProt	Q9ES40	127	21534	19	4	12	3	0.99	PRA1 family protein 3 OS=Rattus norvegicus GN=Arl6ip5 PE=1 SV=1
744	1	UniProt_SwissProt	Q00238	126	60902	18	5	14	5	0.36	Intercellular adhesion molecule 1 OS=Rattus norvegicus GN=Icam1 PE=2 SV=1
745	1	UniProt_SwissProt	Q3T1I4	126	46323	21	4	15	4	0.38	Protein PRRC1 OS=Rattus norvegicus GN=Prrc1 PE=2 SV=1
746	1	UniProt_SwissProt	B2GV24	126	90043	36	3	31	3	0.13	E3 UFM1-protein ligase 1 OS=Rattus norvegicus GN=Ufl1 PE=1 SV=1
747	1	UniProt_SwissProt	Q63270	126	98750	38	5	27	5	0.21	Cytoplasmic aconitate hydratase OS=Rattus norvegicus GN=Aco1 PE=1 SV=1
748	1	UniProt_SwissProt	Q5PQX1	126	65894	24	1	18	1	0.06	Torsin-1A-interacting protein 1 OS=Rattus norvegicus GN=Tor1aip1 PE=1 SV=1
749	1	UniProt_SwissProt	Q6P7A9	126	106880	22	8	18	8	0.33	Lysosomal alpha-glucosidase OS=Rattus norvegicus GN=Gaa PE=2 SV=1
750	1	UniProt_SwissProt	Q498R3	126	92058	29	5	23	5	0.23	DnaJ homolog subfamily C member 10 OS=Rattus norvegicus GN=Dnajc10 PE=2 SV=2
751	1	UniProt_SwissProt	Q5XI72	126	27364	26	3	20	3	0.5	Eukaryotic translation initiation factor 4H OS=Rattus norvegicus GN=Eif4h PE=1 SV=1
752	1	UniProt_SwissProt	Q4QQV3	125	18044	19	5	15	5	1.78	Protein FAM162A OS=Rattus norvegicus GN=Fam162a PE=2 SV=1
753	1	UniProt_SwissProt	Q6AYQ8	125	24750	8	2	8	2	0.35	Acylpyruvase FAHD1, mitochondrial OS=Rattus norvegicus GN=Fahd1 PE=1 SV=1
754	1	UniProt_SwissProt	Q6P6S4	125	52659	12	4	10	4	0.33	Nucleotide exchange factor SIL1 OS=Rattus norvegicus GN=Sil1 PE=2 SV=1
755	1	UniProt_SwissProt	P49791	125	154098	29	1	24	1	0.02	Nuclear pore complex protein Nup153 OS=Rattus norvegicus GN=Nup153 PE=1 SV=1
756	1	UniProt_SwissProt	Q9Z1I6	125	103275	27	2	21	2	0.08	Rho guanine nucleotide exchange factor 1 OS=Rattus norvegicus GN=Arhgef1 PE=2 SV=1
757	1	UniProt_SwissProt	Q68FT1	125	35295	19	5	15	5	0.7	Ubiquinone biosynthesis protein COQ9, mitochondrial OS=Rattus norvegicus GN=Coq9 PE=1 SV=2
758	1	UniProt_SwissProt	P18645	125	38543	10	2	9	2	0.22	UDP-glucose 4-epimerase OS=Rattus norvegicus GN=Gale PE=2 SV=1
759	1	UniProt_SwissProt	P42676	125	80944	41	3	30	3	0.15	Neurolysin, mitochondrial OS=Rattus norvegicus GN=Nln PE=1 SV=1
760	1	UniProt_SwissProt	Q64361	125	25735	9	3	9	3	0.54	Latexin OS=Rattus norvegicus GN=Lxn PE=1 SV=1
761	1	UniProt_SwissProt	Q568Z6	125	40088	21	3	16	3	0.32	IST1 homolog OS=Rattus norvegicus GN=Ist1 PE=2 SV=1
762	1	UniProt_SwissProt	Q9ES54	125	68982	19	3	15	3	0.18	Nuclear protein localization protein 4 homolog OS=Rattus norvegicus GN=Nploc4 PE=1 SV=3
763	1	UniProt_SwissProt	O35964	125	41694	21	2	17	2	0.2	Endophilin-A2 OS=Rattus norvegicus GN=Sh3gl1 PE=1 SV=1
764	1	UniProt_SwissProt	Q99372	125	73399	3	1	3	1	0.05	Elastin OS=Rattus norvegicus GN=Eln PE=1 SV=2
765	1	UniProt_SwissProt	D4A4T9	124	38079	17	2	14	2	0.22	Cysteine and histidine-rich domain-containing protein 1 OS=Rattus norvegicus GN=Chordc1 PE=3 SV=1
766	1	UniProt_SwissProt	P63329	124	59291	26	7	18	6	0.46	Serine/threonine-protein phosphatase 2B catalytic subunit alpha isoform OS=Rattus norvegicus GN=Ppp3ca PE=1 SV=1
766	2	UniProt_SwissProt	P13233	90	47638	23	4	18	3	0.27	2',3'-cyclic-nucleotide 3'-phosphodiesterase OS=Rattus norvegicus GN=Cnp PE=1 SV=2
767	1	UniProt_SwissProt	Q07803	124	84089	38	8	31	8	0.43	Elongation factor G, mitochondrial OS=Rattus norvegicus GN=Gfm1 PE=1 SV=2
768	1	UniProt_SwissProt	P32198	124	88810	43	7	34	7	0.35	Carnitine O-palmitoyltransferase 1, liver isoform OS=Rattus norvegicus GN=Cpt1a PE=1 SV=2
769	1	UniProt_SwissProt	Q9EQX9	124	17170	15	5	11	4	1.36	Ubiquitin-conjugating enzyme E2 N OS=Rattus norvegicus GN=Ube2n PE=1 SV=1
770	1	UniProt_SwissProt	Q6P686	123	23882	9	3	8	3	0.6	Osteoclast-stimulating factor 1 OS=Rattus norvegicus GN=Ostf1 PE=1 SV=1
771	1	UniProt_SwissProt	O35112	123	65665	18	4	15	4	0.26	CD166 antigen OS=Rattus norvegicus GN=Alcam PE=1 SV=1
772	1	UniProt_SwissProt	P35171	123	9347	7	2	4	2	1.17	Cytochrome c oxidase subunit 7A2, mitochondrial OS=Rattus norvegicus GN=Cox7a2 PE=1 SV=1
773	1	UniProt_SwissProt	Q9JHL4	123	48925	28	3	22	3	0.26	Drebrin-like protein OS=Rattus norvegicus GN=Dbnl PE=1 SV=1
774	1	UniProt_SwissProt	O08837	123	92389	56	3	41	3	0.13	Cell division cycle 5-like protein OS=Rattus norvegicus GN=Cdc5l PE=1 SV=2
775	1	UniProt_SwissProt	Q9Z142	123	28307	15	5	11	5	0.93	Transmembrane protein 33 OS=Rattus norvegicus GN=Tmem33 PE=2 SV=1
776	1	UniProt_SwissProt	Q9JHY2	123	35696	18	5	13	4	0.52	Sideroflexin-3 OS=Rattus norvegicus GN=Sfxn3 PE=2 SV=1
777	1	UniProt_SwissProt	P12075	123	14191	12	5	6	3	1.17	Cytochrome c oxidase subunit 5B, mitochondrial OS=Rattus norvegicus GN=Cox5b PE=1 SV=2
778	1	UniProt_SwissProt	P62870	122	13219	10	4	7	4	2.03	Transcription elongation factor B polypeptide 2 OS=Rattus norvegicus GN=Tceb2 PE=1 SV=1
779	1	UniProt_SwissProt	O08700	122	65252	36	3	31	3	0.19	Vacuolar protein sorting-associated protein 45 OS=Rattus norvegicus GN=Vps45 PE=1 SV=1
780	1	UniProt_SwissProt	O88496	122	87936	24	6	16	6	0.29	Vitamin K-dependent gamma-carboxylase OS=Rattus norvegicus GN=Ggcx PE=1 SV=1
781	1	UniProt_SwissProt	Q9R1E9	122	39954	20	5	13	5	0.6	Connective tissue growth factor OS=Rattus norvegicus GN=Ctgf PE=2 SV=1
782	1	UniProt_SwissProt	Q6AXR4	122	61888	21	4	19	4	0.28	Beta-hexosaminidase subunit beta OS=Rattus norvegicus GN=Hexb PE=2 SV=1
783	1	UniProt_SwissProt	Q99MZ8	121	30351	19	9	15	8	1.68	LIM and SH3 domain protein 1 OS=Rattus norvegicus GN=Lasp1 PE=1 SV=1
784	1	UniProt_SwissProt	Q64380	121	102573	29	1	21	1	0.04	Sarcosine dehydrogenase, mitochondrial OS=Rattus norvegicus GN=Sardh PE=1 SV=2
785	1	UniProt_SwissProt	Q5FVI6	121	44044	20	4	18	3	0.29	V-type proton ATPase subunit C 1 OS=Rattus norvegicus GN=Atp6v1c1 PE=2 SV=1
786	1	UniProt_SwissProt	Q498M4	120	37136	11	2	11	2	0.22	WD repeat-containing protein 5 OS=Rattus norvegicus GN=Wdr5 PE=1 SV=1
787	1	UniProt_SwissProt	P10688	120	86763	29	4	21	4	0.19	1-phosphatidylinositol 4,5-bisphosphate phosphodiesterase delta-1 OS=Rattus norvegicus GN=Plcd1 PE=1 SV=1
788	1	UniProt_SwissProt	P04905	120	26068	24	3	19	3	0.54	Glutathione S-transferase Mu 1 OS=Rattus norvegicus GN=Gstm1 PE=1 SV=2
789	1	UniProt_SwissProt	P05503	119	56864	9	3	5	2	0.14	Cytochrome c oxidase subunit 1 OS=Rattus norvegicus GN=Mtco1 PE=2 SV=3
790	1	UniProt_SwissProt	Q63507	119	23438	31	7	26	7	2.04	60S ribosomal protein L14 OS=Rattus norvegicus GN=Rpl14 PE=1 SV=3
791	1	UniProt_SwissProt	Q80Z29	118	55689	21	2	17	2	0.14	Nicotinamide phosphoribosyltransferase OS=Rattus norvegicus GN=Nampt PE=1 SV=1
792	1	UniProt_SwissProt	P32089	118	34156	23	5	19	5	0.73	Tricarboxylate transport protein, mitochondrial OS=Rattus norvegicus GN=Slc25a1 PE=1 SV=1
793	1	UniProt_SwissProt	O08618	118	41239	21	3	17	3	0.31	Phosphoribosyl pyrophosphate synthase-associated protein 2 OS=Rattus norvegicus GN=Prpsap2 PE=1 SV=1
793	2	UniProt_SwissProt	Q63468	80	39753	16	2	12	2	0.21	Phosphoribosyl pyrophosphate synthase-associated protein 1 OS=Rattus norvegicus GN=Prpsap1 PE=1 SV=1
794	1	UniProt_SwissProt	Q9R0J8	117	49834	10	4	8	4	0.35	Legumain OS=Rattus norvegicus GN=Lgmn PE=1 SV=1
795	1	UniProt_SwissProt	Q62632	117	35740	9	3	8	3	0.37	Follistatin-related protein 1 OS=Rattus norvegicus GN=Fstl1 PE=1 SV=1
796	1	UniProt_SwissProt	Q641Z8	117	30221	7	4	7	4	0.64	Peflin OS=Rattus norvegicus GN=Pef1 PE=2 SV=1
797	1	UniProt_SwissProt	Q07266	117	78223	19	3	17	3	0.16	Drebrin OS=Rattus norvegicus GN=Dbn1 PE=1 SV=3
798	1	UniProt_SwissProt	P00762	117	26627	4	4	1	1	0.15	Anionic trypsin-1 OS=Rattus norvegicus GN=Prss1 PE=1 SV=1
799	1	UniProt_SwissProt	Q2PS20	116	74384	27	4	20	4	0.23	Junctophilin-2 OS=Rattus norvegicus GN=Jph2 PE=1 SV=1
800	1	UniProt_SwissProt	P29419	116	8249	24	4	14	3	2.7	ATP synthase subunit e, mitochondrial OS=Rattus norvegicus GN=Atp5i PE=1 SV=3
801	1	UniProt_SwissProt	G3V7P1	116	31282	8	1	8	1	0.13	Syntaxin-12 OS=Rattus norvegicus GN=Stx12 PE=1 SV=1
802	1	UniProt_SwissProt	P86252	116	15370	8	4	7	4	1.61	Transcriptional activator protein Pur-alpha (Fragments) OS=Rattus norvegicus GN=Pura PE=1 SV=1
803	1	UniProt_SwissProt	Q9QYU2	116	35555	6	3	6	3	0.37	Elongation factor Ts, mitochondrial OS=Rattus norvegicus GN=Tsfm PE=2 SV=1
804	1	UniProt_SwissProt	Q62780	115	117826	67	4	54	4	0.14	Probable ATP-dependent RNA helicase DDX46 OS=Rattus norvegicus GN=Ddx46 PE=1 SV=1
805	1	UniProt_SwissProt	P62850	115	15413	18	6	11	4	2.29	40S ribosomal protein S24 OS=Rattus norvegicus GN=Rps24 PE=2 SV=1
806	1	UniProt_SwissProt	P61227	115	20719	4	2	4	2	0.43	Ras-related protein Rap-2b OS=Rattus norvegicus GN=Rap2b PE=2 SV=1
807	1	UniProt_SwissProt	P45479	114	34946	11	3	8	3	0.38	Palmitoyl-protein thioesterase 1 OS=Rattus norvegicus GN=Ppt1 PE=1 SV=1
808	1	UniProt_SwissProt	B2GV54	114	46021	9	4	8	4	0.39	Neutral cholesterol ester hydrolase 1 OS=Rattus norvegicus GN=Nceh1 PE=2 SV=1
809	1	UniProt_SwissProt	B0K020	114	12260	10	4	7	3	1.45	CDGSH iron-sulfur domain-containing protein 1 OS=Rattus norvegicus GN=Cisd1 PE=3 SV=1
810	1	UniProt_SwissProt	Q3KRE0	114	66889	62	5	42	5	0.33	ATPase family AAA domain-containing protein 3 OS=Rattus norvegicus GN=Atad3 PE=1 SV=1
811	1	UniProt_SwissProt	Q02769	114	48703	16	2	11	2	0.17	Squalene synthase OS=Rattus norvegicus GN=Fdft1 PE=2 SV=1
812	1	UniProt_SwissProt	B0BNA5	114	16036	16	5	13	5	2.17	Coactosin-like protein OS=Rattus norvegicus GN=Cotl1 PE=1 SV=1
813	1	UniProt_SwissProt	Q05030	113	123833	33	4	25	4	0.13	Platelet-derived growth factor receptor beta OS=Rattus norvegicus GN=Pdgfrb PE=2 SV=2
814	1	UniProt_SwissProt	Q5BJK8	113	76608	22	3	19	3	0.16	Golgi integral membrane protein 4 OS=Rattus norvegicus GN=Golim4 PE=1 SV=2
815	1	UniProt_SwissProt	B1H267	113	47049	21	3	18	3	0.27	Sorting nexin-5 OS=Rattus norvegicus GN=Snx5 PE=1 SV=1
816	1	UniProt_SwissProt	P11232	113	12008	10	4	6	3	1.49	Thioredoxin OS=Rattus norvegicus GN=Txn PE=1 SV=2
817	1	UniProt_SwissProt	Q5I0D1	113	33532	19	4	16	4	0.56	Glyoxalase domain-containing protein 4 OS=Rattus norvegicus GN=Glod4 PE=1 SV=1
818	1	UniProt_SwissProt	Q5I0D7	112	55684	9	2	8	2	0.14	Xaa-Pro dipeptidase OS=Rattus norvegicus GN=Pepd PE=2 SV=1
819	1	UniProt_SwissProt	P18445	112	16722	21	5	17	5	2.01	60S ribosomal protein L27a OS=Rattus norvegicus GN=Rpl27a PE=1 SV=3
820	1	UniProt_SwissProt	P63324	112	14858	14	6	9	5	2.44	40S ribosomal protein S12 OS=Rattus norvegicus GN=Rps12 PE=1 SV=2
821	1	UniProt_SwissProt	B2RZ37	112	21645	18	5	15	4	0.99	Receptor expression-enhancing protein 5 OS=Rattus norvegicus GN=Reep5 PE=1 SV=1
822	1	UniProt_SwissProt	P27791	112	40708	18	5	18	5	0.59	cAMP-dependent protein kinase catalytic subunit alpha OS=Rattus norvegicus GN=Prkaca PE=1 SV=2
822	2	UniProt_SwissProt	P68182	84	40853	18	4	18	4	0.44	cAMP-dependent protein kinase catalytic subunit beta OS=Rattus norvegicus GN=Prkacb PE=1 SV=2
823	1	UniProt_SwissProt	Q9Z339	112	27936	20	4	16	4	0.71	Glutathione S-transferase omega-1 OS=Rattus norvegicus GN=Gsto1 PE=1 SV=2
824	1	UniProt_SwissProt	Q5BK32	112	41339	19	4	17	4	0.44	FAS-associated factor 2 OS=Rattus norvegicus GN=Faf2 PE=2 SV=1
825	1	UniProt_SwissProt	P19132	111	21284	16	5	10	4	1.01	Ferritin heavy chain OS=Rattus norvegicus GN=Fth1 PE=1 SV=3
826	1	UniProt_SwissProt	Q08463	111	72349	16	3	13	2	0.11	Frizzled-1 OS=Rattus norvegicus GN=Fzd1 PE=1 SV=1
827	1	UniProt_SwissProt	O35910	111	51143	13	5	8	5	0.44	Monocarboxylate transporter 4 OS=Rattus norvegicus GN=Slc16a3 PE=1 SV=1
828	1	UniProt_SwissProt	P60905	110	22885	8	3	7	2	0.38	DnaJ homolog subfamily C member 5 OS=Rattus norvegicus GN=Dnajc5 PE=1 SV=1
829	1	UniProt_SwissProt	Q3B7D0	110	49817	20	5	16	5	0.46	Oxygen-dependent coproporphyrinogen-III oxidase, mitochondrial OS=Rattus norvegicus GN=Cpox PE=1 SV=1
830	1	UniProt_SwissProt	Q4V8K2	110	65363	36	4	29	4	0.26	Beta-catenin-like protein 1 OS=Rattus norvegicus GN=Ctnnbl1 PE=1 SV=1
831	1	UniProt_SwissProt	Q63797	110	28730	27	5	22	5	0.91	Proteasome activator complex subunit 1 OS=Rattus norvegicus GN=Psme1 PE=2 SV=1
832	1	UniProt_SwissProt	Q5M7A4	110	45379	17	2	13	2	0.18	Ubiquitin-like modifier-activating enzyme 5 OS=Rattus norvegicus GN=Uba5 PE=1 SV=1
833	1	UniProt_SwissProt	P56603	110	38373	13	3	12	3	0.34	Secretory carrier-associated membrane protein 1 OS=Rattus norvegicus GN=Scamp1 PE=1 SV=1
834	1	UniProt_SwissProt	Q5I0E7	110	27182	16	4	10	4	0.73	Transmembrane emp24 domain-containing protein 9 OS=Rattus norvegicus GN=Tmed9 PE=1 SV=1
835	1	UniProt_SwissProt	Q63009	109	41123	14	6	11	5	0.58	Protein arginine N-methyltransferase 1 OS=Rattus norvegicus GN=Prmt1 PE=1 SV=1
836	1	UniProt_SwissProt	P63170	109	10530	13	3	7	2	0.99	Dynein light chain 1, cytoplasmic OS=Rattus norvegicus GN=Dynll1 PE=1 SV=1
837	1	UniProt_SwissProt	Q3SWS8	109	41463	18	2	12	2	0.2	mRNA export factor OS=Rattus norvegicus GN=Rae1 PE=1 SV=1
838	1	UniProt_SwissProt	P56522	109	54728	12	2	11	2	0.15	NADPH:adrenodoxin oxidoreductase, mitochondrial OS=Rattus norvegicus GN=Fdxr PE=1 SV=1
839	1	UniProt_SwissProt	O70593	109	34307	11	2	8	2	0.24	Small glutamine-rich tetratricopeptide repeat-containing protein alpha OS=Rattus norvegicus GN=Sgta PE=1 SV=1
840	1	UniProt_SwissProt	P35434	109	17584	8	3	4	3	0.88	ATP synthase subunit delta, mitochondrial OS=Rattus norvegicus GN=Atp5d PE=1 SV=2
841	1	UniProt_SwissProt	Q6AY55	109	27506	17	3	14	3	0.5	Dephospho-CoA kinase domain-containing protein OS=Rattus norvegicus GN=Dcakd PE=2 SV=1
842	1	UniProt_SwissProt	D3ZUQ0	108	47358	31	2	25	2	0.17	RILP-like protein 1 OS=Rattus norvegicus GN=Rilpl1 PE=1 SV=1
843	1	UniProt_SwissProt	Q6AYE2	108	41047	24	1	17	1	0.1	Endophilin-B1 OS=Rattus norvegicus GN=Sh3glb1 PE=2 SV=1
844	1	UniProt_SwissProt	Q812D1	108	59717	45	6	31	4	0.29	PC4 and SFRS1-interacting protein OS=Rattus norvegicus GN=Psip1 PE=1 SV=1
844	2	UniProt_SwissProt	Q8VHK7	100	26586	18	5	14	5	1.01	Hepatoma-derived growth factor OS=Rattus norvegicus GN=Hdgf PE=1 SV=2
844	3	UniProt_SwissProt	Q925G1	69	74088	43	2	32	2	0.11	Hepatoma-derived growth factor-related protein 2 OS=Rattus norvegicus GN=Hdgfrp2 PE=1 SV=2
845	1	UniProt_SwissProt	P08699	108	27241	10	4	7	3	0.51	Galectin-3 OS=Rattus norvegicus GN=Lgals3 PE=1 SV=4
846	1	UniProt_SwissProt	P30904	108	12640	8	3	6	2	1.38	Macrophage migration inhibitory factor OS=Rattus norvegicus GN=Mif PE=1 SV=4
847	1	UniProt_SwissProt	Q9JJW3	108	6460	4	2	3	2	1.99	Up-regulated during skeletal muscle growth protein 5 OS=Rattus norvegicus GN=Usmg5 PE=1 SV=1
848	1	UniProt_SwissProt	Q6AXT0	107	48735	24	2	17	2	0.17	39S ribosomal protein L37, mitochondrial OS=Rattus norvegicus GN=Mrpl37 PE=2 SV=1
849	1	UniProt_SwissProt	P62282	107	18590	30	7	21	7	3.04	40S ribosomal protein S11 OS=Rattus norvegicus GN=Rps11 PE=1 SV=3
850	1	UniProt_SwissProt	P22734	107	29806	15	7	13	7	1.4	Catechol O-methyltransferase OS=Rattus norvegicus GN=Comt PE=1 SV=2
851	1	UniProt_SwissProt	P04904	107	25360	21	4	17	4	0.8	Glutathione S-transferase alpha-3 OS=Rattus norvegicus GN=Gsta3 PE=1 SV=3
852	1	UniProt_SwissProt	P41499	107	69043	30	4	24	4	0.24	Tyrosine-protein phosphatase non-receptor type 11 OS=Rattus norvegicus GN=Ptpn11 PE=1 SV=4
853	1	UniProt_SwissProt	P62718	107	21004	19	8	15	6	1.89	60S ribosomal protein L18a OS=Rattus norvegicus GN=Rpl18a PE=2 SV=1
854	1	UniProt_SwissProt	B4F795	107	81326	23	3	16	3	0.15	Choline transporter-like protein 2 OS=Rattus norvegicus GN=Slc44a2 PE=2 SV=1
855	1	UniProt_SwissProt	Q569A6	106	24758	8	4	4	3	0.57	ER lumen protein-retaining receptor 1 OS=Rattus norvegicus GN=Kdelr1 PE=2 SV=1
856	1	UniProt_SwissProt	P63004	106	47210	14	5	14	5	0.49	Platelet-activating factor acetylhydrolase IB subunit alpha OS=Rattus norvegicus GN=Pafah1b1 PE=1 SV=2
857	1	UniProt_SwissProt	Q08013	106	21051	14	3	10	2	0.42	Translocon-associated protein subunit gamma OS=Rattus norvegicus GN=Ssr3 PE=1 SV=2
858	1	UniProt_SwissProt	Q5XIW8	106	91127	55	3	41	3	0.13	U4/U6.U5 tri-snRNP-associated protein 1 OS=Rattus norvegicus GN=Sart1 PE=1 SV=1
859	1	UniProt_SwissProt	Q7TP48	105	42207	23	5	16	5	0.56	Adipocyte plasma membrane-associated protein OS=Rattus norvegicus GN=Apmap PE=2 SV=2
860	1	UniProt_SwissProt	Q8VID1	105	30031	18	2	13	2	0.28	Dehydrogenase/reductase SDR family member 4 OS=Rattus norvegicus GN=Dhrs4 PE=2 SV=2
861	1	UniProt_SwissProt	Q6P7B0	105	54622	19	8	16	7	0.62	Tryptophan--tRNA ligase, cytoplasmic OS=Rattus norvegicus GN=Wars PE=1 SV=2
862	1	UniProt_SwissProt	Q9Z0J5	105	57167	23	1	15	1	0.07	Thioredoxin reductase 2, mitochondrial OS=Rattus norvegicus GN=Txnrd2 PE=1 SV=3
863	1	UniProt_SwissProt	Q8VIJ5	105	103935	35	2	23	2	0.08	Protein O-GlcNAcase OS=Rattus norvegicus GN=Mgea5 PE=1 SV=1
864	1	UniProt_SwissProt	Q80WL2	105	50265	21	2	17	2	0.16	Bystin OS=Rattus norvegicus GN=Bysl PE=1 SV=3
865	1	UniProt_SwissProt	Q66HG5	105	76620	23	7	13	6	0.34	Transmembrane 9 superfamily member 2 OS=Rattus norvegicus GN=Tm9sf2 PE=2 SV=1
866	1	UniProt_SwissProt	P62255	105	19611	9	1	5	1	0.21	Ubiquitin-conjugating enzyme E2 G1 OS=Rattus norvegicus GN=Ube2g1 PE=2 SV=3
867	1	UniProt_SwissProt	Q8VHU4	104	150901	35	4	28	3	0.08	Elongator complex protein 1 OS=Rattus norvegicus GN=Ikbkap PE=2 SV=1
868	1	UniProt_SwissProt	Q6AYL5	104	44384	7	2	5	2	0.18	Splicing factor 3B subunit 4 OS=Rattus norvegicus GN=Sf3b4 PE=2 SV=1
869	1	UniProt_SwissProt	P35427	104	23575	35	7	24	7	2.02	60S ribosomal protein L13a OS=Rattus norvegicus GN=Rpl13a PE=1 SV=2
870	1	UniProt_SwissProt	Q9EQV6	104	61750	9	2	7	2	0.13	Tripeptidyl-peptidase 1 OS=Rattus norvegicus GN=Tpp1 PE=1 SV=1
871	1	UniProt_SwissProt	P11960	104	50418	16	2	13	2	0.16	2-oxoisovalerate dehydrogenase subunit alpha, mitochondrial (Fragment) OS=Rattus norvegicus GN=Bckdha PE=1 SV=1
872	1	UniProt_SwissProt	Q5PQN5	104	60911	15	2	13	2	0.13	Tripartite motif-containing protein 55 OS=Rattus norvegicus GN=Trim55 PE=1 SV=1
873	1	UniProt_SwissProt	Q6P4Z9	104	23278	3	2	3	2	0.38	COP9 signalosome complex subunit 8 OS=Rattus norvegicus GN=Cops8 PE=2 SV=1
874	1	UniProt_SwissProt	P15800	103	203474	56	2	42	2	0.04	Laminin subunit beta-2 OS=Rattus norvegicus GN=Lamb2 PE=2 SV=1
875	1	UniProt_SwissProt	Q4KM73	103	22383	14	4	11	4	0.94	UMP-CMP kinase OS=Rattus norvegicus GN=Cmpk1 PE=1 SV=2
876	1	UniProt_SwissProt	P14841	103	15655	6	2	6	2	0.6	Cystatin-C OS=Rattus norvegicus GN=Cst3 PE=1 SV=2
877	1	UniProt_SwissProt	P40241	103	25768	10	3	7	2	0.34	CD9 antigen OS=Rattus norvegicus GN=Cd9 PE=1 SV=2
878	1	UniProt_SwissProt	Q68FY1	102	34837	8	2	7	2	0.24	Nucleoporin NUP53 OS=Rattus norvegicus GN=Nup35 PE=1 SV=1
879	1	UniProt_SwissProt	Q5FVN0	102	56494	10	2	8	2	0.14	Lysophospholipid acyltransferase 5 OS=Rattus norvegicus GN=Lpcat3 PE=2 SV=1
880	1	UniProt_SwissProt	P61621	102	52687	24	3	15	3	0.24	Protein transport protein Sec61 subunit alpha isoform 1 OS=Rattus norvegicus GN=Sec61a1 PE=2 SV=2
881	1	UniProt_SwissProt	P20069	102	59083	18	5	15	5	0.38	Mitochondrial-processing peptidase subunit alpha OS=Rattus norvegicus GN=Pmpca PE=1 SV=1
882	1	UniProt_SwissProt	A0JPM9	102	29284	13	2	11	2	0.29	Eukaryotic translation initiation factor 3 subunit J OS=Rattus norvegicus GN=Eif3j PE=1 SV=1
883	1	UniProt_SwissProt	Q27W01	102	19934	6	2	5	2	0.45	RNA-binding protein 8A OS=Rattus norvegicus GN=Rbm8a PE=1 SV=1
884	1	UniProt_SwissProt	P46152	102	45026	4	1	4	1	0.09	Transcription factor GATA-4 OS=Rattus norvegicus GN=Gata4 PE=1 SV=1
885	1	UniProt_SwissProt	Q5I0K3	102	37640	11	1	10	1	0.1	Citrate lyase subunit beta-like protein, mitochondrial OS=Rattus norvegicus GN=Clybl PE=2 SV=2
886	1	UniProt_SwissProt	Q63014	102	76685	24	1	17	1	0.05	A-kinase anchor protein 8 OS=Rattus norvegicus GN=Akap8 PE=1 SV=1
887	1	UniProt_SwissProt	Q6AY20	101	31589	12	2	9	2	0.27	Cation-dependent mannose-6-phosphate receptor OS=Rattus norvegicus GN=M6pr PE=1 SV=1
888	1	UniProt_SwissProt	Q6AYQ4	101	26282	23	2	11	2	0.33	Transmembrane protein 109 OS=Rattus norvegicus GN=Tmem109 PE=2 SV=1
889	1	UniProt_SwissProt	Q99M64	101	54727	18	3	16	3	0.23	Phosphatidylinositol 4-kinase type 2-alpha OS=Rattus norvegicus GN=Pi4k2a PE=1 SV=1
890	1	UniProt_SwissProt	Q5RKH7	101	41408	4	1	3	1	0.09	Solute carrier family 35 member F6 OS=Rattus norvegicus GN=Slc35f6 PE=2 SV=1
891	1	UniProt_SwissProt	P24483	101	20578	16	3	12	2	0.44	Adrenodoxin, mitochondrial OS=Rattus norvegicus GN=Fdx1 PE=2 SV=1
892	1	UniProt_SwissProt	P36201	101	23479	12	5	8	4	1.2	Cysteine-rich protein 2 OS=Rattus norvegicus GN=Crip2 PE=2 SV=1
893	1	UniProt_SwissProt	Q5U2W5	101	89628	28	2	26	2	0.09	Transducin beta-like protein 3 OS=Rattus norvegicus GN=Tbl3 PE=2 SV=1
894	1	UniProt_SwissProt	Q5RJR2	100	40294	34	3	24	3	0.32	Twinfilin-1 OS=Rattus norvegicus GN=Twf1 PE=1 SV=1
895	1	UniProt_SwissProt	P17078	100	14544	17	3	12	3	1.13	60S ribosomal protein L35 OS=Rattus norvegicus GN=Rpl35 PE=1 SV=3
896	1	UniProt_SwissProt	B5DF89	100	89446	54	4	39	4	0.18	Cullin-3 OS=Rattus norvegicus GN=Cul3 PE=1 SV=2
897	1	UniProt_SwissProt	Q80Z70	100	89140	26	2	18	2	0.09	Protein sel-1 homolog 1 OS=Rattus norvegicus GN=Sel1l PE=2 SV=2
898	1	UniProt_SwissProt	P54290	100	124885	29	4	20	4	0.13	Voltage-dependent calcium channel subunit alpha-2/delta-1 OS=Rattus norvegicus GN=Cacna2d1 PE=1 SV=1
899	1	UniProt_SwissProt	Q5HZV9	100	41385	13	2	8	2	0.2	Protein phosphatase 1 regulatory subunit 7 OS=Rattus norvegicus GN=Ppp1r7 PE=1 SV=1
900	1	UniProt_SwissProt	Q3B7U9	100	44041	16	1	12	1	0.09	Peptidyl-prolyl cis-trans isomerase FKBP8 OS=Rattus norvegicus GN=Fkbp8 PE=2 SV=1
901	1	UniProt_SwissProt	P70470	100	25034	10	2	8	2	0.35	Acyl-protein thioesterase 1 OS=Rattus norvegicus GN=Lypla1 PE=1 SV=1
902	1	UniProt_SwissProt	Q5BK62	99	19842	5	2	3	1	0.21	Protein Mpv17 OS=Rattus norvegicus GN=Mpv17 PE=2 SV=1
903	1	UniProt_SwissProt	P10960	99	62908	14	4	11	4	0.27	Sulfated glycoprotein 1 OS=Rattus norvegicus GN=Psap PE=1 SV=1
904	1	UniProt_SwissProt	P97532	99	33205	28	4	17	3	0.4	3-mercaptopyruvate sulfurtransferase OS=Rattus norvegicus GN=Mpst PE=1 SV=3
905	1	UniProt_SwissProt	Q6AY63	99	24387	12	4	11	4	0.84	ADP-sugar pyrophosphatase OS=Rattus norvegicus GN=Nudt5 PE=2 SV=1
906	1	UniProt_SwissProt	Q9JLH7	99	57351	30	3	18	3	0.22	CDK5 regulatory subunit-associated protein 3 OS=Rattus norvegicus GN=Cdk5rap3 PE=1 SV=1
907	1	UniProt_SwissProt	Q1LZ53	98	103201	33	1	29	1	0.04	DNA (cytosine-5)-methyltransferase 3A OS=Rattus norvegicus GN=Dnmt3a PE=1 SV=1
908	1	UniProt_SwissProt	Q4QQT3	98	52571	17	3	11	3	0.24	CUGBP Elav-like family member 1 OS=Rattus norvegicus GN=Celf1 PE=2 SV=1
909	1	UniProt_SwissProt	Q63228	98	16897	13	3	11	3	0.93	Glia maturation factor beta OS=Rattus norvegicus GN=Gmfb PE=1 SV=2
910	1	UniProt_SwissProt	Q5U1X1	98	26963	14	1	10	1	0.15	Oligoribonuclease, mitochondrial OS=Rattus norvegicus GN=Rexo2 PE=2 SV=1
911	1	UniProt_SwissProt	Q3T1L0	98	86159	15	2	11	2	0.09	Aldehyde dehydrogenase family 16 member A1 OS=Rattus norvegicus GN=Aldh16a1 PE=2 SV=1
912	1	UniProt_SwissProt	Q9EQP5	98	43494	10	2	9	2	0.19	Prolargin OS=Rattus norvegicus GN=Prelp PE=2 SV=1
913	1	UniProt_SwissProt	P60825	97	18596	12	2	10	2	0.49	Cold-inducible RNA-binding protein OS=Rattus norvegicus GN=Cirbp PE=2 SV=1
914	1	UniProt_SwissProt	P54275	97	104704	31	1	29	1	0.04	DNA mismatch repair protein Msh2 OS=Rattus norvegicus GN=Msh2 PE=2 SV=1
915	1	UniProt_SwissProt	B2RYW9	97	34958	13	2	9	2	0.24	Fumarylacetoacetate hydrolase domain-containing protein 2 OS=Rattus norvegicus GN=Fahd2 PE=1 SV=1
916	1	UniProt_SwissProt	Q9WV63	97	80484	23	2	18	2	0.1	Kinesin-like protein KIF2A OS=Rattus norvegicus GN=Kif2a PE=1 SV=2
917	1	UniProt_SwissProt	Q9ES21	97	67509	26	4	24	4	0.25	Phosphatidylinositide phosphatase SAC1 OS=Rattus norvegicus GN=Sacm1l PE=1 SV=1
918	1	UniProt_SwissProt	B5DEQ3	97	57103	17	2	15	2	0.14	Probable Xaa-Pro aminopeptidase 3 OS=Rattus norvegicus GN=Xpnpep3 PE=1 SV=1
919	1	UniProt_SwissProt	Q9NQR8	97	20146	20	4	12	4	1.09	NADH dehydrogenase [ubiquinone] 1 alpha subcomplex assembly factor 4 OS=Rattus norvegicus GN=Ndufaf4 PE=1 SV=1
920	1	UniProt_SwissProt	Q6U6G5	97	48669	25	3	23	3	0.26	Zinc finger CCCH domain-containing protein 15 OS=Rattus norvegicus GN=Zc3h15 PE=1 SV=1
921	1	UniProt_SwissProt	O35854	97	44817	15	2	12	2	0.18	Branched-chain-amino-acid aminotransferase, mitochondrial OS=Rattus norvegicus GN=Bcat2 PE=1 SV=1
922	1	UniProt_SwissProt	Q07969	96	53268	13	3	11	3	0.24	Platelet glycoprotein 4 OS=Rattus norvegicus GN=Cd36 PE=1 SV=3
923	1	UniProt_SwissProt	O54772	96	59319	23	1	18	1	0.07	SWI/SNF-related matrix-associated actin-dependent regulator of chromatin subfamily D member 2 OS=Rattus norvegicus GN=Smarcd2 PE=1 SV=3
924	1	UniProt_SwissProt	P52590	96	107825	52	3	33	3	0.11	Nuclear pore complex protein Nup107 OS=Rattus norvegicus GN=Nup107 PE=1 SV=1
925	1	UniProt_SwissProt	P62744	96	17178	3	2	3	2	0.54	AP-2 complex subunit sigma OS=Rattus norvegicus GN=Ap2s1 PE=1 SV=1
926	1	UniProt_SwissProt	Q6AYB4	96	55170	18	3	14	3	0.23	Heat shock 70 kDa protein 14 OS=Rattus norvegicus GN=Hspa14 PE=2 SV=1
927	1	UniProt_SwissProt	Q5XII0	96	26022	9	3	7	3	0.54	Mammalian ependymin-related protein 1 OS=Rattus norvegicus GN=Epdr1 PE=2 SV=1
928	1	UniProt_SwissProt	P80254	96	13239	8	3	6	3	1.3	D-dopachrome decarboxylase OS=Rattus norvegicus GN=Ddt PE=1 SV=3
929	1	UniProt_SwissProt	P17702	96	15896	23	5	16	5	2.19	60S ribosomal protein L28 OS=Rattus norvegicus GN=Rpl28 PE=1 SV=4
930	1	UniProt_SwissProt	Q5U2U0	95	69963	37	2	30	2	0.11	ATP-dependent Clp protease ATP-binding subunit clpX-like, mitochondrial OS=Rattus norvegicus GN=Clpx PE=2 SV=1
931	1	UniProt_SwissProt	Q9WUL0	95	91159	62	5	50	5	0.23	DNA topoisomerase 1 OS=Rattus norvegicus GN=Top1 PE=1 SV=1
932	1	UniProt_SwissProt	D4AD37	95	38659	27	3	17	3	0.34	Inositol monophosphatase 3 OS=Rattus norvegicus GN=Impad1 PE=3 SV=1
933	1	UniProt_SwissProt	Q6AYS8	95	33316	15	2	12	2	0.25	Estradiol 17-beta-dehydrogenase 11 OS=Rattus norvegicus GN=Hsd17b11 PE=2 SV=1
934	1	UniProt_SwissProt	Q64375	95	48212	10	3	8	3	0.26	Synaptonemal complex protein SC65 (Fragment) OS=Rattus norvegicus GN=P3h4 PE=2 SV=2
935	1	UniProt_SwissProt	Q6QD51	95	108023	44	4	35	4	0.15	Coiled-coil domain-containing protein 80 OS=Rattus norvegicus GN=Ccdc80 PE=1 SV=1
936	1	UniProt_SwissProt	P20417	95	50270	21	2	18	2	0.16	Tyrosine-protein phosphatase non-receptor type 1 OS=Rattus norvegicus GN=Ptpn1 PE=1 SV=1
937	1	UniProt_SwissProt	Q6GQP4	95	21697	8	2	7	2	0.41	Ras-related protein Rab-31 OS=Rattus norvegicus GN=Rab31 PE=1 SV=2
938	1	UniProt_SwissProt	Q66H98	95	46415	25	1	19	1	0.08	Serum deprivation-response protein OS=Rattus norvegicus GN=Sdpr PE=1 SV=3
939	1	UniProt_SwissProt	P42667	95	20586	13	2	9	2	0.44	Signal peptidase complex catalytic subunit SEC11A OS=Rattus norvegicus GN=Sec11a PE=2 SV=1
940	1	UniProt_SwissProt	Q5U2V8	95	29960	15	3	10	3	0.45	ER membrane protein complex subunit 3 OS=Rattus norvegicus GN=Emc3 PE=2 SV=3
941	1	UniProt_SwissProt	P25977	95	89723	65	2	48	2	0.09	Nucleolar transcription factor 1 OS=Rattus norvegicus GN=Ubtf PE=1 SV=1
942	1	UniProt_SwissProt	B0BNG0	94	35018	26	2	21	2	0.24	ER membrane protein complex subunit 2 OS=Rattus norvegicus GN=Emc2 PE=2 SV=1
943	1	UniProt_SwissProt	P40307	94	23069	16	3	13	3	0.62	Proteasome subunit beta type-2 OS=Rattus norvegicus GN=Psmb2 PE=1 SV=1
943	2	UniProt_SwissProt	Q2TL32	74	580498	133	4	103	4	0.03	E3 ubiquitin-protein ligase UBR4 OS=Rattus norvegicus GN=Ubr4 PE=1 SV=2
943	3	UniProt_SwissProt	P16970	59	75780	40	2	29	2	0.1	ATP-binding cassette sub-family D member 3 OS=Rattus norvegicus GN=Abcd3 PE=1 SV=3
944	1	UniProt_SwissProt	D4A1R8	94	59605	8	3	7	3	0.21	Copine-1 OS=Rattus norvegicus GN=Cpne1 PE=1 SV=1
945	1	UniProt_SwissProt	Q9R1T1	94	10266	5	3	4	2	1.03	Barrier-to-autointegration factor OS=Rattus norvegicus GN=Banf1 PE=1 SV=1
946	1	UniProt_SwissProt	Q8K5B3	94	16252	6	2	4	2	0.58	Multiple coagulation factor deficiency protein 2 homolog OS=Rattus norvegicus GN=Mcfd2 PE=1 SV=1
947	1	UniProt_SwissProt	Q9JJP9	94	62032	11	3	9	3	0.2	Ubiquilin-1 OS=Rattus norvegicus GN=Ubqln1 PE=1 SV=1
948	1	UniProt_SwissProt	Q62698	93	55110	20	2	18	2	0.15	Cytoplasmic dynein 1 light intermediate chain 2 OS=Rattus norvegicus GN=Dync1li2 PE=1 SV=1
949	1	UniProt_SwissProt	Q63448	93	79080	30	3	23	3	0.15	Peroxisomal acyl-coenzyme A oxidase 3 OS=Rattus norvegicus GN=Acox3 PE=1 SV=1
950	1	UniProt_SwissProt	Q5M808	93	21662	5	2	4	2	0.41	Protein Hikeshi OS=Rattus norvegicus PE=2 SV=2
951	1	UniProt_SwissProt	P62268	93	15969	14	5	9	4	1.51	40S ribosomal protein S23 OS=Rattus norvegicus GN=Rps23 PE=1 SV=3
952	1	UniProt_SwissProt	Q5XIF3	93	19785	20	3	11	3	0.76	NADH dehydrogenase [ubiquinone] iron-sulfur protein 4, mitochondrial OS=Rattus norvegicus GN=Ndufs4 PE=1 SV=1
953	1	UniProt_SwissProt	P07872	93	75030	20	3	17	3	0.16	Peroxisomal acyl-coenzyme A oxidase 1 OS=Rattus norvegicus GN=Acox1 PE=1 SV=1
954	1	UniProt_SwissProt	P46413	93	52597	28	5	19	5	0.43	Glutathione synthetase OS=Rattus norvegicus GN=Gss PE=1 SV=1
955	1	UniProt_SwissProt	P04041	92	22463	11	4	8	4	0.94	Glutathione peroxidase 1 OS=Rattus norvegicus GN=Gpx1 PE=1 SV=4
956	1	UniProt_SwissProt	Q71TY3	92	9797	4	3	4	3	2.03	40S ribosomal protein S27 OS=Rattus norvegicus GN=Rps27 PE=1 SV=3
957	1	UniProt_SwissProt	Q08850	92	34302	15	3	10	3	0.39	Syntaxin-4 OS=Rattus norvegicus GN=Stx4 PE=1 SV=1
958	1	UniProt_SwissProt	Q711G3	91	28386	9	4	4	2	0.3	Isoamyl acetate-hydrolyzing esterase 1 homolog OS=Rattus norvegicus GN=Iah1 PE=2 SV=2
959	1	UniProt_SwissProt	Q5I0K8	91	28350	37	2	22	2	0.3	28S ribosomal protein S7, mitochondrial OS=Rattus norvegicus GN=Mrps7 PE=2 SV=2
960	1	UniProt_SwissProt	Q64640	91	40450	15	5	14	5	0.59	Adenosine kinase OS=Rattus norvegicus GN=Adk PE=1 SV=3
961	1	UniProt_SwissProt	Q62599	91	80047	36	3	26	3	0.15	Metastasis-associated protein MTA1 OS=Rattus norvegicus GN=Mta1 PE=1 SV=1
962	1	UniProt_SwissProt	Q56A18	91	42862	15	1	13	1	0.09	SWI/SNF-related matrix-associated actin-dependent regulator of chromatin subfamily E member 1 OS=Rattus norvegicus GN=Smarce1 PE=1 SV=1
963	1	UniProt_SwissProt	P17955	91	53479	13	2	9	2	0.15	Nuclear pore glycoprotein p62 OS=Rattus norvegicus GN=Nup62 PE=1 SV=1
964	1	UniProt_SwissProt	Q499N6	91	33675	22	2	19	2	0.25	UBX domain-containing protein 1 OS=Rattus norvegicus GN=Ubxn1 PE=3 SV=2
965	1	UniProt_SwissProt	Q62745	91	26555	2	1	2	1	0.15	CD81 antigen OS=Rattus norvegicus GN=Cd81 PE=1 SV=1
966	1	UniProt_SwissProt	Q63768	91	33881	12	2	8	2	0.25	Adapter molecule crk OS=Rattus norvegicus GN=Crk PE=1 SV=1
967	1	UniProt_SwissProt	Q7TPJ0	90	35778	5	3	4	3	0.37	Translocon-associated protein subunit alpha OS=Rattus norvegicus GN=Ssr1 PE=1 SV=1
968	1	UniProt_SwissProt	Q62786	90	99638	33	4	25	4	0.16	Prostaglandin F2 receptor negative regulator OS=Rattus norvegicus GN=Ptgfrn PE=1 SV=1
969	1	UniProt_SwissProt	Q5FVH2	90	54821	9	3	9	3	0.23	Phospholipase D3 OS=Rattus norvegicus GN=Pld3 PE=2 SV=1
970	1	UniProt_SwissProt	Q6P5P5	90	38912	5	3	5	3	0.33	Mesoderm-specific transcript homolog protein OS=Rattus norvegicus GN=Mest PE=2 SV=1
971	1	UniProt_SwissProt	O54921	90	104992	22	1	19	1	0.04	Exocyst complex component 2 OS=Rattus norvegicus GN=Exoc2 PE=1 SV=1
972	1	UniProt_SwissProt	Q4FZT2	90	42688	16	3	12	3	0.3	Protein phosphatase methylesterase 1 OS=Rattus norvegicus GN=Ppme1 PE=1 SV=2
973	1	UniProt_SwissProt	O08815	90	138545	70	1	55	1	0.03	STE20-like serine/threonine-protein kinase OS=Rattus norvegicus GN=Slk PE=1 SV=1
974	1	UniProt_SwissProt	P46844	90	33716	21	3	17	3	0.39	Biliverdin reductase A OS=Rattus norvegicus GN=Blvra PE=1 SV=1
975	1	UniProt_SwissProt	P61972	90	14640	2	1	2	1	0.28	Nuclear transport factor 2 OS=Rattus norvegicus GN=Nutf2 PE=1 SV=1
976	1	UniProt_SwissProt	Q04931	89	81206	47	5	38	5	0.26	FACT complex subunit SSRP1 OS=Rattus norvegicus GN=Ssrp1 PE=1 SV=2
977	1	UniProt_SwissProt	Q07647	89	54002	8	2	6	2	0.15	Solute carrier family 2, facilitated glucose transporter member 3 OS=Rattus norvegicus GN=Slc2a3 PE=1 SV=1
978	1	UniProt_SwissProt	Q9WTV0	89	45899	12	2	10	2	0.18	Prolactin regulatory element-binding protein OS=Rattus norvegicus GN=Preb PE=2 SV=2
979	1	UniProt_SwissProt	Q9WVK7	89	34540	28	5	19	5	0.72	Hydroxyacyl-coenzyme A dehydrogenase, mitochondrial OS=Rattus norvegicus GN=Hadh PE=2 SV=1
980	1	UniProt_SwissProt	O88884	89	92660	28	2	19	2	0.08	A-kinase anchor protein 1, mitochondrial OS=Rattus norvegicus GN=Akap1 PE=1 SV=1
981	1	UniProt_SwissProt	Q562B5	89	32269	19	2	15	2	0.26	Serine/threonine-protein phosphatase PGAM5, mitochondrial OS=Rattus norvegicus GN=Pgam5 PE=2 SV=1
982	1	UniProt_SwissProt	P62749	89	22438	13	3	12	3	0.64	Hippocalcin-like protein 1 OS=Rattus norvegicus GN=Hpcal1 PE=1 SV=2
983	1	UniProt_SwissProt	Q641W2	89	43318	14	1	11	1	0.09	UPF0160 protein MYG1, mitochondrial OS=Rattus norvegicus GN=Myg1 PE=1 SV=1
984	1	UniProt_SwissProt	Q64232	89	36498	28	3	18	3	0.36	Very-long-chain enoyl-CoA reductase OS=Rattus norvegicus GN=Tecr PE=1 SV=1
985	1	UniProt_SwissProt	Q9R168	89	18517	7	3	6	3	0.82	Secreted frizzled-related protein 1 (Fragment) OS=Rattus norvegicus GN=Sfrp1 PE=2 SV=1
986	1	UniProt_SwissProt	Q6VV72	89	16606	19	4	15	4	1.43	Eukaryotic translation initiation factor 1A OS=Rattus norvegicus GN=Eif1a PE=2 SV=3
987	1	UniProt_SwissProt	Q64303	88	58209	20	5	19	5	0.38	Serine/threonine-protein kinase PAK 2 OS=Rattus norvegicus GN=Pak2 PE=1 SV=1
988	1	UniProt_SwissProt	Q66HR2	88	30156	23	4	12	4	0.64	Microtubule-associated protein RP/EB family member 1 OS=Rattus norvegicus GN=Mapre1 PE=1 SV=3
989	1	UniProt_SwissProt	P56558	88	116787	20	2	17	2	0.07	UDP-N-acetylglucosamine--peptide N-acetylglucosaminyltransferase 110 kDa subunit OS=Rattus norvegicus GN=Ogt PE=1 SV=1
990	1	UniProt_SwissProt	Q66HG8	88	65662	38	3	31	3	0.19	Protein Red OS=Rattus norvegicus GN=Ik PE=1 SV=1
991	1	UniProt_SwissProt	P24329	88	33614	18	3	14	3	0.4	Thiosulfate sulfurtransferase OS=Rattus norvegicus GN=Tst PE=1 SV=3
992	1	UniProt_SwissProt	P0CE43	88	68695	20	1	17	1	0.06	Growth factor receptor-bound protein 10 OS=Rattus norvegicus GN=Grb10 PE=3 SV=1
993	1	UniProt_SwissProt	P20280	88	18511	23	2	18	1	0.22	60S ribosomal protein L21 OS=Rattus norvegicus GN=Rpl21 PE=1 SV=3
994	1	UniProt_SwissProt	B0BN18	88	16627	8	1	8	1	0.25	Prefoldin subunit 2 OS=Rattus norvegicus GN=Pfdn2 PE=2 SV=1
995	1	UniProt_SwissProt	Q64194	88	45499	13	1	10	1	0.09	Lysosomal acid lipase/cholesteryl ester hydrolase OS=Rattus norvegicus GN=Lipa PE=2 SV=1
996	1	UniProt_SwissProt	P25286	87	97063	36	3	26	3	0.12	V-type proton ATPase 116 kDa subunit a isoform 1 OS=Rattus norvegicus GN=Atp6v0a1 PE=2 SV=1
997	1	UniProt_SwissProt	O35093	87	22064	3	1	3	1	0.18	Mitochondrial import inner membrane translocase subunit Tim23 OS=Rattus norvegicus GN=Timm23 PE=2 SV=1
998	1	UniProt_SwissProt	P21571	87	12487	11	1	7	1	0.34	ATP synthase-coupling factor 6, mitochondrial OS=Rattus norvegicus GN=Atp5j PE=1 SV=1
999	1	UniProt_SwissProt	P97633	87	37699	18	4	14	4	0.49	Casein kinase I isoform alpha OS=Rattus norvegicus GN=Csnk1a1 PE=2 SV=1
1000	1	UniProt_SwissProt	Q62847	87	79097	19	2	15	2	0.1	Gamma-adducin OS=Rattus norvegicus GN=Add3 PE=1 SV=2
1001	1	UniProt_SwissProt	Q5BJT7	87	72876	45	1	36	1	0.05	Coiled-coil domain-containing protein 93 OS=Rattus norvegicus GN=Ccdc93 PE=1 SV=1
1002	1	UniProt_SwissProt	Q5XIK2	87	34243	16	2	13	2	0.24	Thioredoxin-related transmembrane protein 2 OS=Rattus norvegicus GN=Tmx2 PE=2 SV=1
1003	1	UniProt_SwissProt	P17425	87	58025	9	1	8	1	0.07	Hydroxymethylglutaryl-CoA synthase, cytoplasmic OS=Rattus norvegicus GN=Hmgcs1 PE=1 SV=1
1004	1	UniProt_SwissProt	O08722	87	105508	16	2	12	2	0.07	Netrin receptor UNC5B OS=Rattus norvegicus GN=Unc5b PE=1 SV=1
1005	1	UniProt_SwissProt	Q5RJQ4	86	39921	5	1	5	1	0.1	NAD-dependent protein deacetylase sirtuin-2 OS=Rattus norvegicus GN=Sirt2 PE=1 SV=1
1006	1	UniProt_SwissProt	Q68FU7	86	51805	16	2	7	2	0.16	Ubiquinone biosynthesis monooxygenase COQ6, mitochondrial OS=Rattus norvegicus GN=Coq6 PE=2 SV=1
1007	1	UniProt_SwissProt	Q62696	86	100908	33	4	26	4	0.16	Disks large homolog 1 OS=Rattus norvegicus GN=Dlg1 PE=1 SV=1
1008	1	UniProt_SwissProt	Q6AYA6	86	20938	10	2	9	2	0.42	Uncharacterized protein C17orf62 homolog OS=Rattus norvegicus PE=1 SV=1
1009	1	UniProt_SwissProt	P49793	85	198358	36	4	27	4	0.08	Nuclear pore complex protein Nup98-Nup96 OS=Rattus norvegicus GN=Nup98 PE=1 SV=2
1010	1	UniProt_SwissProt	O35264	85	25736	5	2	5	2	0.34	Platelet-activating factor acetylhydrolase IB subunit beta OS=Rattus norvegicus GN=Pafah1b2 PE=1 SV=1
1011	1	UniProt_SwissProt	Q5RJM1	85	38409	10	1	9	1	0.1	Polyprenol reductase OS=Rattus norvegicus GN=Srd5a3 PE=1 SV=2
1012	1	UniProt_SwissProt	P62628	85	10983	10	3	8	3	1.7	Dynein light chain roadblock-type 1 OS=Rattus norvegicus GN=Dynlrb1 PE=1 SV=3
1013	1	UniProt_SwissProt	Q5XIC4	85	29785	8	1	6	1	0.13	Maspardin OS=Rattus norvegicus GN=Spg21 PE=2 SV=1
1014	1	UniProt_SwissProt	Q62639	85	20524	10	3	7	3	0.72	GTP-binding protein Rheb OS=Rattus norvegicus GN=Rheb PE=1 SV=1
1015	1	UniProt_SwissProt	P61805	85	12660	3	1	3	1	0.33	Dolichyl-diphosphooligosaccharide--protein glycosyltransferase subunit DAD1 OS=Rattus norvegicus GN=Dad1 PE=3 SV=3
1016	1	UniProt_SwissProt	A1A5P2	85	41511	39	1	28	1	0.09	Ribosome biogenesis regulatory protein homolog OS=Rattus norvegicus GN=Rrs1 PE=2 SV=1
1017	1	UniProt_SwissProt	P41350	85	20710	14	5	11	5	1.44	Caveolin-1 OS=Rattus norvegicus GN=Cav1 PE=1 SV=3
1017	2	UniProt_SwissProt	P51638	54	17904	5	2	4	2	0.51	Caveolin-3 OS=Rattus norvegicus GN=Cav3 PE=1 SV=1
1018	1	UniProt_SwissProt	Q6AZ50	85	36256	7	1	7	1	0.11	Ubiquitin-like-conjugating enzyme ATG3 OS=Rattus norvegicus GN=Atg3 PE=2 SV=1
1019	1	UniProt_SwissProt	P01161	85	16659	7	3	5	3	0.94	Natriuretic peptides A OS=Rattus norvegicus GN=Nppa PE=1 SV=1
1020	1	UniProt_SwissProt	Q8R4Z9	85	84649	36	2	22	2	0.09	Mitofusin-1 OS=Rattus norvegicus GN=Mfn1 PE=1 SV=1
1021	1	UniProt_SwissProt	Q63396	85	14432	12	2	6	2	0.66	Activated RNA polymerase II transcriptional coactivator p15 OS=Rattus norvegicus GN=Sub1 PE=1 SV=3
1022	1	UniProt_SwissProt	P61078	85	16904	9	3	5	3	0.93	Ubiquitin-conjugating enzyme E2 D3 OS=Rattus norvegicus GN=Ube2d3 PE=2 SV=1
1023	1	UniProt_SwissProt	D3ZYP5	84	16556	5	1	3	1	0.25	Uncharacterized protein ZMYM6NB OS=Rattus norvegicus GN=Zmym6nb PE=3 SV=1
1024	1	UniProt_SwissProt	Q99JE6	84	140161	47	3	40	3	0.08	1-phosphatidylinositol 4,5-bisphosphate phosphodiesterase beta-3 OS=Rattus norvegicus GN=Plcb3 PE=1 SV=2
1025	1	UniProt_SwissProt	Q8CG08	84	26978	5	4	5	4	0.74	Collagen triple helix repeat-containing protein 1 OS=Rattus norvegicus GN=Cthrc1 PE=1 SV=1
1026	1	UniProt_SwissProt	P11951	84	8449	8	5	7	4	4.47	Cytochrome c oxidase subunit 6C-2 OS=Rattus norvegicus GN=Cox6c2 PE=1 SV=3
1027	1	UniProt_SwissProt	P35952	84	100037	28	1	21	1	0.04	Low-density lipoprotein receptor OS=Rattus norvegicus GN=Ldlr PE=1 SV=1
1028	1	UniProt_SwissProt	Q8K585	84	11699	11	3	8	2	0.87	High mobility group protein HMG-I/HMG-Y OS=Rattus norvegicus GN=Hmga1 PE=1 SV=3
1029	1	UniProt_SwissProt	O35162	84	51820	16	1	11	1	0.08	Heat shock 70 kDa protein 13 OS=Rattus norvegicus GN=Hspa13 PE=2 SV=2
1030	1	UniProt_SwissProt	O35760	84	26721	11	2	11	2	0.32	Isopentenyl-diphosphate Delta-isomerase 1 OS=Rattus norvegicus GN=Idi1 PE=2 SV=2
1031	1	UniProt_SwissProt	P11348	84	25764	7	1	6	1	0.16	Dihydropteridine reductase OS=Rattus norvegicus GN=Qdpr PE=1 SV=1
1032	1	UniProt_SwissProt	Q99M63	84	58141	23	3	17	3	0.21	WD40 repeat-containing protein SMU1 OS=Rattus norvegicus GN=Smu1 PE=2 SV=1
1033	1	UniProt_SwissProt	P63155	83	83649	46	1	41	1	0.05	Crooked neck-like protein 1 OS=Rattus norvegicus GN=Crnkl1 PE=2 SV=1
1034	1	UniProt_SwissProt	P08011	83	17517	8	1	5	1	0.23	Microsomal glutathione S-transferase 1 OS=Rattus norvegicus GN=Mgst1 PE=1 SV=3
1035	1	UniProt_SwissProt	Q498C8	83	23087	8	1	8	1	0.17	Protein RER1 OS=Rattus norvegicus GN=Rer1 PE=1 SV=1
1036	1	UniProt_SwissProt	Q9ES71	83	77710	13	1	11	1	0.05	Dihydroxyacetone phosphate acyltransferase OS=Rattus norvegicus GN=Gnpat PE=1 SV=1
1037	1	UniProt_SwissProt	Q62824	83	111281	52	1	39	1	0.03	Exocyst complex component 4 OS=Rattus norvegicus GN=Exoc4 PE=1 SV=1
1038	1	UniProt_SwissProt	Q5U2U7	82	53354	29	3	23	3	0.24	mRNA cap guanine-N7 methyltransferase OS=Rattus norvegicus GN=Rnmt PE=1 SV=1
1039	1	UniProt_SwissProt	P61765	82	67925	41	2	32	2	0.12	Syntaxin-binding protein 1 OS=Rattus norvegicus GN=Stxbp1 PE=1 SV=1
1040	1	UniProt_SwissProt	P0C2C1	82	18457	9	2	8	2	0.49	39S ribosomal protein L30, mitochondrial OS=Rattus norvegicus GN=Mrpl30 PE=1 SV=1
1041	1	UniProt_SwissProt	P05942	82	11997	13	3	9	3	1.49	Protein S100-A4 OS=Rattus norvegicus GN=S100a4 PE=2 SV=1
1042	1	UniProt_SwissProt	Q5XID7	82	42868	17	1	12	1	0.09	Armadillo repeat-containing X-linked protein 3 OS=Rattus norvegicus GN=Armcx3 PE=1 SV=1
1043	1	UniProt_SwissProt	B0BN86	82	21784	10	3	9	3	0.67	Transmembrane protein 11, mitochondrial OS=Rattus norvegicus GN=Tmem11 PE=2 SV=1
1044	1	UniProt_SwissProt	P07483	81	14766	8	3	8	3	1.11	Fatty acid-binding protein, heart OS=Rattus norvegicus GN=Fabp3 PE=1 SV=2
1045	1	UniProt_SwissProt	P63074	81	25266	10	1	8	1	0.16	Eukaryotic translation initiation factor 4E OS=Rattus norvegicus GN=Eif4e PE=1 SV=1
1046	1	UniProt_SwissProt	Q91Y94	81	20328	10	2	9	2	0.44	Cytochrome c oxidase subunit 4 isoform 2, mitochondrial OS=Rattus norvegicus GN=Cox4i2 PE=2 SV=1
1047	1	UniProt_SwissProt	Q810F4	81	24983	11	3	8	3	0.56	Protein FAM3C OS=Rattus norvegicus GN=Fam3c PE=2 SV=1
1048	1	UniProt_SwissProt	O35152	81	12466	8	1	7	1	0.34	BET1-like protein OS=Rattus norvegicus GN=Bet1l PE=1 SV=1
1049	1	UniProt_SwissProt	P84060	81	74742	45	2	32	2	0.11	Dystrobrevin beta OS=Rattus norvegicus GN=Dtnb PE=1 SV=2
1050	1	UniProt_SwissProt	Q9QXU8	81	56985	30	4	23	4	0.3	Cytoplasmic dynein 1 light intermediate chain 1 OS=Rattus norvegicus GN=Dync1li1 PE=1 SV=1
1051	1	UniProt_SwissProt	Q3MID3	81	56863	22	1	17	1	0.07	ADP-ribosylation factor GTPase-activating protein 2 OS=Rattus norvegicus GN=Arfgap2 PE=1 SV=1
1052	1	UniProt_SwissProt	Q4KLY4	81	34734	8	2	8	2	0.24	E3 ubiquitin-protein ligase RING2 OS=Rattus norvegicus GN=Rnf2 PE=2 SV=1
1053	1	UniProt_SwissProt	Q6MG49	81	120450	21	5	17	4	0.13	Large proline-rich protein BAG6 OS=Rattus norvegicus GN=Bag6 PE=1 SV=2
1054	1	UniProt_SwissProt	Q5U318	81	15088	9	3	8	3	1.08	Astrocytic phosphoprotein PEA-15 OS=Rattus norvegicus GN=Pea15 PE=1 SV=1
1055	1	UniProt_SwissProt	P24942	81	59830	8	1	8	1	0.07	Excitatory amino acid transporter 1 OS=Rattus norvegicus GN=Slc1a3 PE=1 SV=2
1056	1	UniProt_SwissProt	Q5U2Y1	80	110716	50	1	34	1	0.03	General transcription factor II-I OS=Rattus norvegicus GN=Gtf2i PE=1 SV=2
1057	1	UniProt_SwissProt	Q4V7F2	80	47947	11	2	8	2	0.17	Cysteine-rich with EGF-like domain protein 1 OS=Rattus norvegicus GN=Creld1 PE=2 SV=1
1058	1	UniProt_SwissProt	Q641Z2	80	68546	27	3	21	3	0.18	Tyrosine-protein phosphatase non-receptor type 9 OS=Rattus norvegicus GN=Ptpn9 PE=2 SV=1
1059	1	UniProt_SwissProt	Q9ERB4	80	301874	29	3	24	3	0.04	Versican core protein (Fragments) OS=Rattus norvegicus GN=Vcan PE=2 SV=2
1060	1	UniProt_SwissProt	P08592	80	87675	25	2	20	2	0.09	Amyloid beta A4 protein OS=Rattus norvegicus GN=App PE=1 SV=2
1061	1	UniProt_SwissProt	Q5XIB4	79	52730	12	2	10	2	0.15	Ufm1-specific protease 2 OS=Rattus norvegicus GN=Ufsp2 PE=2 SV=1
1062	1	UniProt_SwissProt	Q8K3Y6	79	88084	23	2	19	2	0.09	Zinc finger CCCH-type antiviral protein 1 OS=Rattus norvegicus GN=Zc3hav1 PE=1 SV=1
1063	1	UniProt_SwissProt	Q6P7C7	79	64489	11	2	8	2	0.12	Transmembrane glycoprotein NMB OS=Rattus norvegicus GN=Gpnmb PE=2 SV=1
1064	1	UniProt_SwissProt	Q6AYS7	79	46060	18	3	15	3	0.28	Aminoacylase-1A OS=Rattus norvegicus GN=Acy1a PE=1 SV=1
1065	1	UniProt_SwissProt	P70567	79	40626	15	2	13	2	0.2	Tropomodulin-1 OS=Rattus norvegicus GN=Tmod1 PE=2 SV=1
1066	1	UniProt_SwissProt	Q6AYK5	79	44110	22	2	16	2	0.19	Cell growth-regulating nucleolar protein OS=Rattus norvegicus GN=Lyar PE=2 SV=1
1067	1	UniProt_SwissProt	Q9JJ31	79	91403	45	3	40	3	0.13	Cullin-5 OS=Rattus norvegicus GN=Cul5 PE=1 SV=3
1068	1	UniProt_SwissProt	O70156	79	42377	6	1	6	1	0.09	Oxidized low-density lipoprotein receptor 1 OS=Rattus norvegicus GN=Olr1 PE=2 SV=1
1069	1	UniProt_SwissProt	Q6AXT8	79	49973	11	1	10	1	0.08	Splicing factor 3A subunit 2 OS=Rattus norvegicus GN=Sf3a2 PE=2 SV=1
1070	1	UniProt_SwissProt	P49186	79	48499	20	1	16	1	0.08	Mitogen-activated protein kinase 9 OS=Rattus norvegicus GN=Mapk9 PE=1 SV=1
1071	1	UniProt_SwissProt	Q4KLF8	79	16367	10	3	9	3	0.97	Actin-related protein 2/3 complex subunit 5 OS=Rattus norvegicus GN=Arpc5 PE=1 SV=3
1072	1	UniProt_SwissProt	Q9Z1M9	78	143743	120	3	86	3	0.08	Structural maintenance of chromosomes protein 1A OS=Rattus norvegicus GN=Smc1a PE=1 SV=1
1073	1	UniProt_SwissProt	O08730	78	37583	7	3	6	3	0.35	Glycogenin-1 OS=Rattus norvegicus GN=Gyg1 PE=2 SV=4
1074	1	UniProt_SwissProt	Q7TQ94	78	32697	9	2	7	2	0.26	Nitrilase homolog 1 OS=Rattus norvegicus GN=Nit1 PE=2 SV=1
1075	1	UniProt_SwissProt	P25031	78	20004	7	2	6	2	0.45	Regenerating islet-derived protein 3-beta OS=Rattus norvegicus GN=Reg3b PE=1 SV=1
1076	1	UniProt_SwissProt	Q6AY25	78	25722	7	1	7	1	0.16	Transmembrane emp24 domain-containing protein 3 OS=Rattus norvegicus GN=Tmed3 PE=1 SV=1
1077	1	UniProt_SwissProt	O08623	77	48392	13	1	11	1	0.08	Sequestosome-1 OS=Rattus norvegicus GN=Sqstm1 PE=1 SV=1
1078	1	UniProt_SwissProt	Q4KLH5	77	58419	17	1	13	1	0.07	Arf-GAP domain and FG repeat-containing protein 1 OS=Rattus norvegicus GN=Agfg1 PE=1 SV=1
1079	1	UniProt_SwissProt	Q6EV70	77	45410	11	2	8	2	0.18	GDP-fucose protein O-fucosyltransferase 1 OS=Rattus norvegicus GN=Pofut1 PE=2 SV=1
1080	1	UniProt_SwissProt	Q64060	77	78648	38	1	31	1	0.05	Probable ATP-dependent RNA helicase DDX4 OS=Rattus norvegicus GN=Ddx4 PE=1 SV=1
1081	1	UniProt_SwissProt	Q66H76	77	65403	25	1	16	1	0.06	Paxillin OS=Rattus norvegicus GN=Pxn PE=1 SV=1
1082	1	UniProt_SwissProt	Q6P7Q4	77	20977	21	4	15	4	1.03	Lactoylglutathione lyase OS=Rattus norvegicus GN=Glo1 PE=1 SV=3
1083	1	UniProt_SwissProt	Q5XIJ4	77	31512	9	1	9	1	0.13	Protein FAM210A OS=Rattus norvegicus GN=Fam210a PE=2 SV=1
1084	1	UniProt_SwissProt	Q5FWY5	77	37974	14	2	11	2	0.22	AH receptor-interacting protein OS=Rattus norvegicus GN=Aip PE=1 SV=1
1085	1	UniProt_SwissProt	Q4KLL4	76	75424	18	2	12	2	0.11	Transmembrane 9 superfamily member 4 OS=Rattus norvegicus GN=Tm9sf4 PE=2 SV=1
1086	1	UniProt_SwissProt	P08050	76	43517	14	1	10	1	0.09	Gap junction alpha-1 protein OS=Rattus norvegicus GN=Gja1 PE=1 SV=2
1087	1	UniProt_SwissProt	Q6IUR5	76	18980	8	1	7	1	0.22	Neudesin OS=Rattus norvegicus GN=Nenf PE=2 SV=1
1088	1	UniProt_SwissProt	P05506	76	13135	2	1	2	1	0.32	NADH-ubiquinone oxidoreductase chain 3 OS=Rattus norvegicus GN=Mtnd3 PE=3 SV=3
1089	1	UniProt_SwissProt	F1M3L7	76	92270	18	1	13	1	0.04	Epidermal growth factor receptor kinase substrate 8 OS=Rattus norvegicus GN=Eps8 PE=1 SV=2
1090	1	UniProt_SwissProt	B5DFN2	75	54802	16	1	14	1	0.07	Adenosylhomocysteinase 2 OS=Rattus norvegicus GN=Ahcyl1 PE=1 SV=2
1091	1	UniProt_SwissProt	Q5U1Y1	75	29540	14	1	11	1	0.13	Ras-related protein Rab-34 OS=Rattus norvegicus GN=Rab34 PE=2 SV=1
1092	1	UniProt_SwissProt	Q9WVJ4	75	15815	8	2	7	2	0.6	Synaptojanin-2-binding protein OS=Rattus norvegicus GN=Synj2bp PE=1 SV=2
1093	1	UniProt_SwissProt	Q2A121	75	58790	11	2	11	2	0.14	Alpha-ketoglutarate-dependent dioxygenase FTO OS=Rattus norvegicus GN=Fto PE=2 SV=1
1094	1	UniProt_SwissProt	Q9WUS0	75	25301	10	4	8	4	0.8	Adenylate kinase 4, mitochondrial OS=Rattus norvegicus GN=Ak4 PE=2 SV=1
1095	1	UniProt_SwissProt	Q5U2V4	75	63329	13	1	11	1	0.06	Phospholipase B-like 1 OS=Rattus norvegicus GN=Plbd1 PE=2 SV=1
1096	1	UniProt_SwissProt	D4A1F2	75	111220	45	4	39	4	0.15	Protein-methionine sulfoxide oxidase MICAL2 OS=Rattus norvegicus GN=Mical2 PE=3 SV=1
1097	1	UniProt_SwissProt	Q6AYK3	75	61472	14	1	12	1	0.06	Inositol-3-phosphate synthase 1 OS=Rattus norvegicus GN=Isyna1 PE=3 SV=2
1098	1	UniProt_SwissProt	Q5EIC4	74	82414	13	3	11	3	0.15	Interferon regulatory factor 2-binding protein-like OS=Rattus norvegicus GN=Irf2bpl PE=1 SV=1
1099	1	UniProt_SwissProt	Q4KMA2	74	43527	29	4	15	4	0.41	UV excision repair protein RAD23 homolog B OS=Rattus norvegicus GN=Rad23b PE=1 SV=1
1100	1	UniProt_SwissProt	P27274	74	14465	4	1	2	1	0.29	CD59 glycoprotein OS=Rattus norvegicus GN=Cd59 PE=1 SV=2
1101	1	UniProt_SwissProt	P62959	74	13882	5	2	3	2	0.7	Histidine triad nucleotide-binding protein 1 OS=Rattus norvegicus GN=Hint1 PE=1 SV=5
1102	1	UniProt_SwissProt	P13852	74	28015	4	1	2	1	0.14	Major prion protein OS=Rattus norvegicus GN=Prnp PE=1 SV=2
1103	1	UniProt_SwissProt	P09215	74	78724	43	2	31	2	0.1	Protein kinase C delta type OS=Rattus norvegicus GN=Prkcd PE=1 SV=1
1104	1	UniProt_SwissProt	Q6TEK4	74	18171	4	1	3	1	0.23	Vitamin K epoxide reductase complex subunit 1 OS=Rattus norvegicus GN=Vkorc1 PE=1 SV=1
1105	1	UniProt_SwissProt	Q5XI22	73	41538	17	3	12	2	0.2	Acetyl-CoA acetyltransferase, cytosolic OS=Rattus norvegicus GN=Acat2 PE=1 SV=1
1106	1	UniProt_SwissProt	Q7TM96	73	44489	25	1	19	1	0.09	Zinc finger protein 622 OS=Rattus norvegicus GN=Znf622 PE=1 SV=2
1107	1	UniProt_SwissProt	P0C5W1	73	103712	38	2	27	2	0.08	Microtubule-associated protein 1S OS=Rattus norvegicus GN=Map1s PE=1 SV=1
1108	1	UniProt_SwissProt	P36876	73	52159	23	2	20	2	0.16	Serine/threonine-protein phosphatase 2A 55 kDa regulatory subunit B alpha isoform OS=Rattus norvegicus GN=Ppp2r2a PE=2 SV=1
1109	1	UniProt_SwissProt	P52504	73	12946	8	1	8	1	0.33	NADH dehydrogenase [ubiquinone] iron-sulfur protein 6, mitochondrial OS=Rattus norvegicus GN=Ndufs6 PE=3 SV=1
1110	1	UniProt_SwissProt	P70500	73	23939	11	3	7	2	0.36	CDP-diacylglycerol--inositol 3-phosphatidyltransferase OS=Rattus norvegicus GN=Cdipt PE=1 SV=1
1111	1	UniProt_SwissProt	Q9ES58	72	36423	2	1	2	1	0.11	Cell surface glycoprotein CD200 receptor 1 OS=Rattus norvegicus GN=Cd200r1 PE=1 SV=1
1112	1	UniProt_SwissProt	P04646	72	12660	18	4	16	4	2.17	60S ribosomal protein L35a OS=Rattus norvegicus GN=Rpl35a PE=3 SV=1
1113	1	UniProt_SwissProt	P08430	72	60720	23	3	15	3	0.2	UDP-glucuronosyltransferase 1-6 OS=Rattus norvegicus GN=Ugt1a6 PE=1 SV=1
1114	1	UniProt_SwissProt	P11250	72	13613	13	2	7	2	0.71	60S ribosomal protein L34 OS=Rattus norvegicus GN=Rpl34 PE=1 SV=3
1115	1	UniProt_SwissProt	Q62627	72	36015	20	2	15	2	0.23	PRKC apoptosis WT1 regulator protein OS=Rattus norvegicus GN=Pawr PE=1 SV=1
1116	1	UniProt_SwissProt	Q3T1J9	72	25235	7	2	5	2	0.34	MOB kinase activator 1A OS=Rattus norvegicus GN=Mob1a PE=2 SV=3
1117	1	UniProt_SwissProt	Q5XJW2	72	26565	15	2	11	2	0.32	Growth arrest and DNA damage-inducible proteins-interacting protein 1 OS=Rattus norvegicus GN=Gadd45gip1 PE=2 SV=2
1118	1	UniProt_SwissProt	Q9ES39	72	38618	34	1	22	1	0.1	Nuclear distribution protein nudE homolog 1 OS=Rattus norvegicus GN=Nde1 PE=1 SV=1
1119	1	UniProt_SwissProt	Q9JLH6	72	66623	30	1	22	1	0.06	CDK5 regulatory subunit-associated protein 1 OS=Rattus norvegicus GN=Cdk5rap1 PE=1 SV=1
1120	1	UniProt_SwissProt	P01041	72	11303	5	2	5	2	0.9	Cystatin-B OS=Rattus norvegicus GN=Cstb PE=1 SV=1
1121	1	UniProt_SwissProt	Q4FZT8	71	23349	13	3	11	3	0.61	SPRY domain-containing protein 4 OS=Rattus norvegicus GN=Spryd4 PE=2 SV=1
1122	1	UniProt_SwissProt	P01946	71	15490	5	2	5	2	0.61	Hemoglobin subunit alpha-1/2 OS=Rattus norvegicus GN=Hba1 PE=1 SV=3
1123	1	UniProt_SwissProt	P97829	71	33487	8	2	6	2	0.25	Leukocyte surface antigen CD47 OS=Rattus norvegicus GN=Cd47 PE=1 SV=1
1124	1	UniProt_SwissProt	O70513	71	64614	8	1	7	1	0.06	Galectin-3-binding protein OS=Rattus norvegicus GN=Lgals3bp PE=1 SV=2
1125	1	UniProt_SwissProt	Q5M819	71	25180	13	2	9	2	0.34	Phosphoserine phosphatase OS=Rattus norvegicus GN=Psph PE=2 SV=1
1126	1	UniProt_SwissProt	Q3MIF4	71	58788	10	1	8	1	0.07	Xylulose kinase OS=Rattus norvegicus GN=Xylb PE=2 SV=1
1127	1	UniProt_SwissProt	P28648	71	26537	13	1	10	1	0.15	CD63 antigen OS=Rattus norvegicus GN=Cd63 PE=1 SV=2
1128	1	UniProt_SwissProt	Q9QZ81	71	98510	34	2	25	2	0.08	Protein argonaute-2 OS=Rattus norvegicus GN=Ago2 PE=2 SV=2
1129	1	UniProt_SwissProt	Q6AY87	71	38026	10	2	8	2	0.22	THO complex subunit 6 homolog OS=Rattus norvegicus GN=Thoc6 PE=2 SV=1
1130	1	UniProt_SwissProt	P97546	71	44246	14	3	11	3	0.29	Neuroplastin OS=Rattus norvegicus GN=Nptn PE=1 SV=2
1131	1	UniProt_SwissProt	P62902	71	14454	21	3	16	3	1.15	60S ribosomal protein L31 OS=Rattus norvegicus GN=Rpl31 PE=2 SV=1
1132	1	UniProt_SwissProt	P97834	71	53964	33	3	23	3	0.23	COP9 signalosome complex subunit 1 OS=Rattus norvegicus GN=Gps1 PE=1 SV=1
1133	1	UniProt_SwissProt	Q5U2M6	70	66799	15	1	13	1	0.06	DDB1- and CUL4-associated factor 8 OS=Rattus norvegicus GN=Dcaf8 PE=1 SV=1
1134	1	UniProt_SwissProt	A2RUW1	70	30523	7	1	6	1	0.13	Toll-interacting protein OS=Rattus norvegicus GN=Tollip PE=1 SV=1
1135	1	UniProt_SwissProt	Q5XIC1	70	46504	13	2	11	2	0.18	Mannose-1-phosphate guanyltransferase alpha OS=Rattus norvegicus GN=Gmppa PE=2 SV=1
1136	1	UniProt_SwissProt	P30919	70	37657	10	2	7	2	0.22	N(4)-(Beta-N-acetylglucosaminyl)-L-asparaginase OS=Rattus norvegicus GN=Aga PE=1 SV=2
1137	1	UniProt_SwissProt	P40190	70	103298	13	1	12	1	0.04	Interleukin-6 receptor subunit beta OS=Rattus norvegicus GN=Il6st PE=1 SV=1
1138	1	UniProt_SwissProt	Q91ZW1	70	28397	15	2	13	2	0.3	Transcription factor A, mitochondrial OS=Rattus norvegicus GN=Tfam PE=2 SV=1
1139	1	UniProt_SwissProt	Q5M7W1	70	44616	11	3	10	3	0.29	Thioredoxin-interacting protein OS=Rattus norvegicus GN=Txnip PE=2 SV=1
1140	1	UniProt_SwissProt	P08460	70	35981	3	2	2	1	0.11	Nidogen-1 (Fragment) OS=Rattus norvegicus GN=Nid1 PE=1 SV=2
1141	1	UniProt_SwissProt	P47245	69	133804	33	1	30	1	0.03	Nardilysin OS=Rattus norvegicus GN=Nrd1 PE=1 SV=1
1142	1	UniProt_SwissProt	Q91XU8	69	51859	15	1	8	1	0.08	Phosphatidate cytidylyltransferase 2 OS=Rattus norvegicus GN=Cds2 PE=1 SV=1
1143	1	UniProt_SwissProt	Q566Q8	69	27647	7	1	4	1	0.14	UPF0696 protein C11orf68 homolog OS=Rattus norvegicus GN=Bles03 PE=1 SV=1
1144	1	UniProt_SwissProt	D3ZD32	69	223606	76	1	57	1	0.02	Chromodomain-helicase-DNA-binding protein 5 OS=Rattus norvegicus GN=Chd5 PE=1 SV=1
1145	1	UniProt_SwissProt	Q9R0L4	69	141238	40	1	27	1	0.03	Cullin-associated NEDD8-dissociated protein 2 OS=Rattus norvegicus GN=Cand2 PE=1 SV=1
1146	1	UniProt_SwissProt	Q6AYK1	69	34218	36	1	27	1	0.12	RNA-binding protein with serine-rich domain 1 OS=Rattus norvegicus GN=Rnps1 PE=2 SV=1
1147	1	UniProt_SwissProt	Q5U1Z0	69	155929	37	2	32	2	0.05	Rab3 GTPase-activating protein non-catalytic subunit OS=Rattus norvegicus GN=Rab3gap2 PE=1 SV=2
1148	1	UniProt_SwissProt	Q04631	69	44136	12	2	11	2	0.19	Protein farnesyltransferase/geranylgeranyltransferase type-1 subunit alpha OS=Rattus norvegicus GN=Fnta PE=1 SV=1
1149	1	UniProt_SwissProt	B2RZC9	69	14824	1	1	1	1	0.28	Keratinocyte-associated protein 2 OS=Rattus norvegicus GN=Krtcap2 PE=2 SV=2
1150	1	UniProt_SwissProt	Q8VII6	69	74583	5	2	4	2	0.11	Choline transporter-like protein 1 OS=Rattus norvegicus GN=Slc44a1 PE=1 SV=1
1151	1	UniProt_SwissProt	Q9WU49	69	16124	3	1	3	1	0.26	Calcium-regulated heat stable protein 1 OS=Rattus norvegicus GN=Carhsp1 PE=1 SV=1
1152	1	UniProt_SwissProt	P06214	68	36465	6	1	6	1	0.11	Delta-aminolevulinic acid dehydratase OS=Rattus norvegicus GN=Alad PE=1 SV=1
1153	1	UniProt_SwissProt	O08697	68	20994	8	1	6	1	0.19	ADP-ribosylation factor-like protein 2 OS=Rattus norvegicus GN=Arl2 PE=1 SV=1
1154	1	UniProt_SwissProt	Q5XI97	68	45464	21	2	17	2	0.18	Alanyl-tRNA editing protein Aarsd1 OS=Rattus norvegicus GN=Aarsd1 PE=1 SV=1
1155	1	UniProt_SwissProt	P0C2C4	68	30149	12	2	11	2	0.28	39S ribosomal protein L10, mitochondrial OS=Rattus norvegicus GN=Mrpl10 PE=1 SV=1
1156	1	UniProt_SwissProt	Q66H47	68	25042	10	2	8	2	0.35	39S ribosomal protein L24, mitochondrial OS=Rattus norvegicus GN=Mrpl24 PE=2 SV=1
1157	1	UniProt_SwissProt	P69060	67	48726	21	3	16	3	0.26	N-acylneuraminate cytidylyltransferase OS=Rattus norvegicus GN=Cmas PE=2 SV=1
1158	1	UniProt_SwissProt	P00173	67	15346	7	1	5	1	0.27	Cytochrome b5 OS=Rattus norvegicus GN=Cyb5a PE=1 SV=2
1159	1	UniProt_SwissProt	Q5XII9	67	32166	10	1	9	1	0.12	Mitochondrial fission regulator 1-like OS=Rattus norvegicus GN=Mtfr1l PE=1 SV=1
1160	1	UniProt_SwissProt	Q5XI13	67	49537	13	1	10	1	0.08	Glutamate-rich WD repeat-containing protein 1 OS=Rattus norvegicus GN=Grwd1 PE=2 SV=1
1161	1	UniProt_SwissProt	Q4QQW8	67	65756	18	2	12	2	0.12	Putative phospholipase B-like 2 OS=Rattus norvegicus GN=Plbd2 PE=1 SV=2
1162	1	UniProt_SwissProt	Q9EPJ3	67	23336	21	1	15	1	0.17	28S ribosomal protein S26, mitochondrial OS=Rattus norvegicus GN=Mrps26 PE=1 SV=1
1163	1	UniProt_SwissProt	Q27W02	67	17210	15	3	9	3	0.9	Protein mago nashi homolog OS=Rattus norvegicus GN=Magoh PE=2 SV=1
1164	1	UniProt_SwissProt	O35263	67	25961	8	1	7	1	0.15	Platelet-activating factor acetylhydrolase IB subunit gamma OS=Rattus norvegicus GN=Pafah1b3 PE=2 SV=1
1165	1	UniProt_SwissProt	E9PT23	67	119350	27	1	24	1	0.03	Putative sodium-coupled neutral amino acid transporter 10 OS=Rattus norvegicus GN=Slc38a10 PE=2 SV=2
1166	1	UniProt_SwissProt	B0BNE5	67	31971	8	4	6	4	0.6	S-formylglutathione hydrolase OS=Rattus norvegicus GN=Esd PE=2 SV=1
1167	1	UniProt_SwissProt	Q9EPC6	67	15334	7	2	6	2	0.62	Profilin-2 OS=Rattus norvegicus GN=Pfn2 PE=1 SV=3
1168	1	UniProt_SwissProt	Q6P7Q1	67	43987	6	1	6	1	0.09	BRCA1-A complex subunit BRE OS=Rattus norvegicus GN=Bre PE=1 SV=1
1169	1	UniProt_SwissProt	P42893	67	86869	27	3	21	3	0.14	Endothelin-converting enzyme 1 OS=Rattus norvegicus GN=Ece1 PE=1 SV=2
1170	1	UniProt_SwissProt	P83871	67	13138	9	1	5	1	0.32	PHD finger-like domain-containing protein 5A OS=Rattus norvegicus GN=Phf5a PE=2 SV=1
1171	1	UniProt_SwissProt	Q4V8C8	67	60679	25	2	19	2	0.13	Parafibromin OS=Rattus norvegicus GN=Cdc73 PE=2 SV=1
1172	1	UniProt_SwissProt	Q6AXX4	67	53949	18	1	13	1	0.07	Something about silencing protein 10 OS=Rattus norvegicus GN=Utp3 PE=1 SV=1
1173	1	UniProt_SwissProt	Q63184	67	58679	22	1	20	1	0.07	Interferon-induced, double-stranded RNA-activated protein kinase OS=Rattus norvegicus GN=Eif2ak2 PE=1 SV=1
1174	1	UniProt_SwissProt	Q01460	67	42189	7	1	6	1	0.09	Di-N-acetylchitobiase OS=Rattus norvegicus GN=Ctbs PE=1 SV=1
1175	1	UniProt_SwissProt	P17164	66	53737	12	3	9	3	0.23	Tissue alpha-L-fucosidase OS=Rattus norvegicus GN=Fuca1 PE=1 SV=1
1176	1	UniProt_SwissProt	Q5XI01	66	65195	21	1	15	1	0.06	La-related protein 7 OS=Rattus norvegicus GN=Larp7 PE=1 SV=2
1177	1	UniProt_SwissProt	P69736	66	16359	9	1	9	1	0.25	Endothelial differentiation-related factor 1 OS=Rattus norvegicus GN=Edf1 PE=1 SV=1
1178	1	UniProt_SwissProt	Q9JHU5	66	40868	18	1	14	1	0.1	Arfaptin-1 OS=Rattus norvegicus GN=Arfip1 PE=1 SV=1
1179	1	UniProt_SwissProt	Q68FT3	66	63410	18	2	16	2	0.13	Pyridine nucleotide-disulfide oxidoreductase domain-containing protein 2 OS=Rattus norvegicus GN=Pyroxd2 PE=2 SV=1
1180	1	UniProt_SwissProt	Q9ES73	66	85802	31	2	26	2	0.09	Melanoma-associated antigen D1 OS=Rattus norvegicus GN=Maged1 PE=1 SV=3
1181	1	UniProt_SwissProt	Q6AXM8	66	39764	10	3	7	3	0.33	Serum paraoxonase/arylesterase 2 OS=Rattus norvegicus GN=Pon2 PE=2 SV=1
1182	1	UniProt_SwissProt	Q7TMA5	66	537740	153	2	121	2	0.01	Apolipoprotein B-100 OS=Rattus norvegicus GN=Apob PE=1 SV=1
1183	1	UniProt_SwissProt	O70511	66	285692	95	2	71	2	0.03	Ankyrin-3 OS=Rattus norvegicus GN=Ank3 PE=1 SV=3
1184	1	UniProt_SwissProt	P38718	65	14306	11	4	8	4	1.79	Mitochondrial pyruvate carrier 2 OS=Rattus norvegicus GN=Mpc2 PE=2 SV=1
1185	1	UniProt_SwissProt	Q68FP9	65	73367	16	1	13	1	0.05	Conserved oligomeric Golgi complex subunit 6 OS=Rattus norvegicus GN=Cog6 PE=2 SV=1
1186	1	UniProt_SwissProt	P97697	65	30834	17	2	12	2	0.27	Inositol monophosphatase 1 OS=Rattus norvegicus GN=Impa1 PE=1 SV=2
1187	1	UniProt_SwissProt	Q5PQP1	65	44268	7	2	6	2	0.18	RNA-binding motif, single-stranded-interacting protein 1 OS=Rattus norvegicus GN=Rbms1 PE=2 SV=1
1188	1	UniProt_SwissProt	Q5XI28	65	79639	12	1	11	1	0.05	Ribonucleoprotein PTB-binding 1 OS=Rattus norvegicus GN=Raver1 PE=1 SV=1
1189	1	UniProt_SwissProt	Q63135	65	63407	11	2	7	2	0.13	Complement component receptor 1-like protein OS=Rattus norvegicus GN=Cr1l PE=1 SV=1
1190	1	UniProt_SwissProt	B2GV38	65	17894	9	1	8	1	0.23	Ubiquitin-like protein 4A OS=Rattus norvegicus GN=Ubl4a PE=2 SV=1
1191	1	UniProt_SwissProt	Q925G0	65	16845	8	1	6	1	0.24	RNA-binding protein 3 OS=Rattus norvegicus GN=Rbm3 PE=1 SV=2
1192	1	UniProt_SwissProt	P17046	65	45591	8	3	7	2	0.18	Lysosome-associated membrane glycoprotein 2 OS=Rattus norvegicus GN=Lamp2 PE=1 SV=2
1193	1	UniProt_SwissProt	P03889	65	36178	6	3	5	3	0.36	NADH-ubiquinone oxidoreductase chain 1 OS=Rattus norvegicus GN=Mtnd1 PE=1 SV=3
1194	1	UniProt_SwissProt	P20611	64	48745	7	3	7	3	0.26	Lysosomal acid phosphatase OS=Rattus norvegicus GN=Acp2 PE=1 SV=1
1195	1	UniProt_SwissProt	O54698	64	50839	9	1	5	1	0.08	Equilibrative nucleoside transporter 1 OS=Rattus norvegicus GN=Slc29a1 PE=1 SV=3
1196	1	UniProt_SwissProt	Q505J9	64	41033	18	1	17	1	0.1	ATPase family AAA domain-containing protein 1 OS=Rattus norvegicus GN=Atad1 PE=1 SV=1
1197	1	UniProt_SwissProt	Q8K4F7	64	38804	13	1	11	1	0.1	m7GpppX diphosphatase OS=Rattus norvegicus GN=Dcps PE=2 SV=1
1198	1	UniProt_SwissProt	Q6AY19	64	59609	20	3	17	3	0.21	AarF domain-containing protein kinase 4 OS=Rattus norvegicus GN=Adck4 PE=1 SV=1
1199	1	UniProt_SwissProt	Q06000	64	53619	19	1	15	1	0.07	Lipoprotein lipase OS=Rattus norvegicus GN=Lpl PE=1 SV=1
1200	1	UniProt_SwissProt	Q6P9U3	64	22203	8	1	7	1	0.18	COMM domain-containing protein 3 OS=Rattus norvegicus GN=Commd3 PE=1 SV=1
1201	1	UniProt_SwissProt	P0C2X9	64	62286	21	1	16	1	0.06	Delta-1-pyrroline-5-carboxylate dehydrogenase, mitochondrial OS=Rattus norvegicus GN=Aldh4a1 PE=1 SV=1
1202	1	UniProt_SwissProt	Q99JD4	64	141463	44	2	32	2	0.06	CLIP-associating protein 2 OS=Rattus norvegicus GN=Clasp2 PE=1 SV=1
1203	1	UniProt_SwissProt	O88797	63	82497	23	2	18	2	0.1	Disabled homolog 2 OS=Rattus norvegicus GN=Dab2 PE=1 SV=1
1204	1	UniProt_SwissProt	Q91Y78	63	26278	16	1	13	1	0.15	Ubiquitin carboxyl-terminal hydrolase isozyme L3 OS=Rattus norvegicus GN=Uchl3 PE=1 SV=1
1205	1	UniProt_SwissProt	Q99068	63	42006	32	1	22	1	0.09	Alpha-2-macroglobulin receptor-associated protein OS=Rattus norvegicus GN=Lrpap1 PE=1 SV=2
1206	1	UniProt_SwissProt	P61203	63	51849	24	5	17	5	0.44	COP9 signalosome complex subunit 2 OS=Rattus norvegicus GN=Cops2 PE=1 SV=1
1207	1	UniProt_SwissProt	Q6AXY7	63	64122	44	2	36	2	0.12	Pre-mRNA-splicing factor 38B OS=Rattus norvegicus GN=Prpf38b PE=1 SV=1
1208	1	UniProt_SwissProt	Q80W92	63	89095	29	1	20	1	0.04	Protein VAC14 homolog OS=Rattus norvegicus GN=Vac14 PE=1 SV=1
1209	1	UniProt_SwissProt	P16636	63	47214	10	3	8	3	0.27	Protein-lysine 6-oxidase OS=Rattus norvegicus GN=Lox PE=1 SV=2
1210	1	UniProt_SwissProt	Q00566	63	53186	42	1	28	1	0.07	Methyl-CpG-binding protein 2 OS=Rattus norvegicus GN=Mecp2 PE=1 SV=1
1211	1	UniProt_SwissProt	Q499P8	63	51146	18	2	12	2	0.16	RUS1 family protein C16orf58 homolog OS=Rattus norvegicus PE=2 SV=1
1212	1	UniProt_SwissProt	Q8K1P7	63	181827	63	2	52	2	0.04	Transcription activator BRG1 OS=Rattus norvegicus GN=Smarca4 PE=1 SV=1
1213	1	UniProt_SwissProt	Q5U2X7	63	28030	13	1	12	1	0.14	Mitochondrial import inner membrane translocase subunit Tim21 OS=Rattus norvegicus GN=Timm21 PE=2 SV=1
1214	1	UniProt_SwissProt	Q6AXN3	62	26233	5	1	5	1	0.15	Transmembrane emp24 domain-containing protein 5 OS=Rattus norvegicus GN=Tmed5 PE=2 SV=1
1215	1	UniProt_SwissProt	Q704S8	62	71211	26	2	21	2	0.11	Carnitine O-acetyltransferase OS=Rattus norvegicus GN=Crat PE=1 SV=1
1216	1	UniProt_SwissProt	Q32PZ3	62	104373	37	1	30	1	0.04	Protein unc-45 homolog A OS=Rattus norvegicus GN=Unc45a PE=2 SV=1
1217	1	UniProt_SwissProt	P62994	62	25304	4	2	4	2	0.34	Growth factor receptor-bound protein 2 OS=Rattus norvegicus GN=Grb2 PE=1 SV=1
1218	1	UniProt_SwissProt	A1L1K3	62	82371	22	2	18	2	0.1	Anaphase-promoting complex subunit 5 OS=Rattus norvegicus GN=Anapc5 PE=2 SV=1
1219	1	UniProt_SwissProt	P55062	62	26788	6	2	6	2	0.32	Bax inhibitor 1 OS=Rattus norvegicus GN=Tmbim6 PE=2 SV=2
1220	1	UniProt_SwissProt	P83565	62	24496	20	1	13	1	0.16	39S ribosomal protein L40, mitochondrial OS=Rattus norvegicus GN=Mrpl40 PE=1 SV=2
1221	1	UniProt_SwissProt	Q5XIE8	62	30808	9	1	8	1	0.13	Integral membrane protein 2B OS=Rattus norvegicus GN=Itm2b PE=2 SV=1
1222	1	UniProt_SwissProt	Q9QWJ9	62	104271	16	2	13	2	0.08	Neuropilin-1 OS=Rattus norvegicus GN=Nrp1 PE=1 SV=1
1223	1	UniProt_SwissProt	Q6MG06	62	69292	29	1	21	1	0.06	Guanine nucleotide-binding protein-like 1 OS=Rattus norvegicus GN=Gnl1 PE=1 SV=1
1224	1	UniProt_SwissProt	Q5XI29	62	51156	17	1	13	1	0.08	Cleavage and polyadenylation specificity factor subunit 7 OS=Rattus norvegicus GN=Cpsf7 PE=1 SV=1
1225	1	UniProt_SwissProt	Q6AYQ1	62	15996	9	1	7	1	0.26	Golgin subfamily A member 7 OS=Rattus norvegicus GN=Golga7 PE=2 SV=1
1226	1	UniProt_SwissProt	Q792I0	62	21935	21	3	15	3	0.66	Protein lin-7 homolog C OS=Rattus norvegicus GN=Lin7c PE=1 SV=1
1227	1	UniProt_SwissProt	Q9QUK5	62	9798	2	1	2	1	0.45	Heat shock protein beta-7 (Fragment) OS=Rattus norvegicus GN=Hspb7 PE=2 SV=1
1228	1	UniProt_SwissProt	D3ZTV3	62	74682	13	3	8	3	0.16	Leucine-rich repeat transmembrane protein FLRT2 OS=Rattus norvegicus GN=Flrt2 PE=1 SV=1
1229	1	UniProt_SwissProt	B0BNM1	62	31213	6	2	6	2	0.27	NAD(P)H-hydrate epimerase OS=Rattus norvegicus GN=Apoa1bp PE=2 SV=1
1230	1	UniProt_SwissProt	Q9JK72	62	29384	8	1	7	1	0.14	Copper chaperone for superoxide dismutase OS=Rattus norvegicus GN=Ccs PE=1 SV=1
1231	1	UniProt_SwissProt	Q62625	62	16441	10	2	8	2	0.57	Microtubule-associated proteins 1A/1B light chain 3B OS=Rattus norvegicus GN=Map1lc3b PE=1 SV=3
1232	1	UniProt_SwissProt	Q4V886	61	60681	10	1	7	1	0.06	RNA polymerase II-associated factor 1 homolog OS=Rattus norvegicus GN=Paf1 PE=2 SV=1
1233	1	UniProt_SwissProt	P54645	61	64560	23	1	20	1	0.06	5'-AMP-activated protein kinase catalytic subunit alpha-1 OS=Rattus norvegicus GN=Prkaa1 PE=1 SV=2
1234	1	UniProt_SwissProt	B5DEN9	61	26435	8	1	8	1	0.15	Vacuolar protein sorting-associated protein 28 homolog OS=Rattus norvegicus GN=Vps28 PE=2 SV=1
1235	1	UniProt_SwissProt	Q9EQG6	61	197247	70	1	53	1	0.02	Kinase D-interacting substrate of 220 kDa OS=Rattus norvegicus GN=Kidins220 PE=1 SV=2
1236	1	UniProt_SwissProt	Q9ESZ0	61	69079	21	1	17	1	0.06	DNA repair protein XRCC1 OS=Rattus norvegicus GN=Xrcc1 PE=1 SV=2
1237	1	UniProt_SwissProt	P55770	61	14393	4	1	4	1	0.29	NHP2-like protein 1 OS=Rattus norvegicus GN=Snu13 PE=2 SV=4
1238	1	UniProt_SwissProt	Q5U3Z3	61	23370	6	1	6	1	0.17	Isochorismatase domain-containing protein 2, mitochondrial OS=Rattus norvegicus GN=Isoc2 PE=2 SV=1
1239	1	UniProt_SwissProt	Q5XIP1	61	43836	18	2	15	2	0.19	Protein pelota homolog OS=Rattus norvegicus GN=Pelo PE=1 SV=1
1240	1	UniProt_SwissProt	B0K025	61	16918	1	1	1	1	0.24	Oligosaccharyltransferase complex subunit OSTC OS=Rattus norvegicus GN=Ostc PE=2 SV=1
1241	1	UniProt_SwissProt	P41516	61	173853	86	2	73	2	0.04	DNA topoisomerase 2-alpha OS=Rattus norvegicus GN=Top2a PE=2 SV=1
1242	1	UniProt_SwissProt	Q6TEK3	61	20051	10	1	7	1	0.2	Vitamin K epoxide reductase complex subunit 1-like protein 1 OS=Rattus norvegicus GN=Vkorc1l1 PE=1 SV=1
1243	1	UniProt_SwissProt	F2Z3T4	61	40872	13	1	12	1	0.1	Muscleblind-like protein 2 OS=Rattus norvegicus GN=Mbnl2 PE=1 SV=1
1244	1	UniProt_SwissProt	D3ZCL3	61	17522	5	1	5	1	0.23	U1 small nuclear ribonucleoprotein C OS=Rattus norvegicus GN=Snrpc PE=3 SV=1
1245	1	UniProt_SwissProt	Q562C7	60	73196	39	2	28	2	0.11	Pumilio domain-containing protein KIAA0020 homolog OS=Rattus norvegicus PE=2 SV=1
1246	1	UniProt_SwissProt	P62775	60	13024	8	1	6	1	0.33	Myotrophin OS=Rattus norvegicus GN=Mtpn PE=1 SV=2
1247	1	UniProt_SwissProt	O35532	60	35226	4	2	3	1	0.11	Methylsterol monooxygenase 1 OS=Rattus norvegicus GN=Msmo1 PE=2 SV=1
1248	1	UniProt_SwissProt	P0C089	60	22044	7	2	6	2	0.4	Phosphatidylglycerophosphatase and protein-tyrosine phosphatase 1 OS=Rattus norvegicus GN=Ptpmt1 PE=2 SV=1
1249	1	UniProt_SwissProt	P30713	60	27593	15	1	9	1	0.14	Glutathione S-transferase theta-2 OS=Rattus norvegicus GN=Gstt2 PE=1 SV=3
1250	1	UniProt_SwissProt	O88984	60	70888	31	1	21	1	0.05	Nuclear RNA export factor 1 OS=Rattus norvegicus GN=Nxf1 PE=2 SV=1
1251	1	UniProt_SwissProt	D3Z9R8	60	6967	4	2	3	2	1.76	6.8 kDa mitochondrial proteolipid OS=Rattus norvegicus GN=Mp68 PE=1 SV=1
1252	1	UniProt_SwissProt	P14925	60	109461	32	2	24	2	0.07	Peptidyl-glycine alpha-amidating monooxygenase OS=Rattus norvegicus GN=Pam PE=1 SV=1
1253	1	UniProt_SwissProt	Q6AY86	60	38205	15	2	14	2	0.22	Vacuolar protein sorting-associated protein 26A OS=Rattus norvegicus GN=Vps26a PE=1 SV=1
1254	1	UniProt_SwissProt	P52873	60	130436	43	1	34	1	0.03	Pyruvate carboxylase, mitochondrial OS=Rattus norvegicus GN=Pc PE=1 SV=2
1255	1	UniProt_SwissProt	Q6IRK9	60	52066	18	1	14	1	0.07	Carboxypeptidase Q OS=Rattus norvegicus GN=Cpq PE=1 SV=1
1256	1	UniProt_SwissProt	Q4QQT6	60	41374	17	2	13	2	0.2	Ribosome biogenesis protein BRX1 homolog OS=Rattus norvegicus GN=Brix1 PE=2 SV=1
1257	1	UniProt_SwissProt	P97571	60	82752	33	1	26	1	0.05	Calpain-1 catalytic subunit OS=Rattus norvegicus GN=Capn1 PE=1 SV=1
1258	1	UniProt_SwissProt	P35571	60	81549	23	2	20	2	0.1	Glycerol-3-phosphate dehydrogenase, mitochondrial OS=Rattus norvegicus GN=Gpd2 PE=1 SV=1
1259	1	UniProt_SwissProt	Q8VHE9	59	68001	22	2	18	2	0.12	All-trans-retinol 13,14-reductase OS=Rattus norvegicus GN=Retsat PE=2 SV=1
1260	1	UniProt_SwissProt	Q4V882	59	65236	20	2	15	2	0.12	Epsin-3 OS=Rattus norvegicus GN=Epn3 PE=1 SV=1
1261	1	UniProt_SwissProt	Q3B8Q0	59	37193	10	1	8	1	0.11	Microtubule-associated protein RP/EB family member 2 OS=Rattus norvegicus GN=Mapre2 PE=1 SV=1
1262	1	UniProt_SwissProt	P05508	59	51919	9	2	7	2	0.16	NADH-ubiquinone oxidoreductase chain 4 OS=Rattus norvegicus GN=Mtnd4 PE=3 SV=3
1263	1	UniProt_SwissProt	Q64559	59	43164	23	2	20	2	0.19	Cytosolic acyl coenzyme A thioester hydrolase OS=Rattus norvegicus GN=Acot7 PE=1 SV=4
1264	1	UniProt_SwissProt	O35254	59	48042	5	2	3	2	0.17	Golgi reassembly-stacking protein 1 OS=Rattus norvegicus GN=Gorasp1 PE=1 SV=4
1265	1	UniProt_SwissProt	Q9WUD2	59	87392	21	1	15	1	0.04	Transient receptor potential cation channel subfamily V member 2 OS=Rattus norvegicus GN=Trpv2 PE=1 SV=2
1266	1	UniProt_SwissProt	P62275	58	6900	9	3	5	3	3.68	40S ribosomal protein S29 OS=Rattus norvegicus GN=Rps29 PE=1 SV=2
1267	1	UniProt_SwissProt	A1A5P0	58	41061	15	2	12	2	0.2	Cdc42 effector protein 1 OS=Rattus norvegicus GN=Cdc42ep1 PE=1 SV=1
1268	1	UniProt_SwissProt	Q03344	58	12240	15	2	12	1	0.35	ATPase inhibitor, mitochondrial OS=Rattus norvegicus GN=Atpif1 PE=3 SV=2
1269	1	UniProt_SwissProt	P30823	58	68135	11	2	10	2	0.12	High affinity cationic amino acid transporter 1 OS=Rattus norvegicus GN=Slc7a1 PE=2 SV=1
1270	1	UniProt_SwissProt	Q4FZV0	58	101898	22	1	20	1	0.04	Beta-mannosidase OS=Rattus norvegicus GN=Manba PE=2 SV=1
1271	1	UniProt_SwissProt	O88994	58	38851	21	2	15	2	0.21	Mitochondrial amidoxime reducing component 2 OS=Rattus norvegicus GN=Marc2 PE=2 SV=1
1272	1	UniProt_SwissProt	Q9JJ50	58	86819	26	1	21	1	0.04	Hepatocyte growth factor-regulated tyrosine kinase substrate OS=Rattus norvegicus GN=Hgs PE=1 SV=1
1273	1	UniProt_SwissProt	Q5I0L3	58	52936	18	2	17	2	0.15	Tyrosine--tRNA ligase, mitochondrial OS=Rattus norvegicus GN=Yars2 PE=2 SV=1
1274	1	UniProt_SwissProt	Q6AYK6	58	26639	24	2	16	2	0.32	Calcyclin-binding protein OS=Rattus norvegicus GN=Cacybp PE=1 SV=1
1275	1	UniProt_SwissProt	P00786	58	37650	5	1	5	1	0.1	Pro-cathepsin H OS=Rattus norvegicus GN=Ctsh PE=1 SV=1
1276	1	UniProt_SwissProt	P01026	58	187825	50	2	39	2	0.04	Complement C3 OS=Rattus norvegicus GN=C3 PE=1 SV=3
1277	1	UniProt_SwissProt	Q6PEC3	58	28514	8	1	8	1	0.14	Protein YIF1B OS=Rattus norvegicus GN=Yif1b PE=2 SV=2
1278	1	UniProt_SwissProt	P19944	58	11605	6	2	2	2	0.87	60S acidic ribosomal protein P1 OS=Rattus norvegicus GN=Rplp1 PE=3 SV=1
1279	1	UniProt_SwissProt	Q6RJR6	57	102024	25	2	19	2	0.08	Reticulon-3 OS=Rattus norvegicus GN=Rtn3 PE=1 SV=1
1279	2	UniProt_SwissProt	Q64548	40	83350	5	2	5	2	0.09	Reticulon-1 OS=Rattus norvegicus GN=Rtn1 PE=1 SV=1
1280	1	UniProt_SwissProt	Q63041	57	168388	28	1	20	1	0.02	Alpha-1-macroglobulin OS=Rattus norvegicus GN=A1m PE=1 SV=1
1281	1	UniProt_SwissProt	Q7TSE9	57	31429	10	2	7	2	0.27	HCLS1-associated protein X-1 OS=Rattus norvegicus GN=Hax1 PE=1 SV=1
1282	1	UniProt_SwissProt	P08081	57	27078	20	1	13	1	0.15	Clathrin light chain A OS=Rattus norvegicus GN=Clta PE=1 SV=1
1283	1	UniProt_SwissProt	P19468	57	73371	13	2	13	2	0.11	Glutamate--cysteine ligase catalytic subunit OS=Rattus norvegicus GN=Gclc PE=1 SV=2
1284	1	UniProt_SwissProt	Q9WUC8	57	57495	10	1	8	1	0.07	Pleiotropic regulator 1 OS=Rattus norvegicus GN=Plrg1 PE=2 SV=1
1285	1	UniProt_SwissProt	P61016	57	6261	9	2	2	2	2.1	Cardiac phospholamban OS=Rattus norvegicus GN=Pln PE=1 SV=1
1286	1	UniProt_SwissProt	Q63068	57	43311	12	1	10	1	0.09	Phosphorylated adapter RNA export protein OS=Rattus norvegicus GN=Phax PE=1 SV=2
1287	1	UniProt_SwissProt	P53565	57	164783	62	2	47	2	0.05	Homeobox protein cut-like 1 OS=Rattus norvegicus GN=Cux1 PE=1 SV=2
1288	1	UniProt_SwissProt	P70582	57	55825	14	1	12	1	0.07	Nuclear pore complex protein Nup54 OS=Rattus norvegicus GN=Nup54 PE=1 SV=1
1289	1	UniProt_SwissProt	Q63690	57	21451	5	3	5	3	0.68	Apoptosis regulator BAX OS=Rattus norvegicus GN=Bax PE=1 SV=2
1290	1	UniProt_SwissProt	Q5XI67	57	83897	21	1	18	1	0.05	F-box only protein 30 OS=Rattus norvegicus GN=Fbxo30 PE=1 SV=1
1291	1	UniProt_SwissProt	Q9WTT2	57	76054	43	2	32	2	0.1	Caseinolytic peptidase B protein homolog OS=Rattus norvegicus GN=Clpb PE=2 SV=1
1292	1	UniProt_SwissProt	Q5EGY4	57	22526	9	3	8	3	0.64	Synaptobrevin homolog YKT6 OS=Rattus norvegicus GN=Ykt6 PE=1 SV=1
1293	1	UniProt_SwissProt	Q00981	57	25165	11	2	7	2	0.34	Ubiquitin carboxyl-terminal hydrolase isozyme L1 OS=Rattus norvegicus GN=Uchl1 PE=1 SV=2
1294	1	UniProt_SwissProt	P16232	57	32091	16	2	13	2	0.26	Corticosteroid 11-beta-dehydrogenase isozyme 1 OS=Rattus norvegicus GN=Hsd11b1 PE=1 SV=2
1295	1	UniProt_SwissProt	Q64350	57	80898	15	3	14	3	0.15	Translation initiation factor eIF-2B subunit epsilon OS=Rattus norvegicus GN=Eif2b5 PE=1 SV=2
1296	1	UniProt_SwissProt	P97531	57	62988	31	1	26	1	0.06	Cdc42-interacting protein 4 OS=Rattus norvegicus GN=Trip10 PE=1 SV=3
1297	1	UniProt_SwissProt	Q924S1	57	44564	16	2	13	2	0.18	1-acyl-sn-glycerol-3-phosphate acyltransferase delta OS=Rattus norvegicus GN=Agpat4 PE=2 SV=1
1298	1	UniProt_SwissProt	Q9WTR7	57	21632	11	1	8	1	0.19	Signal peptidase complex catalytic subunit SEC11C OS=Rattus norvegicus GN=Sec11c PE=2 SV=3
1299	1	UniProt_SwissProt	P97521	57	33474	16	3	14	3	0.4	Mitochondrial carnitine/acylcarnitine carrier protein OS=Rattus norvegicus GN=Slc25a20 PE=1 SV=1
1300	1	UniProt_SwissProt	Q63619	57	20241	4	1	3	1	0.2	5-demethoxyubiquinone hydroxylase, mitochondrial (Fragment) OS=Rattus norvegicus GN=Coq7 PE=2 SV=3
1301	1	UniProt_SwissProt	Q5XIB5	56	38676	25	1	19	1	0.1	Coiled-coil domain-containing protein 86 OS=Rattus norvegicus GN=Ccdc86 PE=1 SV=1
1302	1	UniProt_SwissProt	P62853	56	13791	13	2	10	2	0.7	40S ribosomal protein S25 OS=Rattus norvegicus GN=Rps25 PE=2 SV=1
1303	1	UniProt_SwissProt	Q91ZN1	56	51717	20	1	17	1	0.08	Coronin-1A OS=Rattus norvegicus GN=Coro1a PE=1 SV=3
1304	1	UniProt_SwissProt	Q6AYY8	56	61575	20	2	16	2	0.13	Acetyl-coenzyme A transporter 1 OS=Rattus norvegicus GN=Slc33a1 PE=2 SV=1
1305	1	UniProt_SwissProt	O08658	56	84729	26	1	20	1	0.05	Nuclear pore complex protein Nup88 OS=Rattus norvegicus GN=Nup88 PE=1 SV=1
1306	1	UniProt_SwissProt	P32362	56	40712	8	1	7	1	0.1	Uroporphyrinogen decarboxylase (Fragment) OS=Rattus norvegicus GN=Urod PE=1 SV=1
1307	1	UniProt_SwissProt	O35878	56	20391	10	1	9	1	0.2	Heat shock protein beta-2 OS=Rattus norvegicus GN=Hspb2 PE=3 SV=1
1308	1	UniProt_SwissProt	Q5BJU7	56	61762	14	1	12	1	0.06	Wiskott-Aldrich syndrome protein family member 1 OS=Rattus norvegicus GN=Wasf1 PE=1 SV=1
1309	1	UniProt_SwissProt	Q62915	55	104106	35	1	21	1	0.04	Peripheral plasma membrane protein CASK OS=Rattus norvegicus GN=Cask PE=1 SV=1
1310	1	UniProt_SwissProt	P20595	55	71210	14	1	14	1	0.05	Guanylate cyclase soluble subunit beta-1 OS=Rattus norvegicus GN=Gucy1b3 PE=1 SV=2
1311	1	UniProt_SwissProt	O35274	55	89706	42	2	29	2	0.09	Neurabin-2 OS=Rattus norvegicus GN=Ppp1r9b PE=1 SV=1
1312	1	UniProt_SwissProt	Q9EPH2	55	19892	11	1	9	1	0.21	MARCKS-related protein OS=Rattus norvegicus GN=Marcksl1 PE=2 SV=3
1313	1	UniProt_SwissProt	O55173	55	64066	22	1	19	1	0.06	3-phosphoinositide-dependent protein kinase 1 OS=Rattus norvegicus GN=Pdpk1 PE=1 SV=2
1314	1	UniProt_SwissProt	P22985	55	148259	53	1	46	1	0.03	Xanthine dehydrogenase/oxidase OS=Rattus norvegicus GN=Xdh PE=1 SV=3
1315	1	UniProt_SwissProt	P63312	55	5023	2	1	2	1	1	Thymosin beta-10 OS=Rattus norvegicus GN=Tmsb10 PE=1 SV=2
1316	1	UniProt_SwissProt	P14173	55	54703	14	1	13	1	0.07	Aromatic-L-amino-acid decarboxylase OS=Rattus norvegicus GN=Ddc PE=1 SV=1
1317	1	UniProt_SwissProt	P05964	55	10085	9	1	7	1	0.43	Protein S100-A6 OS=Rattus norvegicus GN=S100a6 PE=1 SV=3
1318	1	UniProt_SwissProt	Q07303	55	56149	6	1	6	1	0.07	Erythropoietin receptor OS=Rattus norvegicus GN=Epor PE=2 SV=1
1319	1	UniProt_SwissProt	Q6P6Q9	55	54446	31	1	23	1	0.07	Calcium uptake protein 1, mitochondrial OS=Rattus norvegicus GN=Micu1 PE=2 SV=1
1320	1	UniProt_SwissProt	Q5BJX0	55	25790	2	1	2	1	0.16	N-terminal Xaa-Pro-Lys N-methyltransferase 1 OS=Rattus norvegicus GN=Ntmt1 PE=2 SV=3
1321	1	UniProt_SwissProt	P29994	55	316486	109	1	82	1	0.01	Inositol 1,4,5-trisphosphate receptor type 1 OS=Rattus norvegicus GN=Itpr1 PE=1 SV=2
1322	1	UniProt_SwissProt	Q5XIM5	55	24296	5	1	3	1	0.17	Protein CDV3 homolog OS=Rattus norvegicus GN=Cdv3 PE=1 SV=1
1323	1	UniProt_SwissProt	Q9QZ76	55	17203	9	1	8	1	0.24	Myoglobin OS=Rattus norvegicus GN=Mb PE=1 SV=3
1324	1	UniProt_SwissProt	P97849	54	72093	14	1	12	1	0.05	Long-chain fatty acid transport protein 1 OS=Rattus norvegicus GN=Slc27a1 PE=2 SV=1
1325	1	UniProt_SwissProt	P69682	54	29831	14	1	9	1	0.13	Adaptin ear-binding coat-associated protein 1 OS=Rattus norvegicus GN=Necap1 PE=1 SV=1
1326	1	UniProt_SwissProt	Q7M767	54	16399	18	3	12	3	0.96	Ubiquitin-conjugating enzyme E2 variant 2 OS=Rattus norvegicus GN=Ube2v2 PE=1 SV=3
1327	1	UniProt_SwissProt	F1LPQ2	54	251773	65	2	51	2	0.03	Activating signal cointegrator 1 complex subunit 3 OS=Rattus norvegicus GN=Ascc3 PE=3 SV=1
1328	1	UniProt_SwissProt	Q921A4	54	21597	10	2	6	2	0.41	Cytoglobin OS=Rattus norvegicus GN=Cygb PE=1 SV=1
1329	1	UniProt_SwissProt	Q6P6S5	54	20114	9	1	8	1	0.2	Tail-anchored protein insertion receptor WRB OS=Rattus norvegicus GN=Wrb PE=2 SV=1
1330	1	UniProt_SwissProt	Q5GFD9	54	36314	7	1	6	1	0.11	Protein IMPACT OS=Rattus norvegicus GN=Impact PE=1 SV=1
1331	1	UniProt_SwissProt	Q923V8	54	18211	6	1	5	1	0.23	15 kDa selenoprotein OS=Rattus norvegicus GN=Sep15 PE=1 SV=3
1332	1	UniProt_SwissProt	Q9JHW5	54	25102	9	1	8	1	0.16	Vesicle-associated membrane protein 7 OS=Rattus norvegicus GN=Vamp7 PE=1 SV=1
1333	1	UniProt_SwissProt	Q62931	54	28630	19	1	13	1	0.14	Golgi SNAP receptor complex member 1 OS=Rattus norvegicus GN=Gosr1 PE=1 SV=1
1334	1	UniProt_SwissProt	O35777	54	38367	5	2	5	2	0.22	Magnesium transporter protein 1 OS=Rattus norvegicus GN=Magt1 PE=2 SV=2
1335	1	UniProt_SwissProt	Q3B8N7	54	40074	17	1	11	1	0.1	TSC22 domain family protein 4 OS=Rattus norvegicus GN=Tsc22d4 PE=1 SV=1
1336	1	UniProt_SwissProt	P62864	54	6644	6	1	5	1	0.7	40S ribosomal protein S30 OS=Rattus norvegicus GN=Fau PE=1 SV=1
1337	1	UniProt_SwissProt	P0DL28	54	68346	19	1	13	1	0.06	F-box/WD repeat-containing protein 8 OS=Rattus norvegicus GN=Fbxw8 PE=1 SV=1
1338	1	UniProt_SwissProt	Q6PCT8	54	17193	7	1	3	1	0.24	Succinate dehydrogenase [ubiquinone] cytochrome b small subunit, mitochondrial OS=Rattus norvegicus GN=Sdhd PE=2 SV=1
1339	1	UniProt_SwissProt	O08589	54	10586	3	1	3	1	0.41	Phospholemman OS=Rattus norvegicus GN=Fxyd1 PE=1 SV=2
1340	1	UniProt_SwissProt	P05505	54	29965	5	1	3	1	0.13	Cytochrome c oxidase subunit 3 OS=Rattus norvegicus GN=Mtco3 PE=1 SV=5
1341	1	UniProt_SwissProt	Q9JHY8	53	103159	49	1	36	1	0.04	DNA ligase 1 OS=Rattus norvegicus GN=Lig1 PE=1 SV=1
1342	1	UniProt_SwissProt	D4A208	53	121942	29	1	26	1	0.03	SLIT-ROBO Rho GTPase-activating protein 2 OS=Rattus norvegicus GN=Srgap2 PE=1 SV=1
1343	1	UniProt_SwissProt	Q7TQ84	53	35678	24	2	24	2	0.23	UAP56-interacting factor OS=Rattus norvegicus GN=Fyttd1 PE=2 SV=2
1344	1	UniProt_SwissProt	P63031	53	12617	11	3	8	2	1.38	Mitochondrial pyruvate carrier 1 OS=Rattus norvegicus GN=Mpc1 PE=3 SV=1
1345	1	UniProt_SwissProt	P24473	53	25590	19	1	12	1	0.16	Glutathione S-transferase kappa 1 OS=Rattus norvegicus GN=Gstk1 PE=1 SV=3
1346	1	UniProt_SwissProt	Q9EPX0	53	21750	9	1	7	1	0.19	Heat shock protein beta-8 OS=Rattus norvegicus GN=Hspb8 PE=1 SV=1
1347	1	UniProt_SwissProt	P70583	53	22274	12	1	10	1	0.18	Deoxyuridine 5'-triphosphate nucleotidohydrolase OS=Rattus norvegicus GN=Dut PE=2 SV=3
1348	1	UniProt_SwissProt	Q4KLJ8	53	27796	12	1	10	1	0.14	Phosducin-like protein 3 OS=Rattus norvegicus GN=Pdcl3 PE=1 SV=1
1349	1	UniProt_SwissProt	P63281	53	18223	10	1	6	1	0.23	SUMO-conjugating enzyme UBC9 OS=Rattus norvegicus GN=Ube2i PE=1 SV=1
1350	1	UniProt_SwissProt	B0BN94	53	16128	10	1	7	1	0.26	Protein FAM136A OS=Rattus norvegicus GN=Fam136a PE=1 SV=1
1351	1	UniProt_SwissProt	P13599	53	40485	6	1	5	1	0.1	IgG receptor FcRn large subunit p51 OS=Rattus norvegicus GN=Fcgrt PE=1 SV=1
1352	1	UniProt_SwissProt	Q9Z1P3	53	35363	10	1	6	1	0.11	Induced myeloid leukemia cell differentiation protein Mcl-1 homolog OS=Rattus norvegicus GN=Mcl1 PE=1 SV=2
1353	1	UniProt_SwissProt	Q6AYS6	53	53134	26	1	22	1	0.07	Sorting nexin-17 OS=Rattus norvegicus GN=Snx17 PE=1 SV=1
1354	1	UniProt_SwissProt	Q2EJA0	52	50470	7	1	5	1	0.08	Transcriptional coactivator YAP1 OS=Rattus norvegicus GN=Yap1 PE=1 SV=1
1355	1	UniProt_SwissProt	Q7TQ20	52	72238	41	1	30	1	0.05	DnaJ homolog subfamily C member 2 OS=Rattus norvegicus GN=Dnajc2 PE=1 SV=1
1356	1	UniProt_SwissProt	P70483	52	86629	23	1	20	1	0.04	Striatin OS=Rattus norvegicus GN=Strn PE=1 SV=1
1357	1	UniProt_SwissProt	Q75UQ2	52	32949	20	1	16	1	0.12	Craniofacial development protein 1 OS=Rattus norvegicus GN=Cfdp1 PE=1 SV=1
1358	1	UniProt_SwissProt	Q63493	52	38916	3	1	3	1	0.1	Antigen-presenting glycoprotein CD1d OS=Rattus norvegicus GN=Cd1d PE=2 SV=2
1359	1	UniProt_SwissProt	Q792H5	52	54692	11	1	10	1	0.07	CUGBP Elav-like family member 2 OS=Rattus norvegicus GN=Celf2 PE=2 SV=1
1360	1	UniProt_SwissProt	Q6AXP6	52	68337	15	1	12	1	0.06	Cation channel sperm-associated protein 2 OS=Rattus norvegicus GN=Catsper2 PE=2 SV=1
1361	1	UniProt_SwissProt	Q9WV97	52	10597	7	2	5	1	0.41	Mitochondrial import inner membrane translocase subunit Tim9 OS=Rattus norvegicus GN=Timm9 PE=1 SV=3
1362	1	UniProt_SwissProt	O35397	51	32049	15	1	12	1	0.12	Caspase-6 OS=Rattus norvegicus GN=Casp6 PE=2 SV=2
1363	1	UniProt_SwissProt	Q6P791	51	17824	7	1	4	1	0.23	Ragulator complex protein LAMTOR1 OS=Rattus norvegicus GN=Lamtor1 PE=1 SV=1
1364	1	UniProt_SwissProt	P70566	51	39468	22	2	16	2	0.21	Tropomodulin-2 OS=Rattus norvegicus GN=Tmod2 PE=1 SV=1
1365	1	UniProt_SwissProt	Q9Z2X5	51	39867	15	1	11	1	0.1	Homer protein homolog 3 OS=Rattus norvegicus GN=Homer3 PE=1 SV=2
1366	1	UniProt_SwissProt	Q642A4	51	24780	6	1	6	1	0.16	UPF0598 protein C8orf82 homolog OS=Rattus norvegicus PE=2 SV=1
1367	1	UniProt_SwissProt	Q3KRD5	51	34782	19	3	17	3	0.38	Mitochondrial import receptor subunit TOM34 OS=Rattus norvegicus GN=Tomm34 PE=1 SV=1
1368	1	UniProt_SwissProt	Q6P742	51	16831	2	2	2	2	0.55	Proteolipid protein 2 OS=Rattus norvegicus GN=Plp2 PE=2 SV=1
1369	1	UniProt_SwissProt	Q99MI7	51	52375	11	1	10	1	0.07	NEDD8-activating enzyme E1 catalytic subunit OS=Rattus norvegicus GN=Uba3 PE=1 SV=1
1370	1	UniProt_SwissProt	Q99P39	51	50380	21	2	16	2	0.16	Cysteine desulfurase, mitochondrial OS=Rattus norvegicus GN=Nfs1 PE=2 SV=1
1371	1	UniProt_SwissProt	Q91ZQ0	51	46271	6	1	5	1	0.08	Vacuole membrane protein 1 OS=Rattus norvegicus GN=Vmp1 PE=1 SV=1
1372	1	UniProt_SwissProt	Q6V7K3	51	36192	5	1	4	1	0.11	Solute carrier family 35 member B1 OS=Rattus norvegicus GN=Slc35b1 PE=2 SV=1
1373	1	UniProt_SwissProt	Q5XI41	50	43174	13	2	13	2	0.19	Translocating chain-associated membrane protein 1 OS=Rattus norvegicus GN=Tram1 PE=1 SV=3
1374	1	UniProt_SwissProt	P06238	50	165107	29	1	23	1	0.02	Alpha-2-macroglobulin OS=Rattus norvegicus GN=A2m PE=2 SV=2
1375	1	UniProt_SwissProt	Q6AYT7	50	45666	15	2	14	2	0.18	Monoacylglycerol lipase ABHD12 OS=Rattus norvegicus GN=Abhd12 PE=2 SV=1
1376	1	UniProt_SwissProt	P15337	50	36839	7	1	7	1	0.11	Cyclic AMP-responsive element-binding protein 1 OS=Rattus norvegicus GN=Creb1 PE=1 SV=1
1377	1	UniProt_SwissProt	Q99P77	50	74640	42	2	35	2	0.11	Nucleolar GTP-binding protein 1 OS=Rattus norvegicus GN=Gtpbp4 PE=2 SV=3
1378	1	UniProt_SwissProt	Q5PQQ2	50	69952	32	1	25	1	0.06	WW domain-binding protein 11 OS=Rattus norvegicus GN=Wbp11 PE=1 SV=1
1379	1	UniProt_SwissProt	Q5XIA3	50	76227	12	1	7	1	0.05	tRNA wybutosine-synthesizing protein 4 OS=Rattus norvegicus GN=Lcmt2 PE=2 SV=1
1380	1	UniProt_SwissProt	Q62724	50	57790	21	2	17	2	0.14	DNA replication licensing factor MCM6 (Fragment) OS=Rattus norvegicus GN=Mcm6 PE=1 SV=2
1381	1	UniProt_SwissProt	P58200	50	26687	17	1	14	1	0.15	Vesicle transport through interaction with t-SNAREs homolog 1B OS=Rattus norvegicus GN=Vti1b PE=1 SV=2
1382	1	UniProt_SwissProt	Q8K581	50	26483	9	1	8	1	0.15	Thioredoxin domain-containing protein 9 OS=Rattus norvegicus GN=Txndc9 PE=2 SV=2
1383	1	UniProt_SwissProt	P35559	50	118376	40	3	29	3	0.1	Insulin-degrading enzyme OS=Rattus norvegicus GN=Ide PE=1 SV=1
1384	1	UniProt_SwissProt	H1UBN0	50	62794	17	1	13	1	0.06	Copine-7 OS=Rattus norvegicus GN=Cpne7 PE=1 SV=1
1385	1	UniProt_SwissProt	Q6AYD4	50	42195	6	2	6	2	0.19	Endothelial cell-selective adhesion molecule OS=Rattus norvegicus GN=Esam PE=1 SV=1
1386	1	UniProt_SwissProt	Q6UPR8	50	100517	21	1	17	1	0.04	Endoplasmic reticulum metallopeptidase 1 OS=Rattus norvegicus GN=Ermp1 PE=1 SV=1
1387	1	UniProt_SwissProt	Q08464	50	65098	13	1	10	1	0.06	Frizzled-2 OS=Rattus norvegicus GN=Fzd2 PE=1 SV=1
1388	1	UniProt_SwissProt	Q63151	50	81433	22	2	15	2	0.1	Long-chain-fatty-acid--CoA ligase 3 OS=Rattus norvegicus GN=Acsl3 PE=1 SV=1
1389	1	UniProt_SwissProt	Q9ET20	50	25837	1	1	1	1	0.16	Secretory carrier-associated membrane protein 4 OS=Rattus norvegicus GN=Scamp4 PE=2 SV=1
1390	1	UniProt_SwissProt	Q01177	50	93214	21	2	14	2	0.08	Plasminogen OS=Rattus norvegicus GN=Plg PE=2 SV=2
1391	1	UniProt_SwissProt	B2RYF7	50	51352	13	1	10	1	0.08	WAS protein family homolog 1 OS=Rattus norvegicus GN=Wash1 PE=2 SV=1
1392	1	UniProt_SwissProt	Q3MIB4	50	94847	28	1	21	1	0.04	Lon protease homolog 2, peroxisomal OS=Rattus norvegicus GN=Lonp2 PE=1 SV=2
1393	1	UniProt_SwissProt	Q5XIA8	50	37324	14	1	10	1	0.11	Growth hormone-inducible transmembrane protein OS=Rattus norvegicus GN=Ghitm PE=2 SV=1
1394	1	UniProt_SwissProt	Q5PPI1	49	25653	21	2	17	2	0.34	Serine/arginine-rich splicing factor 9 OS=Rattus norvegicus GN=Srsf9 PE=1 SV=1
1395	1	UniProt_SwissProt	Q4QR80	49	19990	14	2	8	2	0.45	28S ribosomal protein S25, mitochondrial OS=Rattus norvegicus GN=Mrps25 PE=2 SV=1
1396	1	UniProt_SwissProt	A6ZIQ8	49	33653	6	1	5	1	0.12	Trimeric intracellular cation channel type A OS=Rattus norvegicus GN=Tmem38a PE=2 SV=1
1397	1	UniProt_SwissProt	P42346	49	290662	104	2	73	2	0.03	Serine/threonine-protein kinase mTOR OS=Rattus norvegicus GN=Mtor PE=1 SV=1
1398	1	UniProt_SwissProt	Q6AXX6	49	25861	11	1	9	1	0.16	Redox-regulatory protein FAM213A OS=Rattus norvegicus GN=Fam213a PE=1 SV=1
1399	1	UniProt_SwissProt	Q4V899	49	34958	9	1	7	1	0.11	Transmembrane protein 165 OS=Rattus norvegicus GN=Tmem165 PE=2 SV=1
1400	1	UniProt_SwissProt	Q8CG45	49	41105	16	1	15	1	0.1	Aflatoxin B1 aldehyde reductase member 2 OS=Rattus norvegicus GN=Akr7a2 PE=1 SV=2
1401	1	UniProt_SwissProt	P50904	49	116336	30	2	26	2	0.07	Ras GTPase-activating protein 1 OS=Rattus norvegicus GN=Rasa1 PE=3 SV=1
1402	1	UniProt_SwissProt	P51792	49	91823	10	1	9	1	0.04	H(+)/Cl(-) exchange transporter 3 OS=Rattus norvegicus GN=Clcn3 PE=2 SV=2
1403	1	UniProt_SwissProt	P08494	49	12200	4	2	4	2	0.82	Matrix Gla protein OS=Rattus norvegicus GN=Mgp PE=1 SV=2
1404	1	UniProt_SwissProt	Q5M827	49	32272	10	2	6	2	0.26	Pirin OS=Rattus norvegicus GN=Pir PE=1 SV=1
1405	1	UniProt_SwissProt	P50408	49	13362	9	1	7	1	0.32	V-type proton ATPase subunit F OS=Rattus norvegicus GN=Atp6v1f PE=1 SV=1
1406	1	UniProt_SwissProt	Q6AYJ1	49	70795	25	1	21	1	0.05	ATP-dependent DNA helicase Q1 OS=Rattus norvegicus GN=Recql PE=1 SV=1
1407	1	UniProt_SwissProt	Q5PQN9	49	45095	17	2	14	2	0.18	39S ribosomal protein L38, mitochondrial OS=Rattus norvegicus GN=Mrpl38 PE=2 SV=2
1408	1	UniProt_SwissProt	Q63159	49	39083	7	1	4	1	0.1	Ubiquinone biosynthesis O-methyltransferase, mitochondrial OS=Rattus norvegicus GN=Coq3 PE=2 SV=2
1409	1	UniProt_SwissProt	P13668	49	17278	17	1	15	1	0.24	Stathmin OS=Rattus norvegicus GN=Stmn1 PE=1 SV=2
1410	1	UniProt_SwissProt	Q62753	49	67110	26	2	22	2	0.12	Syntaxin-binding protein 2 OS=Rattus norvegicus GN=Stxbp2 PE=2 SV=1
1411	1	UniProt_SwissProt	Q9QUR2	49	53910	18	3	14	3	0.23	Dynactin subunit 4 OS=Rattus norvegicus GN=Dctn4 PE=1 SV=1
1412	1	UniProt_SwissProt	Q7TSA0	49	70250	8	1	8	1	0.06	Mitochondrial Rho GTPase 2 OS=Rattus norvegicus GN=Rhot2 PE=2 SV=1
1413	1	UniProt_SwissProt	Q07258	48	47884	16	1	15	1	0.08	Transforming growth factor beta-3 OS=Rattus norvegicus GN=Tgfb3 PE=2 SV=2
1414	1	UniProt_SwissProt	Q62967	48	44218	11	1	8	1	0.09	Diphosphomevalonate decarboxylase OS=Rattus norvegicus GN=Mvd PE=1 SV=1
1415	1	UniProt_SwissProt	P25886	48	17372	19	1	16	1	0.24	60S ribosomal protein L29 OS=Rattus norvegicus GN=Rpl29 PE=1 SV=3
1416	1	UniProt_SwissProt	Q9ESI7	48	40819	20	1	15	1	0.1	Neuronal migration protein doublecortin OS=Rattus norvegicus GN=Dcx PE=1 SV=2
1417	1	UniProt_SwissProt	O88637	48	45705	11	1	9	1	0.09	Ethanolamine-phosphate cytidylyltransferase OS=Rattus norvegicus GN=Pcyt2 PE=1 SV=1
1418	1	UniProt_SwissProt	P28037	48	99724	33	1	28	1	0.04	Cytosolic 10-formyltetrahydrofolate dehydrogenase OS=Rattus norvegicus GN=Aldh1l1 PE=1 SV=3
1419	1	UniProt_SwissProt	Q8VHI8	48	26325	15	1	12	1	0.15	Vesicle transport protein SEC20 OS=Rattus norvegicus GN=Bnip1 PE=2 SV=1
1420	1	UniProt_SwissProt	O70454	48	17559	9	1	7	1	0.23	Protein BUD31 homolog OS=Rattus norvegicus GN=Bud31 PE=2 SV=2
1421	1	UniProt_SwissProt	Q3B8P0	48	42498	12	1	9	1	0.09	Presenilins-associated rhomboid-like protein, mitochondrial OS=Rattus norvegicus GN=Parl PE=2 SV=1
1422	1	UniProt_SwissProt	Q9WVH8	48	52408	3	1	3	1	0.07	Fibulin-5 OS=Rattus norvegicus GN=Fbln5 PE=2 SV=1
1423	1	UniProt_SwissProt	Q5PQT7	48	13897	9	1	7	1	0.3	Pleckstrin homology-like domain family A member 3 OS=Rattus norvegicus GN=Phlda3 PE=2 SV=1
1424	1	UniProt_SwissProt	Q8VBU2	47	41095	7	1	4	1	0.1	Protein NDRG2 OS=Rattus norvegicus GN=Ndrg2 PE=1 SV=1
1425	1	UniProt_SwissProt	P00159	47	43155	7	3	7	3	0.3	Cytochrome b OS=Rattus norvegicus GN=Mt-Cyb PE=3 SV=3
1426	1	UniProt_SwissProt	Q5RJT2	47	95165	42	1	35	1	0.04	pre-rRNA processing protein FTSJ3 OS=Rattus norvegicus GN=Ftsj3 PE=1 SV=1
1427	1	UniProt_SwissProt	O09175	47	73372	17	1	15	1	0.05	Aminopeptidase B OS=Rattus norvegicus GN=Rnpep PE=1 SV=2
1428	1	UniProt_SwissProt	Q5PQR8	47	17696	8	1	7	1	0.23	EKC/KEOPS complex subunit Tprkb OS=Rattus norvegicus GN=Tprkb PE=2 SV=1
1429	1	UniProt_SwissProt	Q2YDU8	47	57273	2	1	2	1	0.07	Protein spinster homolog 1 OS=Rattus norvegicus GN=Spns1 PE=2 SV=2
1430	1	UniProt_SwissProt	Q1RP77	47	21161	13	1	10	1	0.19	Nucleolar protein 16 OS=Rattus norvegicus GN=Nop16 PE=2 SV=1
1431	1	UniProt_SwissProt	P80431	47	9047	3	1	2	1	0.49	Cytochrome c oxidase subunit 7B, mitochondrial OS=Rattus norvegicus GN=Cox7b PE=1 SV=3
1432	1	UniProt_SwissProt	Q78EJ9	47	80417	17	1	15	1	0.05	Calpain-8 OS=Rattus norvegicus GN=Capn8 PE=2 SV=1
1433	1	UniProt_SwissProt	Q6AXS3	47	43094	28	1	20	1	0.09	Protein DEK OS=Rattus norvegicus GN=Dek PE=1 SV=1
1434	1	UniProt_SwissProt	P29534	47	82278	21	1	19	1	0.05	Vascular cell adhesion protein 1 OS=Rattus norvegicus GN=Vcam1 PE=2 SV=1
1435	1	UniProt_SwissProt	O55035	47	88839	43	1	37	1	0.04	Peptidyl-prolyl cis-trans isomerase G OS=Rattus norvegicus GN=Ppig PE=1 SV=2
1436	1	UniProt_SwissProt	P97687	47	57998	10	1	7	1	0.07	Ectonucleoside triphosphate diphosphohydrolase 1 OS=Rattus norvegicus GN=Entpd1 PE=1 SV=1
1437	1	UniProt_SwissProt	Q1WIM1	46	43211	10	1	8	1	0.09	Cell adhesion molecule 4 OS=Rattus norvegicus GN=Cadm4 PE=1 SV=1
1438	1	UniProt_SwissProt	P06760	46	75145	18	1	14	1	0.05	Beta-glucuronidase OS=Rattus norvegicus GN=Gusb PE=2 SV=1
1439	1	UniProt_SwissProt	O55000	46	93112	22	1	19	1	0.04	Serine/threonine-protein phosphatase 1 regulatory subunit 10 OS=Rattus norvegicus GN=Ppp1r10 PE=1 SV=1
1440	1	UniProt_SwissProt	Q62760	46	16445	8	1	5	1	0.25	Mitochondrial import receptor subunit TOM20 homolog OS=Rattus norvegicus GN=Tomm20 PE=1 SV=2
1441	1	UniProt_SwissProt	Q9JKW1	46	20247	2	1	2	1	0.2	Mitochondrial import inner membrane translocase subunit Tim22 OS=Rattus norvegicus GN=Timm22 PE=2 SV=2
1442	1	UniProt_SwissProt	Q4KM92	46	47827	21	1	17	1	0.08	tRNA pseudouridine synthase A, mitochondrial OS=Rattus norvegicus GN=Pus1 PE=1 SV=2
1443	1	UniProt_SwissProt	Q66H59	46	35207	6	1	5	1	0.11	N-acetylneuraminate lyase OS=Rattus norvegicus GN=Npl PE=2 SV=1
1444	1	UniProt_SwissProt	P54759	46	113592	34	1	26	1	0.03	Ephrin type-A receptor 7 OS=Rattus norvegicus GN=Epha7 PE=1 SV=1
1445	1	UniProt_SwissProt	Q5I0P2	46	18701	11	2	7	2	0.49	Glycine cleavage system H protein, mitochondrial OS=Rattus norvegicus GN=Gcsh PE=2 SV=1
1446	1	UniProt_SwissProt	Q4V890	46	72928	25	1	17	1	0.05	Protein fem-1 homolog A OS=Rattus norvegicus GN=Fem1a PE=2 SV=1
1447	1	UniProt_SwissProt	Q63060	46	58238	11	1	10	1	0.07	Glycerol kinase OS=Rattus norvegicus GN=Gk PE=2 SV=1
1448	1	UniProt_SwissProt	Q9JIL8	46	154772	116	1	95	1	0.02	DNA repair protein RAD50 OS=Rattus norvegicus GN=Rad50 PE=1 SV=1
1449	1	UniProt_SwissProt	O54861	45	92081	19	1	18	1	0.04	Sortilin OS=Rattus norvegicus GN=Sort1 PE=1 SV=3
1450	1	UniProt_SwissProt	P26644	45	34316	9	1	6	1	0.12	Beta-2-glycoprotein 1 OS=Rattus norvegicus GN=Apoh PE=2 SV=2
1451	1	UniProt_SwissProt	Q6J1Y9	45	152033	42	1	35	1	0.03	Ubiquitin carboxyl-terminal hydrolase 19 OS=Rattus norvegicus GN=Usp19 PE=1 SV=1
1452	1	UniProt_SwissProt	Q9QYL8	45	25133	8	1	5	1	0.16	Acyl-protein thioesterase 2 OS=Rattus norvegicus GN=Lypla2 PE=1 SV=1
1453	1	UniProt_SwissProt	B1PRL5	45	41125	20	2	16	2	0.2	Muscle-related coiled-coil protein OS=Rattus norvegicus GN=Murc PE=1 SV=1
1454	1	UniProt_SwissProt	Q6MG55	45	63682	19	2	16	2	0.13	Abhydrolase domain-containing protein 16A OS=Rattus norvegicus GN=Abhd16a PE=2 SV=1
1455	1	UniProt_SwissProt	Q6AYA1	45	23167	16	1	14	1	0.17	H/ACA ribonucleoprotein complex subunit 1 OS=Rattus norvegicus GN=Gar1 PE=2 SV=1
1456	1	UniProt_SwissProt	Q5U204	45	13628	5	1	4	1	0.31	Ragulator complex protein LAMTOR3 OS=Rattus norvegicus GN=Lamtor3 PE=2 SV=1
1457	1	UniProt_SwissProt	Q6AYH6	45	27180	8	2	7	2	0.32	ER membrane protein complex subunit 10 OS=Rattus norvegicus GN=Emc10 PE=1 SV=1
1458	1	UniProt_SwissProt	Q68FW9	45	48398	18	1	14	1	0.08	COP9 signalosome complex subunit 3 OS=Rattus norvegicus GN=Cops3 PE=1 SV=1
1459	1	UniProt_SwissProt	Q62740	45	23440	5	1	5	1	0.17	Secreted phosphoprotein 24 OS=Rattus norvegicus GN=Spp2 PE=1 SV=2
1460	1	UniProt_SwissProt	P01830	45	18389	3	1	2	1	0.22	Thy-1 membrane glycoprotein OS=Rattus norvegicus GN=Thy1 PE=1 SV=1
1461	1	UniProt_SwissProt	Q6UE39	44	64819	18	1	16	1	0.06	Polypeptide N-acetylgalactosaminyltransferase 13 OS=Rattus norvegicus GN=Galnt13 PE=2 SV=1
1462	1	UniProt_SwissProt	Q02356	44	95411	33	1	31	1	0.04	AMP deaminase 2 OS=Rattus norvegicus GN=Ampd2 PE=1 SV=2
1463	1	UniProt_SwissProt	P11662	44	38684	2	1	2	1	0.1	NADH-ubiquinone oxidoreductase chain 2 OS=Rattus norvegicus GN=Mtnd2 PE=3 SV=3
1464	1	UniProt_SwissProt	Q9QX27	44	115074	38	1	29	1	0.03	Suppression of tumorigenicity 18 protein OS=Rattus norvegicus GN=St18 PE=2 SV=2
1465	1	UniProt_SwissProt	B2RYT9	44	33190	20	1	14	1	0.12	Translational activator of cytochrome c oxidase 1 OS=Rattus norvegicus GN=Taco1 PE=2 SV=1
1466	1	UniProt_SwissProt	Q5XXR3	44	88212	20	2	16	2	0.09	Rho guanine nucleotide exchange factor 6 OS=Rattus norvegicus GN=Arhgef6 PE=1 SV=1
1467	1	UniProt_SwissProt	Q8VH46	44	81614	36	1	30	1	0.05	Actin filament-associated protein 1 OS=Rattus norvegicus GN=Afap1 PE=1 SV=1
1468	1	UniProt_SwissProt	P38062	44	53874	18	1	15	1	0.07	Methionine aminopeptidase 2 OS=Rattus norvegicus GN=Metap2 PE=1 SV=2
1469	1	UniProt_SwissProt	Q66H62	44	108298	22	1	19	1	0.04	Ubiquitin carboxyl-terminal hydrolase CYLD OS=Rattus norvegicus GN=Cyld PE=1 SV=1
1470	1	UniProt_SwissProt	Q793F9	44	49161	20	1	17	1	0.08	Vacuolar protein sorting-associated protein 4A OS=Rattus norvegicus GN=Vps4a PE=1 SV=1
1471	1	UniProt_SwissProt	Q5RK30	44	29019	24	1	16	1	0.14	Ribosome maturation protein SBDS OS=Rattus norvegicus GN=Sbds PE=2 SV=1
1472	1	UniProt_SwissProt	Q6AXT7	44	49988	7	1	6	1	0.08	RNA-binding protein 42 OS=Rattus norvegicus GN=Rbm42 PE=1 SV=1
1473	1	UniProt_SwissProt	Q6PEC1	44	12793	14	1	10	1	0.33	Tubulin-specific chaperone A OS=Rattus norvegicus GN=Tbca PE=1 SV=1
1474	1	UniProt_SwissProt	Q566R0	43	26415	17	1	10	1	0.15	Acyl-coenzyme A thioesterase THEM4 OS=Rattus norvegicus GN=Them4 PE=2 SV=1
1475	1	UniProt_SwissProt	Q9JI51	43	26027	28	1	19	1	0.15	Vesicle transport through interaction with t-SNAREs homolog 1A OS=Rattus norvegicus GN=Vti1a PE=1 SV=1
1476	1	UniProt_SwissProt	Q9JKC9	43	142125	29	1	20	1	0.03	Synergin gamma OS=Rattus norvegicus GN=Synrg PE=1 SV=3
1477	1	UniProt_SwissProt	Q9JHB5	43	33099	21	2	14	2	0.25	Translin-associated protein X OS=Rattus norvegicus GN=Tsnax PE=1 SV=1
1478	1	UniProt_SwissProt	Q499N3	43	47936	10	1	9	1	0.08	WD repeat-containing protein 18 OS=Rattus norvegicus GN=Wdr18 PE=2 SV=1
1479	1	UniProt_SwissProt	Q6AYK4	43	37153	15	1	12	1	0.11	Apoptosis facilitator Bcl-2-like protein 14 OS=Rattus norvegicus GN=Bcl2l14 PE=1 SV=1
1480	1	UniProt_SwissProt	P30120	43	24462	4	1	4	1	0.16	Metalloproteinase inhibitor 1 OS=Rattus norvegicus GN=Timp1 PE=1 SV=2
1481	1	UniProt_SwissProt	P19637	43	64915	7	1	6	1	0.06	Tissue-type plasminogen activator OS=Rattus norvegicus GN=Plat PE=2 SV=2
1482	1	UniProt_SwissProt	Q5HZA9	43	21758	6	1	5	1	0.19	Transmembrane protein 126A OS=Rattus norvegicus GN=Tmem126a PE=2 SV=1
1483	1	UniProt_SwissProt	Q5XIP6	43	42924	18	1	14	1	0.09	Flap endonuclease 1 OS=Rattus norvegicus GN=Fen1 PE=2 SV=1
1484	1	UniProt_SwissProt	Q5XHY7	43	57579	15	1	12	1	0.07	Signal transducing adapter molecule 2 OS=Rattus norvegicus GN=Stam2 PE=2 SV=1
1485	1	UniProt_SwissProt	Q9R283	43	131639	44	1	36	1	0.03	Short transient receptor potential channel 2 OS=Rattus norvegicus GN=Trpc2 PE=2 SV=2
1486	1	UniProt_SwissProt	Q8K3P7	43	20080	3	1	3	1	0.2	Histidine triad nucleotide-binding protein 3 OS=Rattus norvegicus GN=Hint3 PE=2 SV=2
1487	1	UniProt_SwissProt	Q4G069	43	35663	14	1	11	1	0.11	Regulator of microtubule dynamics protein 1 OS=Rattus norvegicus GN=Rmdn1 PE=2 SV=1
1488	1	UniProt_SwissProt	Q6AXU0	43	54003	11	1	10	1	0.07	Bactericidal permeability-increasing protein OS=Rattus norvegicus GN=Bpi PE=2 SV=1
1489	1	UniProt_SwissProt	P52632	43	90680	22	1	16	1	0.04	Signal transducer and activator of transcription 5B OS=Rattus norvegicus GN=Stat5b PE=1 SV=1
1490	1	UniProt_SwissProt	P02650	43	35788	24	1	18	1	0.11	Apolipoprotein E OS=Rattus norvegicus GN=Apoe PE=1 SV=2
1491	1	UniProt_SwissProt	Q8K5A9	43	24726	10	1	3	1	0.16	Death domain-containing membrane protein NRADD OS=Rattus norvegicus GN=Nradd PE=1 SV=2
1492	1	UniProt_SwissProt	D4AAT7	43	36951	3	1	3	1	0.11	ATP-dependent (S)-NAD(P)H-hydrate dehydratase OS=Rattus norvegicus GN=Carkd PE=3 SV=1
1493	1	UniProt_SwissProt	Q99N37	42	94152	15	1	13	1	0.04	Rho GTPase-activating protein 17 OS=Rattus norvegicus GN=Arhgap17 PE=1 SV=1
1494	1	UniProt_SwissProt	P0C6P6	42	42348	10	1	9	1	0.09	Transcription factor YY2 OS=Rattus norvegicus GN=Yy2 PE=3 SV=1
1495	1	UniProt_SwissProt	P53676	42	47294	10	1	9	1	0.08	AP-3 complex subunit mu-1 OS=Rattus norvegicus GN=Ap3m1 PE=1 SV=1
1496	1	UniProt_SwissProt	Q63055	42	23101	8	1	7	1	0.17	ADP-ribosylation factor-related protein 1 OS=Rattus norvegicus GN=Arfrp1 PE=2 SV=1
1497	1	UniProt_SwissProt	B1WC86	42	46309	27	1	17	1	0.08	Metallophosphoesterase 1 OS=Rattus norvegicus GN=Mppe1 PE=2 SV=1
1498	1	UniProt_SwissProt	O35787	42	123113	66	1	50	1	0.03	Kinesin-like protein KIF1C OS=Rattus norvegicus GN=Kif1c PE=1 SV=1
1499	1	UniProt_SwissProt	D3ZEF4	42	194306	35	1	29	1	0.02	Cullin-7 OS=Rattus norvegicus GN=Cul7 PE=1 SV=1
1500	1	UniProt_SwissProt	Q8VIF7	42	53069	10	1	9	1	0.07	Selenium-binding protein 1 OS=Rattus norvegicus GN=Selenbp1 PE=1 SV=1
1501	1	UniProt_SwissProt	P57113	42	24174	9	1	7	1	0.17	Maleylacetoacetate isomerase OS=Rattus norvegicus GN=Gstz1 PE=1 SV=2
1502	1	UniProt_SwissProt	P81799	42	37458	14	1	10	1	0.11	N-acetyl-D-glucosamine kinase OS=Rattus norvegicus GN=Nagk PE=1 SV=4
1503	1	UniProt_SwissProt	Q9QYW3	42	26529	17	1	14	1	0.15	MOB-like protein phocein OS=Rattus norvegicus GN=Mob4 PE=1 SV=1
1504	1	UniProt_SwissProt	Q9R066	42	40493	15	3	14	3	0.32	Coxsackievirus and adenovirus receptor homolog OS=Rattus norvegicus GN=Cxadr PE=1 SV=2
1505	1	UniProt_SwissProt	Q6AYF6	42	42223	15	1	12	1	0.09	Glycosyltransferase 8 domain-containing protein 1 OS=Rattus norvegicus GN=Glt8d1 PE=2 SV=1
1506	1	UniProt_SwissProt	Q5U2R0	42	37750	18	1	12	1	0.1	Methionine adenosyltransferase 2 subunit beta OS=Rattus norvegicus GN=Mat2b PE=2 SV=1
1507	1	UniProt_SwissProt	Q498T2	41	26500	23	1	19	1	0.15	Chromatin target of PRMT1 protein OS=Rattus norvegicus GN=Chtop PE=2 SV=1
1508	1	UniProt_SwissProt	Q4KM51	41	41911	11	1	11	1	0.09	Transcription elongation factor, mitochondrial OS=Rattus norvegicus GN=Tefm PE=2 SV=1
1509	1	UniProt_SwissProt	Q9JJM9	41	43281	26	2	19	2	0.19	Septin-5 OS=Rattus norvegicus GN=Sept5 PE=1 SV=2
1510	1	UniProt_SwissProt	Q5U3Y7	41	21103	10	1	6	1	0.19	Transmembrane protein 97 OS=Rattus norvegicus GN=Tmem97 PE=2 SV=1
1511	1	UniProt_SwissProt	Q6MG48	41	229421	71	1	57	1	0.02	Protein PRRC2A OS=Rattus norvegicus GN=Prrc2a PE=1 SV=1
1512	1	UniProt_SwissProt	Q4QQR9	41	34057	8	1	7	1	0.12	Protein MEMO1 OS=Rattus norvegicus GN=Memo1 PE=1 SV=1
1513	1	UniProt_SwissProt	Q5PPN7	41	46070	30	1	19	1	0.09	Coiled-coil domain-containing protein 51 OS=Rattus norvegicus GN=Ccdc51 PE=2 SV=2
1514	1	UniProt_SwissProt	O08662	41	233737	58	1	50	1	0.02	Phosphatidylinositol 4-kinase alpha OS=Rattus norvegicus GN=Pi4ka PE=1 SV=1
1515	1	UniProt_SwissProt	Q5U1Z2	41	20460	12	1	7	1	0.2	Trafficking protein particle complex subunit 3 OS=Rattus norvegicus GN=Trappc3 PE=2 SV=1
1516	1	UniProt_SwissProt	Q9R186	41	88047	16	1	15	1	0.04	Transient receptor potential cation channel subfamily V member 6 OS=Rattus norvegicus GN=Trpv6 PE=1 SV=2
1517	1	UniProt_SwissProt	P62074	41	10554	10	1	8	1	0.41	Mitochondrial import inner membrane translocase subunit Tim10 OS=Rattus norvegicus GN=Timm10 PE=3 SV=1
1518	1	UniProt_SwissProt	Q63486	41	36942	17	2	11	2	0.22	Ras-related GTP-binding protein A OS=Rattus norvegicus GN=Rraga PE=1 SV=1
1519	1	UniProt_SwissProt	Q63560	41	100651	28	1	21	1	0.04	Microtubule-associated protein 6 OS=Rattus norvegicus GN=Map6 PE=1 SV=1
1520	1	UniProt_SwissProt	Q4KLN4	41	79955	45	1	30	1	0.05	Nucleoporin GLE1 OS=Rattus norvegicus GN=Gle1 PE=2 SV=1
1521	1	UniProt_SwissProt	P19357	41	55088	4	1	4	1	0.07	Solute carrier family 2, facilitated glucose transporter member 4 OS=Rattus norvegicus GN=Slc2a4 PE=1 SV=1
1522	1	UniProt_SwissProt	O08839	41	64721	15	1	11	1	0.06	Myc box-dependent-interacting protein 1 OS=Rattus norvegicus GN=Bin1 PE=1 SV=1
1523	1	UniProt_SwissProt	P0C6B1	41	44698	8	1	8	1	0.09	Solute carrier family 35 member E1 OS=Rattus norvegicus GN=Slc35e1 PE=3 SV=1
1524	1	UniProt_SwissProt	Q62818	41	39079	9	1	9	1	0.1	Translation initiation factor eIF-2B subunit beta OS=Rattus norvegicus GN=Eif2b2 PE=2 SV=1
1525	1	UniProt_SwissProt	P14046	41	165038	38	1	30	1	0.02	Alpha-1-inhibitor 3 OS=Rattus norvegicus GN=A1i3 PE=1 SV=1
1526	1	UniProt_SwissProt	D3ZA12	40	306110	81	1	65	1	0.01	Chromodomain-helicase-DNA-binding protein 6 OS=Rattus norvegicus GN=Chd6 PE=1 SV=2
1527	1	UniProt_SwissProt	Q63433	40	105144	41	1	27	1	0.04	Serine/threonine-protein kinase N1 OS=Rattus norvegicus GN=Pkn1 PE=1 SV=2
1528	1	UniProt_SwissProt	Q62722	40	54449	17	1	13	1	0.07	NGFI-A-binding protein 1 OS=Rattus norvegicus GN=Nab1 PE=2 SV=2
1529	1	UniProt_SwissProt	P43278	40	20872	15	1	12	1	0.19	Histone H1.0 OS=Rattus norvegicus GN=H1f0 PE=2 SV=2
1530	1	UniProt_SwissProt	O88506	40	60526	20	1	14	1	0.06	STE20/SPS1-related proline-alanine-rich protein kinase OS=Rattus norvegicus GN=Stk39 PE=1 SV=2
1531	1	UniProt_SwissProt	Q3BCU4	40	41290	15	1	12	1	0.1	Blood vessel epicardial substance OS=Rattus norvegicus GN=Bves PE=1 SV=2
1532	1	UniProt_SwissProt	O35394	40	20801	7	1	6	1	0.2	Prenylated Rab acceptor protein 1 OS=Rattus norvegicus GN=Rabac1 PE=1 SV=1
1533	1	UniProt_SwissProt	D3ZYR1	40	89170	23	1	17	1	0.04	F-BAR domain only protein 2 OS=Rattus norvegicus GN=Fcho2 PE=1 SV=1
1534	1	UniProt_SwissProt	P33436	40	75242	12	1	9	1	0.05	72 kDa type IV collagenase OS=Rattus norvegicus GN=Mmp2 PE=2 SV=2
1535	1	UniProt_SwissProt	Q4QR83	40	74628	11	1	8	1	0.05	Stimulated by retinoic acid gene 6 protein homolog OS=Rattus norvegicus GN=Stra6 PE=2 SV=1
1536	1	UniProt_SwissProt	Q9WTQ2	40	52026	4	1	3	1	0.07	Podocalyxin OS=Rattus norvegicus GN=Podxl PE=1 SV=2
1537	1	UniProt_SwissProt	P35053	40	62721	18	1	15	1	0.06	Glypican-1 OS=Rattus norvegicus GN=Gpc1 PE=1 SV=1
1538	1	UniProt_SwissProt	P97826	40	31766	13	1	10	1	0.13	Steroidogenic acute regulatory protein, mitochondrial OS=Rattus norvegicus GN=Star PE=1 SV=1
1539	1	UniProt_SwissProt	O35346	40	120439	42	1	24	1	0.03	Focal adhesion kinase 1 OS=Rattus norvegicus GN=Ptk2 PE=1 SV=1
1540	1	UniProt_SwissProt	Q920L7	40	35554	4	1	3	1	0.11	Elongation of very long chain fatty acids protein 5 OS=Rattus norvegicus GN=Elovl5 PE=1 SV=1
1541	1	UniProt_SwissProt	Q5M939	40	49666	20	1	14	1	0.08	Histone acetyltransferase type B catalytic subunit OS=Rattus norvegicus GN=Hat1 PE=2 SV=1
1542	1	UniProt_SwissProt	P20650	40	42960	18	1	16	1	0.09	Protein phosphatase 1A OS=Rattus norvegicus GN=Ppm1a PE=1 SV=1
1543	1	UniProt_SwissProt	O08816	40	54690	27	2	16	1	0.07	Neural Wiskott-Aldrich syndrome protein OS=Rattus norvegicus GN=Wasl PE=1 SV=2
1544	1	UniProt_SwissProt	D4A631	40	210039	68	1	58	1	0.02	Brefeldin A-inhibited guanine nucleotide-exchange protein 1 OS=Rattus norvegicus GN=Arfgef1 PE=1 SV=1
1545	1	UniProt_SwissProt	Q3KRC5	40	72862	13	1	10	1	0.05	tRNA-dihydrouridine(47) synthase [NAD(P)(+)]-like OS=Rattus norvegicus GN=Dus3l PE=2 SV=1
1546	1	UniProt_SwissProt	B0K019	40	40420	18	1	14	1	0.1	BAG family molecular chaperone regulator 1 OS=Rattus norvegicus GN=Bag1 PE=2 SV=1
1547	1	UniProt_SwissProt	Q10739	40	66323	25	1	19	1	0.06	Matrix metalloproteinase-14 OS=Rattus norvegicus GN=Mmp14 PE=2 SV=2
1548	1	UniProt_SwissProt	Q5BJS0	40	134997	48	1	36	1	0.03	Putative ATP-dependent RNA helicase DHX30 OS=Rattus norvegicus GN=Dhx30 PE=1 SV=1
1549	1	UniProt_SwissProt	Q5FVI3	40	27049	11	1	8	1	0.15	Leucine-rich repeat-containing protein 57 OS=Rattus norvegicus GN=Lrrc57 PE=2 SV=1
1550	1	UniProt_SwissProt	O08587	40	50243	15	1	14	1	0.08	Nuclear pore complex protein Nup50 OS=Rattus norvegicus GN=Nup50 PE=2 SV=2
1551	1	UniProt_SwissProt	Q9ERA7	40	69637	14	1	11	1	0.06	Mesothelin OS=Rattus norvegicus GN=Msln PE=2 SV=2
1552	1	UniProt_SwissProt	Q63312	39	93883	60	1	42	1	0.04	Pleckstrin homology-like domain family B member 1 (Fragment) OS=Rattus norvegicus GN=Phldb1 PE=1 SV=2
1553	1	UniProt_SwissProt	Q4VSI4	39	129433	45	1	31	1	0.03	Ubiquitin carboxyl-terminal hydrolase 7 OS=Rattus norvegicus GN=Usp7 PE=1 SV=1
1554	1	UniProt_SwissProt	Q5I0I8	39	59452	10	1	8	1	0.07	Nucleolar complex protein 4 homolog OS=Rattus norvegicus GN=Noc4l PE=2 SV=1
1555	1	UniProt_SwissProt	P09414	39	56340	5	1	5	1	0.07	Nuclear factor 1 A-type OS=Rattus norvegicus GN=Nfia PE=1 SV=2
1556	1	UniProt_SwissProt	Q5XI83	39	107395	52	1	37	1	0.04	UPF0505 protein C16orf62 homolog OS=Rattus norvegicus PE=2 SV=1
1557	1	UniProt_SwissProt	Q5XID0	39	28341	2	1	2	1	0.14	Protein YIPF5 OS=Rattus norvegicus GN=Yipf5 PE=2 SV=1
1558	1	UniProt_SwissProt	O70257	39	29946	18	1	10	1	0.13	Syntaxin-7 OS=Rattus norvegicus GN=Stx7 PE=1 SV=4
1559	1	UniProt_SwissProt	P36202	39	36012	8	1	8	1	0.11	PDZ and LIM domain protein 4 OS=Rattus norvegicus GN=Pdlim4 PE=1 SV=2
1560	1	UniProt_SwissProt	Q9QZM5	39	51787	11	1	10	1	0.08	Abl interactor 1 OS=Rattus norvegicus GN=Abi1 PE=1 SV=3
1561	1	UniProt_SwissProt	P23711	39	35911	18	2	16	2	0.23	Heme oxygenase 2 OS=Rattus norvegicus GN=Hmox2 PE=1 SV=1
1562	1	UniProt_SwissProt	A8WCF8	39	30053	9	1	6	1	0.13	Tumor protein p63-regulated gene 1-like protein OS=Rattus norvegicus GN=Tprg1l PE=1 SV=1
1563	1	UniProt_SwissProt	Q5XI37	39	29865	22	2	19	2	0.28	28S ribosomal protein S15, mitochondrial OS=Rattus norvegicus GN=Mrps15 PE=2 SV=1
1564	1	UniProt_SwissProt	D3ZZC3	39	72812	16	1	13	1	0.05	Kelch-like protein 22 OS=Rattus norvegicus GN=Klhl22 PE=1 SV=1
1565	1	UniProt_SwissProt	P18437	39	9360	3	1	3	1	0.47	Non-histone chromosomal protein HMG-17 OS=Rattus norvegicus GN=Hmgn2 PE=1 SV=2
1566	1	UniProt_SwissProt	P04550	39	11552	1	1	1	1	0.37	Parathymosin OS=Rattus norvegicus GN=Ptms PE=1 SV=2
1567	1	UniProt_SwissProt	Q32Q06	39	48697	31	1	21	1	0.08	AP-1 complex subunit mu-1 OS=Rattus norvegicus GN=Ap1m1 PE=1 SV=3
1568	1	UniProt_SwissProt	Q6AYS4	39	53509	13	1	12	1	0.07	Plasma alpha-L-fucosidase OS=Rattus norvegicus GN=Fuca2 PE=2 SV=1
1569	1	UniProt_SwissProt	Q4G063	39	40392	4	1	4	1	0.1	Cysteine-rich with EGF-like domain protein 2 OS=Rattus norvegicus GN=Creld2 PE=1 SV=1
1570	1	UniProt_SwissProt	Q63369	39	56747	12	1	10	1	0.07	Nuclear factor NF-kappa-B p105 subunit (Fragment) OS=Rattus norvegicus GN=Nfkb1 PE=1 SV=1
1571	1	UniProt_SwissProt	P18757	39	44262	14	1	10	1	0.09	Cystathionine gamma-lyase OS=Rattus norvegicus GN=Cth PE=1 SV=2
1572	1	UniProt_SwissProt	B2RYJ8	38	77990	26	1	19	1	0.05	Epithelial splicing regulatory protein 2 OS=Rattus norvegicus GN=Esrp2 PE=2 SV=1
1573	1	UniProt_SwissProt	F1LP90	38	150973	52	1	42	1	0.03	Misshapen-like kinase 1 OS=Rattus norvegicus GN=Mink1 PE=1 SV=2
1574	1	UniProt_SwissProt	Q641W4	38	39031	16	2	13	1	0.1	Replication factor C subunit 2 OS=Rattus norvegicus GN=Rfc2 PE=2 SV=1
1575	1	UniProt_SwissProt	B0BN56	38	44220	13	1	11	1	0.09	28S ribosomal protein S31, mitochondrial OS=Rattus norvegicus GN=Mrps31 PE=2 SV=1
1576	1	UniProt_SwissProt	Q9R085	38	110440	27	1	21	1	0.03	Ubiquitin carboxyl-terminal hydrolase 15 OS=Rattus norvegicus GN=Usp15 PE=1 SV=1
1577	1	UniProt_SwissProt	Q5RKH1	38	117335	83	1	66	1	0.03	Serine/threonine-protein kinase PRP4 homolog OS=Rattus norvegicus GN=Prpf4b PE=1 SV=1
1578	1	UniProt_SwissProt	Q704E8	38	82848	35	1	20	1	0.05	ATP-binding cassette sub-family B member 7, mitochondrial OS=Rattus norvegicus GN=Abcb7 PE=1 SV=1
1579	1	UniProt_SwissProt	P97680	38	85415	27	1	21	1	0.05	Ras and Rab interactor 1 OS=Rattus norvegicus GN=Rin1 PE=2 SV=2
1580	1	UniProt_SwissProt	Q9WUJ3	38	263193	96	1	82	1	0.01	Myomegalin OS=Rattus norvegicus GN=Pde4dip PE=1 SV=1
1581	1	UniProt_SwissProt	Q6P7A2	38	123270	32	2	24	2	0.06	Ubiquitin conjugation factor E4 A OS=Rattus norvegicus GN=Ube4a PE=2 SV=1
1582	1	UniProt_SwissProt	P23764	38	25637	11	1	9	1	0.16	Glutathione peroxidase 3 OS=Rattus norvegicus GN=Gpx3 PE=2 SV=2
1583	1	UniProt_SwissProt	Q5PQL2	38	33922	13	1	12	1	0.12	Cell differentiation protein RCD1 homolog OS=Rattus norvegicus GN=Rqcd1 PE=1 SV=1
1584	1	UniProt_SwissProt	P57097	38	110380	18	1	15	1	0.03	Tyrosine-protein kinase Mer OS=Rattus norvegicus GN=Mertk PE=2 SV=1
1585	1	UniProt_SwissProt	Q5U2X0	38	61220	25	1	19	1	0.06	CDKN2A-interacting protein OS=Rattus norvegicus GN=Cdkn2aip PE=1 SV=1
1586	1	UniProt_SwissProt	Q64268	37	54745	17	1	15	1	0.07	Heparin cofactor 2 OS=Rattus norvegicus GN=Serpind1 PE=1 SV=1
1587	1	UniProt_SwissProt	Q2LAP6	37	49367	19	2	16	2	0.16	Testin OS=Rattus norvegicus GN=Tes PE=1 SV=1
1588	1	UniProt_SwissProt	P97608	37	139002	28	1	21	1	0.03	5-oxoprolinase OS=Rattus norvegicus GN=Oplah PE=1 SV=2
1589	1	UniProt_SwissProt	Q642A6	37	44918	7	1	7	1	0.09	von Willebrand factor A domain-containing protein 1 OS=Rattus norvegicus GN=Vwa1 PE=2 SV=1
1590	1	UniProt_SwissProt	Q4AE70	37	70923	17	1	10	1	0.05	Histone-arginine methyltransferase CARM1 OS=Rattus norvegicus GN=Carm1 PE=1 SV=1
1591	1	UniProt_SwissProt	Q9Z1N3	37	303417	107	1	87	1	0.01	Unconventional myosin-IXa OS=Rattus norvegicus GN=Myo9a PE=1 SV=1
1592	1	UniProt_SwissProt	Q5M9G9	37	71592	26	2	20	2	0.11	Protein TBRG4 OS=Rattus norvegicus GN=Tbrg4 PE=2 SV=1
1593	1	UniProt_SwissProt	P58405	37	87513	15	1	14	1	0.04	Striatin-3 OS=Rattus norvegicus GN=Strn3 PE=1 SV=2
1594	1	UniProt_SwissProt	O08619	37	83120	16	1	12	1	0.05	Coagulation factor XIII A chain OS=Rattus norvegicus GN=F13a1 PE=2 SV=3
1595	1	UniProt_SwissProt	Q3B7U2	37	53329	14	1	11	1	0.07	TATA box-binding protein-associated factor RNA polymerase I subunit A OS=Rattus norvegicus GN=Taf1a PE=1 SV=1
1596	1	UniProt_SwissProt	Q7TMD5	37	83549	21	1	19	1	0.05	Zinc finger CCCH domain-containing protein 14 OS=Rattus norvegicus GN=Zc3h14 PE=1 SV=1
1597	1	UniProt_SwissProt	O88902	37	163979	41	1	33	1	0.02	Tyrosine-protein phosphatase non-receptor type 23 (Fragment) OS=Rattus norvegicus GN=Ptpn23 PE=1 SV=2
1598	1	UniProt_SwissProt	O70377	37	23505	9	1	9	1	0.17	Synaptosomal-associated protein 23 OS=Rattus norvegicus GN=Snap23 PE=1 SV=1
1599	1	UniProt_SwissProt	Q7M6Z5	37	159865	85	1	67	1	0.02	Kinesin-like protein KIF27 OS=Rattus norvegicus GN=Kif27 PE=1 SV=1
1600	1	UniProt_SwissProt	P39947	37	32892	13	1	9	1	0.12	Cyclin-C OS=Rattus norvegicus GN=Ccnc PE=2 SV=2
1601	1	UniProt_SwissProt	Q5BK30	37	46685	13	1	7	1	0.08	Dynein assembly factor with WDR repeat domains 1 OS=Rattus norvegicus GN=Daw1 PE=2 SV=1
1602	1	UniProt_SwissProt	O35952	37	34544	8	1	7	1	0.11	Hydroxyacylglutathione hydrolase, mitochondrial OS=Rattus norvegicus GN=Hagh PE=1 SV=2
1603	1	UniProt_SwissProt	P86173	36	47317	9	1	8	1	0.08	Actin-like protein 6B OS=Rattus norvegicus GN=Actl6b PE=1 SV=2
1604	1	UniProt_SwissProt	Q6AY61	36	43645	11	1	10	1	0.09	Serine protease 23 OS=Rattus norvegicus GN=Prss23 PE=2 SV=1
1605	1	UniProt_SwissProt	F1LSG8	36	111973	27	1	21	1	0.03	Syndetin OS=Rattus norvegicus GN=Vps50 PE=1 SV=1
1606	1	UniProt_SwissProt	P53812	36	31715	18	1	14	1	0.13	Phosphatidylinositol transfer protein beta isoform OS=Rattus norvegicus GN=Pitpnb PE=1 SV=2
1607	1	UniProt_SwissProt	P11030	36	10021	6	1	6	1	0.44	Acyl-CoA-binding protein OS=Rattus norvegicus GN=Dbi PE=1 SV=3
1608	1	UniProt_SwissProt	Q8K4K5	36	113621	29	1	18	1	0.03	Lethal(2) giant larvae protein homolog 1 OS=Rattus norvegicus GN=Llgl1 PE=1 SV=1
1609	1	UniProt_SwissProt	P29995	36	310055	89	1	72	1	0.01	Inositol 1,4,5-trisphosphate receptor type 2 OS=Rattus norvegicus GN=Itpr2 PE=1 SV=1
1610	1	UniProt_SwissProt	Q9JLU4	35	186890	46	2	41	1	0.02	SH3 and multiple ankyrin repeat domains protein 3 OS=Rattus norvegicus GN=Shank3 PE=1 SV=3
1611	1	UniProt_SwissProt	Q5M9F8	35	89697	26	1	19	1	0.04	N-terminal kinase-like protein OS=Rattus norvegicus GN=Scyl1 PE=2 SV=1
1612	1	UniProt_SwissProt	P0C1X8	35	104438	26	1	21	1	0.04	AP2-associated protein kinase 1 OS=Rattus norvegicus GN=Aak1 PE=1 SV=1
1613	1	UniProt_SwissProt	P10959	35	60479	12	1	11	1	0.06	Carboxylesterase 1C OS=Rattus norvegicus GN=Ces1c PE=1 SV=3
1614	1	UniProt_SwissProt	Q6P9X4	35	19514	6	1	6	1	0.21	Protein tyrosine phosphatase type IVA 2 OS=Rattus norvegicus GN=Ptp4a2 PE=2 SV=1
1615	1	UniProt_SwissProt	P97738	35	47799	16	1	12	1	0.08	Neuronal pentraxin-2 OS=Rattus norvegicus GN=Nptx2 PE=1 SV=1
1616	1	UniProt_SwissProt	A2VD13	35	77814	27	1	21	1	0.05	Pentatricopeptide repeat-containing protein 1, mitochondrial OS=Rattus norvegicus GN=Ptcd1 PE=2 SV=1
1617	1	UniProt_SwissProt	P97615	35	18392	4	1	4	1	0.22	Thioredoxin, mitochondrial OS=Rattus norvegicus GN=Txn2 PE=2 SV=1
1618	1	UniProt_SwissProt	P61480	34	48046	14	1	10	1	0.08	Ribosome biogenesis protein WDR12 OS=Rattus norvegicus GN=Wdr12 PE=2 SV=1
1619	1	UniProt_SwissProt	P61928	34	11299	16	1	14	1	0.38	60S ribosomal protein L37 OS=Rattus norvegicus GN=Rpl37 PE=1 SV=2
1620	1	UniProt_SwissProt	O70595	34	93816	18	1	16	1	0.04	ATP-binding cassette sub-family B member 6, mitochondrial OS=Rattus norvegicus GN=Abcb6 PE=2 SV=1
1621	1	UniProt_SwissProt	P06494	34	142050	26	2	21	1	0.03	Receptor tyrosine-protein kinase erbB-2 OS=Rattus norvegicus GN=Erbb2 PE=1 SV=3
1622	1	UniProt_SwissProt	Q91ZW6	34	50106	19	1	14	1	0.08	Trimethyllysine dioxygenase, mitochondrial OS=Rattus norvegicus GN=Tmlhe PE=1 SV=2
1623	1	UniProt_SwissProt	Q5M7A7	34	18818	5	1	5	1	0.22	CB1 cannabinoid receptor-interacting protein 1 OS=Rattus norvegicus GN=Cnrip1 PE=1 SV=1
1624	1	UniProt_SwissProt	Q5I0H3	33	11607	11	1	10	1	0.37	Small ubiquitin-related modifier 1 OS=Rattus norvegicus GN=Sumo1 PE=1 SV=1
1625	1	UniProt_SwissProt	Q4G009	33	20765	11	1	8	1	0.2	Malignant T-cell-amplified sequence 1 OS=Rattus norvegicus GN=Mcts1 PE=2 SV=1
1626	1	UniProt_SwissProt	Q4V888	33	29089	5	1	4	1	0.14	Type 2 phosphatidylinositol 4,5-bisphosphate 4-phosphatase OS=Rattus norvegicus GN=Tmem55a PE=1 SV=1
1627	1	UniProt_SwissProt	Q7TT49	33	196590	86	1	71	1	0.02	Serine/threonine-protein kinase MRCK beta OS=Rattus norvegicus GN=Cdc42bpb PE=1 SV=1
1628	1	UniProt_SwissProt	Q63258	32	125371	26	1	19	1	0.03	Integrin alpha-7 OS=Rattus norvegicus GN=Itga7 PE=1 SV=2
1629	1	UniProt_SwissProt	O35923	32	376261	129	1	103	1	0.01	Breast cancer type 2 susceptibility protein homolog OS=Rattus norvegicus GN=Brca2 PE=1 SV=1
1630	1	UniProt_SwissProt	Q6Q0N3	32	64182	20	1	17	1	0.06	5'-nucleotidase domain-containing protein 2 OS=Rattus norvegicus GN=Nt5dc2 PE=2 SV=2
1631	1	UniProt_SwissProt	Q9WUF4	32	11370	5	1	5	1	0.38	Vesicle-associated membrane protein 8 OS=Rattus norvegicus GN=Vamp8 PE=1 SV=1
1632	1	UniProt_SwissProt	P80385	32	37534	6	1	4	1	0.11	5'-AMP-activated protein kinase subunit gamma-1 OS=Rattus norvegicus GN=Prkag1 PE=1 SV=3
1633	1	UniProt_SwissProt	Q6P720	32	64632	17	1	12	1	0.06	Rho guanine nucleotide exchange factor 25 OS=Rattus norvegicus GN=Arhgef25 PE=2 SV=1
1634	1	UniProt_SwissProt	Q66HF2	32	67560	13	1	11	1	0.06	Transmembrane 9 superfamily member 1 OS=Rattus norvegicus GN=Tm9sf1 PE=2 SV=1
1635	1	UniProt_SwissProt	Q3SWT5	32	51120	6	1	6	1	0.08	Solute carrier family 41 member 3 OS=Rattus norvegicus GN=Slc41a3 PE=2 SV=1
1636	1	UniProt_SwissProt	Q5U211	32	18808	11	1	10	1	0.22	Sorting nexin-3 OS=Rattus norvegicus GN=Snx3 PE=1 SV=1
1637	1	UniProt_SwissProt	Q62611	32	65162	36	1	25	1	0.06	Interleukin-1 receptor-like 1 OS=Rattus norvegicus GN=Il1rl1 PE=2 SV=1
1638	1	UniProt_SwissProt	P61131	31	38247	13	1	10	1	0.1	CMP-N-acetylneuraminate-beta-galactosamide-alpha-2,3-sialyltransferase 4 OS=Rattus norvegicus GN=St3gal4 PE=2 SV=1
1639	1	UniProt_SwissProt	Q62888	31	91474	14	1	10	1	0.04	Neuroligin-2 OS=Rattus norvegicus GN=Nlgn2 PE=1 SV=1
1640	1	UniProt_SwissProt	Q5BJP6	31	86602	20	1	18	1	0.04	Ribosome-releasing factor 2, mitochondrial OS=Rattus norvegicus GN=Gfm2 PE=2 SV=2
1641	1	UniProt_SwissProt	P86182	31	71324	20	1	19	1	0.05	Coiled-coil domain-containing protein 22 OS=Rattus norvegicus GN=Ccdc22 PE=1 SV=2
1642	1	UniProt_SwissProt	Q7TNJ2	29	239680	42	1	35	1	0.02	ATP-binding cassette sub-family A member 7 OS=Rattus norvegicus GN=Abca7 PE=1 SV=1

## Sheet: ST1B_Protein ID_22-SD-myo
Database	UniProt_SwissProt 20151126
Taxonomy	Rattus (7,954 sequences)
Timestamp	13 Jun 2016 at 14:36:07 GMT
Type of search	MS/MS Ion Search
Quantitation	None
Enzyme	Trypsin
Fixed modifications	Carbamidomethyl (C)
Variable modifications	Oxidation (M)
Mass values	Monoisotopic
Protein mass	Unrestricted
Peptide mass tolerance	10 ppm
Fragment mass tolerance	0.06 Da
Max missed cleavages	2
Instrument type	Q-Exactive
Number of queries	45649
Significance threshold p<	0.001001
Max. number of families	AUTO
Ions score or expect cut-off	0
Preferred taxonomy	All entries
Show Percolator scores?	no
Family	Member	Database	Accession	Score	Mass	Num. of matches	Num. of significant matches	Num. of sequences	Num. of significant sequences	emPAI	Description
1	1	UniProt_SwissProt	P02564	6802	223743	404	216	204	114	9.02	Myosin-7 OS=Rattus norvegicus GN=Myh7 PE=1 SV=2
1	2	UniProt_SwissProt	P02563	6423	224168	395	199	202	110	8.32	Myosin-6 OS=Rattus norvegicus GN=Myh6 PE=1 SV=2
1	3	UniProt_SwissProt	P30839	198	54503	38	9	19	7	0.74	Fatty aldehyde dehydrogenase OS=Rattus norvegicus GN=Aldh3a2 PE=1 SV=1
2	1	UniProt_SwissProt	P16086	4147	285261	292	132	203	102	2.99	Spectrin alpha chain, non-erythrocytic 1 OS=Rattus norvegicus GN=Sptan1 PE=1 SV=2
3	1	UniProt_SwissProt	P60711	3955	42052	215	141	31	20	12.31	Actin, cytoplasmic 1 OS=Rattus norvegicus GN=Actb PE=1 SV=1
3	2	UniProt_SwissProt	P63269	3140	42249	211	130	32	22	16.14	Actin, gamma-enteric smooth muscle OS=Rattus norvegicus GN=Actg2 PE=2 SV=1
3	3	UniProt_SwissProt	P68136	2807	42366	202	121	31	21	12.04	Actin, alpha skeletal muscle OS=Rattus norvegicus GN=Acta1 PE=1 SV=1
3	4	UniProt_SwissProt	Q5M7U6	374	44990	42	13	27	9	1.12	Actin-related protein 2 OS=Rattus norvegicus GN=Actr2 PE=2 SV=1
3	5	UniProt_SwissProt	P85515	288	42701	39	12	28	9	1.21	Alpha-centractin OS=Rattus norvegicus GN=Actr1a PE=1 SV=1
3	6	UniProt_SwissProt	D3ZZ80	96	200820	46	7	36	7	0.14	Obscurin-like protein 1 OS=Rattus norvegicus GN=Obsl1 PE=2 SV=3
4	1	UniProt_SwissProt	P30427	3794	535152	500	159	353	144	1.82	Plectin OS=Rattus norvegicus GN=Plec PE=1 SV=2
4	2	UniProt_SwissProt	P31000	3295	53757	185	109	57	37	19.35	Vimentin OS=Rattus norvegicus GN=Vim PE=1 SV=2
4	3	UniProt_SwissProt	P48675	1584	53481	99	58	48	33	10.73	Desmin OS=Rattus norvegicus GN=Des PE=1 SV=2
4	4	UniProt_SwissProt	P21531	393	46392	64	20	42	14	2.96	60S ribosomal protein L3 OS=Rattus norvegicus GN=Rpl3 PE=1 SV=3
4	5	UniProt_SwissProt	Q6IMF3	226	65190	20	8	14	6	0.5	Keratin, type II cytoskeletal 1 OS=Rattus norvegicus GN=Krt1 PE=2 SV=1
4	6	UniProt_SwissProt	Q6P6Q2	221	61959	48	12	33	9	0.73	Keratin, type II cytoskeletal 5 OS=Rattus norvegicus GN=Krt5 PE=1 SV=1
4	7	UniProt_SwissProt	P39052	220	98511	59	10	39	10	0.47	Dynamin-2 OS=Rattus norvegicus GN=Dnm2 PE=1 SV=1
4	8	UniProt_SwissProt	Q5M7V8	195	108302	86	7	72	7	0.28	Thyroid hormone receptor-associated protein 3 OS=Rattus norvegicus GN=Thrap3 PE=1 SV=1
4	9	UniProt_SwissProt	Q10758	183	53985	46	11	26	7	0.63	Keratin, type II cytoskeletal 8 OS=Rattus norvegicus GN=Krt8 PE=1 SV=3
4	10	UniProt_SwissProt	Q4FZU2	151	59555	41	5	32	4	0.29	Keratin, type II cytoskeletal 6A OS=Rattus norvegicus GN=Krt6a PE=1 SV=1
4	11	UniProt_SwissProt	Q6IG02	91	69484	14	5	12	4	0.24	Keratin, type II cytoskeletal 2 epidermal OS=Rattus norvegicus GN=Krt2 PE=3 SV=1
4	12	UniProt_SwissProt	P16884	82	115593	72	3	58	3	0.1	Neurofilament heavy polypeptide OS=Rattus norvegicus GN=Nefh PE=1 SV=4
5	1	UniProt_SwissProt	Q62812	2971	227566	235	93	167	72	2.61	Myosin-9 OS=Rattus norvegicus GN=Myh9 PE=1 SV=3
5	2	UniProt_SwissProt	Q9JLT0	1800	229793	192	56	138	44	1.1	Myosin-10 OS=Rattus norvegicus GN=Myh10 PE=1 SV=1
6	1	UniProt_SwissProt	P63039	2729	61088	111	75	49	32	10.11	60 kDa heat shock protein, mitochondrial OS=Rattus norvegicus GN=Hspd1 PE=1 SV=1
7	1	UniProt_SwissProt	P10719	2547	56318	122	84	31	24	10.12	ATP synthase subunit beta, mitochondrial OS=Rattus norvegicus GN=Atp5b PE=1 SV=2
8	1	UniProt_SwissProt	Q9Z1P2	2445	103466	139	81	76	49	6.2	Alpha-actinin-1 OS=Rattus norvegicus GN=Actn1 PE=1 SV=1
8	2	UniProt_SwissProt	Q9QXQ0	2291	105306	118	74	70	48	5.02	Alpha-actinin-4 OS=Rattus norvegicus GN=Actn4 PE=1 SV=2
8	3	UniProt_SwissProt	Q9Z2Q1	726	136328	71	30	50	26	1.18	Protein transport protein Sec31A OS=Rattus norvegicus GN=Sec31a PE=1 SV=2
9	1	UniProt_SwissProt	P38650	2369	534653	305	105	233	96	0.98	Cytoplasmic dynein 1 heavy chain 1 OS=Rattus norvegicus GN=Dync1h1 PE=1 SV=1
10	1	UniProt_SwissProt	P15999	2349	59831	117	71	48	31	8.65	ATP synthase subunit alpha, mitochondrial OS=Rattus norvegicus GN=Atp5a1 PE=1 SV=2
10	2	UniProt_SwissProt	Q6AYD3	311	43971	42	12	33	11	1.56	Proliferation-associated protein 2G4 OS=Rattus norvegicus GN=Pa2g4 PE=1 SV=1
11	1	UniProt_SwissProt	P11442	2247	193187	157	82	98	58	2.25	Clathrin heavy chain 1 OS=Rattus norvegicus GN=Cltc PE=1 SV=3
12	1	UniProt_SwissProt	P06761	2242	72473	112	71	53	35	6.62	78 kDa glucose-regulated protein OS=Rattus norvegicus GN=Hspa5 PE=1 SV=1
12	2	UniProt_SwissProt	P63018	1467	71055	93	57	45	31	5.77	Heat shock cognate 71 kDa protein OS=Rattus norvegicus GN=Hspa8 PE=1 SV=1
12	3	UniProt_SwissProt	P14659	530	69884	44	21	28	14	1.13	Heat shock-related 70 kDa protein 2 OS=Rattus norvegicus GN=Hspa2 PE=1 SV=2
12	4	UniProt_SwissProt	P0DMW0	461	70427	45	18	32	15	1.23	Heat shock 70 kDa protein 1A OS=Rattus norvegicus GN=Hspa1a PE=2 SV=1
13	1	UniProt_SwissProt	D3ZHA0	2174	293427	172	86	130	73	1.6	Filamin-C OS=Rattus norvegicus GN=Flnc PE=1 SV=1
14	1	UniProt_SwissProt	P04937	2153	275990	129	80	82	56	1.22	Fibronectin OS=Rattus norvegicus GN=Fn1 PE=1 SV=2
15	1	UniProt_SwissProt	P04764	1933	47440	79	55	29	18	4.73	Alpha-enolase OS=Rattus norvegicus GN=Eno1 PE=1 SV=4
15	2	UniProt_SwissProt	P07323	806	47510	38	20	25	12	1.58	Gamma-enolase OS=Rattus norvegicus GN=Eno2 PE=1 SV=2
16	1	UniProt_SwissProt	P11507	1849	116347	112	70	65	45	4.61	Sarcoplasmic/endoplasmic reticulum calcium ATPase 2 OS=Rattus norvegicus GN=Atp2a2 PE=1 SV=1
16	2	UniProt_SwissProt	P06685	1503	114293	88	44	55	32	2.29	Sodium/potassium-transporting ATPase subunit alpha-1 OS=Rattus norvegicus GN=Atp1a1 PE=1 SV=1
16	3	UniProt_SwissProt	Q64578	684	110707	73	22	50	16	0.79	Sarcoplasmic/endoplasmic reticulum calcium ATPase 1 OS=Rattus norvegicus GN=Atp2a1 PE=1 SV=1
16	4	UniProt_SwissProt	P06686	670	113457	57	20	39	15	0.76	Sodium/potassium-transporting ATPase subunit alpha-2 OS=Rattus norvegicus GN=Atp1a2 PE=1 SV=1
17	1	UniProt_SwissProt	P29457	1829	46602	95	62	36	23	7.82	Serpin H1 OS=Rattus norvegicus GN=Serpinh1 PE=1 SV=1
18	1	UniProt_SwissProt	P48721	1654	74097	103	48	61	30	4.36	Stress-70 protein, mitochondrial OS=Rattus norvegicus GN=Hspa9 PE=1 SV=3
19	1	UniProt_SwissProt	Q66HD0	1631	92998	135	73	67	37	4.74	Endoplasmin OS=Rattus norvegicus GN=Hsp90b1 PE=1 SV=2
19	2	UniProt_SwissProt	P34058	1498	83571	125	58	63	36	4.83	Heat shock protein HSP 90-beta OS=Rattus norvegicus GN=Hsp90ab1 PE=1 SV=4
19	3	UniProt_SwissProt	P82995	1387	85161	108	52	57	32	3.52	Heat shock protein HSP 90-alpha OS=Rattus norvegicus GN=Hsp90aa1 PE=1 SV=3
19	4	UniProt_SwissProt	Q5XHZ0	448	80639	46	15	35	15	1.02	Heat shock protein 75 kDa, mitochondrial OS=Rattus norvegicus GN=Trap1 PE=1 SV=1
19	5	UniProt_SwissProt	P13803	401	35272	31	16	19	13	2.97	Electron transfer flavoprotein subunit alpha, mitochondrial OS=Rattus norvegicus GN=Etfa PE=1 SV=4
19	6	UniProt_SwissProt	Q4G061	166	91253	55	9	42	9	0.45	Eukaryotic translation initiation factor 3 subunit B OS=Rattus norvegicus GN=Eif3b PE=1 SV=1
20	1	UniProt_SwissProt	P11980	1623	58294	112	58	51	29	9.25	Pyruvate kinase PKM OS=Rattus norvegicus GN=Pkm PE=1 SV=3
21	1	UniProt_SwissProt	P85972	1583	117112	158	59	98	45	4.03	Vinculin OS=Rattus norvegicus GN=Vcl PE=1 SV=1
22	1	UniProt_SwissProt	Q9ER34	1443	86121	97	54	46	29	3.07	Aconitate hydratase, mitochondrial OS=Rattus norvegicus GN=Aco2 PE=1 SV=2
23	1	UniProt_SwissProt	P02454	1390	138895	104	52	66	41	2.32	Collagen alpha-1(I) chain OS=Rattus norvegicus GN=Col1a1 PE=1 SV=5
24	1	UniProt_SwissProt	P11598	1376	57044	90	56	51	34	9.77	Protein disulfide-isomerase A3 OS=Rattus norvegicus GN=Pdia3 PE=1 SV=2
25	1	UniProt_SwissProt	P69897	1351	50095	88	56	31	21	7.84	Tubulin beta-5 chain OS=Rattus norvegicus GN=Tubb5 PE=1 SV=1
25	2	UniProt_SwissProt	P85108	1276	50274	78	50	27	18	5.49	Tubulin beta-2A chain OS=Rattus norvegicus GN=Tubb2a PE=1 SV=1
25	3	UniProt_SwissProt	Q6P9T8	1248	50225	91	48	31	18	5.52	Tubulin beta-4B chain OS=Rattus norvegicus GN=Tubb4b PE=1 SV=1
25	4	UniProt_SwissProt	Q4QRB4	806	50842	52	30	23	14	2.79	Tubulin beta-3 chain OS=Rattus norvegicus GN=Tubb3 PE=1 SV=1
26	1	UniProt_SwissProt	P56741	1350	141871	116	53	78	42	2.15	Myosin-binding protein C, cardiac-type OS=Rattus norvegicus GN=Mybpc3 PE=1 SV=2
27	1	UniProt_SwissProt	P05197	1305	96192	119	54	68	35	3.63	Elongation factor 2 OS=Rattus norvegicus GN=Eef2 PE=1 SV=4
28	1	UniProt_SwissProt	P68370	1295	50788	64	42	25	17	4.09	Tubulin alpha-1A chain OS=Rattus norvegicus GN=Tuba1a PE=1 SV=1
28	2	UniProt_SwissProt	Q6AYZ1	1135	50590	58	39	24	17	3.76	Tubulin alpha-1C chain OS=Rattus norvegicus GN=Tuba1c PE=1 SV=1
28	3	UniProt_SwissProt	Q5XIF6	1077	50634	53	36	22	15	3.42	Tubulin alpha-4A chain OS=Rattus norvegicus GN=Tuba4a PE=1 SV=1
29	1	UniProt_SwissProt	Q64428	1259	83297	87	45	51	29	3.27	Trifunctional enzyme subunit alpha, mitochondrial OS=Rattus norvegicus GN=Hadha PE=1 SV=2
30	1	UniProt_SwissProt	P48679	1250	74564	109	50	66	37	5.84	Prelamin-A/C OS=Rattus norvegicus GN=Lmna PE=1 SV=1
30	2	UniProt_SwissProt	P70615	875	66794	74	31	53	27	3.86	Lamin-B1 OS=Rattus norvegicus GN=Lmnb1 PE=1 SV=3
31	1	UniProt_SwissProt	P04636	1246	36117	61	40	25	18	7.86	Malate dehydrogenase, mitochondrial OS=Rattus norvegicus GN=Mdh2 PE=1 SV=2
32	1	UniProt_SwissProt	P04797	1196	36090	56	33	23	14	6.98	Glyceraldehyde-3-phosphate dehydrogenase OS=Rattus norvegicus GN=Gapdh PE=1 SV=3
33	1	UniProt_SwissProt	Q63617	1186	111448	102	36	60	27	1.5	Hypoxia up-regulated protein 1 OS=Rattus norvegicus GN=Hyou1 PE=1 SV=1
33	2	UniProt_SwissProt	O88600	867	94795	62	23	48	21	1.31	Heat shock 70 kDa protein 4 OS=Rattus norvegicus GN=Hspa4 PE=1 SV=1
33	3	UniProt_SwissProt	Q62952	682	62327	45	24	28	19	2.56	Dihydropyrimidinase-related protein 3 OS=Rattus norvegicus GN=Dpysl3 PE=1 SV=2
33	4	UniProt_SwissProt	P47942	609	62638	41	20	29	19	2.14	Dihydropyrimidinase-related protein 2 OS=Rattus norvegicus GN=Dpysl2 PE=1 SV=1
33	5	UniProt_SwissProt	Q66HA8	368	97327	45	12	34	12	0.59	Heat shock protein 105 kDa OS=Rattus norvegicus GN=Hsph1 PE=1 SV=1
33	6	UniProt_SwissProt	P18298	189	44030	26	5	17	5	0.53	S-adenosylmethionine synthase isoform type-2 OS=Rattus norvegicus GN=Mat2a PE=1 SV=1
34	1	UniProt_SwissProt	P54001	1156	61202	76	43	41	27	4.97	Prolyl 4-hydroxylase subunit alpha-1 OS=Rattus norvegicus GN=P4ha1 PE=2 SV=2
35	1	UniProt_SwissProt	P46462	1141	89977	106	45	65	33	3.35	Transitional endoplasmic reticulum ATPase OS=Rattus norvegicus GN=Vcp PE=1 SV=3
36	1	UniProt_SwissProt	P04785	1108	57315	104	51	51	31	7.76	Protein disulfide-isomerase OS=Rattus norvegicus GN=P4hb PE=1 SV=2
37	1	UniProt_SwissProt	Q05962	1102	33196	74	46	22	17	9.68	ADP/ATP translocase 1 OS=Rattus norvegicus GN=Slc25a4 PE=1 SV=3
37	2	UniProt_SwissProt	Q09073	945	33108	73	42	27	18	9.76	ADP/ATP translocase 2 OS=Rattus norvegicus GN=Slc25a5 PE=1 SV=3
38	1	UniProt_SwissProt	P16617	1089	44909	74	34	39	21	7.08	Phosphoglycerate kinase 1 OS=Rattus norvegicus GN=Pgk1 PE=1 SV=2
39	1	UniProt_SwissProt	O35763	1086	67868	110	41	66	32	5.27	Moesin OS=Rattus norvegicus GN=Msn PE=1 SV=3
39	2	UniProt_SwissProt	P31977	450	69462	94	20	59	18	1.66	Ezrin OS=Rattus norvegicus GN=Ezr PE=1 SV=3
40	1	UniProt_SwissProt	Q920L2	992	72596	77	35	43	22	2.31	Succinate dehydrogenase [ubiquinone] flavoprotein subunit, mitochondrial OS=Rattus norvegicus GN=Sdha PE=1 SV=1
41	1	UniProt_SwissProt	Q00715	990	13982	52	28	17	8	12.77	Histone H2B type 1 OS=Rattus norvegicus PE=1 SV=2
41	2	UniProt_SwissProt	Q00729	191	14273	35	11	15	6	3.66	Histone H2B type 1-A OS=Rattus norvegicus GN=Hist1h2ba PE=1 SV=2
42	1	UniProt_SwissProt	P02466	990	129999	92	38	62	32	1.54	Collagen alpha-2(I) chain OS=Rattus norvegicus GN=Col1a2 PE=1 SV=3
43	1	UniProt_SwissProt	Q5XIM9	981	57764	63	35	42	29	6.56	T-complex protein 1 subunit beta OS=Rattus norvegicus GN=Cct2 PE=1 SV=3
44	1	UniProt_SwissProt	P38659	966	73017	71	28	47	21	2.28	Protein disulfide-isomerase A4 OS=Rattus norvegicus GN=Pdia4 PE=1 SV=2
45	1	UniProt_SwissProt	P48037	948	76106	105	38	59	30	3.65	Annexin A6 OS=Rattus norvegicus GN=Anxa6 PE=1 SV=2
46	1	UniProt_SwissProt	Q5XI78	945	117419	82	44	55	32	1.99	2-oxoglutarate dehydrogenase, mitochondrial OS=Rattus norvegicus GN=Ogdh PE=1 SV=1
47	1	UniProt_SwissProt	P18418	929	48137	68	40	29	19	3.76	Calreticulin OS=Rattus norvegicus GN=Calr PE=1 SV=1
48	1	UniProt_SwissProt	P62944	913	105398	66	32	48	26	1.54	AP-2 complex subunit beta OS=Rattus norvegicus GN=Ap2b1 PE=1 SV=1
48	2	UniProt_SwissProt	P52303	500	105377	50	16	41	16	0.78	AP-1 complex subunit beta-1 OS=Rattus norvegicus GN=Ap1b1 PE=1 SV=1
49	1	UniProt_SwissProt	Q00657	903	252438	58	26	47	24	0.43	Chondroitin sulfate proteoglycan 4 OS=Rattus norvegicus GN=Cspg4 PE=1 SV=2
50	1	UniProt_SwissProt	P08733	870	18868	56	40	20	15	49.52	Myosin regulatory light chain 2, ventricular/cardiac muscle isoform OS=Rattus norvegicus GN=Myl2 PE=1 SV=2
50	2	UniProt_SwissProt	P13832	406	19940	25	12	15	7	4.31	Myosin regulatory light chain RLC-A OS=Rattus norvegicus GN=Rlc-a PE=2 SV=2
50	3	UniProt_SwissProt	Q64122	219	19765	16	9	9	6	2.72	Myosin regulatory light polypeptide 9 OS=Rattus norvegicus GN=Myl9 PE=1 SV=2
51	1	UniProt_SwissProt	Q66HF1	853	80331	75	30	49	26	2.39	NADH-ubiquinone oxidoreductase 75 kDa subunit, mitochondrial OS=Rattus norvegicus GN=Ndufs1 PE=1 SV=1
52	1	UniProt_SwissProt	P14668	851	35779	39	25	22	15	4.35	Annexin A5 OS=Rattus norvegicus GN=Anxa5 PE=1 SV=3
53	1	UniProt_SwissProt	Q62826	849	74076	100	32	68	27	3.17	Heterogeneous nuclear ribonucleoprotein M OS=Rattus norvegicus GN=Hnrnpm PE=1 SV=4
54	1	UniProt_SwissProt	Q9Z1A6	846	142066	108	32	78	28	1.17	Vigilin OS=Rattus norvegicus GN=Hdlbp PE=1 SV=1
55	1	UniProt_SwissProt	Q5SGE0	841	157808	119	33	83	30	1.05	Leucine-rich PPR motif-containing protein, mitochondrial OS=Rattus norvegicus GN=Lrpprc PE=1 SV=1
55	2	UniProt_SwissProt	Q641Z4	69	43133	18	3	11	3	0.3	Cyclin-dependent kinase 9 OS=Rattus norvegicus GN=Cdk9 PE=2 SV=1
56	1	UniProt_SwissProt	P56574	840	51391	74	40	39	24	6.22	Isocitrate dehydrogenase [NADP], mitochondrial OS=Rattus norvegicus GN=Idh2 PE=1 SV=2
56	2	UniProt_SwissProt	P41562	344	47047	36	13	29	11	1.41	Isocitrate dehydrogenase [NADP] cytoplasmic OS=Rattus norvegicus GN=Idh1 PE=1 SV=1
57	1	UniProt_SwissProt	P05708	836	103540	94	36	76	33	2.22	Hexokinase-1 OS=Rattus norvegicus GN=Hk1 PE=1 SV=4
57	2	UniProt_SwissProt	P27881	669	103960	83	26	63	25	1.48	Hexokinase-2 OS=Rattus norvegicus GN=Hk2 PE=1 SV=1
57	3	UniProt_SwissProt	Q5RK27	146	120669	48	7	34	7	0.25	Solute carrier family 12 member 7 OS=Rattus norvegicus GN=Slc12a7 PE=2 SV=2
57	4	UniProt_SwissProt	Q63632	124	121690	30	4	21	4	0.13	Solute carrier family 12 member 4 OS=Rattus norvegicus GN=Slc12a4 PE=1 SV=1
58	1	UniProt_SwissProt	P04642	828	36712	68	34	30	21	8.44	L-lactate dehydrogenase A chain OS=Rattus norvegicus GN=Ldha PE=1 SV=1
58	2	UniProt_SwissProt	P42123	434	36874	43	16	23	14	3.6	L-lactate dehydrogenase B chain OS=Rattus norvegicus GN=Ldhb PE=1 SV=2
59	1	UniProt_SwissProt	Q62969	827	57206	58	29	38	21	3.55	Prostacyclin synthase OS=Rattus norvegicus GN=Ptgis PE=2 SV=1
60	1	UniProt_SwissProt	P62630	812	50424	86	41	30	17	3.45	Elongation factor 1-alpha 1 OS=Rattus norvegicus GN=Eef1a1 PE=2 SV=1
60	2	UniProt_SwissProt	P62632	562	50764	43	23	24	12	1.62	Elongation factor 1-alpha 2 OS=Rattus norvegicus GN=Eef1a2 PE=1 SV=1
61	1	UniProt_SwissProt	Q68FY0	795	53500	46	26	26	15	2.31	Cytochrome b-c1 complex subunit 1, mitochondrial OS=Rattus norvegicus GN=Uqcrc1 PE=1 SV=1
62	1	UniProt_SwissProt	Q5XFX0	794	22550	46	28	18	15	21.96	Transgelin-2 OS=Rattus norvegicus GN=Tagln2 PE=1 SV=1
63	1	UniProt_SwissProt	Q07936	791	38939	67	26	38	17	4.66	Annexin A2 OS=Rattus norvegicus GN=Anxa2 PE=1 SV=2
64	1	UniProt_SwissProt	Q811A3	783	85116	68	33	48	27	2.46	Procollagen-lysine,2-oxoglutarate 5-dioxygenase 2 OS=Rattus norvegicus GN=Plod2 PE=2 SV=1
64	2	UniProt_SwissProt	Q5U367	281	85577	33	12	29	12	0.7	Procollagen-lysine,2-oxoglutarate 5-dioxygenase 3 OS=Rattus norvegicus GN=Plod3 PE=2 SV=1
65	1	UniProt_SwissProt	Q6P502	773	61179	64	25	44	20	3.13	T-complex protein 1 subunit gamma OS=Rattus norvegicus GN=Cct3 PE=1 SV=1
66	1	UniProt_SwissProt	Q3KR86	770	67477	51	25	43	22	2.82	MICOS complex subunit Mic60 (Fragment) OS=Rattus norvegicus GN=Immt PE=1 SV=1
67	1	UniProt_SwissProt	Q62736	768	60662	86	24	54	21	2.92	Non-muscle caldesmon OS=Rattus norvegicus GN=Cald1 PE=1 SV=1
68	1	UniProt_SwissProt	Q9Z2L0	755	30851	32	21	20	13	3.83	Voltage-dependent anion-selective channel protein 1 OS=Rattus norvegicus GN=Vdac1 PE=1 SV=4
68	2	UniProt_SwissProt	P81155	372	32353	16	11	12	9	1.84	Voltage-dependent anion-selective channel protein 2 OS=Rattus norvegicus GN=Vdac2 PE=1 SV=2
68	3	UniProt_SwissProt	Q9R1Z0	251	31178	22	9	17	8	1.61	Voltage-dependent anion-selective channel protein 3 OS=Rattus norvegicus GN=Vdac3 PE=1 SV=2
69	1	UniProt_SwissProt	P25235	740	69149	40	24	26	17	1.67	Dolichyl-diphosphooligosaccharide--protein glycosyltransferase subunit 2 OS=Rattus norvegicus GN=Rpn2 PE=2 SV=2
70	1	UniProt_SwissProt	Q62638	733	137347	87	27	67	24	0.99	Golgi apparatus protein 1 OS=Rattus norvegicus GN=Glg1 PE=1 SV=1
71	1	UniProt_SwissProt	P13437	726	42244	36	22	20	17	5.45	3-ketoacyl-CoA thiolase, mitochondrial OS=Rattus norvegicus GN=Acaa2 PE=2 SV=1
72	1	UniProt_SwissProt	P07153	723	68376	64	28	46	24	2.76	Dolichyl-diphosphooligosaccharide--protein glycosyltransferase subunit 1 OS=Rattus norvegicus GN=Rpn1 PE=2 SV=1
73	1	UniProt_SwissProt	P52296	712	98373	45	21	34	19	1.08	Importin subunit beta-1 OS=Rattus norvegicus GN=Kpnb1 PE=1 SV=1
74	1	UniProt_SwissProt	Q5U300	712	118910	61	26	43	22	1.01	Ubiquitin-like modifier-activating enzyme 1 OS=Rattus norvegicus GN=Uba1 PE=1 SV=1
75	1	UniProt_SwissProt	A7VJC2	710	37512	45	25	25	15	5.04	Heterogeneous nuclear ribonucleoproteins A2/B1 OS=Rattus norvegicus GN=Hnrnpa2b1 PE=1 SV=1
75	2	UniProt_SwissProt	P04256	594	34362	41	22	23	13	4.12	Heterogeneous nuclear ribonucleoprotein A1 OS=Rattus norvegicus GN=Hnrnpa1 PE=1 SV=3
75	3	UniProt_SwissProt	Q6URK4	385	39856	49	21	29	13	2.74	Heterogeneous nuclear ribonucleoprotein A3 OS=Rattus norvegicus GN=Hnrnpa3 PE=1 SV=1
75	4	UniProt_SwissProt	Q2TA68	273	111751	82	16	57	16	0.72	Dynamin-like 120 kDa protein, mitochondrial OS=Rattus norvegicus GN=Opa1 PE=1 SV=1
76	1	UniProt_SwissProt	P61980	709	51230	54	29	35	20	3.67	Heterogeneous nuclear ribonucleoprotein K OS=Rattus norvegicus GN=Hnrnpk PE=1 SV=1
77	1	UniProt_SwissProt	P23514	708	108083	64	28	49	23	1.32	Coatomer subunit beta OS=Rattus norvegicus GN=Copb1 PE=1 SV=1
78	1	UniProt_SwissProt	P45953	708	71047	55	18	34	14	1.1	Very long-chain specific acyl-CoA dehydrogenase, mitochondrial OS=Rattus norvegicus GN=Acadvl PE=1 SV=1
79	1	UniProt_SwissProt	O70199	703	55542	36	20	25	17	2.17	UDP-glucose 6-dehydrogenase OS=Rattus norvegicus GN=Ugdh PE=1 SV=1
80	1	UniProt_SwissProt	Q9JLA3	696	177061	79	27	61	26	0.74	UDP-glucose:glycoprotein glucosyltransferase 1 OS=Rattus norvegicus GN=Uggt1 PE=1 SV=2
81	1	UniProt_SwissProt	P35565	688	67612	53	35	35	24	2.82	Calnexin OS=Rattus norvegicus GN=Canx PE=1 SV=1
82	1	UniProt_SwissProt	P85834	688	49890	49	24	30	19	3.2	Elongation factor Tu, mitochondrial OS=Rattus norvegicus GN=Tufm PE=1 SV=1
82	2	UniProt_SwissProt	P97629	376	117640	43	14	28	13	0.52	Leucyl-cystinyl aminopeptidase OS=Rattus norvegicus GN=Lnpep PE=1 SV=1
82	3	UniProt_SwissProt	Q5XI81	268	64307	39	9	29	9	0.7	Fragile X mental retardation syndrome-related protein 1 OS=Rattus norvegicus GN=Fxr1 PE=1 SV=1
82	4	UniProt_SwissProt	Q80WE1	69	67025	26	4	21	4	0.25	Fragile X mental retardation protein 1 homolog OS=Rattus norvegicus GN=Fmr1 PE=1 SV=2
83	1	UniProt_SwissProt	P05065	688	39783	57	32	32	21	6.26	Fructose-bisphosphate aldolase A OS=Rattus norvegicus GN=Aldoa PE=1 SV=2
83	2	UniProt_SwissProt	P09117	239	39658	29	11	20	7	0.94	Fructose-bisphosphate aldolase C OS=Rattus norvegicus GN=Aldoc PE=1 SV=3
84	1	UniProt_SwissProt	Q924S5	685	106296	71	25	58	24	1.35	Lon protease homolog, mitochondrial OS=Rattus norvegicus GN=Lonp1 PE=2 SV=1
85	1	UniProt_SwissProt	Q66X93	679	102573	78	32	60	27	1.71	Staphylococcal nuclease domain-containing protein 1 OS=Rattus norvegicus GN=Snd1 PE=1 SV=1
86	1	UniProt_SwissProt	Q60587	677	51667	53	26	28	18	3.62	Trifunctional enzyme subunit beta, mitochondrial OS=Rattus norvegicus GN=Hadhb PE=1 SV=1
87	1	UniProt_SwissProt	Q00438	674	59545	47	26	30	16	2.13	Polypyrimidine tract-binding protein 1 OS=Rattus norvegicus GN=Ptbp1 PE=1 SV=1
88	1	UniProt_SwissProt	Q9WU82	670	86027	46	22	34	19	1.3	Catenin beta-1 OS=Rattus norvegicus GN=Ctnnb1 PE=1 SV=1
88	2	UniProt_SwissProt	Q6P0K8	544	82490	42	19	32	17	1.18	Junction plakoglobin OS=Rattus norvegicus GN=Jup PE=1 SV=1
89	1	UniProt_SwissProt	P62260	664	29326	40	22	24	15	7.73	14-3-3 protein epsilon OS=Rattus norvegicus GN=Ywhae PE=1 SV=1
89	2	UniProt_SwissProt	P63102	562	27925	46	20	21	14	6.4	14-3-3 protein zeta/delta OS=Rattus norvegicus GN=Ywhaz PE=1 SV=1
89	3	UniProt_SwissProt	P61983	435	28456	39	21	24	15	9.64	14-3-3 protein gamma OS=Rattus norvegicus GN=Ywhag PE=1 SV=2
89	4	UniProt_SwissProt	P68255	422	28046	39	17	21	12	4.63	14-3-3 protein theta OS=Rattus norvegicus GN=Ywhaq PE=1 SV=1
89	5	UniProt_SwissProt	P68511	406	28365	41	20	22	15	8.33	14-3-3 protein eta OS=Rattus norvegicus GN=Ywhah PE=1 SV=2
89	6	UniProt_SwissProt	P35213	396	28151	39	17	19	10	3.9	14-3-3 protein beta/alpha OS=Rattus norvegicus GN=Ywhab PE=1 SV=3
90	1	UniProt_SwissProt	Q2PQA9	662	110204	66	22	52	19	0.92	Kinesin-1 heavy chain OS=Rattus norvegicus GN=Kif5b PE=1 SV=1
91	1	UniProt_SwissProt	P18484	657	104891	59	24	46	23	1.29	AP-2 complex subunit alpha-2 OS=Rattus norvegicus GN=Ap2a2 PE=1 SV=3
92	1	UniProt_SwissProt	O35821	656	153046	82	22	62	21	0.72	Myb-binding protein 1A OS=Rattus norvegicus GN=Mybbp1a PE=1 SV=2
93	1	UniProt_SwissProt	P62804	656	11360	31	23	11	8	23.85	Histone H4 OS=Rattus norvegicus GN=Hist1h4b PE=1 SV=2
94	1	UniProt_SwissProt	Q6NYB7	656	22891	29	20	20	14	12.48	Ras-related protein Rab-1A OS=Rattus norvegicus GN=Rab1A PE=1 SV=3
94	2	UniProt_SwissProt	P10536	443	22320	20	15	12	9	5.25	Ras-related protein Rab-1B OS=Rattus norvegicus GN=Rab1b PE=1 SV=1
94	3	UniProt_SwissProt	P61107	342	24140	20	12	13	10	3.69	Ras-related protein Rab-14 OS=Rattus norvegicus GN=Rab14 PE=1 SV=3
94	4	UniProt_SwissProt	P35280	226	23824	22	8	15	6	1.55	Ras-related protein Rab-8A OS=Rattus norvegicus GN=Rab8a PE=1 SV=2
94	5	UniProt_SwissProt	P51146	138	23899	14	5	11	3	0.6	Ras-related protein Rab-4B OS=Rattus norvegicus GN=Rab4b PE=2 SV=1
94	6	UniProt_SwissProt	P70550	132	23759	20	6	14	4	0.87	Ras-related protein Rab-8B OS=Rattus norvegicus GN=Rab8b PE=1 SV=1
94	7	UniProt_SwissProt	P35281	121	23072	16	6	10	4	0.9	Ras-related protein Rab-10 OS=Rattus norvegicus GN=Rab10 PE=1 SV=1
94	8	UniProt_SwissProt	Q9WVB1	99	23689	16	6	11	4	0.88	Ras-related protein Rab-6A OS=Rattus norvegicus GN=Rab6a PE=1 SV=2
94	9	UniProt_SwissProt	P35286	98	23058	18	2	13	2	0.38	Ras-related protein Rab-13 OS=Rattus norvegicus GN=Rab13 PE=1 SV=2
94	10	UniProt_SwissProt	P35284	75	27596	21	4	13	2	0.31	Ras-related protein Rab-12 OS=Rattus norvegicus GN=Rab12 PE=1 SV=2
95	1	UniProt_SwissProt	P07150	654	39147	59	21	34	16	3.63	Annexin A1 OS=Rattus norvegicus GN=Anxa1 PE=1 SV=2
95	2	UniProt_SwissProt	Q9Z2J4	137	78630	77	5	59	5	0.27	Nexilin OS=Rattus norvegicus GN=Nexn PE=1 SV=1
96	1	UniProt_SwissProt	Q9JK11	643	126766	61	21	43	19	0.76	Reticulon-4 OS=Rattus norvegicus GN=Rtn4 PE=1 SV=1
97	1	UniProt_SwissProt	Q4FZT9	641	100922	59	32	40	27	1.86	26S proteasome non-ATPase regulatory subunit 2 OS=Rattus norvegicus GN=Psmd2 PE=1 SV=1
98	1	UniProt_SwissProt	O35413	637	135114	77	27	58	22	0.85	Sorbin and SH3 domain-containing protein 2 OS=Rattus norvegicus GN=Sorbs2 PE=1 SV=2
99	1	UniProt_SwissProt	Q4AEF8	636	98806	57	27	46	21	1.32	Coatomer subunit gamma-1 OS=Rattus norvegicus GN=Copg1 PE=2 SV=1
99	2	UniProt_SwissProt	D4ABY2	164	81463	31	5	22	5	0.26	Coatomer subunit gamma-2 OS=Rattus norvegicus GN=Copg2 PE=3 SV=2
100	1	UniProt_SwissProt	P47860	633	86635	47	23	38	21	1.61	ATP-dependent 6-phosphofructokinase, platelet type OS=Rattus norvegicus GN=Pfkp PE=1 SV=2
100	2	UniProt_SwissProt	P30835	564	86083	50	21	39	17	1.2	ATP-dependent 6-phosphofructokinase, liver type OS=Rattus norvegicus GN=Pfkl PE=1 SV=3
100	3	UniProt_SwissProt	P47858	106	86361	38	7	26	6	0.3	ATP-dependent 6-phosphofructokinase, muscle type OS=Rattus norvegicus GN=Pfkm PE=1 SV=3
101	1	UniProt_SwissProt	Q63081	633	48542	39	17	29	12	1.54	Protein disulfide-isomerase A6 OS=Rattus norvegicus GN=Pdia6 PE=1 SV=2
102	1	UniProt_SwissProt	Q1JU68	629	163496	154	28	116	24	0.78	Eukaryotic translation initiation factor 3 subunit A OS=Rattus norvegicus GN=Eif3a PE=2 SV=2
103	1	UniProt_SwissProt	P13084	628	32711	38	21	23	12	4.55	Nucleophosmin OS=Rattus norvegicus GN=Npm1 PE=1 SV=1
104	1	UniProt_SwissProt	P14408	605	54714	47	20	29	17	2.45	Fumarate hydratase, mitochondrial OS=Rattus norvegicus GN=Fh PE=1 SV=1
105	1	UniProt_SwissProt	P13941	604	140162	58	22	38	19	0.72	Collagen alpha-1(III) chain OS=Rattus norvegicus GN=Col3a1 PE=2 SV=3
106	1	UniProt_SwissProt	P50475	598	107522	84	22	60	21	1.09	Alanine--tRNA ligase, cytoplasmic OS=Rattus norvegicus GN=Aars PE=1 SV=3
107	1	UniProt_SwissProt	Q7TPB1	598	58576	50	26	33	23	3.39	T-complex protein 1 subunit delta OS=Rattus norvegicus GN=Cct4 PE=1 SV=3
107	2	UniProt_SwissProt	Q68FQ0	559	59955	73	25	42	19	2.52	T-complex protein 1 subunit epsilon OS=Rattus norvegicus GN=Cct5 PE=1 SV=1
108	1	UniProt_SwissProt	P13383	598	77158	70	22	57	20	1.66	Nucleolin OS=Rattus norvegicus GN=Ncl PE=1 SV=3
109	1	UniProt_SwissProt	P15650	588	48242	47	22	30	18	3.39	Long-chain specific acyl-CoA dehydrogenase, mitochondrial OS=Rattus norvegicus GN=Acadl PE=1 SV=1
110	1	UniProt_SwissProt	P32551	587	48423	39	24	25	19	3.38	Cytochrome b-c1 complex subunit 2, mitochondrial OS=Rattus norvegicus GN=Uqcrc2 PE=1 SV=2
111	1	UniProt_SwissProt	P50399	587	51018	54	24	38	18	3.06	Rab GDP dissociation inhibitor beta OS=Rattus norvegicus GN=Gdi2 PE=1 SV=2
111	2	UniProt_SwissProt	P50398	269	51074	44	13	29	11	1.25	Rab GDP dissociation inhibitor alpha OS=Rattus norvegicus GN=Gdi1 PE=1 SV=1
112	1	UniProt_SwissProt	Q9Z1X1	586	121369	64	20	48	17	0.7	Extended synaptotagmin-1 OS=Rattus norvegicus GN=Esyt1 PE=1 SV=1
113	1	UniProt_SwissProt	P11884	585	56966	44	21	30	18	2.29	Aldehyde dehydrogenase, mitochondrial OS=Rattus norvegicus GN=Aldh2 PE=1 SV=1
114	1	UniProt_SwissProt	Q68FR6	584	50371	58	25	34	18	3.13	Elongation factor 1-gamma OS=Rattus norvegicus GN=Eef1g PE=2 SV=3
115	1	UniProt_SwissProt	P04897	582	41043	37	19	25	14	2.6	Guanine nucleotide-binding protein G(i) subunit alpha-2 OS=Rattus norvegicus GN=Gnai2 PE=1 SV=3
115	2	UniProt_SwissProt	P15178	313	57546	48	13	28	13	1.34	Aspartate--tRNA ligase, cytoplasmic OS=Rattus norvegicus GN=Dars PE=2 SV=1
115	3	UniProt_SwissProt	P08753	298	41066	33	11	26	8	1.08	Guanine nucleotide-binding protein G(k) subunit alpha OS=Rattus norvegicus GN=Gnai3 PE=1 SV=3
115	4	UniProt_SwissProt	P59215	264	40613	19	11	14	8	1.3	Guanine nucleotide-binding protein G(o) subunit alpha OS=Rattus norvegicus GN=Gnao1 PE=1 SV=2
115	5	UniProt_SwissProt	P63095	252	46091	34	9	23	8	0.92	Guanine nucleotide-binding protein G(s) subunit alpha isoforms short OS=Rattus norvegicus GN=Gnas PE=1 SV=1
115	6	UniProt_SwissProt	Q99PK0	66	100733	45	2	28	2	0.08	Pre-mRNA-splicing factor SYF1 OS=Rattus norvegicus GN=Xab2 PE=2 SV=1
116	1	UniProt_SwissProt	P63245	579	35511	30	20	22	15	3.87	Guanine nucleotide-binding protein subunit beta-2-like 1 OS=Rattus norvegicus GN=Gnb2l1 PE=1 SV=3
117	1	UniProt_SwissProt	P85125	576	43882	53	15	34	12	1.8	Polymerase I and transcript release factor OS=Rattus norvegicus GN=Ptrf PE=1 SV=1
118	1	UniProt_SwissProt	P48500	559	27345	35	20	17	12	4.15	Triosephosphate isomerase OS=Rattus norvegicus GN=Tpi1 PE=1 SV=2
119	1	UniProt_SwissProt	P45592	558	18749	37	19	21	14	14.82	Cofilin-1 OS=Rattus norvegicus GN=Cfl1 PE=1 SV=3
119	2	UniProt_SwissProt	Q7M0E3	255	18807	23	9	16	7	3.85	Destrin OS=Rattus norvegicus GN=Dstn PE=1 SV=3
120	1	UniProt_SwissProt	Q62703	553	37410	23	14	18	12	2.33	Reticulocalbin-2 OS=Rattus norvegicus GN=Rcn2 PE=1 SV=2
121	1	UniProt_SwissProt	O35567	553	64681	49	18	36	15	1.4	Bifunctional purine biosynthesis protein PURH OS=Rattus norvegicus GN=Atic PE=1 SV=2
122	1	UniProt_SwissProt	P49432	551	39299	27	14	17	10	2.14	Pyruvate dehydrogenase E1 component subunit beta, mitochondrial OS=Rattus norvegicus GN=Pdhb PE=1 SV=2
123	1	UniProt_SwissProt	P28480	548	60835	61	24	37	21	2.91	T-complex protein 1 subunit alpha OS=Rattus norvegicus GN=Tcp1 PE=1 SV=1
124	1	UniProt_SwissProt	Q63321	547	84130	45	20	33	18	1.24	Procollagen-lysine,2-oxoglutarate 5-dioxygenase 1 OS=Rattus norvegicus GN=Plod1 PE=2 SV=1
125	1	UniProt_SwissProt	P50753	540	35709	61	20	32	12	2.52	Troponin T, cardiac muscle OS=Rattus norvegicus GN=Tnnt2 PE=1 SV=2
126	1	UniProt_SwissProt	Q8VHV7	531	49442	36	16	22	10	1.14	Heterogeneous nuclear ribonucleoprotein H OS=Rattus norvegicus GN=Hnrnph1 PE=1 SV=2
126	2	UniProt_SwissProt	Q794E4	482	46043	33	16	21	10	1.26	Heterogeneous nuclear ribonucleoprotein F OS=Rattus norvegicus GN=Hnrnpf PE=1 SV=3
126	3	UniProt_SwissProt	Q6AY09	466	49547	38	16	23	10	1.31	Heterogeneous nuclear ribonucleoprotein H2 OS=Rattus norvegicus GN=Hnrnph2 PE=1 SV=1
127	1	UniProt_SwissProt	O70351	531	27343	39	14	21	12	4.15	3-hydroxyacyl-CoA dehydrogenase type-2 OS=Rattus norvegicus GN=Hsd17b10 PE=1 SV=3
128	1	UniProt_SwissProt	Q3MIE4	530	43319	40	19	22	13	3.01	Synaptic vesicle membrane protein VAT-1 homolog OS=Rattus norvegicus GN=Vat1 PE=1 SV=1
129	1	UniProt_SwissProt	P49242	529	30154	49	19	30	13	4.66	40S ribosomal protein S3a OS=Rattus norvegicus GN=Rps3a PE=1 SV=2
130	1	UniProt_SwissProt	P97536	529	137985	59	22	44	19	0.68	Cullin-associated NEDD8-dissociated protein 1 OS=Rattus norvegicus GN=Cand1 PE=1 SV=1
131	1	UniProt_SwissProt	Q9JM53	527	66966	62	24	43	20	2.27	Apoptosis-inducing factor 1, mitochondrial OS=Rattus norvegicus GN=Aifm1 PE=1 SV=1
131	2	UniProt_SwissProt	P84092	178	49965	30	9	25	8	0.83	AP-2 complex subunit mu OS=Rattus norvegicus GN=Ap2m1 PE=1 SV=1
132	1	UniProt_SwissProt	Q07009	525	80724	40	18	32	17	1.22	Calpain-2 catalytic subunit OS=Rattus norvegicus GN=Capn2 PE=1 SV=3
133	1	UniProt_SwissProt	Q68FU3	518	27898	39	19	21	14	6.46	Electron transfer flavoprotein subunit beta OS=Rattus norvegicus GN=Etfb PE=2 SV=3
134	1	UniProt_SwissProt	P25113	517	28928	38	22	17	15	7.95	Phosphoglycerate mutase 1 OS=Rattus norvegicus GN=Pgam1 PE=1 SV=4
135	1	UniProt_SwissProt	P09495	516	28549	45	21	32	18	9.55	Tropomyosin alpha-4 chain OS=Rattus norvegicus GN=Tpm4 PE=1 SV=3
135	2	UniProt_SwissProt	P04692	511	32718	67	21	45	18	6.82	Tropomyosin alpha-1 chain OS=Rattus norvegicus GN=Tpm1 PE=1 SV=3
135	3	UniProt_SwissProt	Q63610	343	29217	42	13	33	13	4.28	Tropomyosin alpha-3 chain OS=Rattus norvegicus GN=Tpm3 PE=1 SV=2
136	1	UniProt_SwissProt	Q08163	515	51899	27	19	20	15	2.19	Adenylyl cyclase-associated protein 1 OS=Rattus norvegicus GN=Cap1 PE=1 SV=3
136	2	UniProt_SwissProt	P52481	137	53164	21	6	17	5	0.42	Adenylyl cyclase-associated protein 2 OS=Rattus norvegicus GN=Cap2 PE=1 SV=1
137	1	UniProt_SwissProt	Q80U96	513	124099	61	21	42	20	0.84	Exportin-1 OS=Rattus norvegicus GN=Xpo1 PE=1 SV=1
138	1	UniProt_SwissProt	P50137	508	68342	59	27	39	19	2.01	Transketolase OS=Rattus norvegicus GN=Tkt PE=1 SV=1
139	1	UniProt_SwissProt	P67779	508	29859	32	16	22	12	3.49	Prohibitin OS=Rattus norvegicus GN=Phb PE=1 SV=1
140	1	UniProt_SwissProt	Q6P6V0	504	62958	44	17	33	13	1.46	Glucose-6-phosphate isomerase OS=Rattus norvegicus GN=Gpi PE=1 SV=1
141	1	UniProt_SwissProt	Q6P6R2	503	54574	35	21	23	13	1.63	Dihydrolipoyl dehydrogenase, mitochondrial OS=Rattus norvegicus GN=Dld PE=1 SV=1
142	1	UniProt_SwissProt	Q63598	501	71148	47	22	36	17	1.46	Plastin-3 OS=Rattus norvegicus GN=Pls3 PE=1 SV=2
143	1	UniProt_SwissProt	P13264	500	74831	40	15	29	13	0.93	Glutaminase kidney isoform, mitochondrial OS=Rattus norvegicus GN=Gls PE=1 SV=2
144	1	UniProt_SwissProt	P49134	489	91687	48	23	31	18	1.1	Integrin beta-1 OS=Rattus norvegicus GN=Itgb1 PE=2 SV=1
145	1	UniProt_SwissProt	B3GNI6	484	50005	46	17	29	12	1.47	Septin-11 OS=Rattus norvegicus GN=Sept11 PE=1 SV=1
145	2	UniProt_SwissProt	Q9WVC0	440	50818	47	17	32	14	1.82	Septin-7 OS=Rattus norvegicus GN=Sept7 PE=1 SV=1
145	3	UniProt_SwissProt	B0BNF1	162	51562	28	9	22	7	0.67	Septin-8 OS=Rattus norvegicus GN=Sept8 PE=1 SV=1
146	1	UniProt_SwissProt	Q62920	481	64416	47	20	30	16	1.71	PDZ and LIM domain protein 5 OS=Rattus norvegicus GN=Pdlim5 PE=1 SV=2
147	1	UniProt_SwissProt	P62898	480	11712	25	15	12	9	29.15	Cytochrome c, somatic OS=Rattus norvegicus GN=Cycs PE=1 SV=2
148	1	UniProt_SwissProt	Q5RKI0	472	66824	48	20	35	18	1.76	WD repeat-containing protein 1 OS=Rattus norvegicus GN=Wdr1 PE=1 SV=3
149	1	UniProt_SwissProt	P07335	469	42983	30	15	22	12	2.12	Creatine kinase B-type OS=Rattus norvegicus GN=Ckb PE=1 SV=2
150	1	UniProt_SwissProt	P54311	467	38151	31	11	18	9	1.42	Guanine nucleotide-binding protein G(I)/G(S)/G(T) subunit beta-1 OS=Rattus norvegicus GN=Gnb1 PE=1 SV=4
150	2	UniProt_SwissProt	P54313	424	38048	33	11	19	8	1.2	Guanine nucleotide-binding protein G(I)/G(S)/G(T) subunit beta-2 OS=Rattus norvegicus GN=Gnb2 PE=1 SV=4
150	3	UniProt_SwissProt	O35353	154	38080	21	5	12	4	0.48	Guanine nucleotide-binding protein subunit beta-4 OS=Rattus norvegicus GN=Gnb4 PE=2 SV=4
151	1	UniProt_SwissProt	G3V9R8	464	32894	40	12	30	10	2.5	Heterogeneous nuclear ribonucleoprotein C OS=Rattus norvegicus GN=Hnrnpc PE=1 SV=2
152	1	UniProt_SwissProt	P38983	464	32917	27	14	17	10	2.49	40S ribosomal protein SA OS=Rattus norvegicus GN=Rpsa PE=1 SV=3
152	2	UniProt_SwissProt	F1LP64	128	225783	78	6	61	6	0.11	E3 ubiquitin-protein ligase TRIP12 OS=Rattus norvegicus GN=Trip12 PE=1 SV=1
153	1	UniProt_SwissProt	P13596	461	95398	45	20	32	17	1.04	Neural cell adhesion molecule 1 OS=Rattus norvegicus GN=Ncam1 PE=1 SV=1
154	1	UniProt_SwissProt	Q9QZA2	461	97141	42	13	33	12	0.66	Programmed cell death 6-interacting protein OS=Rattus norvegicus GN=Pdcd6ip PE=1 SV=2
155	1	UniProt_SwissProt	P10860	460	61719	54	21	34	17	2	Glutamate dehydrogenase 1, mitochondrial OS=Rattus norvegicus GN=Glud1 PE=1 SV=2
156	1	UniProt_SwissProt	P62703	460	29807	52	26	29	18	11.22	40S ribosomal protein S4, X isoform OS=Rattus norvegicus GN=Rps4x PE=2 SV=2
157	1	UniProt_SwissProt	B5DFC8	459	106053	61	18	46	18	0.9	Eukaryotic translation initiation factor 3 subunit C OS=Rattus norvegicus GN=Eif3c PE=1 SV=1
158	1	UniProt_SwissProt	Q6AYT3	456	55727	47	20	30	17	2.15	tRNA-splicing ligase RtcB homolog OS=Rattus norvegicus GN=Rtcb PE=2 SV=1
159	1	UniProt_SwissProt	Q91Y81	455	41737	31	17	21	14	2.85	Septin-2 OS=Rattus norvegicus GN=Sept2 PE=1 SV=1
160	1	UniProt_SwissProt	P26284	455	43883	54	15	36	12	1.8	Pyruvate dehydrogenase E1 component subunit alpha, somatic form, mitochondrial OS=Rattus norvegicus GN=Pdha1 PE=1 SV=2
161	1	UniProt_SwissProt	Q63584	452	25013	17	14	10	8	2.83	Transmembrane emp24 domain-containing protein 10 OS=Rattus norvegicus GN=Tmed10 PE=1 SV=2
161	2	UniProt_SwissProt	Q5FVM4	272	55005	58	14	38	11	1.27	Non-POU domain-containing octamer-binding protein OS=Rattus norvegicus GN=Nono PE=1 SV=3
161	3	UniProt_SwissProt	Q4KLH4	101	58836	42	4	31	4	0.29	Paraspeckle component 1 OS=Rattus norvegicus GN=Pspc1 PE=1 SV=1
162	1	UniProt_SwissProt	Q68FX0	451	42612	35	12	25	9	1.41	Isocitrate dehydrogenase [NAD] subunit beta, mitochondrial OS=Rattus norvegicus GN=Idh3B PE=2 SV=1
163	1	UniProt_SwissProt	P0C219	449	99018	47	15	40	13	0.64	Sarcolemmal membrane-associated protein OS=Rattus norvegicus GN=Slmap PE=1 SV=1
164	1	UniProt_SwissProt	Q5RKI1	446	46601	41	14	27	11	1.63	Eukaryotic initiation factor 4A-II OS=Rattus norvegicus GN=Eif4a2 PE=1 SV=1
164	2	UniProt_SwissProt	Q3B8Q2	333	47096	38	9	30	8	0.89	Eukaryotic initiation factor 4A-III OS=Rattus norvegicus GN=Eif4a3 PE=1 SV=1
165	1	UniProt_SwissProt	P40329	445	76503	61	19	44	19	1.55	Arginine--tRNA ligase, cytoplasmic OS=Rattus norvegicus GN=Rars PE=1 SV=2
165	2	UniProt_SwissProt	P98158	42	537697	84	2	68	2	0.01	Low-density lipoprotein receptor-related protein 2 OS=Rattus norvegicus GN=Lrp2 PE=1 SV=1
166	1	UniProt_SwissProt	Q75WE7	442	92280	36	17	30	16	0.93	von Willebrand factor A domain-containing protein 5A OS=Rattus norvegicus GN=Vwa5a PE=2 SV=1
167	1	UniProt_SwissProt	P10111	441	18091	31	13	17	8	5.29	Peptidyl-prolyl cis-trans isomerase A OS=Rattus norvegicus GN=Ppia PE=1 SV=2
167	2	UniProt_SwissProt	Q6DGG0	173	41139	26	9	16	9	1.27	Peptidyl-prolyl cis-trans isomerase D OS=Rattus norvegicus GN=Ppid PE=1 SV=3
167	3	UniProt_SwissProt	P29117	44	22138	25	2	17	2	0.4	Peptidyl-prolyl cis-trans isomerase F, mitochondrial OS=Rattus norvegicus GN=Ppif PE=1 SV=2
168	1	UniProt_SwissProt	F1LNJ2	440	246373	80	21	71	21	0.38	U5 small nuclear ribonucleoprotein 200 kDa helicase OS=Rattus norvegicus GN=Snrnp200 PE=1 SV=1
169	1	UniProt_SwissProt	Q9Z1E1	439	47755	49	15	34	13	1.78	Flotillin-1 OS=Rattus norvegicus GN=Flot1 PE=2 SV=2
170	1	UniProt_SwissProt	Q64057	438	59225	43	13	28	12	1.14	Alpha-aminoadipic semialdehyde dehydrogenase OS=Rattus norvegicus GN=Aldh7a1 PE=1 SV=2
171	1	UniProt_SwissProt	P00507	434	47683	45	15	30	13	1.78	Aspartate aminotransferase, mitochondrial OS=Rattus norvegicus GN=Got2 PE=1 SV=2
172	1	UniProt_SwissProt	P04182	432	48701	40	18	29	15	2.18	Ornithine aminotransferase, mitochondrial OS=Rattus norvegicus GN=Oat PE=1 SV=1
172	2	UniProt_SwissProt	P60868	109	13478	16	6	10	4	1.98	40S ribosomal protein S20 OS=Rattus norvegicus GN=Rps20 PE=3 SV=1
173	1	UniProt_SwissProt	P00787	431	38358	19	12	11	6	1.18	Cathepsin B OS=Rattus norvegicus GN=Ctsb PE=1 SV=2
174	1	UniProt_SwissProt	P18163	430	79155	54	18	37	13	0.86	Long-chain-fatty-acid--CoA ligase 1 OS=Rattus norvegicus GN=Acsl1 PE=1 SV=1
175	1	UniProt_SwissProt	Q68FR9	429	31425	25	11	22	10	2.29	Elongation factor 1-delta OS=Rattus norvegicus GN=Eef1d PE=1 SV=2
176	1	UniProt_SwissProt	P20788	426	29712	28	9	16	5	1.12	Cytochrome b-c1 complex subunit Rieske, mitochondrial OS=Rattus norvegicus GN=Uqcrfs1 PE=1 SV=2
177	1	UniProt_SwissProt	Q8R4A1	424	54839	29	16	21	12	1.44	ERO1-like protein alpha OS=Rattus norvegicus GN=Ero1a PE=1 SV=1
178	1	UniProt_SwissProt	P08461	420	67637	33	12	24	10	0.85	Dihydrolipoyllysine-residue acetyltransferase component of pyruvate dehydrogenase complex, mitochondrial OS=Rattus norvegicus GN=Dlat PE=1 SV=3
179	1	UniProt_SwissProt	Q7TP47	418	59845	39	19	28	15	1.74	Heterogeneous nuclear ribonucleoprotein Q OS=Rattus norvegicus GN=Syncrip PE=2 SV=1
180	1	UniProt_SwissProt	O35303	417	84369	40	12	35	11	0.64	Dynamin-1-like protein OS=Rattus norvegicus GN=Dnm1l PE=1 SV=1
180	2	UniProt_SwissProt	P29994	57	316486	95	2	76	2	0.02	Inositol 1,4,5-trisphosphate receptor type 1 OS=Rattus norvegicus GN=Itpr1 PE=1 SV=2
180	3	UniProt_SwissProt	P29995	38	310055	86	2	68	2	0.02	Inositol 1,4,5-trisphosphate receptor type 2 OS=Rattus norvegicus GN=Itpr2 PE=1 SV=1
181	1	UniProt_SwissProt	P62142	415	37961	23	15	17	12	2.27	Serine/threonine-protein phosphatase PP1-beta catalytic subunit OS=Rattus norvegicus GN=Ppp1cb PE=1 SV=3
181	2	UniProt_SwissProt	P62138	377	38229	18	15	14	13	2.59	Serine/threonine-protein phosphatase PP1-alpha catalytic subunit OS=Rattus norvegicus GN=Ppp1ca PE=1 SV=1
182	1	UniProt_SwissProt	Q9QZ86	413	60546	38	11	32	10	0.86	Nucleolar protein 58 OS=Rattus norvegicus GN=Nop58 PE=1 SV=1
183	1	UniProt_SwissProt	P47875	411	21455	20	11	15	9	3.76	Cysteine and glycine-rich protein 1 OS=Rattus norvegicus GN=Csrp1 PE=1 SV=2
184	1	UniProt_SwissProt	Q5I0G4	410	72669	59	20	39	17	1.42	Glycine--tRNA ligase (Fragment) OS=Rattus norvegicus GN=Gars PE=1 SV=1
185	1	UniProt_SwissProt	B2GV06	407	56624	39	18	27	13	1.37	Succinyl-CoA:3-ketoacid coenzyme A transferase 1, mitochondrial OS=Rattus norvegicus GN=Oxct1 PE=1 SV=1
186	1	UniProt_SwissProt	O08629	407	90667	35	19	29	18	1.12	Transcription intermediary factor 1-beta OS=Rattus norvegicus GN=Trim28 PE=1 SV=2
187	1	UniProt_SwissProt	Q62940	404	102787	55	17	38	16	0.8	E3 ubiquitin-protein ligase NEDD4 OS=Rattus norvegicus GN=Nedd4 PE=1 SV=1
188	1	UniProt_SwissProt	P41542	401	108122	44	14	35	13	0.58	General vesicular transport factor p115 OS=Rattus norvegicus GN=Uso1 PE=1 SV=1
189	1	UniProt_SwissProt	Q63347	401	48943	44	17	33	16	2.42	26S protease regulatory subunit 7 OS=Rattus norvegicus GN=Psmc2 PE=1 SV=3
190	1	UniProt_SwissProt	O35244	399	24860	28	12	19	10	3.47	Peroxiredoxin-6 OS=Rattus norvegicus GN=Prdx6 PE=1 SV=3
191	1	UniProt_SwissProt	P12785	397	275101	78	21	67	20	0.32	Fatty acid synthase OS=Rattus norvegicus GN=Fasn PE=1 SV=3
192	1	UniProt_SwissProt	Q6UPE1	396	69010	45	17	30	14	1.15	Electron transfer flavoprotein-ubiquinone oxidoreductase, mitochondrial OS=Rattus norvegicus GN=Etfdh PE=1 SV=1
193	1	UniProt_SwissProt	Q7TP54	395	145987	44	8	31	5	0.17	Protein FAM65B OS=Rattus norvegicus GN=Fam65b PE=1 SV=1
194	1	UniProt_SwissProt	O35814	394	63158	57	20	48	18	1.93	Stress-induced-phosphoprotein 1 OS=Rattus norvegicus GN=Stip1 PE=1 SV=1
195	1	UniProt_SwissProt	P28023	394	142583	74	11	53	11	0.34	Dynactin subunit 1 OS=Rattus norvegicus GN=Dctn1 PE=1 SV=2
195	2	UniProt_SwissProt	P63036	56	45581	19	3	16	3	0.28	DnaJ homolog subfamily A member 1 OS=Rattus norvegicus GN=Dnaja1 PE=1 SV=1
196	1	UniProt_SwissProt	Q641Y0	393	49093	37	13	26	12	1.51	Dolichyl-diphosphooligosaccharide--protein glycosyltransferase 48 kDa subunit OS=Rattus norvegicus GN=Ddost PE=2 SV=1
197	1	UniProt_SwissProt	P24368	392	23845	31	15	19	10	5.5	Peptidyl-prolyl cis-trans isomerase B OS=Rattus norvegicus GN=Ppib PE=1 SV=3
198	1	UniProt_SwissProt	P62198	392	45768	51	12	36	11	1.47	26S protease regulatory subunit 8 OS=Rattus norvegicus GN=Psmc5 PE=1 SV=1
198	2	UniProt_SwissProt	Q9Z2Q7	57	27122	15	2	10	2	0.32	Syntaxin-8 OS=Rattus norvegicus GN=Stx8 PE=1 SV=1
199	1	UniProt_SwissProt	P16409	391	22256	40	19	20	11	7.71	Myosin light chain 3 OS=Rattus norvegicus GN=Myl3 PE=1 SV=2
199	2	UniProt_SwissProt	Q64119	185	17135	21	8	12	7	3.53	Myosin light polypeptide 6 OS=Rattus norvegicus GN=Myl6 PE=1 SV=3
200	1	UniProt_SwissProt	P15651	391	45022	31	11	25	9	1.12	Short-chain specific acyl-CoA dehydrogenase, mitochondrial OS=Rattus norvegicus GN=Acads PE=1 SV=2
201	1	UniProt_SwissProt	P55260	390	36168	20	8	17	8	1.29	Annexin A4 OS=Rattus norvegicus GN=Anxa4 PE=1 SV=3
202	1	UniProt_SwissProt	Q794F9	390	58150	21	13	17	10	0.91	4F2 cell-surface antigen heavy chain OS=Rattus norvegicus GN=Slc3a2 PE=1 SV=1
203	1	UniProt_SwissProt	P62963	389	15119	17	13	9	8	10.42	Profilin-1 OS=Rattus norvegicus GN=Pfn1 PE=1 SV=2
204	1	UniProt_SwissProt	P09527	387	23774	21	12	15	10	3.79	Ras-related protein Rab-7a OS=Rattus norvegicus GN=Rab7a PE=1 SV=2
205	1	UniProt_SwissProt	Q04462	386	141535	86	17	60	16	0.53	Valine--tRNA ligase OS=Rattus norvegicus GN=Vars PE=2 SV=2
206	1	UniProt_SwissProt	O35783	386	37087	28	11	16	7	1.03	Calumenin OS=Rattus norvegicus GN=Calu PE=1 SV=1
207	1	UniProt_SwissProt	B4F7E8	384	85304	50	13	35	11	0.7	Niban-like protein 1 OS=Rattus norvegicus GN=Fam129b PE=1 SV=1
208	1	UniProt_SwissProt	P11762	382	15189	14	8	9	5	3.27	Galectin-1 OS=Rattus norvegicus GN=Lgals1 PE=1 SV=2
209	1	UniProt_SwissProt	Q5M7W5	381	110746	53	20	41	18	0.85	Microtubule-associated protein 4 OS=Rattus norvegicus GN=Map4 PE=1 SV=1
210	1	UniProt_SwissProt	Q68FS4	380	56514	36	16	26	14	1.54	Cytosol aminopeptidase OS=Rattus norvegicus GN=Lap3 PE=1 SV=1
211	1	UniProt_SwissProt	O88761	378	106707	50	19	38	16	0.83	26S proteasome non-ATPase regulatory subunit 1 OS=Rattus norvegicus GN=Psmd1 PE=1 SV=1
212	1	UniProt_SwissProt	P62755	377	28834	30	10	21	7	1.82	40S ribosomal protein S6 OS=Rattus norvegicus GN=Rps6 PE=1 SV=1
213	1	UniProt_SwissProt	Q641Y2	376	52927	34	16	27	13	1.71	NADH dehydrogenase [ubiquinone] iron-sulfur protein 2, mitochondrial OS=Rattus norvegicus GN=Ndufs2 PE=1 SV=1
214	1	UniProt_SwissProt	Q5XIH7	375	33292	45	17	27	16	5.04	Prohibitin-2 OS=Rattus norvegicus GN=Phb2 PE=1 SV=1
215	1	UniProt_SwissProt	Q99PF5	375	74466	32	11	24	10	0.66	Far upstream element-binding protein 2 OS=Rattus norvegicus GN=Khsrp PE=1 SV=1
215	2	UniProt_SwissProt	Q32PX7	212	67326	31	10	23	9	0.65	Far upstream element-binding protein 1 OS=Rattus norvegicus GN=Fubp1 PE=1 SV=1
216	1	UniProt_SwissProt	P09895	374	34665	52	19	30	14	3.54	60S ribosomal protein L5 OS=Rattus norvegicus GN=Rpl5 PE=1 SV=3
217	1	UniProt_SwissProt	P70490	374	48522	36	16	25	14	2.2	Lactadherin OS=Rattus norvegicus GN=Mfge8 PE=2 SV=1
218	1	UniProt_SwissProt	P62909	374	26828	36	17	22	13	5.99	40S ribosomal protein S3 OS=Rattus norvegicus GN=Rps3 PE=1 SV=1
219	1	UniProt_SwissProt	P62425	371	30148	38	14	28	11	2.9	60S ribosomal protein L7a OS=Rattus norvegicus GN=Rpl7a PE=1 SV=2
220	1	UniProt_SwissProt	Q4KMC4	369	77759	32	11	26	11	0.71	Glutamine--fructose-6-phosphate aminotransferase [isomerizing] 2 OS=Rattus norvegicus GN=Gfpt2 PE=1 SV=3
220	2	UniProt_SwissProt	P82808	293	77577	27	6	20	6	0.34	Glutamine--fructose-6-phosphate aminotransferase [isomerizing] 1 OS=Rattus norvegicus GN=Gfpt1 PE=1 SV=3
221	1	UniProt_SwissProt	P16036	368	39876	40	15	25	11	2.1	Phosphate carrier protein, mitochondrial OS=Rattus norvegicus GN=Slc25a3 PE=1 SV=1
222	1	UniProt_SwissProt	Q06647	368	23440	26	11	15	7	2.56	ATP synthase subunit O, mitochondrial OS=Rattus norvegicus GN=Atp5o PE=1 SV=1
223	1	UniProt_SwissProt	Q9EPH8	368	70884	54	14	39	12	0.89	Polyadenylate-binding protein 1 OS=Rattus norvegicus GN=Pabpc1 PE=1 SV=1
224	1	UniProt_SwissProt	Q561S0	366	40753	39	12	30	11	1.76	NADH dehydrogenase [ubiquinone] 1 alpha subcomplex subunit 10, mitochondrial OS=Rattus norvegicus GN=Ndufa10 PE=1 SV=1
225	1	UniProt_SwissProt	Q8VHF5	364	52176	44	15	25	11	1.38	Citrate synthase, mitochondrial OS=Rattus norvegicus GN=Cs PE=1 SV=1
226	1	UniProt_SwissProt	Q9R1J8	363	83193	43	16	32	15	0.98	Prolyl 3-hydroxylase 1 OS=Rattus norvegicus GN=P3h1 PE=1 SV=1
227	1	UniProt_SwissProt	Q5U301	363	96338	34	8	29	8	0.37	A-kinase anchor protein 2 OS=Rattus norvegicus GN=Akap2 PE=1 SV=1
228	1	UniProt_SwissProt	Q9Z2S9	363	47408	45	14	33	13	1.8	Flotillin-2 OS=Rattus norvegicus GN=Flot2 PE=1 SV=1
229	1	UniProt_SwissProt	Q5RJR8	361	35304	41	14	26	11	2.21	Leucine-rich repeat-containing protein 59 OS=Rattus norvegicus GN=Lrrc59 PE=1 SV=1
230	1	UniProt_SwissProt	Q5XI73	360	23450	31	16	20	10	5.72	Rho GDP-dissociation inhibitor 1 OS=Rattus norvegicus GN=Arhgdia PE=1 SV=1
231	1	UniProt_SwissProt	P51868	359	47866	32	13	18	11	1.37	Calsequestrin-2 OS=Rattus norvegicus GN=Casq2 PE=1 SV=2
232	1	UniProt_SwissProt	F1LMZ8	359	47719	33	14	25	13	1.78	26S proteasome non-ATPase regulatory subunit 11 OS=Rattus norvegicus GN=Psmd11 PE=1 SV=2
233	1	UniProt_SwissProt	P05370	358	59794	39	13	30	12	1.13	Glucose-6-phosphate 1-dehydrogenase OS=Rattus norvegicus GN=G6pdx PE=1 SV=3
234	1	UniProt_SwissProt	Q62733	354	50304	32	10	26	9	0.96	Lamina-associated polypeptide 2, isoform beta OS=Rattus norvegicus GN=Tmpo PE=1 SV=3
235	1	UniProt_SwissProt	P53534	354	96854	50	16	42	16	0.87	Glycogen phosphorylase, brain form (Fragment) OS=Rattus norvegicus GN=Pygb PE=1 SV=3
235	2	UniProt_SwissProt	P09812	227	97725	57	12	44	11	0.53	Glycogen phosphorylase, muscle form OS=Rattus norvegicus GN=Pygm PE=1 SV=5
235	3	UniProt_SwissProt	P09811	178	97877	52	10	43	10	0.47	Glycogen phosphorylase, liver form OS=Rattus norvegicus GN=Pygl PE=1 SV=5
236	1	UniProt_SwissProt	P15684	353	109779	25	10	20	9	0.41	Aminopeptidase N OS=Rattus norvegicus GN=Anpep PE=1 SV=2
237	1	UniProt_SwissProt	P50878	352	47569	51	14	43	14	2.02	60S ribosomal protein L4 OS=Rattus norvegicus GN=Rpl4 PE=1 SV=3
238	1	UniProt_SwissProt	Q4FZT0	348	38504	22	9	19	9	1.4	Stomatin-like protein 2, mitochondrial OS=Rattus norvegicus GN=Stoml2 PE=1 SV=1
239	1	UniProt_SwissProt	P97852	347	79891	42	11	29	10	0.6	Peroxisomal multifunctional enzyme type 2 OS=Rattus norvegicus GN=Hsd17b4 PE=1 SV=3
240	1	UniProt_SwissProt	Q6P799	346	59064	33	10	28	10	0.89	Serine--tRNA ligase, cytoplasmic OS=Rattus norvegicus GN=Sars PE=1 SV=3
241	1	UniProt_SwissProt	Q9EPB1	343	55649	17	9	14	7	0.61	Dipeptidyl peptidase 2 OS=Rattus norvegicus GN=Dpp7 PE=1 SV=1
242	1	UniProt_SwissProt	Q63569	342	49415	42	14	32	11	1.31	26S protease regulatory subunit 6A OS=Rattus norvegicus GN=Psmc3 PE=2 SV=1
243	1	UniProt_SwissProt	P35435	342	30229	29	14	18	11	3.42	ATP synthase subunit gamma, mitochondrial OS=Rattus norvegicus GN=Atp5c1 PE=1 SV=2
244	1	UniProt_SwissProt	P27952	342	31497	39	18	23	14	4.26	40S ribosomal protein S2 OS=Rattus norvegicus GN=Rps2 PE=1 SV=1
245	1	UniProt_SwissProt	P68101	340	36371	39	11	22	11	2.1	Eukaryotic translation initiation factor 2 subunit 1 OS=Rattus norvegicus GN=Eif2s1 PE=1 SV=2
246	1	UniProt_SwissProt	P17077	338	21994	20	10	12	7	2.26	60S ribosomal protein L9 OS=Rattus norvegicus GN=Rpl9 PE=1 SV=1
247	1	UniProt_SwissProt	P12369	333	46493	25	10	20	9	1.07	cAMP-dependent protein kinase type II-beta regulatory subunit OS=Rattus norvegicus GN=Prkar2b PE=1 SV=3
247	2	UniProt_SwissProt	P12368	308	45797	25	9	16	8	0.93	cAMP-dependent protein kinase type II-alpha regulatory subunit OS=Rattus norvegicus GN=Prkar2a PE=1 SV=3
248	1	UniProt_SwissProt	Q99NA5	332	40044	40	16	25	13	3.07	Isocitrate dehydrogenase [NAD] subunit alpha, mitochondrial OS=Rattus norvegicus GN=Idh3a PE=1 SV=1
249	1	UniProt_SwissProt	Q5U2Q7	330	49228	37	11	30	11	1.32	Eukaryotic peptide chain release factor subunit 1 OS=Rattus norvegicus GN=Etf1 PE=2 SV=3
250	1	UniProt_SwissProt	P62193	329	49325	43	10	28	10	1.15	26S protease regulatory subunit 4 OS=Rattus norvegicus GN=Psmc1 PE=2 SV=1
251	1	UniProt_SwissProt	Q9Z270	328	28051	40	12	24	8	1.9	Vesicle-associated membrane protein-associated protein A OS=Rattus norvegicus GN=Vapa PE=1 SV=3
251	2	UniProt_SwissProt	Q9Z269	157	27127	25	5	15	4	0.73	Vesicle-associated membrane protein-associated protein B OS=Rattus norvegicus GN=Vapb PE=1 SV=3
252	1	UniProt_SwissProt	P17764	328	45009	31	10	22	8	1.12	Acetyl-CoA acetyltransferase, mitochondrial OS=Rattus norvegicus GN=Acat1 PE=1 SV=1
253	1	UniProt_SwissProt	Q5XI32	327	30952	17	8	15	8	1.63	F-actin-capping protein subunit beta OS=Rattus norvegicus GN=Capzb PE=1 SV=1
254	1	UniProt_SwissProt	Q4KM49	323	59420	54	16	39	16	1.76	Tyrosine--tRNA ligase, cytoplasmic OS=Rattus norvegicus GN=Yars PE=2 SV=3
255	1	UniProt_SwissProt	O55171	323	49955	20	11	14	9	0.97	Acyl-coenzyme A thioesterase 2, mitochondrial OS=Rattus norvegicus GN=Acot2 PE=1 SV=1
256	1	UniProt_SwissProt	Q62991	321	72559	48	11	32	11	0.77	Sec1 family domain-containing protein 1 OS=Rattus norvegicus GN=Scfd1 PE=1 SV=1
257	1	UniProt_SwissProt	Q64560	320	139688	59	13	48	13	0.42	Tripeptidyl-peptidase 2 OS=Rattus norvegicus GN=Tpp2 PE=2 SV=3
258	1	UniProt_SwissProt	P16975	319	35129	16	8	11	7	1.11	SPARC OS=Rattus norvegicus GN=Sparc PE=1 SV=4
259	1	UniProt_SwissProt	Q9JIL3	319	96274	40	12	33	12	0.6	Interleukin enhancer-binding factor 3 OS=Rattus norvegicus GN=Ilf3 PE=1 SV=2
260	1	UniProt_SwissProt	Q5BK63	318	42646	31	9	21	6	0.85	NADH dehydrogenase [ubiquinone] 1 alpha subcomplex subunit 9, mitochondrial OS=Rattus norvegicus GN=Ndufa9 PE=1 SV=2
261	1	UniProt_SwissProt	P30349	318	69759	30	10	24	10	0.72	Leukotriene A-4 hydrolase OS=Rattus norvegicus GN=Lta4h PE=2 SV=2
262	1	UniProt_SwissProt	Q10728	318	115669	87	15	70	15	0.63	Protein phosphatase 1 regulatory subunit 12A OS=Rattus norvegicus GN=Ppp1r12a PE=1 SV=2
263	1	UniProt_SwissProt	P31232	317	22645	30	15	18	10	7.45	Transgelin OS=Rattus norvegicus GN=Tagln PE=1 SV=2
264	1	UniProt_SwissProt	P85845	314	55198	29	12	23	11	1.12	Fascin OS=Rattus norvegicus GN=Fscn1 PE=1 SV=2
265	1	UniProt_SwissProt	P15205	314	270532	93	15	69	15	0.23	Microtubule-associated protein 1B OS=Rattus norvegicus GN=Map1b PE=1 SV=2
265	2	UniProt_SwissProt	P34926	143	300831	92	6	75	6	0.08	Microtubule-associated protein 1A OS=Rattus norvegicus GN=Map1a PE=1 SV=1
266	1	UniProt_SwissProt	P20070	312	34381	22	8	17	6	1.14	NADH-cytochrome b5 reductase 3 OS=Rattus norvegicus GN=Cyb5r3 PE=1 SV=2
267	1	UniProt_SwissProt	Q64678	311	61031	28	14	24	13	1.23	Cytochrome P450 1B1 OS=Rattus norvegicus GN=Cyp1b1 PE=1 SV=1
267	2	UniProt_SwissProt	O88984	114	70888	26	4	18	4	0.24	Nuclear RNA export factor 1 OS=Rattus norvegicus GN=Nxf1 PE=2 SV=1
268	1	UniProt_SwissProt	Q63355	310	120535	66	13	53	12	0.46	Unconventional myosin-Ic OS=Rattus norvegicus GN=Myo1c PE=1 SV=2
269	1	UniProt_SwissProt	O55012	309	69470	47	8	32	8	0.54	Phosphatidylinositol-binding clathrin assembly protein OS=Rattus norvegicus GN=Picalm PE=1 SV=1
270	1	UniProt_SwissProt	F1MA98	308	267486	163	12	115	12	0.19	Nucleoprotein TPR OS=Rattus norvegicus GN=Tpr PE=1 SV=1
271	1	UniProt_SwissProt	Q0ZHH6	308	61004	30	13	23	10	0.85	Atlastin-3 OS=Rattus norvegicus GN=Atl3 PE=2 SV=2
272	1	UniProt_SwissProt	P41123	307	24351	34	12	22	10	4.39	60S ribosomal protein L13 OS=Rattus norvegicus GN=Rpl13 PE=1 SV=2
273	1	UniProt_SwissProt	P04762	306	60062	41	14	28	11	1.12	Catalase OS=Rattus norvegicus GN=Cat PE=1 SV=3
274	1	UniProt_SwissProt	P19804	305	17386	34	16	17	9	9.29	Nucleoside diphosphate kinase B OS=Rattus norvegicus GN=Nme2 PE=1 SV=1
274	2	UniProt_SwissProt	Q05982	248	17296	20	12	11	7	4.51	Nucleoside diphosphate kinase A OS=Rattus norvegicus GN=Nme1 PE=1 SV=1
275	1	UniProt_SwissProt	P13221	304	46628	32	10	25	10	1.24	Aspartate aminotransferase, cytoplasmic OS=Rattus norvegicus GN=Got1 PE=1 SV=3
276	1	UniProt_SwissProt	P19511	304	28965	31	12	17	10	2.63	ATP synthase F(0) complex subunit B1, mitochondrial OS=Rattus norvegicus GN=Atp5f1 PE=1 SV=1
277	1	UniProt_SwissProt	B0BN93	304	43075	19	11	16	10	1.39	26S proteasome non-ATPase regulatory subunit 13 OS=Rattus norvegicus GN=Psmd13 PE=1 SV=1
277	2	UniProt_SwissProt	P46413	46	52597	23	3	14	3	0.24	Glutathione synthetase OS=Rattus norvegicus GN=Gss PE=1 SV=1
278	1	UniProt_SwissProt	Q9QWN8	304	272151	149	11	114	10	0.15	Spectrin beta chain, non-erythrocytic 2 OS=Rattus norvegicus GN=Sptbn2 PE=1 SV=2
279	1	UniProt_SwissProt	Q9ESN0	304	104199	38	11	27	11	0.49	Protein Niban OS=Rattus norvegicus GN=Fam129a PE=1 SV=2
280	1	UniProt_SwissProt	D3ZTX0	303	25862	15	10	11	7	1.74	Transmembrane emp24 domain-containing protein 7 OS=Rattus norvegicus GN=Tmed7 PE=1 SV=1
281	1	UniProt_SwissProt	Q99ML5	303	56480	24	7	20	7	0.59	Prenylcysteine oxidase OS=Rattus norvegicus GN=Pcyox1 PE=1 SV=1
282	1	UniProt_SwissProt	P61206	303	20645	19	9	14	7	2.52	ADP-ribosylation factor 3 OS=Rattus norvegicus GN=Arf3 PE=2 SV=2
282	2	UniProt_SwissProt	P84083	268	20631	18	9	12	7	2.52	ADP-ribosylation factor 5 OS=Rattus norvegicus GN=Arf5 PE=1 SV=2
282	3	UniProt_SwissProt	P61751	193	20498	15	5	11	4	1.06	ADP-ribosylation factor 4 OS=Rattus norvegicus GN=Arf4 PE=2 SV=2
283	1	UniProt_SwissProt	Q68FP1	301	86413	36	7	25	7	0.36	Gelsolin OS=Rattus norvegicus GN=Gsn PE=1 SV=1
284	1	UniProt_SwissProt	Q63413	301	49460	46	17	28	11	1.49	Spliceosome RNA helicase Ddx39b OS=Rattus norvegicus GN=Ddx39b PE=2 SV=3
284	2	UniProt_SwissProt	Q5U216	217	49591	39	13	27	10	1.13	ATP-dependent RNA helicase DDX39A OS=Rattus norvegicus GN=Ddx39a PE=2 SV=1
284	3	UniProt_SwissProt	Q99N27	89	59122	25	3	23	3	0.21	Sorting nexin-1 OS=Rattus norvegicus GN=Snx1 PE=1 SV=1
285	1	UniProt_SwissProt	P07895	299	24887	20	8	12	5	1.11	Superoxide dismutase [Mn], mitochondrial OS=Rattus norvegicus GN=Sod2 PE=1 SV=2
286	1	UniProt_SwissProt	Q6PDV7	299	25044	27	12	19	9	4.12	60S ribosomal protein L10 OS=Rattus norvegicus GN=Rpl10 PE=1 SV=3
287	1	UniProt_SwissProt	Q6P9U8	298	40051	27	9	20	7	0.93	Eukaryotic translation initiation factor 3 subunit H OS=Rattus norvegicus GN=Eif3h PE=1 SV=1
288	1	UniProt_SwissProt	P10760	298	48020	23	9	16	8	0.87	Adenosylhomocysteinase OS=Rattus norvegicus GN=Ahcy PE=1 SV=3
289	1	UniProt_SwissProt	O08628	297	50837	19	11	15	9	0.95	Procollagen C-endopeptidase enhancer 1 OS=Rattus norvegicus GN=Pcolce PE=1 SV=1
290	1	UniProt_SwissProt	P70580	296	21699	18	6	11	5	1.36	Membrane-associated progesterone receptor component 1 OS=Rattus norvegicus GN=Pgrmc1 PE=1 SV=3
290	2	UniProt_SwissProt	Q5XIU9	244	23503	19	7	15	7	2.02	Membrane-associated progesterone receptor component 2 OS=Rattus norvegicus GN=Pgrmc2 PE=1 SV=1
291	1	UniProt_SwissProt	P21533	296	33598	38	14	30	13	3.25	60S ribosomal protein L6 OS=Rattus norvegicus GN=Rpl6 PE=1 SV=5
291	2	UniProt_SwissProt	P12749	129	17267	31	8	22	7	3.45	60S ribosomal protein L26 OS=Rattus norvegicus GN=Rpl26 PE=1 SV=1
292	1	UniProt_SwissProt	Q499N5	293	68641	36	12	31	12	0.93	Acyl-CoA synthetase family member 2, mitochondrial OS=Rattus norvegicus GN=Acsf2 PE=2 SV=1
293	1	UniProt_SwissProt	Q66H94	291	63543	26	13	17	12	1.04	Peptidyl-prolyl cis-trans isomerase FKBP9 OS=Rattus norvegicus GN=Fkbp9 PE=2 SV=1
294	1	UniProt_SwissProt	P16638	289	121471	46	10	36	10	0.37	ATP-citrate synthase OS=Rattus norvegicus GN=Acly PE=1 SV=1
295	1	UniProt_SwissProt	Q66HL2	289	57078	33	10	29	10	0.94	Src substrate cortactin OS=Rattus norvegicus GN=Cttn PE=1 SV=1
296	1	UniProt_SwissProt	P04906	289	23652	15	11	9	8	3.82	Glutathione S-transferase P OS=Rattus norvegicus GN=Gstp1 PE=1 SV=2
297	1	UniProt_SwissProt	Q566E5	289	59006	40	12	29	11	1.15	KDEL motif-containing protein 2 OS=Rattus norvegicus GN=Kdelc2 PE=2 SV=1
298	1	UniProt_SwissProt	Q6AYB5	288	55953	47	11	32	10	0.96	Signal recognition particle 54 kDa protein OS=Rattus norvegicus GN=Srp54 PE=2 SV=1
299	1	UniProt_SwissProt	P18420	288	29784	23	10	17	9	2.1	Proteasome subunit alpha type-1 OS=Rattus norvegicus GN=Psma1 PE=1 SV=2
300	1	UniProt_SwissProt	O55096	288	83386	32	7	26	7	0.37	Dipeptidyl peptidase 3 OS=Rattus norvegicus GN=Dpp3 PE=1 SV=2
301	1	UniProt_SwissProt	P62083	288	22113	27	16	15	8	2.84	40S ribosomal protein S7 OS=Rattus norvegicus GN=Rps7 PE=1 SV=1
302	1	UniProt_SwissProt	P04644	287	15557	21	10	11	6	4.25	40S ribosomal protein S17 OS=Rattus norvegicus GN=Rps17 PE=1 SV=3
303	1	UniProt_SwissProt	E9PU28	286	56179	31	11	26	10	0.96	Inosine-5'-monophosphate dehydrogenase 2 OS=Rattus norvegicus GN=Impdh2 PE=1 SV=1
303	2	UniProt_SwissProt	D3ZLZ7	129	55600	20	4	13	4	0.31	Inosine-5'-monophosphate dehydrogenase 1 OS=Rattus norvegicus GN=Impdh1 PE=3 SV=1
304	1	UniProt_SwissProt	Q8K1Q0	285	57166	35	11	27	10	1.06	Glycylpeptide N-tetradecanoyltransferase 1 OS=Rattus norvegicus GN=Nmt1 PE=1 SV=1
305	1	UniProt_SwissProt	P27605	285	24690	17	7	13	7	1.88	Hypoxanthine-guanine phosphoribosyltransferase OS=Rattus norvegicus GN=Hprt1 PE=1 SV=1
306	1	UniProt_SwissProt	P42930	285	22936	17	9	11	8	2.65	Heat shock protein beta-1 OS=Rattus norvegicus GN=Hspb1 PE=1 SV=1
307	1	UniProt_SwissProt	Q64591	284	36395	28	9	22	8	1.28	2,4-dienoyl-CoA reductase, mitochondrial OS=Rattus norvegicus GN=Decr1 PE=1 SV=2
308	1	UniProt_SwissProt	Q63570	284	47493	41	13	28	12	1.58	26S protease regulatory subunit 6B OS=Rattus norvegicus GN=Psmc4 PE=1 SV=1
309	1	UniProt_SwissProt	P38656	284	47919	34	10	29	10	1.19	Lupus La protein homolog OS=Rattus norvegicus GN=Ssb PE=1 SV=1
310	1	UniProt_SwissProt	P62961	284	35709	31	8	25	7	1.08	Nuclease-sensitive element-binding protein 1 OS=Rattus norvegicus GN=Ybx1 PE=2 SV=3
310	2	UniProt_SwissProt	Q62764	223	38828	17	5	14	4	0.47	Y-box-binding protein 3 OS=Rattus norvegicus GN=Ybx3 PE=1 SV=1
311	1	UniProt_SwissProt	P13697	283	64589	28	12	21	11	0.9	NADP-dependent malic enzyme OS=Rattus norvegicus GN=Me1 PE=1 SV=2
312	1	UniProt_SwissProt	P52555	283	28614	28	13	20	11	3.2	Endoplasmic reticulum resident protein 29 OS=Rattus norvegicus GN=Erp29 PE=1 SV=2
313	1	UniProt_SwissProt	P24268	282	45165	29	13	18	9	1.5	Cathepsin D OS=Rattus norvegicus GN=Ctsd PE=1 SV=1
314	1	UniProt_SwissProt	P14669	282	36569	28	8	19	6	1.05	Annexin A3 OS=Rattus norvegicus GN=Anxa3 PE=1 SV=4
315	1	UniProt_SwissProt	P21263	281	209527	51	11	45	11	0.22	Nestin OS=Rattus norvegicus GN=Nes PE=1 SV=2
316	1	UniProt_SwissProt	P02696	280	15995	21	10	13	8	6.96	Retinol-binding protein 1 OS=Rattus norvegicus GN=Rbp1 PE=1 SV=2
317	1	UniProt_SwissProt	Q66H80	280	57619	38	9	29	8	0.69	Coatomer subunit delta OS=Rattus norvegicus GN=Arcn1 PE=2 SV=1
318	1	UniProt_SwissProt	Q4TU93	280	170052	31	9	25	8	0.2	C-type mannose receptor 2 OS=Rattus norvegicus GN=Mrc2 PE=1 SV=1
319	1	UniProt_SwissProt	P29315	278	51653	14	9	12	8	0.79	Ribonuclease inhibitor OS=Rattus norvegicus GN=Rnh1 PE=1 SV=2
320	1	UniProt_SwissProt	A0JPQ4	278	53767	36	9	29	8	0.75	Tripartite motif-containing protein 72 OS=Rattus norvegicus GN=Trim72 PE=1 SV=1
321	1	UniProt_SwissProt	O35509	278	24588	14	10	12	10	3.53	Ras-related protein Rab-11B OS=Rattus norvegicus GN=Rab11b PE=1 SV=4
322	1	UniProt_SwissProt	Q4V8H8	277	61370	43	8	32	8	0.63	EH domain-containing protein 2 OS=Rattus norvegicus GN=Ehd2 PE=1 SV=1
323	1	UniProt_SwissProt	P51635	277	36711	26	10	16	9	1.5	Alcohol dehydrogenase [NADP(+)] OS=Rattus norvegicus GN=Akr1a1 PE=1 SV=2
323	2	UniProt_SwissProt	Q5U1Y4	70	34763	13	2	9	2	0.24	1,5-anhydro-D-fructose reductase OS=Rattus norvegicus GN=Akr1e2 PE=2 SV=1
324	1	UniProt_SwissProt	Q63716	277	22323	35	18	20	13	9.29	Peroxiredoxin-1 OS=Rattus norvegicus GN=Prdx1 PE=1 SV=1
324	2	UniProt_SwissProt	Q9Z0V5	230	31216	16	8	10	5	0.82	Peroxiredoxin-4 OS=Rattus norvegicus GN=Prdx4 PE=2 SV=1
325	1	UniProt_SwissProt	P63159	277	25049	36	9	28	8	2.28	High mobility group protein B1 OS=Rattus norvegicus GN=Hmgb1 PE=1 SV=2
325	2	UniProt_SwissProt	P52925	69	24315	26	4	21	3	0.58	High mobility group protein B2 OS=Rattus norvegicus GN=Hmgb2 PE=2 SV=2
326	1	UniProt_SwissProt	O35987	276	40655	26	8	20	8	1.09	NSFL1 cofactor p47 OS=Rattus norvegicus GN=Nsfl1c PE=1 SV=1
327	1	UniProt_SwissProt	P81795	276	51617	27	15	21	13	1.58	Eukaryotic translation initiation factor 2 subunit 3 OS=Rattus norvegicus GN=Eif2s3 PE=1 SV=2
328	1	UniProt_SwissProt	P62815	275	56857	29	12	19	10	0.94	V-type proton ATPase subunit B, brain isoform OS=Rattus norvegicus GN=Atp6v1b2 PE=1 SV=1
329	1	UniProt_SwissProt	P08503	274	46925	25	11	20	10	1.23	Medium-chain specific acyl-CoA dehydrogenase, mitochondrial OS=Rattus norvegicus GN=Acadm PE=1 SV=1
330	1	UniProt_SwissProt	Q9ESW0	274	128036	39	14	31	12	0.43	DNA damage-binding protein 1 OS=Rattus norvegicus GN=Ddb1 PE=1 SV=1
331	1	UniProt_SwissProt	P05712	273	23692	19	8	15	7	2.01	Ras-related protein Rab-2A OS=Rattus norvegicus GN=Rab2a PE=2 SV=1
332	1	UniProt_SwissProt	Q99376	273	70337	30	8	22	8	0.54	Transferrin receptor protein 1 (Fragment) OS=Rattus norvegicus GN=Tfrc PE=2 SV=1
333	1	UniProt_SwissProt	P24050	272	23035	23	6	18	5	1.24	40S ribosomal protein S5 OS=Rattus norvegicus GN=Rps5 PE=1 SV=3
334	1	UniProt_SwissProt	P63086	271	41648	27	10	23	10	1.46	Mitogen-activated protein kinase 1 OS=Rattus norvegicus GN=Mapk1 PE=1 SV=3
335	1	UniProt_SwissProt	Q02253	270	58227	36	10	28	10	0.91	Methylmalonate-semialdehyde dehydrogenase [acylating], mitochondrial OS=Rattus norvegicus GN=Aldh6a1 PE=1 SV=1
336	1	UniProt_SwissProt	P27615	269	54513	21	10	13	8	0.74	Lysosome membrane protein 2 OS=Rattus norvegicus GN=Scarb2 PE=1 SV=2
337	1	UniProt_SwissProt	P60123	268	50524	38	12	27	11	1.27	RuvB-like 1 OS=Rattus norvegicus GN=Ruvbl1 PE=1 SV=1
338	1	UniProt_SwissProt	P38652	267	61650	49	12	31	12	1.08	Phosphoglucomutase-1 OS=Rattus norvegicus GN=Pgm1 PE=1 SV=2
339	1	UniProt_SwissProt	P37199	266	156387	44	9	32	9	0.24	Nuclear pore complex protein Nup155 OS=Rattus norvegicus GN=Nup155 PE=1 SV=1
340	1	UniProt_SwissProt	Q5EAJ6	266	42391	32	7	24	7	0.86	Inhibitor of nuclear factor kappa-B kinase-interacting protein OS=Rattus norvegicus GN=Ikbip PE=2 SV=1
341	1	UniProt_SwissProt	P30009	265	29834	21	10	13	7	1.4	Myristoylated alanine-rich C-kinase substrate OS=Rattus norvegicus GN=Marcks PE=1 SV=2
342	1	UniProt_SwissProt	P50463	263	21701	15	10	10	7	2.3	Cysteine and glycine-rich protein 3 OS=Rattus norvegicus GN=Csrp3 PE=1 SV=1
343	1	UniProt_SwissProt	P23928	263	20076	35	8	19	7	2.64	Alpha-crystallin B chain OS=Rattus norvegicus GN=Cryab PE=1 SV=1
344	1	UniProt_SwissProt	Q9JJ22	263	107035	46	9	31	8	0.33	Endoplasmic reticulum aminopeptidase 1 OS=Rattus norvegicus GN=Erap1 PE=2 SV=2
345	1	UniProt_SwissProt	Q9Z1Z9	262	50964	28	10	19	9	0.94	PDZ and LIM domain protein 7 OS=Rattus norvegicus GN=Pdlim7 PE=1 SV=1
346	1	UniProt_SwissProt	P52631	262	88782	29	8	24	8	0.41	Signal transducer and activator of transcription 3 OS=Rattus norvegicus GN=Stat3 PE=1 SV=1
347	1	UniProt_SwissProt	Q920A6	262	51427	25	9	15	8	0.8	Retinoid-inducible serine carboxypeptidase OS=Rattus norvegicus GN=Scpep1 PE=2 SV=1
348	1	UniProt_SwissProt	Q641X8	262	52587	33	11	24	9	1.04	Eukaryotic translation initiation factor 3 subunit E OS=Rattus norvegicus GN=Eif3e PE=2 SV=1
349	1	UniProt_SwissProt	P51583	262	47807	28	8	20	7	0.73	Multifunctional protein ADE2 OS=Rattus norvegicus GN=Paics PE=1 SV=3
350	1	UniProt_SwissProt	B2RYG6	262	31478	14	8	10	7	1.29	Ubiquitin thioesterase OTUB1 OS=Rattus norvegicus GN=Otub1 PE=1 SV=1
351	1	UniProt_SwissProt	Q01728	262	108914	30	8	23	7	0.28	Sodium/calcium exchanger 1 OS=Rattus norvegicus GN=Slc8a1 PE=1 SV=3
352	1	UniProt_SwissProt	P61589	261	22110	22	8	16	8	2.84	Transforming protein RhoA OS=Rattus norvegicus GN=Rhoa PE=1 SV=1
352	2	UniProt_SwissProt	P62747	87	22565	12	3	10	3	0.64	Rho-related GTP-binding protein RhoB OS=Rattus norvegicus GN=Rhob PE=1 SV=1
353	1	UniProt_SwissProt	Q6MG61	261	27306	18	6	13	6	1.27	Chloride intracellular channel protein 1 OS=Rattus norvegicus GN=Clic1 PE=1 SV=1
354	1	UniProt_SwissProt	Q9Z1M9	261	143743	130	9	97	9	0.27	Structural maintenance of chromosomes protein 1A OS=Rattus norvegicus GN=Smc1a PE=1 SV=1
355	1	UniProt_SwissProt	P26453	261	42865	17	10	10	7	0.85	Basigin OS=Rattus norvegicus GN=Bsg PE=1 SV=2
356	1	UniProt_SwissProt	Q6P7D4	260	52307	27	7	21	7	0.66	Cytochrome P450 20A1 OS=Rattus norvegicus GN=Cyp20a1 PE=2 SV=1
357	1	UniProt_SwissProt	Q9JI85	260	50173	58	10	36	9	0.96	Nucleobindin-2 OS=Rattus norvegicus GN=Nucb2 PE=1 SV=1
358	1	UniProt_SwissProt	P09456	260	43296	33	7	24	6	0.68	cAMP-dependent protein kinase type I-alpha regulatory subunit OS=Rattus norvegicus GN=Prkar1a PE=1 SV=2
359	1	UniProt_SwissProt	Q01205	260	49236	26	9	17	7	0.71	Dihydrolipoyllysine-residue succinyltransferase component of 2-oxoglutarate dehydrogenase complex, mitochondrial OS=Rattus norvegicus GN=Dlst PE=1 SV=2
360	1	UniProt_SwissProt	P00388	260	77313	33	13	27	12	0.8	NADPH--cytochrome P450 reductase OS=Rattus norvegicus GN=Por PE=1 SV=3
361	1	UniProt_SwissProt	Q63524	259	22832	25	13	11	6	2.67	Transmembrane emp24 domain-containing protein 2 OS=Rattus norvegicus GN=Tmed2 PE=1 SV=1
362	1	UniProt_SwissProt	P00406	259	26082	16	11	7	5	2.14	Cytochrome c oxidase subunit 2 OS=Rattus norvegicus GN=Mtco2 PE=1 SV=3
363	1	UniProt_SwissProt	Q62902	258	58206	31	10	23	8	0.68	Protein ERGIC-53 OS=Rattus norvegicus GN=Lman1 PE=1 SV=1
364	1	UniProt_SwissProt	Q9QZR6	258	64094	43	13	33	13	1.15	Septin-9 OS=Rattus norvegicus GN=Sept9 PE=1 SV=1
365	1	UniProt_SwissProt	O35824	257	46364	21	7	19	6	0.63	DnaJ homolog subfamily A member 2 OS=Rattus norvegicus GN=Dnaja2 PE=1 SV=1
366	1	UniProt_SwissProt	Q5XIP9	257	44860	22	11	17	9	1.13	Transmembrane protein 43 OS=Rattus norvegicus GN=Tmem43 PE=2 SV=1
367	1	UniProt_SwissProt	Q63362	257	13460	13	7	9	6	4.13	NADH dehydrogenase [ubiquinone] 1 alpha subcomplex subunit 5 OS=Rattus norvegicus GN=Ndufa5 PE=1 SV=3
368	1	UniProt_SwissProt	Q6IFW6	256	56699	26	9	21	7	0.7	Keratin, type I cytoskeletal 10 OS=Rattus norvegicus GN=Krt10 PE=3 SV=1
368	2	UniProt_SwissProt	Q6IFU8	55	48378	28	3	21	3	0.26	Keratin, type I cytoskeletal 17 OS=Rattus norvegicus GN=Krt17 PE=1 SV=1
369	1	UniProt_SwissProt	P13413	256	21882	64	11	36	9	4.47	Troponin I, slow skeletal muscle OS=Rattus norvegicus GN=Tnni1 PE=1 SV=2
370	1	UniProt_SwissProt	P55161	256	130093	53	10	42	10	0.34	Nck-associated protein 1 OS=Rattus norvegicus GN=Nckap1 PE=2 SV=1
371	1	UniProt_SwissProt	P23693	255	24259	32	8	23	7	1.92	Troponin I, cardiac muscle OS=Rattus norvegicus GN=Tnni3 PE=1 SV=2
372	1	UniProt_SwissProt	P02770	255	70682	31	7	24	5	0.31	Serum albumin OS=Rattus norvegicus GN=Alb PE=1 SV=2
373	1	UniProt_SwissProt	Q6AXV4	255	52384	29	8	21	7	0.65	Sorting and assembly machinery component 50 homolog OS=Rattus norvegicus GN=Samm50 PE=1 SV=1
374	1	UniProt_SwissProt	P60901	254	27838	16	7	13	7	1.55	Proteasome subunit alpha type-6 OS=Rattus norvegicus GN=Psma6 PE=1 SV=1
375	1	UniProt_SwissProt	P84100	252	23565	43	11	27	8	2.54	60S ribosomal protein L19 OS=Rattus norvegicus GN=Rpl19 PE=1 SV=1
376	1	UniProt_SwissProt	Q9Z1W6	251	64045	25	7	23	7	0.51	Protein LYRIC OS=Rattus norvegicus GN=Mtdh PE=1 SV=2
377	1	UniProt_SwissProt	Q07803	250	84089	55	13	40	13	0.79	Elongation factor G, mitochondrial OS=Rattus norvegicus GN=Gfm1 PE=1 SV=2
378	1	UniProt_SwissProt	Q4V8F9	249	58649	26	6	24	6	0.47	Hydroxysteroid dehydrogenase-like protein 2 OS=Rattus norvegicus GN=Hsdl2 PE=2 SV=1
379	1	UniProt_SwissProt	Q6P7S1	249	44814	13	7	10	6	0.65	Acid ceramidase OS=Rattus norvegicus GN=Asah1 PE=2 SV=1
380	1	UniProt_SwissProt	Q6B345	249	11229	10	5	7	4	2.66	Protein S100-A11 OS=Rattus norvegicus GN=S100a11 PE=3 SV=1
381	1	UniProt_SwissProt	Q4V7C7	249	47783	31	11	25	10	1.2	Actin-related protein 3 OS=Rattus norvegicus GN=Actr3 PE=1 SV=1
382	1	UniProt_SwissProt	P47853	248	42079	31	8	18	7	0.87	Biglycan OS=Rattus norvegicus GN=Bgn PE=2 SV=1
383	1	UniProt_SwissProt	P17074	245	16076	27	10	16	10	8.87	40S ribosomal protein S19 OS=Rattus norvegicus GN=Rps19 PE=2 SV=3
384	1	UniProt_SwissProt	P37397	245	36583	35	9	22	7	1.27	Calponin-3 OS=Rattus norvegicus GN=Cnn3 PE=1 SV=1
385	1	UniProt_SwissProt	P31399	244	18809	29	13	15	9	6.19	ATP synthase subunit d, mitochondrial OS=Rattus norvegicus GN=Atp5h PE=1 SV=3
386	1	UniProt_SwissProt	P21588	243	64384	35	8	28	8	0.6	5'-nucleotidase OS=Rattus norvegicus GN=Nt5e PE=1 SV=1
387	1	UniProt_SwissProt	P62161	242	16827	14	6	9	5	1.98	Calmodulin OS=Rattus norvegicus GN=Calm1 PE=1 SV=2
388	1	UniProt_SwissProt	Q5XFW8	241	36038	13	4	10	4	0.52	Protein SEC13 homolog OS=Rattus norvegicus GN=Sec13 PE=1 SV=1
389	1	UniProt_SwissProt	Q3T1J1	241	17049	22	8	12	7	3.53	Eukaryotic translation initiation factor 5A-1 OS=Rattus norvegicus GN=Eif5a PE=1 SV=3
390	1	UniProt_SwissProt	Q4KM74	241	24896	20	7	15	7	1.85	Vesicle-trafficking protein SEC22b OS=Rattus norvegicus GN=Sec22b PE=1 SV=3
391	1	UniProt_SwissProt	Q6AXT5	241	24547	17	5	12	4	0.84	Ras-related protein Rab-21 OS=Rattus norvegicus GN=Rab21 PE=2 SV=1
392	1	UniProt_SwissProt	P17209	240	21383	10	6	9	6	1.83	Myosin light chain 4 OS=Rattus norvegicus GN=Myl4 PE=2 SV=2
393	1	UniProt_SwissProt	Q924C3	240	104929	41	12	27	9	0.38	Ectonucleotide pyrophosphatase/phosphodiesterase family member 1 OS=Rattus norvegicus GN=Enpp1 PE=1 SV=2
394	1	UniProt_SwissProt	P62828	239	24579	13	10	9	8	2.37	GTP-binding nuclear protein Ran OS=Rattus norvegicus GN=Ran PE=1 SV=3
395	1	UniProt_SwissProt	P13086	239	36524	37	13	22	9	1.52	Succinyl-CoA ligase [ADP/GDP-forming] subunit alpha, mitochondrial OS=Rattus norvegicus GN=Suclg1 PE=2 SV=2
396	1	UniProt_SwissProt	P29266	239	35679	24	8	19	7	1.09	3-hydroxyisobutyrate dehydrogenase, mitochondrial OS=Rattus norvegicus GN=Hibadh PE=1 SV=3
397	1	UniProt_SwissProt	Q5XIN6	239	83635	53	11	42	11	0.64	LETM1 and EF-hand domain-containing protein 1, mitochondrial OS=Rattus norvegicus GN=Letm1 PE=1 SV=1
398	1	UniProt_SwissProt	P0C5H9	239	20831	18	5	12	4	1.04	Mesencephalic astrocyte-derived neurotrophic factor OS=Rattus norvegicus GN=Manf PE=1 SV=1
399	1	UniProt_SwissProt	Q01986	238	43779	19	7	16	7	0.82	Dual specificity mitogen-activated protein kinase kinase 1 OS=Rattus norvegicus GN=Map2k1 PE=1 SV=2
400	1	UniProt_SwissProt	Q5XHY5	237	81437	45	8	30	8	0.45	Threonine--tRNA ligase, cytoplasmic OS=Rattus norvegicus GN=Tars PE=1 SV=1
401	1	UniProt_SwissProt	Q6AYK8	237	64576	27	10	21	8	0.6	Eukaryotic translation initiation factor 3 subunit D OS=Rattus norvegicus GN=Eif3d PE=1 SV=1
402	1	UniProt_SwissProt	D3ZHV2	236	623208	254	13	192	12	0.08	Microtubule-actin cross-linking factor 1 OS=Rattus norvegicus GN=Macf1 PE=1 SV=1
403	1	UniProt_SwissProt	P07633	235	59216	30	8	21	8	0.66	Propionyl-CoA carboxylase beta chain, mitochondrial OS=Rattus norvegicus GN=Pccb PE=2 SV=1
404	1	UniProt_SwissProt	P47727	233	30844	24	8	18	8	1.64	Carbonyl reductase [NADPH] 1 OS=Rattus norvegicus GN=Cbr1 PE=1 SV=2
405	1	UniProt_SwissProt	P17220	232	26024	16	6	10	4	0.78	Proteasome subunit alpha type-2 OS=Rattus norvegicus GN=Psma2 PE=1 SV=3
406	1	UniProt_SwissProt	Q9QUL6	232	83170	49	9	37	9	0.51	Vesicle-fusing ATPase OS=Rattus norvegicus GN=Nsf PE=1 SV=1
407	1	UniProt_SwissProt	P34064	232	26545	8	5	6	4	0.75	Proteasome subunit alpha type-5 OS=Rattus norvegicus GN=Psma5 PE=1 SV=1
408	1	UniProt_SwissProt	Q4QQT4	232	66649	27	5	20	4	0.25	Serine/threonine-protein phosphatase 2A 65 kDa regulatory subunit A beta isoform OS=Rattus norvegicus GN=Ppp2r1b PE=2 SV=1
409	1	UniProt_SwissProt	P54319	231	88511	19	6	16	6	0.29	Phospholipase A-2-activating protein OS=Rattus norvegicus GN=Plaa PE=1 SV=3
410	1	UniProt_SwissProt	P61314	230	24245	33	14	25	11	4.43	60S ribosomal protein L15 OS=Rattus norvegicus GN=Rpl15 PE=1 SV=2
411	1	UniProt_SwissProt	O70196	230	81659	29	7	24	7	0.38	Prolyl endopeptidase OS=Rattus norvegicus GN=Prep PE=1 SV=1
412	1	UniProt_SwissProt	Q66HA6	229	21753	20	10	17	8	2.92	ADP-ribosylation factor-like protein 8B OS=Rattus norvegicus GN=Arl8b PE=2 SV=1
413	1	UniProt_SwissProt	P62982	228	18282	36	20	11	8	4.03	Ubiquitin-40S ribosomal protein S27a OS=Rattus norvegicus GN=Rps27a PE=1 SV=2
414	1	UniProt_SwissProt	P36972	228	19761	17	8	14	7	2.72	Adenine phosphoribosyltransferase OS=Rattus norvegicus GN=Aprt PE=1 SV=1
415	1	UniProt_SwissProt	Q9Z0W7	228	28843	16	7	13	6	1.17	Chloride intracellular channel protein 4 OS=Rattus norvegicus GN=Clic4 PE=1 SV=3
416	1	UniProt_SwissProt	Q8R491	228	60810	44	8	33	8	0.64	EH domain-containing protein 3 OS=Rattus norvegicus GN=Ehd3 PE=1 SV=2
416	2	UniProt_SwissProt	Q641Z6	205	60622	30	8	25	8	0.64	EH domain-containing protein 1 OS=Rattus norvegicus GN=Ehd1 PE=1 SV=1
417	1	UniProt_SwissProt	Q9Z1Y3	227	100081	35	13	24	11	0.51	Cadherin-2 OS=Rattus norvegicus GN=Cdh2 PE=1 SV=1
417	2	UniProt_SwissProt	A4L9P7	77	151674	68	3	48	3	0.08	Sister chromatid cohesion protein PDS5 homolog A OS=Rattus norvegicus GN=Pds5a PE=1 SV=1
417	3	UniProt_SwissProt	Q6TRW4	67	165667	68	3	56	3	0.07	Sister chromatid cohesion protein PDS5 homolog B OS=Rattus norvegicus GN=Pds5b PE=1 SV=2
418	1	UniProt_SwissProt	Q9HB97	227	42322	26	5	18	5	0.56	Alpha-parvin OS=Rattus norvegicus GN=Parva PE=1 SV=2
419	1	UniProt_SwissProt	Q9EPF2	226	72252	31	11	26	11	0.78	Cell surface glycoprotein MUC18 OS=Rattus norvegicus GN=Mcam PE=1 SV=2
420	1	UniProt_SwissProt	P0C5E3	225	67404	29	7	19	7	0.48	Palladin (Fragment) OS=Rattus norvegicus GN=Palld PE=1 SV=1
421	1	UniProt_SwissProt	B5DFC9	225	155674	23	7	21	7	0.19	Nidogen-2 OS=Rattus norvegicus GN=Nid2 PE=2 SV=1
422	1	UniProt_SwissProt	Q6P7B0	224	54622	20	8	17	7	0.62	Tryptophan--tRNA ligase, cytoplasmic OS=Rattus norvegicus GN=Wars PE=1 SV=2
423	1	UniProt_SwissProt	A2VD12	224	80626	31	6	26	6	0.32	Pre-B-cell leukemia transcription factor-interacting protein 1 OS=Rattus norvegicus GN=Pbxip1 PE=1 SV=1
424	1	UniProt_SwissProt	P63326	223	18904	39	10	20	4	1.19	40S ribosomal protein S10 OS=Rattus norvegicus GN=Rps10 PE=2 SV=1
425	1	UniProt_SwissProt	Q641Y8	223	83414	49	16	38	14	0.89	ATP-dependent RNA helicase DDX1 OS=Rattus norvegicus GN=Ddx1 PE=1 SV=1
426	1	UniProt_SwissProt	P49088	223	64776	25	8	24	8	0.59	Asparagine synthetase [glutamine-hydrolyzing] OS=Rattus norvegicus GN=Asns PE=2 SV=3
427	1	UniProt_SwissProt	P18614	222	132151	41	6	33	6	0.19	Integrin alpha-1 OS=Rattus norvegicus GN=Itga1 PE=1 SV=1
428	1	UniProt_SwissProt	A2RRU1	222	84817	32	12	26	10	0.56	Glycogen [starch] synthase, muscle OS=Rattus norvegicus GN=Gys1 PE=1 SV=1
429	1	UniProt_SwissProt	Q05030	222	123833	36	7	26	5	0.17	Platelet-derived growth factor receptor beta OS=Rattus norvegicus GN=Pdgfrb PE=2 SV=2
430	1	UniProt_SwissProt	Q6AYH5	221	44235	26	10	20	8	0.97	Dynactin subunit 2 OS=Rattus norvegicus GN=Dctn2 PE=1 SV=1
431	1	UniProt_SwissProt	Q6AXS5	220	44841	36	8	28	8	0.95	Plasminogen activator inhibitor 1 RNA-binding protein OS=Rattus norvegicus GN=Serbp1 PE=1 SV=2
432	1	UniProt_SwissProt	D3Z8L7	220	24065	11	6	9	5	1.53	Ras-related protein R-Ras OS=Rattus norvegicus GN=Rras PE=1 SV=1
433	1	UniProt_SwissProt	Q4FZX7	218	29722	25	7	18	6	1.12	Signal recognition particle receptor subunit beta OS=Rattus norvegicus GN=Srprb PE=2 SV=1
434	1	UniProt_SwissProt	Q3ZAV8	218	153870	34	8	28	7	0.19	Enhancer of mRNA-decapping protein 4 OS=Rattus norvegicus GN=Edc4 PE=1 SV=1
435	1	UniProt_SwissProt	P07943	217	36230	24	7	18	7	1.06	Aldose reductase OS=Rattus norvegicus GN=Akr1b1 PE=1 SV=3
436	1	UniProt_SwissProt	P40112	217	23235	11	6	10	5	1.23	Proteasome subunit beta type-3 OS=Rattus norvegicus GN=Psmb3 PE=1 SV=1
437	1	UniProt_SwissProt	Q64375	217	48212	14	7	11	6	0.6	Synaptonemal complex protein SC65 (Fragment) OS=Rattus norvegicus GN=P3h4 PE=2 SV=2
438	1	UniProt_SwissProt	P35704	216	21941	14	8	11	6	1.76	Peroxiredoxin-2 OS=Rattus norvegicus GN=Prdx2 PE=1 SV=3
439	1	UniProt_SwissProt	Q9Z0V6	215	28563	14	7	9	5	0.92	Thioredoxin-dependent peroxide reductase, mitochondrial OS=Rattus norvegicus GN=Prdx3 PE=1 SV=2
440	1	UniProt_SwissProt	Q62636	215	21013	13	8	11	7	2.45	Ras-related protein Rap-1b OS=Rattus norvegicus GN=Rap1b PE=1 SV=2
441	1	UniProt_SwissProt	O70513	215	64614	9	3	8	3	0.19	Galectin-3-binding protein OS=Rattus norvegicus GN=Lgals3bp PE=1 SV=2
442	1	UniProt_SwissProt	P13471	215	16420	20	6	14	5	2.07	40S ribosomal protein S14 OS=Rattus norvegicus GN=Rps14 PE=2 SV=3
443	1	UniProt_SwissProt	Q9EQS0	215	37608	36	10	26	9	1.45	Transaldolase OS=Rattus norvegicus GN=Taldo1 PE=1 SV=2
444	1	UniProt_SwissProt	Q4V898	214	42232	43	7	33	6	0.71	RNA-binding motif protein, X chromosome OS=Rattus norvegicus GN=Rbmx PE=1 SV=1
444	2	UniProt_SwissProt	P84586	204	42178	38	7	31	6	0.71	RNA-binding motif protein, X chromosome retrogene-like OS=Rattus norvegicus GN=Rbmxrtl PE=1 SV=1
445	1	UniProt_SwissProt	P27008	213	113501	76	7	57	7	0.26	Poly [ADP-ribose] polymerase 1 OS=Rattus norvegicus GN=Parp1 PE=1 SV=4
446	1	UniProt_SwissProt	Q3SWU3	213	35500	20	6	19	6	0.88	Heterogeneous nuclear ribonucleoprotein D-like OS=Rattus norvegicus GN=Hnrnpdl PE=1 SV=1
446	2	UniProt_SwissProt	Q9JJ54	204	38365	33	9	22	8	1.18	Heterogeneous nuclear ribonucleoprotein D0 OS=Rattus norvegicus GN=Hnrnpd PE=1 SV=2
447	1	UniProt_SwissProt	P26376	213	15133	6	4	4	3	1.65	Interferon-induced transmembrane protein 3 OS=Rattus norvegicus GN=ifitm3 PE=2 SV=1
448	1	UniProt_SwissProt	Q6MG08	212	95649	48	8	41	8	0.37	ATP-binding cassette sub-family F member 1 OS=Rattus norvegicus GN=Abcf1 PE=1 SV=1
449	1	UniProt_SwissProt	P85968	212	53715	27	10	21	9	0.88	6-phosphogluconate dehydrogenase, decarboxylating OS=Rattus norvegicus GN=Pgd PE=1 SV=1
450	1	UniProt_SwissProt	P21913	212	32607	33	9	26	7	1.23	Succinate dehydrogenase [ubiquinone] iron-sulfur subunit, mitochondrial OS=Rattus norvegicus GN=Sdhb PE=2 SV=2
451	1	UniProt_SwissProt	Q925S8	212	79988	40	6	30	6	0.33	ATP-dependent zinc metalloprotease YME1L1 OS=Rattus norvegicus GN=Yme1l1 PE=2 SV=1
452	1	UniProt_SwissProt	P05426	211	30367	57	10	35	9	2.02	60S ribosomal protein L7 OS=Rattus norvegicus GN=Rpl7 PE=1 SV=2
453	1	UniProt_SwissProt	P62271	210	17708	30	12	22	10	7.01	40S ribosomal protein S18 OS=Rattus norvegicus GN=Rps18 PE=1 SV=3
454	1	UniProt_SwissProt	O35142	209	103342	50	10	36	10	0.44	Coatomer subunit beta' OS=Rattus norvegicus GN=Copb2 PE=1 SV=3
455	1	UniProt_SwissProt	Q99J82	209	51853	42	11	29	8	0.92	Integrin-linked protein kinase OS=Rattus norvegicus GN=Ilk PE=2 SV=1
456	1	UniProt_SwissProt	P28494	209	131786	53	9	45	9	0.3	Alpha-mannosidase 2 OS=Rattus norvegicus GN=Man2a1 PE=1 SV=2
457	1	UniProt_SwissProt	Q05175	209	21777	18	7	14	6	1.78	Brain acid soluble protein 1 OS=Rattus norvegicus GN=Basp1 PE=1 SV=2
458	1	UniProt_SwissProt	Q9JI03	208	184558	53	10	42	9	0.2	Collagen alpha-1(V) chain OS=Rattus norvegicus GN=Col5a1 PE=1 SV=1
459	1	UniProt_SwissProt	O08651	208	57256	32	8	19	8	0.69	D-3-phosphoglycerate dehydrogenase OS=Rattus norvegicus GN=Phgdh PE=1 SV=3
460	1	UniProt_SwissProt	Q6Q0N1	206	53116	33	6	27	6	0.53	Cytosolic non-specific dipeptidase OS=Rattus norvegicus GN=Cndp2 PE=1 SV=1
461	1	UniProt_SwissProt	Q5RJR2	205	40294	28	3	21	3	0.32	Twinfilin-1 OS=Rattus norvegicus GN=Twf1 PE=1 SV=1
462	1	UniProt_SwissProt	Q5XIG8	205	38717	10	5	9	5	0.62	Serine-threonine kinase receptor-associated protein OS=Rattus norvegicus GN=Strap PE=1 SV=1
463	1	UniProt_SwissProt	P41565	205	43223	23	7	15	7	0.84	Isocitrate dehydrogenase [NAD] subunit gamma 1, mitochondrial OS=Rattus norvegicus GN=Idh3g PE=1 SV=2
464	1	UniProt_SwissProt	Q5U2X6	204	56039	28	6	24	6	0.5	Coiled-coil domain-containing protein 47 OS=Rattus norvegicus GN=Ccdc47 PE=2 SV=1
465	1	UniProt_SwissProt	Q32KJ6	203	58778	18	6	14	6	0.47	N-acetylgalactosamine-6-sulfatase OS=Rattus norvegicus GN=Galns PE=1 SV=1
466	1	UniProt_SwissProt	P42676	202	80944	32	4	25	4	0.21	Neurolysin, mitochondrial OS=Rattus norvegicus GN=Nln PE=1 SV=1
467	1	UniProt_SwissProt	P63174	202	8270	14	8	9	5	7.6	60S ribosomal protein L38 OS=Rattus norvegicus GN=Rpl38 PE=1 SV=2
468	1	UniProt_SwissProt	P62752	201	17684	29	8	18	6	2.51	60S ribosomal protein L23a OS=Rattus norvegicus GN=Rpl23a PE=2 SV=1
469	1	UniProt_SwissProt	P26772	201	10895	21	8	15	7	9.35	10 kDa heat shock protein, mitochondrial OS=Rattus norvegicus GN=Hspe1 PE=1 SV=3
469	2	UniProt_SwissProt	Q71LX6	148	375861	154	5	124	5	0.05	Xin actin-binding repeat-containing protein 2 OS=Rattus norvegicus GN=Xirp2 PE=1 SV=1
470	1	UniProt_SwissProt	Q99MZ8	201	30351	22	8	19	8	1.68	LIM and SH3 domain protein 1 OS=Rattus norvegicus GN=Lasp1 PE=1 SV=1
471	1	UniProt_SwissProt	P55053	200	15335	17	6	14	6	3.22	Fatty acid-binding protein, epidermal OS=Rattus norvegicus GN=Fabp5 PE=1 SV=3
472	1	UniProt_SwissProt	Q6P7A9	200	106880	27	11	21	9	0.42	Lysosomal alpha-glucosidase OS=Rattus norvegicus GN=Gaa PE=2 SV=1
473	1	UniProt_SwissProt	P29314	200	22635	37	14	26	11	5.08	40S ribosomal protein S9 OS=Rattus norvegicus GN=Rps9 PE=1 SV=4
474	1	UniProt_SwissProt	Q08290	200	33494	36	8	25	7	1.44	Calponin-1 OS=Rattus norvegicus GN=Cnn1 PE=1 SV=1
475	1	UniProt_SwissProt	P23358	200	18006	21	6	17	5	1.79	60S ribosomal protein L12 OS=Rattus norvegicus GN=Rpl12 PE=2 SV=1
476	1	UniProt_SwissProt	P29411	200	25479	23	7	18	6	1.4	GTP:AMP phosphotransferase AK3, mitochondrial OS=Rattus norvegicus GN=Ak3 PE=2 SV=2
477	1	UniProt_SwissProt	P43244	199	94902	59	13	42	13	0.68	Matrin-3 OS=Rattus norvegicus GN=Matr3 PE=1 SV=2
477	2	UniProt_SwissProt	P83883	82	12718	21	5	17	5	3.19	60S ribosomal protein L36a OS=Rattus norvegicus GN=Rpl36a PE=1 SV=2
478	1	UniProt_SwissProt	O35796	199	31320	13	7	9	6	1.05	Complement component 1 Q subcomponent-binding protein, mitochondrial OS=Rattus norvegicus GN=C1qbp PE=1 SV=2
479	1	UniProt_SwissProt	P15791	198	60670	35	9	26	9	0.75	Calcium/calmodulin-dependent protein kinase type II subunit delta OS=Rattus norvegicus GN=Camk2d PE=1 SV=1
479	2	UniProt_SwissProt	P11730	134	59685	31	5	22	5	0.37	Calcium/calmodulin-dependent protein kinase type II subunit gamma OS=Rattus norvegicus GN=Camk2g PE=1 SV=1
480	1	UniProt_SwissProt	Q62871	198	71533	24	4	20	4	0.24	Cytoplasmic dynein 1 intermediate chain 2 OS=Rattus norvegicus GN=Dync1i2 PE=1 SV=1
481	1	UniProt_SwissProt	P53987	197	53831	12	5	10	4	0.32	Monocarboxylate transporter 1 OS=Rattus norvegicus GN=Slc16a1 PE=1 SV=1
482	1	UniProt_SwissProt	P32198	197	88810	42	9	32	7	0.35	Carnitine O-palmitoyltransferase 1, liver isoform OS=Rattus norvegicus GN=Cpt1a PE=1 SV=2
482	2	UniProt_SwissProt	Q63704	97	89129	31	7	26	7	0.35	Carnitine O-palmitoyltransferase 1, muscle isoform OS=Rattus norvegicus GN=Cpt1b PE=1 SV=1
483	1	UniProt_SwissProt	Q63270	197	98750	43	8	32	8	0.36	Cytoplasmic aconitate hydratase OS=Rattus norvegicus GN=Aco1 PE=1 SV=1
484	1	UniProt_SwissProt	P63025	196	11587	7	3	6	3	1.58	Vesicle-associated membrane protein 3 OS=Rattus norvegicus GN=Vamp3 PE=1 SV=1
484	2	UniProt_SwissProt	P63045	191	12740	8	3	6	3	1.36	Vesicle-associated membrane protein 2 OS=Rattus norvegicus GN=Vamp2 PE=1 SV=2
485	1	UniProt_SwissProt	Q3KRE0	195	66889	63	9	47	8	0.57	ATPase family AAA domain-containing protein 3 OS=Rattus norvegicus GN=Atad3 PE=1 SV=1
486	1	UniProt_SwissProt	Q4V7C6	195	77507	27	7	24	7	0.41	GMP synthase [glutamine-hydrolyzing] OS=Rattus norvegicus GN=Gmps PE=1 SV=1
487	1	UniProt_SwissProt	O35094	195	51370	29	6	24	5	0.44	Mitochondrial import inner membrane translocase subunit TIM44 OS=Rattus norvegicus GN=Timm44 PE=1 SV=1
488	1	UniProt_SwissProt	P18395	195	89637	44	6	31	5	0.23	Cold shock domain-containing protein E1 OS=Rattus norvegicus GN=Csde1 PE=2 SV=1
489	1	UniProt_SwissProt	Q8CFN2	193	21587	13	6	8	5	1.37	Cell division control protein 42 homolog OS=Rattus norvegicus GN=Cdc42 PE=1 SV=2
490	1	UniProt_SwissProt	B5DEH2	192	37915	22	4	18	4	0.48	Erlin-2 OS=Rattus norvegicus GN=Erlin2 PE=1 SV=1
491	1	UniProt_SwissProt	Q9R063	192	22507	24	8	18	6	1.69	Peroxiredoxin-5, mitochondrial OS=Rattus norvegicus GN=Prdx5 PE=1 SV=1
492	1	UniProt_SwissProt	Q9WV25	191	60382	19	6	17	6	0.45	Poly(U)-binding-splicing factor PUF60 OS=Rattus norvegicus GN=Puf60 PE=2 SV=2
493	1	UniProt_SwissProt	Q9ESS6	190	68268	15	6	15	6	0.39	Basal cell adhesion molecule OS=Rattus norvegicus GN=Bcam PE=2 SV=1
494	1	UniProt_SwissProt	O88989	190	36631	36	6	25	6	0.85	Malate dehydrogenase, cytoplasmic OS=Rattus norvegicus GN=Mdh1 PE=1 SV=3
495	1	UniProt_SwissProt	Q9WTT6	190	51554	20	6	19	6	0.55	Guanine deaminase OS=Rattus norvegicus GN=Gda PE=1 SV=1
496	1	UniProt_SwissProt	Q91V33	190	48456	44	8	28	6	0.59	KH domain-containing, RNA-binding, signal transduction-associated protein 1 OS=Rattus norvegicus GN=Khdrbs1 PE=1 SV=1
496	2	UniProt_SwissProt	Q03348	47	91116	26	2	22	2	0.09	Receptor-type tyrosine-protein phosphatase alpha OS=Rattus norvegicus GN=Ptpra PE=1 SV=1
497	1	UniProt_SwissProt	Q920J4	189	32628	10	6	9	6	0.99	Thioredoxin-like protein 1 OS=Rattus norvegicus GN=Txnl1 PE=1 SV=3
498	1	UniProt_SwissProt	O89046	189	54438	37	5	28	5	0.41	Coronin-1B OS=Rattus norvegicus GN=Coro1b PE=1 SV=1
499	1	UniProt_SwissProt	P70645	188	52916	37	3	24	3	0.24	Bleomycin hydrolase OS=Rattus norvegicus GN=Blmh PE=1 SV=1
500	1	UniProt_SwissProt	O88656	187	41829	18	5	16	4	0.43	Actin-related protein 2/3 complex subunit 1B OS=Rattus norvegicus GN=Arpc1b PE=1 SV=3
501	1	UniProt_SwissProt	Q6PDU7	187	11426	8	5	5	2	1.6	ATP synthase subunit g, mitochondrial OS=Rattus norvegicus GN=Atp5l PE=1 SV=2
502	1	UniProt_SwissProt	P62243	187	24475	20	7	17	7	1.91	40S ribosomal protein S8 OS=Rattus norvegicus GN=Rps8 PE=1 SV=2
503	1	UniProt_SwissProt	Q5XI31	186	61799	15	5	12	4	0.28	GPI transamidase component PIG-S OS=Rattus norvegicus GN=Pigs PE=2 SV=3
504	1	UniProt_SwissProt	P11505	186	139601	55	7	43	7	0.21	Plasma membrane calcium-transporting ATPase 1 OS=Rattus norvegicus GN=Atp2b1 PE=1 SV=2
504	2	UniProt_SwissProt	Q64542	85	134094	54	3	39	3	0.09	Plasma membrane calcium-transporting ATPase 4 OS=Rattus norvegicus GN=Atp2b4 PE=1 SV=1
505	1	UniProt_SwissProt	Q5FVQ4	186	32569	30	7	18	7	1.24	Malectin OS=Rattus norvegicus GN=Mlec PE=2 SV=1
506	1	UniProt_SwissProt	Q75Q40	186	38294	12	5	8	5	0.63	Mitochondrial import receptor subunit TOM40 homolog OS=Rattus norvegicus GN=Tomm40 PE=1 SV=1
507	1	UniProt_SwissProt	Q498U4	186	23647	10	5	10	5	1.2	SAP domain-containing ribonucleoprotein OS=Rattus norvegicus GN=Sarnp PE=1 SV=3
508	1	UniProt_SwissProt	Q3B7U9	184	44041	13	3	11	3	0.29	Peptidyl-prolyl cis-trans isomerase FKBP8 OS=Rattus norvegicus GN=Fkbp8 PE=2 SV=1
509	1	UniProt_SwissProt	Q66HS7	184	39766	12	6	9	5	0.6	PDZ and LIM domain protein 3 OS=Rattus norvegicus GN=Pdlim3 PE=1 SV=2
510	1	UniProt_SwissProt	Q6PCT3	184	24034	16	4	14	4	0.86	Tumor protein D54 OS=Rattus norvegicus GN=Tpd52l2 PE=1 SV=1
511	1	UniProt_SwissProt	P43138	183	35915	20	7	14	7	1.07	DNA-(apurinic or apyrimidinic site) lyase OS=Rattus norvegicus GN=Apex1 PE=1 SV=2
512	1	UniProt_SwissProt	P50503	183	41424	25	5	22	5	0.57	Hsc70-interacting protein OS=Rattus norvegicus GN=St13 PE=1 SV=1
513	1	UniProt_SwissProt	O88941	182	91986	30	6	23	6	0.28	Mannosyl-oligosaccharide glucosidase OS=Rattus norvegicus GN=Mogs PE=1 SV=1
514	1	UniProt_SwissProt	P62919	182	28235	19	8	17	7	1.53	60S ribosomal protein L8 OS=Rattus norvegicus GN=Rpl8 PE=2 SV=2
515	1	UniProt_SwissProt	P85970	181	34484	27	10	21	9	1.65	Actin-related protein 2/3 complex subunit 2 OS=Rattus norvegicus GN=Arpc2 PE=1 SV=1
516	1	UniProt_SwissProt	P06762	181	32985	15	6	10	5	0.98	Heme oxygenase 1 OS=Rattus norvegicus GN=Hmox1 PE=1 SV=1
517	1	UniProt_SwissProt	P29410	180	26648	21	7	17	5	1.01	Adenylate kinase 2, mitochondrial OS=Rattus norvegicus GN=Ak2 PE=2 SV=2
518	1	UniProt_SwissProt	Q6AY30	180	47514	19	7	15	6	0.61	Saccharopine dehydrogenase-like oxidoreductase OS=Rattus norvegicus GN=Sccpdh PE=1 SV=1
519	1	UniProt_SwissProt	O88453	180	104960	84	9	60	9	0.38	Scaffold attachment factor B1 OS=Rattus norvegicus GN=Safb PE=1 SV=2
519	2	UniProt_SwissProt	A0JPQ9	108	45017	18	4	15	4	0.4	Chitinase domain-containing protein 1 OS=Rattus norvegicus GN=Chid1 PE=2 SV=2
520	1	UniProt_SwissProt	Q8CGX0	180	63739	25	4	21	4	0.27	Insulin-like growth factor 2 mRNA-binding protein 1 OS=Rattus norvegicus GN=Igf2bp1 PE=1 SV=1
521	1	UniProt_SwissProt	Q6AY23	179	33994	13	4	9	4	0.55	Pyrroline-5-carboxylate reductase 2 OS=Rattus norvegicus GN=Pycr2 PE=2 SV=1
522	1	UniProt_SwissProt	Q63945	179	33386	19	6	15	5	0.75	Protein SET OS=Rattus norvegicus GN=Set PE=2 SV=2
522	2	UniProt_SwissProt	P80349	110	4477	2	2	2	2	3.65	Fuctinin-3 (Fragment) OS=Rattus norvegicus PE=1 SV=1
523	1	UniProt_SwissProt	P23965	179	32348	44	6	25	6	1	Enoyl-CoA delta isomerase 1, mitochondrial OS=Rattus norvegicus GN=Eci1 PE=1 SV=1
524	1	UniProt_SwissProt	Q6IRK9	179	52066	18	4	14	4	0.34	Carboxypeptidase Q OS=Rattus norvegicus GN=Cpq PE=1 SV=1
525	1	UniProt_SwissProt	P18421	179	26690	23	7	16	5	1.01	Proteasome subunit beta type-1 OS=Rattus norvegicus GN=Psmb1 PE=1 SV=3
526	1	UniProt_SwissProt	P62845	178	17029	19	7	11	5	2.68	40S ribosomal protein S15 OS=Rattus norvegicus GN=Rps15 PE=1 SV=2
527	1	UniProt_SwissProt	P52944	177	36018	21	6	15	6	0.87	PDZ and LIM domain protein 1 OS=Rattus norvegicus GN=Pdlim1 PE=1 SV=4
528	1	UniProt_SwissProt	P24049	177	21611	24	7	19	5	1.36	60S ribosomal protein L17 OS=Rattus norvegicus GN=Rpl17 PE=2 SV=3
529	1	UniProt_SwissProt	P21396	176	60097	31	8	20	6	0.46	Amine oxidase [flavin-containing] A OS=Rattus norvegicus GN=Maoa PE=1 SV=1
530	1	UniProt_SwissProt	B0LPN4	176	567783	165	6	134	6	0.04	Ryanodine receptor 2 OS=Rattus norvegicus GN=Ryr2 PE=1 SV=2
531	1	UniProt_SwissProt	P48004	175	28480	29	7	18	6	1.19	Proteasome subunit alpha type-7 OS=Rattus norvegicus GN=Psma7 PE=1 SV=1
532	1	UniProt_SwissProt	Q07984	175	19196	11	8	6	5	1.62	Translocon-associated protein subunit delta OS=Rattus norvegicus GN=Ssr4 PE=2 SV=1
533	1	UniProt_SwissProt	Q99PD6	174	51686	8	4	8	4	0.34	Transforming growth factor beta-1-induced transcript 1 protein OS=Rattus norvegicus GN=Tgfb1i1 PE=1 SV=2
534	1	UniProt_SwissProt	P41350	174	20710	18	7	11	6	1.92	Caveolin-1 OS=Rattus norvegicus GN=Cav1 PE=1 SV=3
534	2	UniProt_SwissProt	P51638	45	17904	5	2	4	2	0.51	Caveolin-3 OS=Rattus norvegicus GN=Cav3 PE=1 SV=1
535	1	UniProt_SwissProt	P83732	173	17882	24	10	18	9	5.43	60S ribosomal protein L24 OS=Rattus norvegicus GN=Rpl24 PE=2 SV=1
536	1	UniProt_SwissProt	P62250	173	16549	22	11	14	8	4.95	40S ribosomal protein S16 OS=Rattus norvegicus GN=Rps16 PE=1 SV=2
537	1	UniProt_SwissProt	Q5U312	173	109637	65	11	50	10	0.41	Ankycorbin OS=Rattus norvegicus GN=Rai14 PE=1 SV=2
538	1	UniProt_SwissProt	Q6AXQ0	172	38945	17	9	17	9	1.38	SUMO-activating enzyme subunit 1 OS=Rattus norvegicus GN=Sae1 PE=2 SV=1
539	1	UniProt_SwissProt	P97700	172	34393	35	6	24	6	0.92	Mitochondrial 2-oxoglutarate/malate carrier protein OS=Rattus norvegicus GN=Slc25a11 PE=1 SV=3
540	1	UniProt_SwissProt	O08837	172	92389	53	4	39	4	0.18	Cell division cycle 5-like protein OS=Rattus norvegicus GN=Cdc5l PE=1 SV=2
541	1	UniProt_SwissProt	P63029	172	19564	14	6	9	5	1.58	Translationally-controlled tumor protein OS=Rattus norvegicus GN=Tpt1 PE=1 SV=1
542	1	UniProt_SwissProt	Q5FVL2	172	23847	5	3	5	3	0.6	ER membrane protein complex subunit 8 OS=Rattus norvegicus GN=Emc8 PE=2 SV=1
543	1	UniProt_SwissProt	P28075	172	28738	12	4	10	4	0.68	Proteasome subunit beta type-5 OS=Rattus norvegicus GN=Psmb5 PE=1 SV=3
544	1	UniProt_SwissProt	Q6AYC4	171	39060	17	5	15	4	0.47	Macrophage-capping protein OS=Rattus norvegicus GN=Capg PE=1 SV=1
545	1	UniProt_SwissProt	O88767	171	20190	13	5	10	5	1.5	Protein deglycase DJ-1 OS=Rattus norvegicus GN=Park7 PE=1 SV=1
546	1	UniProt_SwissProt	Q9QVC8	171	51817	24	4	19	4	0.34	Peptidyl-prolyl cis-trans isomerase FKBP4 OS=Rattus norvegicus GN=Fkbp4 PE=1 SV=3
547	1	UniProt_SwissProt	Q02874	170	39650	26	6	19	6	0.76	Core histone macro-H2A.1 OS=Rattus norvegicus GN=H2afy PE=1 SV=4
548	1	UniProt_SwissProt	P14562	170	44397	17	4	9	4	0.4	Lysosome-associated membrane glycoprotein 1 OS=Rattus norvegicus GN=Lamp1 PE=1 SV=1
549	1	UniProt_SwissProt	P19945	169	34365	17	8	14	7	1.14	60S acidic ribosomal protein P0 OS=Rattus norvegicus GN=Rplp0 PE=1 SV=2
550	1	UniProt_SwissProt	P37285	169	64161	31	5	23	4	0.26	Kinesin light chain 1 OS=Rattus norvegicus GN=Klc1 PE=1 SV=2
551	1	UniProt_SwissProt	Q5QD51	169	181514	47	5	37	5	0.11	A-kinase anchor protein 12 OS=Rattus norvegicus GN=Akap12 PE=1 SV=1
552	1	UniProt_SwissProt	Q9JLZ1	169	38111	22	6	17	6	0.81	Glutaredoxin-3 OS=Rattus norvegicus GN=Glrx3 PE=1 SV=2
553	1	UniProt_SwissProt	Q6P747	169	61054	36	7	29	6	0.45	Heterochromatin protein 1-binding protein 3 OS=Rattus norvegicus GN=Hp1bp3 PE=1 SV=1
554	1	UniProt_SwissProt	P21670	168	29764	14	2	10	2	0.29	Proteasome subunit alpha type-4 OS=Rattus norvegicus GN=Psma4 PE=1 SV=1
555	1	UniProt_SwissProt	P05765	168	9236	15	5	10	3	3.78	40S ribosomal protein S21 OS=Rattus norvegicus GN=Rps21 PE=1 SV=1
556	1	UniProt_SwissProt	P12711	168	40348	18	5	13	5	0.59	Alcohol dehydrogenase class-3 OS=Rattus norvegicus GN=Adh5 PE=1 SV=2
557	1	UniProt_SwissProt	P25286	168	97063	32	8	24	8	0.37	V-type proton ATPase 116 kDa subunit a isoform 1 OS=Rattus norvegicus GN=Atp6v0a1 PE=2 SV=1
558	1	UniProt_SwissProt	P31044	168	20902	12	5	10	5	1.43	Phosphatidylethanolamine-binding protein 1 OS=Rattus norvegicus GN=Pebp1 PE=1 SV=3
559	1	UniProt_SwissProt	Q62868	167	161427	119	9	83	9	0.24	Rho-associated protein kinase 2 OS=Rattus norvegicus GN=Rock2 PE=1 SV=2
560	1	UniProt_SwissProt	Q9EQR2	167	72283	24	6	19	6	0.37	Alkyldihydroxyacetonephosphate synthase, peroxisomal OS=Rattus norvegicus GN=Agps PE=2 SV=1
561	1	UniProt_SwissProt	Q03346	167	55029	26	6	18	6	0.51	Mitochondrial-processing peptidase subunit beta OS=Rattus norvegicus GN=Pmpcb PE=1 SV=3
562	1	UniProt_SwissProt	Q75Q39	166	68143	37	11	26	9	0.74	Mitochondrial import receptor subunit TOM70 OS=Rattus norvegicus GN=Tomm70a PE=1 SV=1
563	1	UniProt_SwissProt	Q6EV70	166	45410	10	5	8	4	0.39	GDP-fucose protein O-fucosyltransferase 1 OS=Rattus norvegicus GN=Pofut1 PE=2 SV=1
564	1	UniProt_SwissProt	Q5RK09	166	35914	19	5	15	5	0.68	Eukaryotic translation initiation factor 3 subunit G OS=Rattus norvegicus GN=Eif3g PE=1 SV=1
565	1	UniProt_SwissProt	Q63525	166	38388	32	5	26	5	0.63	Nuclear migration protein nudC OS=Rattus norvegicus GN=Nudc PE=1 SV=1
566	1	UniProt_SwissProt	Q5XIG4	165	27870	12	6	10	5	1.23	OCIA domain-containing protein 1 OS=Rattus norvegicus GN=Ociad1 PE=1 SV=1
567	1	UniProt_SwissProt	P15865	165	21974	24	7	17	6	1.76	Histone H1.4 OS=Rattus norvegicus GN=Hist1h1e PE=1 SV=3
567	2	UniProt_SwissProt	D3ZBN0	147	22635	15	5	12	5	1.27	Histone H1.5 OS=Rattus norvegicus GN=Hist1h1b PE=1 SV=1
567	3	UniProt_SwissProt	D4A3K5	96	21991	14	3	11	2	0.4	Histone H1.1 OS=Rattus norvegicus GN=Hist1h1a PE=1 SV=1
568	1	UniProt_SwissProt	Q63798	165	27068	15	4	11	3	0.51	Proteasome activator complex subunit 2 OS=Rattus norvegicus GN=Psme2 PE=2 SV=3
569	1	UniProt_SwissProt	P07340	164	35578	28	7	17	7	1.09	Sodium/potassium-transporting ATPase subunit beta-1 OS=Rattus norvegicus GN=Atp1b1 PE=1 SV=1
570	1	UniProt_SwissProt	P97690	163	138761	108	5	85	4	0.12	Structural maintenance of chromosomes protein 3 OS=Rattus norvegicus GN=Smc3 PE=1 SV=1
571	1	UniProt_SwissProt	P61354	163	15788	28	10	15	8	7.18	60S ribosomal protein L27 OS=Rattus norvegicus GN=Rpl27 PE=2 SV=2
572	1	UniProt_SwissProt	P18422	163	28629	28	8	17	6	1.49	Proteasome subunit alpha type-3 OS=Rattus norvegicus GN=Psma3 PE=1 SV=3
573	1	UniProt_SwissProt	Q6TUG0	162	40755	22	3	18	3	0.32	DnaJ homolog subfamily B member 11 OS=Rattus norvegicus GN=Dnajb11 PE=2 SV=1
574	1	UniProt_SwissProt	Q498E0	162	19178	11	5	8	5	1.62	Thioredoxin domain-containing protein 12 OS=Rattus norvegicus GN=Txndc12 PE=2 SV=2
575	1	UniProt_SwissProt	Q5FWT1	162	55549	16	3	14	2	0.15	Protein FAM98A OS=Rattus norvegicus GN=Fam98a PE=2 SV=1
576	1	UniProt_SwissProt	O35115	162	34060	14	6	12	6	0.93	Four and a half LIM domains protein 2 OS=Rattus norvegicus GN=Fhl2 PE=1 SV=1
577	1	UniProt_SwissProt	P62907	162	24987	27	8	20	6	1.45	60S ribosomal protein L10a OS=Rattus norvegicus GN=Rpl10a PE=1 SV=2
578	1	UniProt_SwissProt	Q9R0T3	162	57981	46	7	36	7	0.58	DnaJ homolog subfamily C member 3 OS=Rattus norvegicus GN=Dnajc3 PE=1 SV=3
579	1	UniProt_SwissProt	P54921	161	33627	16	4	15	4	0.56	Alpha-soluble NSF attachment protein OS=Rattus norvegicus GN=Napa PE=1 SV=2
580	1	UniProt_SwissProt	P63004	161	47210	19	6	15	5	0.49	Platelet-activating factor acetylhydrolase IB subunit alpha OS=Rattus norvegicus GN=Pafah1b1 PE=1 SV=2
581	1	UniProt_SwissProt	O35217	161	55239	18	6	16	6	0.5	Multiple inositol polyphosphate phosphatase 1 OS=Rattus norvegicus GN=Minpp1 PE=1 SV=3
582	1	UniProt_SwissProt	P83868	161	18995	8	4	7	4	1.18	Prostaglandin E synthase 3 OS=Rattus norvegicus GN=Ptges3 PE=1 SV=2
583	1	UniProt_SwissProt	P24155	160	79191	53	5	35	5	0.27	Thimet oligopeptidase OS=Rattus norvegicus GN=Thop1 PE=1 SV=4
584	1	UniProt_SwissProt	P27791	160	40708	28	8	20	8	1.09	cAMP-dependent protein kinase catalytic subunit alpha OS=Rattus norvegicus GN=Prkaca PE=1 SV=2
584	2	UniProt_SwissProt	P68182	139	40853	29	6	19	6	0.74	cAMP-dependent protein kinase catalytic subunit beta OS=Rattus norvegicus GN=Prkacb PE=1 SV=2
585	1	UniProt_SwissProt	Q5FVC2	159	112809	43	5	34	5	0.18	Rho guanine nucleotide exchange factor 2 OS=Rattus norvegicus GN=Arhgef2 PE=1 SV=1
586	1	UniProt_SwissProt	Q3B7D0	159	49817	19	7	14	7	0.7	Oxygen-dependent coproporphyrinogen-III oxidase, mitochondrial OS=Rattus norvegicus GN=Cpox PE=1 SV=1
587	1	UniProt_SwissProt	P14604	159	31895	26	7	19	5	0.8	Enoyl-CoA hydratase, mitochondrial OS=Rattus norvegicus GN=Echs1 PE=1 SV=1
588	1	UniProt_SwissProt	Q62908	158	21838	10	2	8	2	0.4	Cysteine and glycine-rich protein 2 OS=Rattus norvegicus GN=Csrp2 PE=2 SV=3
589	1	UniProt_SwissProt	P34067	158	29349	14	4	12	4	0.67	Proteasome subunit beta type-4 OS=Rattus norvegicus GN=Psmb4 PE=1 SV=2
590	1	UniProt_SwissProt	Q3B8Q1	157	86540	57	9	46	9	0.48	Nucleolar RNA helicase 2 OS=Rattus norvegicus GN=Ddx21 PE=2 SV=1
591	1	UniProt_SwissProt	Q4QQW4	157	55628	31	7	19	6	0.5	Histone deacetylase 1 OS=Rattus norvegicus GN=Hdac1 PE=1 SV=1
592	1	UniProt_SwissProt	P04166	157	16312	6	3	5	2	0.57	Cytochrome b5 type B OS=Rattus norvegicus GN=Cyb5b PE=1 SV=2
593	1	UniProt_SwissProt	A1A5S1	156	107495	53	5	36	5	0.19	Pre-mRNA-processing factor 6 OS=Rattus norvegicus GN=Prpf6 PE=1 SV=1
594	1	UniProt_SwissProt	Q66H12	156	47354	12	3	10	3	0.27	Alpha-N-acetylgalactosaminidase OS=Rattus norvegicus GN=Naga PE=2 SV=1
595	1	UniProt_SwissProt	P05982	156	30984	13	6	9	6	1.06	NAD(P)H dehydrogenase [quinone] 1 OS=Rattus norvegicus GN=Nqo1 PE=1 SV=4
596	1	UniProt_SwissProt	Q9ER24	156	54320	26	5	21	5	0.41	Ataxin-10 OS=Rattus norvegicus GN=Atxn10 PE=1 SV=1
597	1	UniProt_SwissProt	Q9EQV6	156	61750	10	3	10	3	0.2	Tripeptidyl-peptidase 1 OS=Rattus norvegicus GN=Tpp1 PE=1 SV=1
598	1	UniProt_SwissProt	P85971	156	27445	8	5	6	5	0.97	6-phosphogluconolactonase OS=Rattus norvegicus GN=Pgls PE=1 SV=1
599	1	UniProt_SwissProt	Q4FZY0	156	26743	21	5	15	4	0.75	EF-hand domain-containing protein D2 OS=Rattus norvegicus GN=Efhd2 PE=1 SV=1
600	1	UniProt_SwissProt	Q5U2R7	155	25314	17	4	16	4	0.8	LDLR chaperone MESD OS=Rattus norvegicus GN=Mesdc2 PE=2 SV=1
601	1	UniProt_SwissProt	P82471	155	42402	26	5	18	5	0.56	Guanine nucleotide-binding protein G(q) subunit alpha OS=Rattus norvegicus GN=Gnaq PE=2 SV=2
601	2	UniProt_SwissProt	Q9JID2	141	42285	28	5	19	5	0.56	Guanine nucleotide-binding protein subunit alpha-11 OS=Rattus norvegicus GN=Gna11 PE=2 SV=1
602	1	UniProt_SwissProt	Q63009	155	41123	10	3	9	3	0.32	Protein arginine N-methyltransferase 1 OS=Rattus norvegicus GN=Prmt1 PE=1 SV=1
603	1	UniProt_SwissProt	P20961	155	45038	27	8	21	7	0.79	Plasminogen activator inhibitor 1 OS=Rattus norvegicus GN=Serpine1 PE=2 SV=1
604	1	UniProt_SwissProt	P22509	155	34315	32	5	24	4	0.55	rRNA 2'-O-methyltransferase fibrillarin OS=Rattus norvegicus GN=Fbl PE=1 SV=2
605	1	UniProt_SwissProt	Q9ES21	154	67509	19	4	16	4	0.25	Phosphatidylinositide phosphatase SAC1 OS=Rattus norvegicus GN=Sacm1l PE=1 SV=1
606	1	UniProt_SwissProt	Q5XIE0	154	29628	10	2	9	2	0.29	Acidic leucine-rich nuclear phosphoprotein 32 family member E OS=Rattus norvegicus GN=Anp32e PE=2 SV=1
607	1	UniProt_SwissProt	P62278	154	17212	21	8	13	6	2.62	40S ribosomal protein S13 OS=Rattus norvegicus GN=Rps13 PE=1 SV=2
608	1	UniProt_SwissProt	P10888	154	19559	28	9	20	7	3.56	Cytochrome c oxidase subunit 4 isoform 1, mitochondrial OS=Rattus norvegicus GN=Cox4i1 PE=1 SV=1
609	1	UniProt_SwissProt	Q6VBQ5	153	35866	14	5	9	5	0.69	Myeloid-associated differentiation marker OS=Rattus norvegicus GN=Myadm PE=1 SV=1
610	1	UniProt_SwissProt	P02401	153	11685	10	5	7	4	2.49	60S acidic ribosomal protein P2 OS=Rattus norvegicus GN=Rplp2 PE=1 SV=2
611	1	UniProt_SwissProt	Q6P7R8	153	34990	17	7	16	7	1.12	Very-long-chain 3-oxoacyl-CoA reductase OS=Rattus norvegicus GN=Hsd17b12 PE=2 SV=1
612	1	UniProt_SwissProt	P62850	152	15413	25	6	14	4	2.29	40S ribosomal protein S24 OS=Rattus norvegicus GN=Rps24 PE=2 SV=1
613	1	UniProt_SwissProt	B5DEQ3	152	57103	25	3	20	3	0.22	Probable Xaa-Pro aminopeptidase 3 OS=Rattus norvegicus GN=Xpnpep3 PE=1 SV=1
614	1	UniProt_SwissProt	P62282	152	18590	28	10	20	7	3.94	40S ribosomal protein S11 OS=Rattus norvegicus GN=Rps11 PE=1 SV=3
615	1	UniProt_SwissProt	P11661	150	68971	9	4	7	4	0.24	NADH-ubiquinone oxidoreductase chain 5 OS=Rattus norvegicus GN=Mtnd5 PE=3 SV=3
616	1	UniProt_SwissProt	P62246	150	14944	15	6	8	4	2.41	40S ribosomal protein S15a OS=Rattus norvegicus GN=Rps15a PE=1 SV=2
617	1	UniProt_SwissProt	P05371	150	51970	22	6	16	5	0.44	Clusterin OS=Rattus norvegicus GN=Clu PE=1 SV=2
618	1	UniProt_SwissProt	P00564	150	43246	16	4	13	4	0.41	Creatine kinase M-type OS=Rattus norvegicus GN=Ckm PE=1 SV=2
619	1	UniProt_SwissProt	A1L1L2	149	77486	24	4	19	4	0.22	Transmembrane protein 214 OS=Rattus norvegicus GN=Tmem214 PE=2 SV=1
620	1	UniProt_SwissProt	Q562A2	148	118113	31	2	28	2	0.07	Zinc finger RNA-binding protein OS=Rattus norvegicus GN=Zfr PE=1 SV=2
621	1	UniProt_SwissProt	P0C0S7	147	13545	19	7	8	4	1.95	Histone H2A.Z OS=Rattus norvegicus GN=H2afz PE=1 SV=2
621	2	UniProt_SwissProt	Q64598	116	14167	25	11	9	5	2.64	Histone H2A type 1-F OS=Rattus norvegicus PE=3 SV=3
622	1	UniProt_SwissProt	Q4QQW8	146	65756	17	2	11	2	0.12	Putative phospholipase B-like 2 OS=Rattus norvegicus GN=Plbd2 PE=1 SV=2
623	1	UniProt_SwissProt	P63331	146	36156	20	6	15	6	0.86	Serine/threonine-protein phosphatase 2A catalytic subunit alpha isoform OS=Rattus norvegicus GN=Ppp2ca PE=1 SV=1
624	1	UniProt_SwissProt	Q6PDU1	146	25461	27	4	22	4	0.8	Serine/arginine-rich splicing factor 2 OS=Rattus norvegicus GN=Srsf2 PE=1 SV=3
625	1	UniProt_SwissProt	Q63083	146	53474	35	6	25	6	0.53	Nucleobindin-1 OS=Rattus norvegicus GN=Nucb1 PE=1 SV=1
626	1	UniProt_SwissProt	P11167	146	54270	18	3	16	3	0.23	Solute carrier family 2, facilitated glucose transporter member 1 OS=Rattus norvegicus GN=Slc2a1 PE=1 SV=1
627	1	UniProt_SwissProt	Q8CGU6	146	79035	23	6	18	6	0.33	Nicastrin OS=Rattus norvegicus GN=Ncstn PE=1 SV=1
628	1	UniProt_SwissProt	P97584	146	35980	19	4	13	3	0.37	Prostaglandin reductase 1 OS=Rattus norvegicus GN=Ptgr1 PE=2 SV=3
629	1	UniProt_SwissProt	B1WBW4	146	33743	8	4	8	4	0.56	Armadillo repeat-containing protein 10 OS=Rattus norvegicus GN=Armc10 PE=1 SV=1
630	1	UniProt_SwissProt	Q505J8	145	57798	23	6	19	5	0.38	Phenylalanine--tRNA ligase alpha subunit OS=Rattus norvegicus GN=Farsa PE=1 SV=1
631	1	UniProt_SwissProt	M0RC99	145	23838	8	5	7	5	1.18	Ras-related protein Rab-5A OS=Rattus norvegicus GN=Rab5a PE=2 SV=1
632	1	UniProt_SwissProt	P86252	145	15370	7	4	6	4	1.61	Transcriptional activator protein Pur-alpha (Fragments) OS=Rattus norvegicus GN=Pura PE=1 SV=1
633	1	UniProt_SwissProt	Q9EST6	145	31213	11	6	9	6	1.05	Acidic leucine-rich nuclear phosphoprotein 32 family member B OS=Rattus norvegicus GN=Anp32b PE=1 SV=1
633	2	UniProt_SwissProt	P49911	113	28718	16	3	12	3	0.48	Acidic leucine-rich nuclear phosphoprotein 32 family member A OS=Rattus norvegicus GN=Anp32a PE=2 SV=1
634	1	UniProt_SwissProt	P20069	144	59083	25	7	19	6	0.47	Mitochondrial-processing peptidase subunit alpha OS=Rattus norvegicus GN=Pmpca PE=1 SV=1
635	1	UniProt_SwissProt	Q63692	144	44995	27	4	22	4	0.4	Hsp90 co-chaperone Cdc37 OS=Rattus norvegicus GN=Cdc37 PE=1 SV=2
636	1	UniProt_SwissProt	P40615	143	57036	23	6	19	6	0.49	H/ACA ribonucleoprotein complex subunit 4 OS=Rattus norvegicus GN=Dkc1 PE=1 SV=4
637	1	UniProt_SwissProt	Q64537	143	28666	14	4	10	4	0.68	Calpain small subunit 1 OS=Rattus norvegicus GN=Capns1 PE=1 SV=3
638	1	UniProt_SwissProt	O54975	142	70354	27	6	22	6	0.38	Xaa-Pro aminopeptidase 1 OS=Rattus norvegicus GN=Xpnpep1 PE=1 SV=1
639	1	UniProt_SwissProt	Q68FS2	142	46546	22	3	17	3	0.27	COP9 signalosome complex subunit 4 OS=Rattus norvegicus GN=Cops4 PE=1 SV=1
640	1	UniProt_SwissProt	B0BNG0	142	35018	24	3	19	3	0.38	ER membrane protein complex subunit 2 OS=Rattus norvegicus GN=Emc2 PE=2 SV=1
641	1	UniProt_SwissProt	Q641W2	141	43318	14	2	13	2	0.19	UPF0160 protein MYG1, mitochondrial OS=Rattus norvegicus GN=Myg1 PE=1 SV=1
642	1	UniProt_SwissProt	P61515	141	10497	11	3	8	3	1.81	Putative 60S ribosomal protein L37a OS=Rattus norvegicus GN=Rpl37a-ps1 PE=5 SV=2
643	1	UniProt_SwissProt	Q62698	141	55110	21	5	16	5	0.41	Cytoplasmic dynein 1 light intermediate chain 2 OS=Rattus norvegicus GN=Dync1li2 PE=1 SV=1
644	1	UniProt_SwissProt	B0BNA7	140	36837	16	8	13	8	1.26	Eukaryotic translation initiation factor 3 subunit I OS=Rattus norvegicus GN=Eif3i PE=2 SV=1
645	1	UniProt_SwissProt	P07632	140	16073	11	5	9	4	1.5	Superoxide dismutase [Cu-Zn] OS=Rattus norvegicus GN=Sod1 PE=1 SV=2
646	1	UniProt_SwissProt	P60905	140	22885	8	3	6	2	0.38	DnaJ homolog subfamily C member 5 OS=Rattus norvegicus GN=Dnajc5 PE=1 SV=1
647	1	UniProt_SwissProt	Q5RKH0	140	61010	21	3	17	3	0.2	Putative oxidoreductase GLYR1 OS=Rattus norvegicus GN=Glyr1 PE=1 SV=1
648	1	UniProt_SwissProt	P63170	140	10530	11	4	8	4	2.96	Dynein light chain 1, cytoplasmic OS=Rattus norvegicus GN=Dynll1 PE=1 SV=1
649	1	UniProt_SwissProt	Q66HF9	139	80484	35	5	27	5	0.26	Leucine-rich repeat flightless-interacting protein 1 OS=Rattus norvegicus GN=Lrrfip1 PE=1 SV=1
649	2	UniProt_SwissProt	Q4V7E8	119	49856	39	2	31	2	0.16	Leucine-rich repeat flightless-interacting protein 2 OS=Rattus norvegicus GN=Lrrfip2 PE=1 SV=1
650	1	UniProt_SwissProt	Q3KRD8	139	27067	4	4	3	3	0.51	Eukaryotic translation initiation factor 6 OS=Rattus norvegicus GN=Eif6 PE=1 SV=1
651	1	UniProt_SwissProt	P97675	139	100946	35	7	27	6	0.25	Ectonucleotide pyrophosphatase/phosphodiesterase family member 3 OS=Rattus norvegicus GN=Enpp3 PE=1 SV=2
652	1	UniProt_SwissProt	P39069	138	21684	24	4	18	3	0.99	Adenylate kinase isoenzyme 1 OS=Rattus norvegicus GN=Ak1 PE=1 SV=3
653	1	UniProt_SwissProt	P85973	138	32566	16	4	12	4	0.58	Purine nucleoside phosphorylase OS=Rattus norvegicus GN=Pnp PE=1 SV=1
654	1	UniProt_SwissProt	P56571	138	28497	17	5	15	5	0.92	ES1 protein homolog, mitochondrial OS=Rattus norvegicus PE=1 SV=2
655	1	UniProt_SwissProt	P54690	137	46586	25	4	19	3	0.27	Branched-chain-amino-acid aminotransferase, cytosolic OS=Rattus norvegicus GN=Bcat1 PE=1 SV=1
656	1	UniProt_SwissProt	P50123	137	108440	49	2	35	2	0.07	Glutamyl aminopeptidase OS=Rattus norvegicus GN=Enpep PE=1 SV=2
657	1	UniProt_SwissProt	Q641X3	137	61070	25	6	19	6	0.45	Beta-hexosaminidase subunit alpha OS=Rattus norvegicus GN=Hexa PE=2 SV=1
658	1	UniProt_SwissProt	Q5I0E7	137	27182	12	6	9	6	1.28	Transmembrane emp24 domain-containing protein 9 OS=Rattus norvegicus GN=Tmed9 PE=1 SV=1
659	1	UniProt_SwissProt	P14882	137	82198	39	4	27	4	0.2	Propionyl-CoA carboxylase alpha chain, mitochondrial OS=Rattus norvegicus GN=Pcca PE=1 SV=3
660	1	UniProt_SwissProt	P62718	136	21004	23	10	17	9	3.91	60S ribosomal protein L18a OS=Rattus norvegicus GN=Rpl18a PE=2 SV=1
661	1	UniProt_SwissProt	Q63377	136	32151	16	3	12	3	0.42	Sodium/potassium-transporting ATPase subunit beta-3 OS=Rattus norvegicus GN=Atp1b3 PE=2 SV=1
662	1	UniProt_SwissProt	P62890	136	12947	11	7	9	6	4.42	60S ribosomal protein L30 OS=Rattus norvegicus GN=Rpl30 PE=3 SV=2
663	1	UniProt_SwissProt	Q9ERE6	136	117896	49	5	44	5	0.17	Myosin phosphatase Rho-interacting protein OS=Rattus norvegicus GN=Mprip PE=1 SV=1
664	1	UniProt_SwissProt	Q9EQT5	135	54155	6	3	6	3	0.23	Tubulointerstitial nephritis antigen-like OS=Rattus norvegicus GN=Tinagl1 PE=2 SV=1
665	1	UniProt_SwissProt	P62859	134	7893	9	3	7	3	2.89	40S ribosomal protein S28 OS=Rattus norvegicus GN=Rps28 PE=1 SV=1
666	1	UniProt_SwissProt	Q5U2U0	134	69963	38	3	28	3	0.18	ATP-dependent Clp protease ATP-binding subunit clpX-like, mitochondrial OS=Rattus norvegicus GN=Clpx PE=2 SV=1
667	1	UniProt_SwissProt	Q6AXR4	134	61888	22	4	18	4	0.28	Beta-hexosaminidase subunit beta OS=Rattus norvegicus GN=Hexb PE=2 SV=1
668	1	UniProt_SwissProt	Q9QZA6	134	29192	13	4	9	3	0.47	CD151 antigen OS=Rattus norvegicus GN=Cd151 PE=1 SV=2
669	1	UniProt_SwissProt	P61212	134	20513	14	4	9	4	1.06	ADP-ribosylation factor-like protein 1 OS=Rattus norvegicus GN=Arl1 PE=1 SV=1
670	1	UniProt_SwissProt	Q9Z336	134	12672	4	3	3	2	0.78	Dynein light chain Tctex-type 1 OS=Rattus norvegicus GN=Dynlt1 PE=1 SV=1
671	1	UniProt_SwissProt	G3V7P1	133	31282	11	2	9	2	0.27	Syntaxin-12 OS=Rattus norvegicus GN=Stx12 PE=1 SV=1
672	1	UniProt_SwissProt	O08557	133	31805	21	6	13	6	1.02	N(G),N(G)-dimethylarginine dimethylaminohydrolase 1 OS=Rattus norvegicus GN=Ddah1 PE=1 SV=3
672	2	UniProt_SwissProt	Q6MG60	108	30011	12	5	9	5	0.87	N(G),N(G)-dimethylarginine dimethylaminohydrolase 2 OS=Rattus norvegicus GN=Ddah2 PE=1 SV=1
673	1	UniProt_SwissProt	B2GV54	133	46021	8	5	7	4	0.39	Neutral cholesterol ester hydrolase 1 OS=Rattus norvegicus GN=Nceh1 PE=2 SV=1
674	1	UniProt_SwissProt	Q62651	133	36491	23	7	17	6	0.85	Delta(3,5)-Delta(2,4)-dienoyl-CoA isomerase, mitochondrial OS=Rattus norvegicus GN=Ech1 PE=1 SV=2
675	1	UniProt_SwissProt	P47198	132	14837	12	3	6	2	1.1	60S ribosomal protein L22 OS=Rattus norvegicus GN=Rpl22 PE=2 SV=2
676	1	UniProt_SwissProt	P63164	132	24769	18	3	12	3	0.57	Small nuclear ribonucleoprotein-associated protein N OS=Rattus norvegicus GN=Snrpn PE=2 SV=1
677	1	UniProt_SwissProt	Q6JE36	132	43383	14	4	12	4	0.41	Protein NDRG1 OS=Rattus norvegicus GN=Ndrg1 PE=1 SV=1
678	1	UniProt_SwissProt	Q6P6S4	132	52659	15	4	14	4	0.33	Nucleotide exchange factor SIL1 OS=Rattus norvegicus GN=Sil1 PE=2 SV=1
679	1	UniProt_SwissProt	Q9Z1H9	132	27894	20	4	15	4	0.71	Protein kinase C delta-binding protein OS=Rattus norvegicus GN=Prkcdbp PE=1 SV=1
680	1	UniProt_SwissProt	Q6IUR5	131	18980	8	3	7	3	0.79	Neudesin OS=Rattus norvegicus GN=Nenf PE=2 SV=1
681	1	UniProt_SwissProt	Q66HD3	131	84434	28	6	22	5	0.25	Nuclear autoantigenic sperm protein OS=Rattus norvegicus GN=Nasp PE=1 SV=1
682	1	UniProt_SwissProt	P00762	131	26627	6	3	2	1	0.15	Anionic trypsin-1 OS=Rattus norvegicus GN=Prss1 PE=1 SV=1
683	1	UniProt_SwissProt	Q63028	131	80704	29	4	23	4	0.21	Alpha-adducin OS=Rattus norvegicus GN=Add1 PE=1 SV=2
684	1	UniProt_SwissProt	Q6AY86	130	38205	22	3	16	3	0.34	Vacuolar protein sorting-associated protein 26A OS=Rattus norvegicus GN=Vps26a PE=1 SV=1
685	1	UniProt_SwissProt	Q5XIE6	130	43282	24	3	20	3	0.3	3-hydroxyisobutyryl-CoA hydrolase, mitochondrial OS=Rattus norvegicus GN=Hibch PE=1 SV=2
686	1	UniProt_SwissProt	Q07266	130	78223	16	4	13	4	0.21	Drebrin OS=Rattus norvegicus GN=Dbn1 PE=1 SV=3
687	1	UniProt_SwissProt	Q04931	130	81206	59	7	43	7	0.38	FACT complex subunit SSRP1 OS=Rattus norvegicus GN=Ssrp1 PE=1 SV=2
688	1	UniProt_SwissProt	Q63065	130	49392	21	4	15	4	0.36	[Pyruvate dehydrogenase (acetyl-transferring)] kinase isozyme 1, mitochondrial OS=Rattus norvegicus GN=Pdk1 PE=1 SV=1
689	1	UniProt_SwissProt	P84245	130	15376	38	6	17	4	1.6	Histone H3.3 OS=Rattus norvegicus GN=H3f3b PE=1 SV=2
689	2	UniProt_SwissProt	Q6LED0	114	15509	41	6	18	4	1.58	Histone H3.1 OS=Rattus norvegicus PE=1 SV=3
690	1	UniProt_SwissProt	P29419	129	8249	19	4	10	3	2.7	ATP synthase subunit e, mitochondrial OS=Rattus norvegicus GN=Atp5i PE=1 SV=3
691	1	UniProt_SwissProt	Q64654	129	57070	15	3	13	3	0.22	Lanosterol 14-alpha demethylase OS=Rattus norvegicus GN=Cyp51a1 PE=2 SV=1
692	1	UniProt_SwissProt	O70156	129	42377	11	2	9	2	0.19	Oxidized low-density lipoprotein receptor 1 OS=Rattus norvegicus GN=Olr1 PE=2 SV=1
693	1	UniProt_SwissProt	Q6QD51	129	108023	47	6	37	6	0.23	Coiled-coil domain-containing protein 80 OS=Rattus norvegicus GN=Ccdc80 PE=1 SV=1
694	1	UniProt_SwissProt	Q56B11	128	120376	12	5	11	5	0.17	Proline-, glutamic acid- and leucine-rich protein 1 OS=Rattus norvegicus GN=Pelp1 PE=1 SV=2
695	1	UniProt_SwissProt	P97633	128	37699	11	4	10	4	0.49	Casein kinase I isoform alpha OS=Rattus norvegicus GN=Csnk1a1 PE=2 SV=1
696	1	UniProt_SwissProt	B0K020	128	12260	16	4	10	3	1.45	CDGSH iron-sulfur domain-containing protein 1 OS=Rattus norvegicus GN=Cisd1 PE=3 SV=1
697	1	UniProt_SwissProt	Q5XI07	128	69813	16	6	15	6	0.38	Lipoma-preferred partner homolog OS=Rattus norvegicus GN=Lpp PE=1 SV=1
698	1	UniProt_SwissProt	O88496	128	87936	21	7	16	7	0.35	Vitamin K-dependent gamma-carboxylase OS=Rattus norvegicus GN=Ggcx PE=1 SV=1
699	1	UniProt_SwissProt	Q71UF4	127	48132	19	6	12	6	0.6	Histone-binding protein RBBP7 OS=Rattus norvegicus GN=Rbbp7 PE=2 SV=1
700	1	UniProt_SwissProt	Q5XIC0	127	43336	24	3	16	3	0.3	Enoyl-CoA delta isomerase 2, mitochondrial OS=Rattus norvegicus GN=Eci2 PE=1 SV=1
701	1	UniProt_SwissProt	Q63190	126	29657	15	2	12	2	0.29	Emerin OS=Rattus norvegicus GN=Emd PE=1 SV=1
702	1	UniProt_SwissProt	P49793	126	198358	41	4	30	4	0.08	Nuclear pore complex protein Nup98-Nup96 OS=Rattus norvegicus GN=Nup98 PE=1 SV=2
703	1	UniProt_SwissProt	P18886	126	74634	36	5	29	4	0.22	Carnitine O-palmitoyltransferase 2, mitochondrial OS=Rattus norvegicus GN=Cpt2 PE=1 SV=1
704	1	UniProt_SwissProt	Q64380	125	102573	25	2	18	1	0.04	Sarcosine dehydrogenase, mitochondrial OS=Rattus norvegicus GN=Sardh PE=1 SV=2
705	1	UniProt_SwissProt	Q9JLJ3	125	54530	25	3	20	3	0.23	4-trimethylaminobutyraldehyde dehydrogenase OS=Rattus norvegicus GN=Aldh9a1 PE=1 SV=1
706	1	UniProt_SwissProt	Q9WTT7	125	48247	22	5	19	5	0.48	Basic leucine zipper and W2 domain-containing protein 2 OS=Rattus norvegicus GN=Bzw2 PE=1 SV=1
706	2	UniProt_SwissProt	Q6P7P5	78	48184	21	4	18	4	0.37	Basic leucine zipper and W2 domain-containing protein 1 OS=Rattus norvegicus GN=Bzw1 PE=1 SV=1
707	1	UniProt_SwissProt	P11348	124	25764	7	2	7	2	0.34	Dihydropteridine reductase OS=Rattus norvegicus GN=Qdpr PE=1 SV=1
708	1	UniProt_SwissProt	O35854	124	44817	20	5	15	5	0.52	Branched-chain-amino-acid aminotransferase, mitochondrial OS=Rattus norvegicus GN=Bcat2 PE=1 SV=1
709	1	UniProt_SwissProt	P29147	124	38576	24	5	21	5	0.62	D-beta-hydroxybutyrate dehydrogenase, mitochondrial OS=Rattus norvegicus GN=Bdh1 PE=1 SV=2
710	1	UniProt_SwissProt	Q63014	124	76685	21	3	16	3	0.16	A-kinase anchor protein 8 OS=Rattus norvegicus GN=Akap8 PE=1 SV=1
711	1	UniProt_SwissProt	B0BN85	124	38409	19	2	13	2	0.22	Protein SGT1 homolog OS=Rattus norvegicus GN=Sugt1 PE=2 SV=1
712	1	UniProt_SwissProt	Q07205	123	49380	32	4	22	3	0.36	Eukaryotic translation initiation factor 5 OS=Rattus norvegicus GN=Eif5 PE=1 SV=1
713	1	UniProt_SwissProt	P37996	123	20615	6	4	6	4	1.05	ADP-ribosylation factor-like protein 3 OS=Rattus norvegicus GN=Arl3 PE=1 SV=2
714	1	UniProt_SwissProt	Q497B0	123	31024	15	3	11	3	0.44	Omega-amidase NIT2 OS=Rattus norvegicus GN=Nit2 PE=1 SV=1
715	1	UniProt_SwissProt	P30919	123	37657	8	3	8	3	0.35	N(4)-(Beta-N-acetylglucosaminyl)-L-asparaginase OS=Rattus norvegicus GN=Aga PE=1 SV=2
716	1	UniProt_SwissProt	Q5U1Y1	122	29540	17	2	13	2	0.29	Ras-related protein Rab-34 OS=Rattus norvegicus GN=Rab34 PE=2 SV=1
717	1	UniProt_SwissProt	Q5EB77	122	23247	17	3	15	3	0.62	Ras-related protein Rab-18 OS=Rattus norvegicus GN=Rab18 PE=2 SV=1
718	1	UniProt_SwissProt	Q62839	121	113259	48	4	38	4	0.14	Golgin subfamily A member 2 OS=Rattus norvegicus GN=Golga2 PE=1 SV=4
719	1	UniProt_SwissProt	Q9Z2F5	121	47055	19	7	14	7	0.75	C-terminal-binding protein 1 OS=Rattus norvegicus GN=Ctbp1 PE=1 SV=3
719	2	UniProt_SwissProt	Q9EQH5	91	49469	18	3	15	3	0.26	C-terminal-binding protein 2 OS=Rattus norvegicus GN=Ctbp2 PE=1 SV=2
719	3	UniProt_SwissProt	O88884	59	92660	18	2	12	2	0.08	A-kinase anchor protein 1, mitochondrial OS=Rattus norvegicus GN=Akap1 PE=1 SV=1
720	1	UniProt_SwissProt	P28042	121	17444	15	4	9	3	0.89	Single-stranded DNA-binding protein, mitochondrial OS=Rattus norvegicus GN=Ssbp1 PE=1 SV=2
721	1	UniProt_SwissProt	Q9QYU2	121	35555	7	2	7	2	0.23	Elongation factor Ts, mitochondrial OS=Rattus norvegicus GN=Tsfm PE=2 SV=1
722	1	UniProt_SwissProt	Q9QZK5	121	52210	28	6	20	6	0.54	Serine protease HTRA1 OS=Rattus norvegicus GN=Htra1 PE=2 SV=1
723	1	UniProt_SwissProt	P29975	120	29066	2	1	2	1	0.14	Aquaporin-1 OS=Rattus norvegicus GN=Aqp1 PE=1 SV=4
724	1	UniProt_SwissProt	O89049	120	55435	31	4	25	4	0.31	Thioredoxin reductase 1, cytoplasmic OS=Rattus norvegicus GN=Txnrd1 PE=1 SV=5
725	1	UniProt_SwissProt	Q8R560	120	36383	20	4	18	4	0.51	Ankyrin repeat domain-containing protein 1 OS=Rattus norvegicus GN=Ankrd1 PE=1 SV=1
726	1	UniProt_SwissProt	P14841	120	15655	4	2	3	2	0.6	Cystatin-C OS=Rattus norvegicus GN=Cst3 PE=1 SV=2
727	1	UniProt_SwissProt	P08644	120	21927	7	3	7	3	0.66	GTPase KRas OS=Rattus norvegicus GN=Kras PE=1 SV=3
728	1	UniProt_SwissProt	D3ZD32	120	223606	72	3	59	3	0.05	Chromodomain-helicase-DNA-binding protein 5 OS=Rattus norvegicus GN=Chd5 PE=1 SV=1
729	1	UniProt_SwissProt	Q5U2Z3	120	44118	14	5	10	5	0.53	Nucleosome assembly protein 1-like 4 OS=Rattus norvegicus GN=Nap1l4 PE=1 SV=1
729	2	UniProt_SwissProt	Q9Z2G8	88	45571	15	4	13	4	0.39	Nucleosome assembly protein 1-like 1 OS=Rattus norvegicus GN=Nap1l1 PE=1 SV=1
730	1	UniProt_SwissProt	Q63507	119	23438	25	5	22	5	1.21	60S ribosomal protein L14 OS=Rattus norvegicus GN=Rpl14 PE=1 SV=3
731	1	UniProt_SwissProt	P32089	119	34156	23	5	17	5	0.73	Tricarboxylate transport protein, mitochondrial OS=Rattus norvegicus GN=Slc25a1 PE=1 SV=1
732	1	UniProt_SwissProt	Q5HZY0	119	56702	39	3	31	3	0.22	UBX domain-containing protein 4 OS=Rattus norvegicus GN=Ubxn4 PE=1 SV=1
733	1	UniProt_SwissProt	P24051	119	9813	9	3	7	3	2.03	40S ribosomal protein S27-like OS=Rattus norvegicus GN=Rps27l PE=1 SV=3
734	1	UniProt_SwissProt	Q5U1Z0	119	155929	38	4	29	4	0.1	Rab3 GTPase-activating protein non-catalytic subunit OS=Rattus norvegicus GN=Rab3gap2 PE=1 SV=2
735	1	UniProt_SwissProt	Q32PZ3	119	104373	35	2	31	2	0.08	Protein unc-45 homolog A OS=Rattus norvegicus GN=Unc45a PE=2 SV=1
736	1	UniProt_SwissProt	P13635	119	121562	22	5	20	5	0.17	Ceruloplasmin OS=Rattus norvegicus GN=Cp PE=1 SV=3
737	1	UniProt_SwissProt	Q62785	118	20593	20	2	14	2	0.43	28 kDa heat- and acid-stable phosphoprotein OS=Rattus norvegicus GN=Pdap1 PE=1 SV=1
738	1	UniProt_SwissProt	Q32PX2	118	35705	17	2	13	2	0.23	Aminoacyl tRNA synthase complex-interacting multifunctional protein 2 OS=Rattus norvegicus GN=Aimp2 PE=2 SV=1
739	1	UniProt_SwissProt	D3ZAF6	118	10503	17	4	10	2	1.81	ATP synthase subunit f, mitochondrial OS=Rattus norvegicus GN=Atp5j2 PE=1 SV=1
740	1	UniProt_SwissProt	Q99372	118	73399	4	2	3	2	0.11	Elastin OS=Rattus norvegicus GN=Eln PE=1 SV=2
741	1	UniProt_SwissProt	O08564	118	32375	6	3	5	3	0.41	Lipid phosphate phosphohydrolase 1 OS=Rattus norvegicus GN=Ppap2a PE=1 SV=1
742	1	UniProt_SwissProt	P00173	118	15346	6	3	5	3	1.06	Cytochrome b5 OS=Rattus norvegicus GN=Cyb5a PE=1 SV=2
743	1	UniProt_SwissProt	Q09167	117	30987	23	5	20	5	0.83	Serine/arginine-rich splicing factor 5 OS=Rattus norvegicus GN=Srsf5 PE=1 SV=1
743	2	UniProt_SwissProt	G3V6S8	109	39116	34	4	27	4	0.47	Serine/arginine-rich splicing factor 6 OS=Rattus norvegicus GN=Srsf6 PE=1 SV=1
744	1	UniProt_SwissProt	Q63965	117	35808	23	5	16	5	0.69	Sideroflexin-1 OS=Rattus norvegicus GN=Sfxn1 PE=2 SV=4
744	2	UniProt_SwissProt	Q9JHY2	90	35696	15	5	10	5	0.69	Sideroflexin-3 OS=Rattus norvegicus GN=Sfxn3 PE=2 SV=1
745	1	UniProt_SwissProt	Q91ZW6	117	50106	17	4	14	4	0.35	Trimethyllysine dioxygenase, mitochondrial OS=Rattus norvegicus GN=Tmlhe PE=1 SV=2
746	1	UniProt_SwissProt	Q3T1I4	117	46323	20	5	13	5	0.5	Protein PRRC1 OS=Rattus norvegicus GN=Prrc1 PE=2 SV=1
747	1	UniProt_SwissProt	P13233	117	47638	26	4	20	3	0.27	2',3'-cyclic-nucleotide 3'-phosphodiesterase OS=Rattus norvegicus GN=Cnp PE=1 SV=2
747	2	UniProt_SwissProt	P63329	92	59291	25	5	15	4	0.29	Serine/threonine-protein phosphatase 2B catalytic subunit alpha isoform OS=Rattus norvegicus GN=Ppp3ca PE=1 SV=1
748	1	UniProt_SwissProt	O08984	117	71192	24	3	20	3	0.17	Lamin-B receptor OS=Rattus norvegicus GN=Lbr PE=1 SV=1
749	1	UniProt_SwissProt	P62268	116	15969	20	4	13	3	1	40S ribosomal protein S23 OS=Rattus norvegicus GN=Rps23 PE=1 SV=3
750	1	UniProt_SwissProt	Q9WVK7	116	34540	23	3	19	3	0.38	Hydroxyacyl-coenzyme A dehydrogenase, mitochondrial OS=Rattus norvegicus GN=Hadh PE=2 SV=1
751	1	UniProt_SwissProt	P97829	116	33487	9	3	6	3	0.4	Leukocyte surface antigen CD47 OS=Rattus norvegicus GN=Cd47 PE=1 SV=1
752	1	UniProt_SwissProt	Q5U2V8	116	29960	8	4	6	4	0.65	ER membrane protein complex subunit 3 OS=Rattus norvegicus GN=Emc3 PE=2 SV=3
753	1	UniProt_SwissProt	Q66HC5	116	93757	29	3	24	3	0.13	Nuclear pore complex protein Nup93 OS=Rattus norvegicus GN=Nup93 PE=1 SV=1
754	1	UniProt_SwissProt	G3V9D0	115	46993	23	3	15	3	0.27	Protein O-glucosyltransferase 1 OS=Rattus norvegicus GN=Poglut1 PE=3 SV=1
755	1	UniProt_SwissProt	P19234	115	27703	13	6	12	6	1.24	NADH dehydrogenase [ubiquinone] flavoprotein 2, mitochondrial OS=Rattus norvegicus GN=Ndufv2 PE=1 SV=2
756	1	UniProt_SwissProt	Q6AY25	115	25722	8	2	6	2	0.34	Transmembrane emp24 domain-containing protein 3 OS=Rattus norvegicus GN=Tmed3 PE=1 SV=1
757	1	UniProt_SwissProt	P52590	115	107825	39	4	28	4	0.15	Nuclear pore complex protein Nup107 OS=Rattus norvegicus GN=Nup107 PE=1 SV=1
758	1	UniProt_SwissProt	Q62667	115	96081	40	7	33	7	0.32	Major vault protein OS=Rattus norvegicus GN=Mvp PE=1 SV=4
759	1	UniProt_SwissProt	Q9Z1B2	114	27067	14	3	10	3	0.51	Glutathione S-transferase Mu 5 OS=Rattus norvegicus GN=Gstm5 PE=1 SV=3
759	2	UniProt_SwissProt	P08010	94	25857	21	4	17	4	0.78	Glutathione S-transferase Mu 2 OS=Rattus norvegicus GN=Gstm2 PE=1 SV=2
760	1	UniProt_SwissProt	Q499N6	114	33675	27	4	23	4	0.56	UBX domain-containing protein 1 OS=Rattus norvegicus GN=Ubxn1 PE=3 SV=2
761	1	UniProt_SwissProt	Q9ES40	114	21534	12	4	9	3	0.68	PRA1 family protein 3 OS=Rattus norvegicus GN=Arl6ip5 PE=1 SV=1
762	1	UniProt_SwissProt	Q63016	114	56551	12	3	9	3	0.22	Large neutral amino acids transporter small subunit 1 OS=Rattus norvegicus GN=Slc7a5 PE=1 SV=2
763	1	UniProt_SwissProt	Q7TPJ0	114	35778	4	3	3	2	0.23	Translocon-associated protein subunit alpha OS=Rattus norvegicus GN=Ssr1 PE=1 SV=1
764	1	UniProt_SwissProt	P62853	114	13791	14	3	13	3	1.22	40S ribosomal protein S25 OS=Rattus norvegicus GN=Rps25 PE=2 SV=1
765	1	UniProt_SwissProt	Q568Z6	114	40088	30	3	23	3	0.32	IST1 homolog OS=Rattus norvegicus GN=Ist1 PE=2 SV=1
766	1	UniProt_SwissProt	Q75Q41	113	15481	7	3	4	2	1.05	Mitochondrial import receptor subunit TOM22 homolog OS=Rattus norvegicus GN=Tomm22 PE=1 SV=1
767	1	UniProt_SwissProt	P61203	113	51849	21	3	16	3	0.24	COP9 signalosome complex subunit 2 OS=Rattus norvegicus GN=Cops2 PE=1 SV=1
768	1	UniProt_SwissProt	D4AD37	113	38659	21	3	16	3	0.34	Inositol monophosphatase 3 OS=Rattus norvegicus GN=Impad1 PE=3 SV=1
769	1	UniProt_SwissProt	P84817	113	17041	9	5	7	4	1.37	Mitochondrial fission 1 protein OS=Rattus norvegicus GN=Fis1 PE=1 SV=1
770	1	UniProt_SwissProt	P04041	112	22463	16	5	10	5	1.29	Glutathione peroxidase 1 OS=Rattus norvegicus GN=Gpx1 PE=1 SV=4
771	1	UniProt_SwissProt	B2GUV7	112	138001	64	7	54	7	0.21	Eukaryotic translation initiation factor 5B OS=Rattus norvegicus GN=Eif5b PE=1 SV=1
772	1	UniProt_SwissProt	P97521	112	33474	18	6	15	6	0.95	Mitochondrial carnitine/acylcarnitine carrier protein OS=Rattus norvegicus GN=Slc25a20 PE=1 SV=1
773	1	UniProt_SwissProt	B2RZ37	112	21645	15	5	13	5	1.36	Receptor expression-enhancing protein 5 OS=Rattus norvegicus GN=Reep5 PE=1 SV=1
774	1	UniProt_SwissProt	P11232	112	12008	7	2	5	2	0.84	Thioredoxin OS=Rattus norvegicus GN=Txn PE=1 SV=2
775	1	UniProt_SwissProt	O54772	112	59319	22	1	15	1	0.07	SWI/SNF-related matrix-associated actin-dependent regulator of chromatin subfamily D member 2 OS=Rattus norvegicus GN=Smarcd2 PE=1 SV=3
776	1	UniProt_SwissProt	Q6P7Q4	112	20977	15	5	11	5	1.42	Lactoylglutathione lyase OS=Rattus norvegicus GN=Glo1 PE=1 SV=3
777	1	UniProt_SwissProt	Q5I0D1	111	33532	18	5	16	5	0.75	Glyoxalase domain-containing protein 4 OS=Rattus norvegicus GN=Glod4 PE=1 SV=1
778	1	UniProt_SwissProt	P35952	111	100037	17	2	13	2	0.08	Low-density lipoprotein receptor OS=Rattus norvegicus GN=Ldlr PE=1 SV=1
779	1	UniProt_SwissProt	Q9JJW3	111	6460	2	2	2	2	1.99	Up-regulated during skeletal muscle growth protein 5 OS=Rattus norvegicus GN=Usmg5 PE=1 SV=1
780	1	UniProt_SwissProt	Q498R3	111	92058	34	5	28	5	0.23	DnaJ homolog subfamily C member 10 OS=Rattus norvegicus GN=Dnajc10 PE=2 SV=2
781	1	UniProt_SwissProt	Q6AXT0	111	48735	23	3	19	3	0.26	39S ribosomal protein L37, mitochondrial OS=Rattus norvegicus GN=Mrpl37 PE=2 SV=1
782	1	UniProt_SwissProt	Q4QQV3	110	18044	15	4	10	4	1.26	Protein FAM162A OS=Rattus norvegicus GN=Fam162a PE=2 SV=1
783	1	UniProt_SwissProt	P39032	110	12317	20	3	14	3	1.43	60S ribosomal protein L36 OS=Rattus norvegicus GN=Rpl36 PE=1 SV=2
784	1	UniProt_SwissProt	P05503	110	56864	10	3	5	2	0.14	Cytochrome c oxidase subunit 1 OS=Rattus norvegicus GN=Mtco1 PE=2 SV=3
785	1	UniProt_SwissProt	P62076	110	10679	6	1	6	1	0.41	Mitochondrial import inner membrane translocase subunit Tim13 OS=Rattus norvegicus GN=Timm13 PE=3 SV=1
786	1	UniProt_SwissProt	P18445	109	16722	22	3	14	3	0.94	60S ribosomal protein L27a OS=Rattus norvegicus GN=Rpl27a PE=1 SV=3
787	1	UniProt_SwissProt	Q6Q0N3	109	64182	30	3	21	3	0.19	5'-nucleotidase domain-containing protein 2 OS=Rattus norvegicus GN=Nt5dc2 PE=2 SV=2
788	1	UniProt_SwissProt	Q5BJ92	109	35616	16	2	13	2	0.23	Serine/threonine-protein phosphatase 4 catalytic subunit OS=Rattus norvegicus GN=Ppp4c PE=2 SV=1
789	1	UniProt_SwissProt	Q6AYE2	109	41047	14	1	13	1	0.1	Endophilin-B1 OS=Rattus norvegicus GN=Sh3glb1 PE=2 SV=1
790	1	UniProt_SwissProt	Q6UPR8	108	100517	16	1	15	1	0.04	Endoplasmic reticulum metallopeptidase 1 OS=Rattus norvegicus GN=Ermp1 PE=1 SV=1
791	1	UniProt_SwissProt	P12075	108	14191	14	4	6	2	0.68	Cytochrome c oxidase subunit 5B, mitochondrial OS=Rattus norvegicus GN=Cox5b PE=1 SV=2
792	1	UniProt_SwissProt	Q7TQ20	107	72238	39	2	35	2	0.11	DnaJ homolog subfamily C member 2 OS=Rattus norvegicus GN=Dnajc2 PE=1 SV=1
793	1	UniProt_SwissProt	P36876	107	52159	18	3	17	3	0.24	Serine/threonine-protein phosphatase 2A 55 kDa regulatory subunit B alpha isoform OS=Rattus norvegicus GN=Ppp2r2a PE=2 SV=1
794	1	UniProt_SwissProt	Q812D1	107	59717	40	4	33	3	0.21	PC4 and SFRS1-interacting protein OS=Rattus norvegicus GN=Psip1 PE=1 SV=1
795	1	UniProt_SwissProt	Q68A21	107	33512	27	3	20	3	0.4	Transcriptional activator protein Pur-beta OS=Rattus norvegicus GN=Purb PE=1 SV=3
796	1	UniProt_SwissProt	P62744	107	17178	2	1	2	1	0.24	AP-2 complex subunit sigma OS=Rattus norvegicus GN=Ap2s1 PE=1 SV=1
797	1	UniProt_SwissProt	Q499P8	107	51146	17	4	14	4	0.34	RUS1 family protein C16orf58 homolog OS=Rattus norvegicus PE=2 SV=1
798	1	UniProt_SwissProt	Q5RKH7	107	41408	6	2	6	2	0.2	Solute carrier family 35 member F6 OS=Rattus norvegicus GN=Slc35f6 PE=2 SV=1
799	1	UniProt_SwissProt	Q62780	106	117826	80	4	57	4	0.14	Probable ATP-dependent RNA helicase DDX46 OS=Rattus norvegicus GN=Ddx46 PE=1 SV=1
800	1	UniProt_SwissProt	P61621	106	52687	19	7	13	6	0.65	Protein transport protein Sec61 subunit alpha isoform 1 OS=Rattus norvegicus GN=Sec61a1 PE=2 SV=2
801	1	UniProt_SwissProt	P56522	106	54728	14	3	12	3	0.23	NADPH:adrenodoxin oxidoreductase, mitochondrial OS=Rattus norvegicus GN=Fdxr PE=1 SV=1
802	1	UniProt_SwissProt	Q3T1K5	106	33118	14	3	9	3	0.4	F-actin-capping protein subunit alpha-2 OS=Rattus norvegicus GN=Capza2 PE=1 SV=1
802	2	UniProt_SwissProt	B2GUZ5	96	33060	20	6	13	6	0.97	F-actin-capping protein subunit alpha-1 OS=Rattus norvegicus GN=Capza1 PE=1 SV=1
803	1	UniProt_SwissProt	Q811S9	106	61307	32	3	26	3	0.2	Guanine nucleotide-binding protein-like 3 OS=Rattus norvegicus GN=Gnl3 PE=1 SV=1
804	1	UniProt_SwissProt	P63322	106	23709	17	5	14	5	1.19	Ras-related protein Ral-A OS=Rattus norvegicus GN=Rala PE=1 SV=1
804	2	UniProt_SwissProt	P36860	99	23417	19	4	14	4	0.89	Ras-related protein Ral-B OS=Rattus norvegicus GN=Ralb PE=2 SV=1
805	1	UniProt_SwissProt	P62749	106	22438	15	4	11	4	0.94	Hippocalcin-like protein 1 OS=Rattus norvegicus GN=Hpcal1 PE=1 SV=2
806	1	UniProt_SwissProt	Q496Z0	106	93170	18	1	15	1	0.04	Elongator complex protein 2 OS=Rattus norvegicus GN=Elp2 PE=2 SV=1
807	1	UniProt_SwissProt	P41516	105	173853	81	3	66	3	0.07	DNA topoisomerase 2-alpha OS=Rattus norvegicus GN=Top2a PE=2 SV=1
808	1	UniProt_SwissProt	P42667	105	20586	14	2	9	1	0.44	Signal peptidase complex catalytic subunit SEC11A OS=Rattus norvegicus GN=Sec11a PE=2 SV=1
809	1	UniProt_SwissProt	P0C089	105	22044	14	2	10	2	0.4	Phosphatidylglycerophosphatase and protein-tyrosine phosphatase 1 OS=Rattus norvegicus GN=Ptpmt1 PE=2 SV=1
810	1	UniProt_SwissProt	Q66H98	105	46415	24	3	17	3	0.28	Serum deprivation-response protein OS=Rattus norvegicus GN=Sdpr PE=1 SV=3
811	1	UniProt_SwissProt	Q62639	104	20524	15	2	10	2	0.44	GTP-binding protein Rheb OS=Rattus norvegicus GN=Rheb PE=1 SV=1
812	1	UniProt_SwissProt	P62856	103	13292	11	3	7	2	0.73	40S ribosomal protein S26 OS=Rattus norvegicus GN=Rps26 PE=3 SV=3
813	1	UniProt_SwissProt	Q80W89	103	15129	3	2	2	2	0.63	NADH dehydrogenase [ubiquinone] 1 alpha subcomplex subunit 11 OS=Rattus norvegicus GN=Ndufa11 PE=2 SV=1
814	1	UniProt_SwissProt	Q9Z327	102	100381	26	4	23	4	0.16	Synaptopodin OS=Rattus norvegicus GN=Synpo PE=1 SV=2
815	1	UniProt_SwissProt	Q9Z0J5	102	57167	17	1	12	1	0.07	Thioredoxin reductase 2, mitochondrial OS=Rattus norvegicus GN=Txnrd2 PE=1 SV=3
816	1	UniProt_SwissProt	Q9WUL0	102	91159	78	2	61	2	0.09	DNA topoisomerase 1 OS=Rattus norvegicus GN=Top1 PE=1 SV=1
817	1	UniProt_SwissProt	Q6AY63	102	24387	10	3	9	3	0.58	ADP-sugar pyrophosphatase OS=Rattus norvegicus GN=Nudt5 PE=2 SV=1
818	1	UniProt_SwissProt	Q66HR2	102	30156	16	4	10	4	0.64	Microtubule-associated protein RP/EB family member 1 OS=Rattus norvegicus GN=Mapre1 PE=1 SV=3
819	1	UniProt_SwissProt	P24329	102	33614	12	3	12	3	0.4	Thiosulfate sulfurtransferase OS=Rattus norvegicus GN=Tst PE=1 SV=3
820	1	UniProt_SwissProt	Q9WTV0	102	45899	9	1	8	1	0.09	Prolactin regulatory element-binding protein OS=Rattus norvegicus GN=Preb PE=2 SV=2
821	1	UniProt_SwissProt	Q8VID1	102	30031	22	3	14	3	0.45	Dehydrogenase/reductase SDR family member 4 OS=Rattus norvegicus GN=Dhrs4 PE=2 SV=2
822	1	UniProt_SwissProt	Q5XI41	102	43174	16	2	13	2	0.19	Translocating chain-associated membrane protein 1 OS=Rattus norvegicus GN=Tram1 PE=1 SV=3
823	1	UniProt_SwissProt	D4A1F2	101	111220	44	6	32	6	0.23	Protein-methionine sulfoxide oxidase MICAL2 OS=Rattus norvegicus GN=Mical2 PE=3 SV=1
824	1	UniProt_SwissProt	Q9WUH4	101	33821	14	2	11	2	0.25	Four and a half LIM domains protein 1 OS=Rattus norvegicus GN=Fhl1 PE=2 SV=1
825	1	UniProt_SwissProt	P62914	101	20468	15	4	13	4	1.07	60S ribosomal protein L11 OS=Rattus norvegicus GN=Rpl11 PE=1 SV=2
826	1	UniProt_SwissProt	P54290	101	124885	25	3	20	3	0.1	Voltage-dependent calcium channel subunit alpha-2/delta-1 OS=Rattus norvegicus GN=Cacna2d1 PE=1 SV=1
827	1	UniProt_SwissProt	P06302	101	12375	4	1	4	1	0.34	Prothymosin alpha OS=Rattus norvegicus GN=Ptma PE=1 SV=2
828	1	UniProt_SwissProt	P07483	101	14766	9	4	7	4	1.71	Fatty acid-binding protein, heart OS=Rattus norvegicus GN=Fabp3 PE=1 SV=2
829	1	UniProt_SwissProt	Q5I0P2	101	18701	7	2	6	2	0.49	Glycine cleavage system H protein, mitochondrial OS=Rattus norvegicus GN=Gcsh PE=2 SV=1
830	1	UniProt_SwissProt	P20280	100	18511	21	3	15	2	0.49	60S ribosomal protein L21 OS=Rattus norvegicus GN=Rpl21 PE=1 SV=3
831	1	UniProt_SwissProt	Q01460	100	42189	9	2	7	1	0.09	Di-N-acetylchitobiase OS=Rattus norvegicus GN=Ctbs PE=1 SV=1
832	1	UniProt_SwissProt	Q4KLL4	100	75424	23	5	17	4	0.22	Transmembrane 9 superfamily member 4 OS=Rattus norvegicus GN=Tm9sf4 PE=2 SV=1
833	1	UniProt_SwissProt	P08460	100	35981	5	3	4	3	0.37	Nidogen-1 (Fragment) OS=Rattus norvegicus GN=Nid1 PE=1 SV=2
834	1	UniProt_SwissProt	Q6RJR6	99	102024	23	4	19	4	0.16	Reticulon-3 OS=Rattus norvegicus GN=Rtn3 PE=1 SV=1
835	1	UniProt_SwissProt	Q6RUV5	99	21835	13	5	7	5	1.34	Ras-related C3 botulinum toxin substrate 1 OS=Rattus norvegicus GN=Rac1 PE=1 SV=1
836	1	UniProt_SwissProt	Q5XIA1	99	63181	24	4	19	3	0.2	Nicalin OS=Rattus norvegicus GN=Ncln PE=2 SV=1
837	1	UniProt_SwissProt	Q9R064	99	47419	14	1	12	1	0.08	Golgi reassembly-stacking protein 2 OS=Rattus norvegicus GN=Gorasp2 PE=1 SV=3
838	1	UniProt_SwissProt	P12001	99	21702	25	5	17	5	1.35	60S ribosomal protein L18 OS=Rattus norvegicus GN=Rpl18 PE=1 SV=2
839	1	UniProt_SwissProt	Q8CG45	99	41105	13	3	11	3	0.32	Aflatoxin B1 aldehyde reductase member 2 OS=Rattus norvegicus GN=Akr7a2 PE=1 SV=2
840	1	UniProt_SwissProt	P19132	99	21284	11	5	8	4	1.01	Ferritin heavy chain OS=Rattus norvegicus GN=Fth1 PE=1 SV=3
841	1	UniProt_SwissProt	P30904	99	12640	5	2	4	2	0.78	Macrophage migration inhibitory factor OS=Rattus norvegicus GN=Mif PE=1 SV=4
842	1	UniProt_SwissProt	P27653	99	101616	25	3	20	3	0.12	C-1-tetrahydrofolate synthase, cytoplasmic OS=Rattus norvegicus GN=Mthfd1 PE=1 SV=3
843	1	UniProt_SwissProt	Q7TP48	99	42207	24	3	17	3	0.31	Adipocyte plasma membrane-associated protein OS=Rattus norvegicus GN=Apmap PE=2 SV=2
844	1	UniProt_SwissProt	P97576	98	24510	24	3	21	3	0.58	GrpE protein homolog 1, mitochondrial OS=Rattus norvegicus GN=Grpel1 PE=1 SV=2
845	1	UniProt_SwissProt	Q8CG08	98	26978	10	3	7	3	0.51	Collagen triple helix repeat-containing protein 1 OS=Rattus norvegicus GN=Cthrc1 PE=1 SV=1
846	1	UniProt_SwissProt	Q64232	98	36498	23	4	18	3	0.36	Very-long-chain enoyl-CoA reductase OS=Rattus norvegicus GN=Tecr PE=1 SV=1
847	1	UniProt_SwissProt	Q02769	98	48703	14	1	11	1	0.08	Squalene synthase OS=Rattus norvegicus GN=Fdft1 PE=2 SV=1
848	1	UniProt_SwissProt	P15800	98	203474	47	2	38	2	0.04	Laminin subunit beta-2 OS=Rattus norvegicus GN=Lamb2 PE=2 SV=1
849	1	UniProt_SwissProt	P10960	98	62908	13	2	10	2	0.13	Sulfated glycoprotein 1 OS=Rattus norvegicus GN=Psap PE=1 SV=1
850	1	UniProt_SwissProt	B4F795	98	81326	19	4	18	4	0.2	Choline transporter-like protein 2 OS=Rattus norvegicus GN=Slc44a2 PE=2 SV=1
851	1	UniProt_SwissProt	P97834	98	53964	33	4	24	4	0.32	COP9 signalosome complex subunit 1 OS=Rattus norvegicus GN=Gps1 PE=1 SV=1
852	1	UniProt_SwissProt	P97532	98	33205	22	4	15	4	0.57	3-mercaptopyruvate sulfurtransferase OS=Rattus norvegicus GN=Mpst PE=1 SV=3
853	1	UniProt_SwissProt	Q9ES53	97	34748	16	3	13	3	0.38	Ubiquitin fusion degradation protein 1 homolog OS=Rattus norvegicus GN=Ufd1l PE=1 SV=1
854	1	UniProt_SwissProt	Q9EQX9	97	17170	13	4	9	4	1.36	Ubiquitin-conjugating enzyme E2 N OS=Rattus norvegicus GN=Ube2n PE=1 SV=1
855	1	UniProt_SwissProt	P54275	97	104704	35	1	28	1	0.04	DNA mismatch repair protein Msh2 OS=Rattus norvegicus GN=Msh2 PE=2 SV=1
856	1	UniProt_SwissProt	B5DF27	97	89182	24	5	15	5	0.24	Lysyl oxidase homolog 2 OS=Rattus norvegicus GN=Loxl2 PE=2 SV=2
857	1	UniProt_SwissProt	Q6AYS8	97	33316	20	3	13	3	0.4	Estradiol 17-beta-dehydrogenase 11 OS=Rattus norvegicus GN=Hsd17b11 PE=2 SV=1
858	1	UniProt_SwissProt	O35093	96	22064	6	2	6	2	0.4	Mitochondrial import inner membrane translocase subunit Tim23 OS=Rattus norvegicus GN=Timm23 PE=2 SV=1
859	1	UniProt_SwissProt	Q9JHW0	96	30250	19	4	13	4	0.64	Proteasome subunit beta type-7 OS=Rattus norvegicus GN=Psmb7 PE=1 SV=1
860	1	UniProt_SwissProt	P61805	95	12660	6	2	5	2	0.78	Dolichyl-diphosphooligosaccharide--protein glycosyltransferase subunit DAD1 OS=Rattus norvegicus GN=Dad1 PE=3 SV=3
861	1	UniProt_SwissProt	Q7TNY6	95	60670	25	3	19	3	0.2	Golgi resident protein GCP60 OS=Rattus norvegicus GN=Acbd3 PE=1 SV=3
862	1	UniProt_SwissProt	Q64194	95	45499	6	1	6	1	0.09	Lysosomal acid lipase/cholesteryl ester hydrolase OS=Rattus norvegicus GN=Lipa PE=2 SV=1
863	1	UniProt_SwissProt	P55770	95	14393	9	3	7	3	1.15	NHP2-like protein 1 OS=Rattus norvegicus GN=Snu13 PE=2 SV=4
864	1	UniProt_SwissProt	Q66H76	95	65403	22	1	14	1	0.06	Paxillin OS=Rattus norvegicus GN=Pxn PE=1 SV=1
865	1	UniProt_SwissProt	Q9JMJ4	95	55661	19	5	14	5	0.4	Pre-mRNA-processing factor 19 OS=Rattus norvegicus GN=Prpf19 PE=1 SV=2
866	1	UniProt_SwissProt	P35427	95	23575	44	9	28	9	3.15	60S ribosomal protein L13a OS=Rattus norvegicus GN=Rpl13a PE=1 SV=2
867	1	UniProt_SwissProt	F1LYQ8	95	119566	44	4	33	4	0.13	FERM, RhoGEF and pleckstrin domain-containing protein 1 OS=Rattus norvegicus GN=Farp1 PE=1 SV=2
868	1	UniProt_SwissProt	A0JPJ7	95	44792	18	3	16	3	0.29	Obg-like ATPase 1 OS=Rattus norvegicus GN=Ola1 PE=2 SV=1
869	1	UniProt_SwissProt	O08700	95	65252	30	3	21	3	0.19	Vacuolar protein sorting-associated protein 45 OS=Rattus norvegicus GN=Vps45 PE=1 SV=1
870	1	UniProt_SwissProt	P62997	95	33760	26	4	23	4	0.56	Transformer-2 protein homolog beta OS=Rattus norvegicus GN=Tra2b PE=1 SV=1
871	1	UniProt_SwissProt	Q6AXT8	95	49973	13	2	12	2	0.16	Splicing factor 3A subunit 2 OS=Rattus norvegicus GN=Sf3a2 PE=2 SV=1
872	1	UniProt_SwissProt	Q5HZV9	94	41385	10	2	8	2	0.2	Protein phosphatase 1 regulatory subunit 7 OS=Rattus norvegicus GN=Ppp1r7 PE=1 SV=1
873	1	UniProt_SwissProt	P41777	94	73520	28	3	23	3	0.17	Nucleolar and coiled-body phosphoprotein 1 OS=Rattus norvegicus GN=Nolc1 PE=1 SV=1
874	1	UniProt_SwissProt	P16446	94	32115	25	2	20	2	0.26	Phosphatidylinositol transfer protein alpha isoform OS=Rattus norvegicus GN=Pitpna PE=1 SV=2
875	1	UniProt_SwissProt	Q4KM73	94	22383	15	5	13	5	1.29	UMP-CMP kinase OS=Rattus norvegicus GN=Cmpk1 PE=1 SV=2
876	1	UniProt_SwissProt	Q5M9I5	94	10702	12	2	9	2	0.98	Cytochrome b-c1 complex subunit 6, mitochondrial OS=Rattus norvegicus GN=Uqcrh PE=3 SV=1
877	1	UniProt_SwissProt	Q9ERB4	94	301874	30	3	25	3	0.04	Versican core protein (Fragments) OS=Rattus norvegicus GN=Vcan PE=2 SV=2
878	1	UniProt_SwissProt	Q64361	93	25735	6	2	5	2	0.34	Latexin OS=Rattus norvegicus GN=Lxn PE=1 SV=1
879	1	UniProt_SwissProt	Q5XIC4	93	29785	6	1	6	1	0.13	Maspardin OS=Rattus norvegicus GN=Spg21 PE=2 SV=1
880	1	UniProt_SwissProt	P27321	93	77551	30	1	25	1	0.05	Calpastatin OS=Rattus norvegicus GN=Cast PE=1 SV=3
881	1	UniProt_SwissProt	P12007	93	46862	20	2	15	2	0.17	Isovaleryl-CoA dehydrogenase, mitochondrial OS=Rattus norvegicus GN=Ivd PE=1 SV=2
882	1	UniProt_SwissProt	Q5XIT9	93	61992	26	3	23	3	0.2	Methylcrotonoyl-CoA carboxylase beta chain, mitochondrial OS=Rattus norvegicus GN=Mccc2 PE=2 SV=1
883	1	UniProt_SwissProt	O35964	93	41694	18	3	15	3	0.31	Endophilin-A2 OS=Rattus norvegicus GN=Sh3gl1 PE=1 SV=1
884	1	UniProt_SwissProt	Q8K4F7	93	38804	15	4	14	4	0.47	m7GpppX diphosphatase OS=Rattus norvegicus GN=Dcps PE=2 SV=1
885	1	UniProt_SwissProt	Q9QWJ9	93	104271	18	3	15	3	0.11	Neuropilin-1 OS=Rattus norvegicus GN=Nrp1 PE=1 SV=1
886	1	UniProt_SwissProt	P26051	93	56424	12	2	7	2	0.14	CD44 antigen OS=Rattus norvegicus GN=Cd44 PE=1 SV=2
887	1	UniProt_SwissProt	P61227	92	20719	6	2	6	2	0.43	Ras-related protein Rap-2b OS=Rattus norvegicus GN=Rap2b PE=2 SV=1
888	1	UniProt_SwissProt	Q00238	92	60902	17	5	12	4	0.28	Intercellular adhesion molecule 1 OS=Rattus norvegicus GN=Icam1 PE=2 SV=1
888	2	UniProt_SwissProt	Q63258	43	125371	29	2	22	2	0.06	Integrin alpha-7 OS=Rattus norvegicus GN=Itga7 PE=1 SV=2
889	1	UniProt_SwissProt	P70582	92	55825	17	3	17	3	0.22	Nuclear pore complex protein Nup54 OS=Rattus norvegicus GN=Nup54 PE=1 SV=1
890	1	UniProt_SwissProt	Q925G1	92	74088	40	4	35	4	0.23	Hepatoma-derived growth factor-related protein 2 OS=Rattus norvegicus GN=Hdgfrp2 PE=1 SV=2
891	1	UniProt_SwissProt	Q9WUS0	92	25301	8	5	7	5	1.09	Adenylate kinase 4, mitochondrial OS=Rattus norvegicus GN=Ak4 PE=2 SV=1
892	1	UniProt_SwissProt	Q641Z8	92	30221	7	2	5	2	0.28	Peflin OS=Rattus norvegicus GN=Pef1 PE=2 SV=1
893	1	UniProt_SwissProt	Q91XU8	92	51859	14	1	10	1	0.08	Phosphatidate cytidylyltransferase 2 OS=Rattus norvegicus GN=Cds2 PE=1 SV=1
894	1	UniProt_SwissProt	F1LNI5	92	59391	18	1	13	1	0.07	Protein phosphatase 1G OS=Rattus norvegicus GN=Ppm1g PE=1 SV=2
895	1	UniProt_SwissProt	Q99JE6	92	140161	36	2	33	2	0.06	1-phosphatidylinositol 4,5-bisphosphate phosphodiesterase beta-3 OS=Rattus norvegicus GN=Plcb3 PE=1 SV=2
896	1	UniProt_SwissProt	P05369	92	41146	10	3	9	3	0.31	Farnesyl pyrophosphate synthase OS=Rattus norvegicus GN=Fdps PE=2 SV=2
897	1	UniProt_SwissProt	P14925	92	109461	29	3	22	3	0.11	Peptidyl-glycine alpha-amidating monooxygenase OS=Rattus norvegicus GN=Pam PE=1 SV=1
898	1	UniProt_SwissProt	B0LT89	91	48245	13	3	11	3	0.26	Serine/threonine-protein kinase 24 OS=Rattus norvegicus GN=Stk24 PE=2 SV=1
899	1	UniProt_SwissProt	Q66HG5	91	76620	25	5	15	5	0.28	Transmembrane 9 superfamily member 2 OS=Rattus norvegicus GN=Tm9sf2 PE=2 SV=1
900	1	UniProt_SwissProt	O35532	91	35226	3	2	2	1	0.11	Methylsterol monooxygenase 1 OS=Rattus norvegicus GN=Msmo1 PE=2 SV=1
901	1	UniProt_SwissProt	P62870	91	13219	13	3	10	2	0.74	Transcription elongation factor B polypeptide 2 OS=Rattus norvegicus GN=Tceb2 PE=1 SV=1
902	1	UniProt_SwissProt	P18297	91	28510	4	1	4	1	0.14	Sepiapterin reductase OS=Rattus norvegicus GN=Spr PE=1 SV=1
903	1	UniProt_SwissProt	P35171	91	9347	8	2	5	2	1.17	Cytochrome c oxidase subunit 7A2, mitochondrial OS=Rattus norvegicus GN=Cox7a2 PE=1 SV=1
904	1	UniProt_SwissProt	O35910	90	51143	14	3	9	3	0.25	Monocarboxylate transporter 4 OS=Rattus norvegicus GN=Slc16a3 PE=1 SV=1
905	1	UniProt_SwissProt	P85007	90	9050	3	2	3	2	1.21	Immediate early response 3-interacting protein 1 OS=Rattus norvegicus GN=Ier3ip1 PE=3 SV=1
906	1	UniProt_SwissProt	B1H267	90	47049	22	3	20	3	0.27	Sorting nexin-5 OS=Rattus norvegicus GN=Snx5 PE=1 SV=1
907	1	UniProt_SwissProt	Q562B5	90	32269	20	3	14	3	0.42	Serine/threonine-protein phosphatase PGAM5, mitochondrial OS=Rattus norvegicus GN=Pgam5 PE=2 SV=1
908	1	UniProt_SwissProt	Q5BJK8	89	76608	25	3	20	3	0.16	Golgi integral membrane protein 4 OS=Rattus norvegicus GN=Golim4 PE=1 SV=2
909	1	UniProt_SwissProt	Q64640	89	40450	23	2	18	2	0.2	Adenosine kinase OS=Rattus norvegicus GN=Adk PE=1 SV=3
910	1	UniProt_SwissProt	Q569A6	89	24758	10	5	6	3	0.57	ER lumen protein-retaining receptor 1 OS=Rattus norvegicus GN=Kdelr1 PE=2 SV=1
911	1	UniProt_SwissProt	Q63797	89	28730	24	3	19	3	0.48	Proteasome activator complex subunit 1 OS=Rattus norvegicus GN=Psme1 PE=2 SV=1
912	1	UniProt_SwissProt	Q80Z29	89	55689	20	1	13	1	0.07	Nicotinamide phosphoribosyltransferase OS=Rattus norvegicus GN=Nampt PE=1 SV=1
913	1	UniProt_SwissProt	P17078	89	14544	16	3	11	3	1.13	60S ribosomal protein L35 OS=Rattus norvegicus GN=Rpl35 PE=1 SV=3
914	1	UniProt_SwissProt	Q99P39	89	50380	21	2	16	2	0.16	Cysteine desulfurase, mitochondrial OS=Rattus norvegicus GN=Nfs1 PE=2 SV=1
915	1	UniProt_SwissProt	P45479	89	34946	15	2	12	2	0.24	Palmitoyl-protein thioesterase 1 OS=Rattus norvegicus GN=Ppt1 PE=1 SV=1
916	1	UniProt_SwissProt	Q5PQX1	88	65894	24	2	21	2	0.12	Torsin-1A-interacting protein 1 OS=Rattus norvegicus GN=Tor1aip1 PE=1 SV=1
917	1	UniProt_SwissProt	O35264	88	25736	4	2	4	2	0.34	Platelet-activating factor acetylhydrolase IB subunit beta OS=Rattus norvegicus GN=Pafah1b2 PE=1 SV=1
918	1	UniProt_SwissProt	P03889	88	36178	6	3	5	3	0.36	NADH-ubiquinone oxidoreductase chain 1 OS=Rattus norvegicus GN=Mtnd1 PE=1 SV=3
919	1	UniProt_SwissProt	D4A1R8	88	59605	12	3	12	3	0.21	Copine-1 OS=Rattus norvegicus GN=Cpne1 PE=1 SV=1
920	1	UniProt_SwissProt	P35434	88	17584	8	2	5	2	0.52	ATP synthase subunit delta, mitochondrial OS=Rattus norvegicus GN=Atp5d PE=1 SV=2
921	1	UniProt_SwissProt	Q63448	88	79080	23	2	23	2	0.1	Peroxisomal acyl-coenzyme A oxidase 3 OS=Rattus norvegicus GN=Acox3 PE=1 SV=1
922	1	UniProt_SwissProt	Q5BK32	88	41339	19	3	15	3	0.31	FAS-associated factor 2 OS=Rattus norvegicus GN=Faf2 PE=2 SV=1
923	1	UniProt_SwissProt	P41499	87	69043	24	2	19	2	0.12	Tyrosine-protein phosphatase non-receptor type 11 OS=Rattus norvegicus GN=Ptpn11 PE=1 SV=4
924	1	UniProt_SwissProt	Q7TSA0	87	70250	9	2	8	2	0.11	Mitochondrial Rho GTPase 2 OS=Rattus norvegicus GN=Rhot2 PE=2 SV=1
925	1	UniProt_SwissProt	O88813	87	77211	34	4	27	4	0.22	Long-chain-fatty-acid--CoA ligase 5 OS=Rattus norvegicus GN=Acsl5 PE=1 SV=1
926	1	UniProt_SwissProt	Q5U2Y1	87	110716	52	2	37	2	0.07	General transcription factor II-I OS=Rattus norvegicus GN=Gtf2i PE=1 SV=2
927	1	UniProt_SwissProt	P36201	87	23479	11	4	8	4	0.88	Cysteine-rich protein 2 OS=Rattus norvegicus GN=Crip2 PE=2 SV=1
928	1	UniProt_SwissProt	P08699	87	27241	10	5	8	4	0.73	Galectin-3 OS=Rattus norvegicus GN=Lgals3 PE=1 SV=4
929	1	UniProt_SwissProt	P11960	87	50418	17	3	14	3	0.25	2-oxoisovalerate dehydrogenase subunit alpha, mitochondrial (Fragment) OS=Rattus norvegicus GN=Bckdha PE=1 SV=1
930	1	UniProt_SwissProt	P14141	87	29698	10	3	8	3	0.46	Carbonic anhydrase 3 OS=Rattus norvegicus GN=Ca3 PE=1 SV=3
931	1	UniProt_SwissProt	P0C5W1	87	103712	27	2	24	2	0.08	Microtubule-associated protein 1S OS=Rattus norvegicus GN=Map1s PE=1 SV=1
932	1	UniProt_SwissProt	O88483	86	61739	17	2	14	2	0.13	[Pyruvate dehydrogenase [acetyl-transferring]]-phosphatase 1, mitochondrial OS=Rattus norvegicus GN=Pdp1 PE=1 SV=1
933	1	UniProt_SwissProt	B0BN18	86	16627	10	1	10	1	0.25	Prefoldin subunit 2 OS=Rattus norvegicus GN=Pfdn2 PE=2 SV=1
934	1	UniProt_SwissProt	Q6AYD2	86	47380	13	1	12	1	0.08	CST complex subunit STN1 OS=Rattus norvegicus GN=Obfc1 PE=2 SV=1
935	1	UniProt_SwissProt	O08815	86	138545	71	3	53	3	0.09	STE20-like serine/threonine-protein kinase OS=Rattus norvegicus GN=Slk PE=1 SV=1
936	1	UniProt_SwissProt	P70500	86	23939	7	3	5	3	0.59	CDP-diacylglycerol--inositol 3-phosphatidyltransferase OS=Rattus norvegicus GN=Cdipt PE=1 SV=1
937	1	UniProt_SwissProt	P62634	86	20704	5	3	5	3	0.71	Cellular nucleic acid-binding protein OS=Rattus norvegicus GN=Cnbp PE=2 SV=1
938	1	UniProt_SwissProt	Q9WVJ4	86	15815	10	2	7	2	0.6	Synaptojanin-2-binding protein OS=Rattus norvegicus GN=Synj2bp PE=1 SV=2
939	1	UniProt_SwissProt	P23711	85	35911	21	2	19	2	0.23	Heme oxygenase 2 OS=Rattus norvegicus GN=Hmox2 PE=1 SV=1
940	1	UniProt_SwissProt	Q9ES58	85	36423	1	1	1	1	0.11	Cell surface glycoprotein CD200 receptor 1 OS=Rattus norvegicus GN=Cd200r1 PE=1 SV=1
941	1	UniProt_SwissProt	Q07969	85	53268	14	1	13	1	0.07	Platelet glycoprotein 4 OS=Rattus norvegicus GN=Cd36 PE=1 SV=3
942	1	UniProt_SwissProt	Q00981	85	25165	17	3	15	3	0.56	Ubiquitin carboxyl-terminal hydrolase isozyme L1 OS=Rattus norvegicus GN=Uchl1 PE=1 SV=2
943	1	UniProt_SwissProt	Q6AZ50	85	36256	10	1	9	1	0.11	Ubiquitin-like-conjugating enzyme ATG3 OS=Rattus norvegicus GN=Atg3 PE=2 SV=1
944	1	UniProt_SwissProt	O35112	84	65665	23	2	20	2	0.12	CD166 antigen OS=Rattus norvegicus GN=Alcam PE=1 SV=1
945	1	UniProt_SwissProt	Q27W01	84	19934	8	2	7	2	0.45	RNA-binding protein 8A OS=Rattus norvegicus GN=Rbm8a PE=1 SV=1
946	1	UniProt_SwissProt	Q5FVI6	84	44044	14	3	13	3	0.29	V-type proton ATPase subunit C 1 OS=Rattus norvegicus GN=Atp6v1c1 PE=2 SV=1
947	1	UniProt_SwissProt	B2RZC9	84	14824	1	1	1	1	0.28	Keratinocyte-associated protein 2 OS=Rattus norvegicus GN=Krtcap2 PE=2 SV=2
948	1	UniProt_SwissProt	P10688	84	86763	20	1	15	1	0.04	1-phosphatidylinositol 4,5-bisphosphate phosphodiesterase delta-1 OS=Rattus norvegicus GN=Plcd1 PE=1 SV=1
949	1	UniProt_SwissProt	P01161	84	16659	5	2	4	2	0.56	Natriuretic peptides A OS=Rattus norvegicus GN=Nppa PE=1 SV=1
950	1	UniProt_SwissProt	Q99P77	84	74640	37	1	32	1	0.05	Nucleolar GTP-binding protein 1 OS=Rattus norvegicus GN=Gtpbp4 PE=2 SV=3
951	1	UniProt_SwissProt	Q8VIF7	84	53069	11	2	10	2	0.15	Selenium-binding protein 1 OS=Rattus norvegicus GN=Selenbp1 PE=1 SV=1
952	1	UniProt_SwissProt	B5DF89	83	89446	52	3	37	3	0.14	Cullin-3 OS=Rattus norvegicus GN=Cul3 PE=1 SV=2
953	1	UniProt_SwissProt	Q5XIF3	83	19785	11	2	6	2	0.46	NADH dehydrogenase [ubiquinone] iron-sulfur protein 4, mitochondrial OS=Rattus norvegicus GN=Ndufs4 PE=1 SV=1
954	1	UniProt_SwissProt	Q6P5P5	83	38912	7	3	6	3	0.33	Mesoderm-specific transcript homolog protein OS=Rattus norvegicus GN=Mest PE=2 SV=1
955	1	UniProt_SwissProt	Q99M64	83	54727	18	2	16	2	0.15	Phosphatidylinositol 4-kinase type 2-alpha OS=Rattus norvegicus GN=Pi4k2a PE=1 SV=1
956	1	UniProt_SwissProt	P52504	83	12946	8	1	7	1	0.33	NADH dehydrogenase [ubiquinone] iron-sulfur protein 6, mitochondrial OS=Rattus norvegicus GN=Ndufs6 PE=3 SV=1
957	1	UniProt_SwissProt	P60892	83	35325	13	2	12	2	0.24	Ribose-phosphate pyrophosphokinase 1 OS=Rattus norvegicus GN=Prps1 PE=1 SV=2
958	1	UniProt_SwissProt	Q8VI02	83	107088	32	5	20	3	0.11	Serine/threonine-protein phosphatase 4 regulatory subunit 1 OS=Rattus norvegicus GN=Ppp4r1 PE=1 SV=1
959	1	UniProt_SwissProt	P80067	83	53000	8	3	6	3	0.24	Dipeptidyl peptidase 1 OS=Rattus norvegicus GN=Ctsc PE=1 SV=3
960	1	UniProt_SwissProt	Q4V8K2	82	65363	38	4	28	4	0.26	Beta-catenin-like protein 1 OS=Rattus norvegicus GN=Ctnnbl1 PE=1 SV=1
961	1	UniProt_SwissProt	Q6AY20	82	31589	7	2	6	2	0.27	Cation-dependent mannose-6-phosphate receptor OS=Rattus norvegicus GN=M6pr PE=1 SV=1
962	1	UniProt_SwissProt	P20417	82	50270	22	2	20	2	0.16	Tyrosine-protein phosphatase non-receptor type 1 OS=Rattus norvegicus GN=Ptpn1 PE=1 SV=1
963	1	UniProt_SwissProt	Q6PEC3	82	28514	8	1	7	1	0.14	Protein YIF1B OS=Rattus norvegicus GN=Yif1b PE=2 SV=2
964	1	UniProt_SwissProt	P30823	82	68135	8	2	7	2	0.12	High affinity cationic amino acid transporter 1 OS=Rattus norvegicus GN=Slc7a1 PE=2 SV=1
965	1	UniProt_SwissProt	P63155	82	83649	44	1	35	1	0.05	Crooked neck-like protein 1 OS=Rattus norvegicus GN=Crnkl1 PE=2 SV=1
966	1	UniProt_SwissProt	P28073	81	25502	9	1	7	1	0.16	Proteasome subunit beta type-6 OS=Rattus norvegicus GN=Psmb6 PE=1 SV=3
967	1	UniProt_SwissProt	P11250	81	13613	9	2	7	2	0.71	60S ribosomal protein L34 OS=Rattus norvegicus GN=Rpl34 PE=1 SV=3
968	1	UniProt_SwissProt	Q6AYQ8	81	24750	9	1	8	1	0.16	Acylpyruvase FAHD1, mitochondrial OS=Rattus norvegicus GN=Fahd1 PE=1 SV=1
969	1	UniProt_SwissProt	Q5XII9	81	32166	8	1	8	1	0.12	Mitochondrial fission regulator 1-like OS=Rattus norvegicus GN=Mtfr1l PE=1 SV=1
970	1	UniProt_SwissProt	Q99068	81	42006	37	3	30	3	0.31	Alpha-2-macroglobulin receptor-associated protein OS=Rattus norvegicus GN=Lrpap1 PE=1 SV=2
971	1	UniProt_SwissProt	A0JPM9	80	29284	14	2	12	2	0.29	Eukaryotic translation initiation factor 3 subunit J OS=Rattus norvegicus GN=Eif3j PE=1 SV=1
972	1	UniProt_SwissProt	Q62696	80	100908	28	1	23	1	0.04	Disks large homolog 1 OS=Rattus norvegicus GN=Dlg1 PE=1 SV=1
973	1	UniProt_SwissProt	Q9JJ31	79	91403	45	2	37	2	0.09	Cullin-5 OS=Rattus norvegicus GN=Cul5 PE=1 SV=3
974	1	UniProt_SwissProt	O08623	79	48392	10	1	7	1	0.08	Sequestosome-1 OS=Rattus norvegicus GN=Sqstm1 PE=1 SV=1
975	1	UniProt_SwissProt	B2RZ78	79	20627	6	3	5	3	0.71	Vacuolar protein sorting-associated protein 29 OS=Rattus norvegicus GN=Vps29 PE=1 SV=2
976	1	UniProt_SwissProt	P16391	79	42089	10	2	9	2	0.2	RT1 class I histocompatibility antigen, AA alpha chain OS=Rattus norvegicus PE=1 SV=2
977	1	UniProt_SwissProt	Q9QXU8	79	56985	16	3	13	3	0.22	Cytoplasmic dynein 1 light intermediate chain 1 OS=Rattus norvegicus GN=Dync1li1 PE=1 SV=1
978	1	UniProt_SwissProt	P08011	79	17517	6	1	4	1	0.23	Microsomal glutathione S-transferase 1 OS=Rattus norvegicus GN=Mgst1 PE=1 SV=3
979	1	UniProt_SwissProt	Q63707	79	42637	14	1	12	1	0.09	Dihydroorotate dehydrogenase (quinone), mitochondrial OS=Rattus norvegicus GN=Dhodh PE=1 SV=1
980	1	UniProt_SwissProt	O70536	79	64674	14	1	13	1	0.06	Sterol O-acyltransferase 1 OS=Rattus norvegicus GN=Soat1 PE=2 SV=1
981	1	UniProt_SwissProt	P40241	78	25768	11	2	8	2	0.34	CD9 antigen OS=Rattus norvegicus GN=Cd9 PE=1 SV=2
982	1	UniProt_SwissProt	Q6AYY8	78	61575	20	1	16	1	0.06	Acetyl-coenzyme A transporter 1 OS=Rattus norvegicus GN=Slc33a1 PE=2 SV=1
983	1	UniProt_SwissProt	Q8CHN6	78	64287	38	2	31	2	0.12	Sphingosine-1-phosphate lyase 1 OS=Rattus norvegicus GN=Sgpl1 PE=2 SV=1
984	1	UniProt_SwissProt	P08050	78	43517	12	2	9	2	0.19	Gap junction alpha-1 protein OS=Rattus norvegicus GN=Gja1 PE=1 SV=2
985	1	UniProt_SwissProt	Q9JLH7	78	57351	23	2	17	2	0.14	CDK5 regulatory subunit-associated protein 3 OS=Rattus norvegicus GN=Cdk5rap3 PE=1 SV=1
986	1	UniProt_SwissProt	Q6AXX4	78	53949	24	1	16	1	0.07	Something about silencing protein 10 OS=Rattus norvegicus GN=Utp3 PE=1 SV=1
987	1	UniProt_SwissProt	P97697	78	30834	27	2	15	2	0.27	Inositol monophosphatase 1 OS=Rattus norvegicus GN=Impa1 PE=1 SV=2
988	1	UniProt_SwissProt	O35274	78	89706	33	2	26	2	0.09	Neurabin-2 OS=Rattus norvegicus GN=Ppp1r9b PE=1 SV=1
989	1	UniProt_SwissProt	Q5XIW8	78	91127	49	1	35	1	0.04	U4/U6.U5 tri-snRNP-associated protein 1 OS=Rattus norvegicus GN=Sart1 PE=1 SV=1
990	1	UniProt_SwissProt	Q3B8N8	77	67904	36	2	27	2	0.12	Pescadillo homolog OS=Rattus norvegicus GN=Pes1 PE=2 SV=1
991	1	UniProt_SwissProt	A1L1J9	77	80431	10	1	10	1	0.05	Lipase maturation factor 2 OS=Rattus norvegicus GN=Lmf2 PE=2 SV=1
992	1	UniProt_SwissProt	Q62847	77	79097	22	3	17	3	0.15	Gamma-adducin OS=Rattus norvegicus GN=Add3 PE=1 SV=2
993	1	UniProt_SwissProt	Q62658	77	11972	4	1	4	1	0.36	Peptidyl-prolyl cis-trans isomerase FKBP1A OS=Rattus norvegicus GN=Fkbp1a PE=1 SV=3
994	1	UniProt_SwissProt	Q3ZU82	77	82284	40	2	29	2	0.1	Golgin subfamily A member 5 OS=Rattus norvegicus GN=Golga5 PE=1 SV=1
995	1	UniProt_SwissProt	Q8R4Z9	77	84649	39	1	25	1	0.05	Mitofusin-1 OS=Rattus norvegicus GN=Mfn1 PE=1 SV=1
[truncated: 565 more rows]

## Sheet: File Info
22-SD-Co	Experiment 22, Sprague Dawley Neonatals Rats co-cultures (neurons and myocytes)
[truncated: 1 more rows]
