# Supplementary material for: Optical Interrogation of Sympathetic Neuronal Effects on Macroscopic Cardiomyocyte Network Dynamics
Source: iScience. 2020 Jul 1;23(7):101334. doi: 10.1016/j.isci.2020.101334 (PMC7363704; doi:10.1016/j.isci.2020.101334)
Supplement: Table S2. Protein Identification in Myocyte and Neuron-Myocyte Co-cultures by Liquid Chromatography-Tandem Mass Spectrometry (LC-MS/MS) Analysis and Database Searching, Related to Figures 2 and S9 (Sample SD5) — Protein extracts were processed by in-gel trypsin digestion and LC-MS/MS analysis of the tryptic peptides. LC-MS/MS raw data files were converted to Mascot generic files (.mgf) and proteins identified by database searching of the Uniprot-Swissprot database (taxonomy restriction: rat) using the MASCOT search algorithm. A target-decoy search strategy was employed, and data are displayed at a 1% false discovery rate (FDR). [file mmc3.xlsx]

## Sheet: ST1A_Protein ID_SD-CN5
Database	UniProt_SwissProt 20151126
Taxonomy	Rattus (7,954 sequences)
Timestamp	13 Jun 2016 at 14:37:00 GMT
Type of search	MS/MS Ion Search
Quantitation	None
Enzyme	Trypsin
Fixed modifications	Carbamidomethyl (C)
Variable modifications	Oxidation (M)
Mass values	Monoisotopic
Protein mass	Unrestricted
Peptide mass tolerance	10 ppm
Fragment mass tolerance	0.06 Da
Max missed cleavages	2
Instrument type	Q-Exactive
Number of queries	48783
Significance threshold p<	0.001301
Max. number of families	AUTO
Ions score or expect cut-off	0
Preferred taxonomy	All entries
Show Percolator scores?	no
Family	Member	Database	Accession	Score	Mass	Num. of matches	Num. of significant matches	Num. of sequences	Num. of significant sequences	emPAI	Description
1	1	UniProt_SwissProt	P02564	11827	223743	593	380	255	169	30.7	Myosin-7 OS=Rattus norvegicus GN=Myh7 PE=1 SV=2
1	2	UniProt_SwissProt	P02563	10457	224168	549	344	247	156	24.27	Myosin-6 OS=Rattus norvegicus GN=Myh6 PE=1 SV=2
1	3	UniProt_SwissProt	P30839	177	54503	41	9	25	7	0.74	Fatty aldehyde dehydrogenase OS=Rattus norvegicus GN=Aldh3a2 PE=1 SV=1
2	1	UniProt_SwissProt	P16086	5230	285261	361	178	241	131	4.86	Spectrin alpha chain, non-erythrocytic 1 OS=Rattus norvegicus GN=Sptan1 PE=1 SV=2
3	1	UniProt_SwissProt	Q62812	5105	227566	310	155	202	107	5.91	Myosin-9 OS=Rattus norvegicus GN=Myh9 PE=1 SV=3
3	2	UniProt_SwissProt	Q9JLT0	3004	229793	267	94	179	72	2.34	Myosin-10 OS=Rattus norvegicus GN=Myh10 PE=1 SV=1
3	3	UniProt_SwissProt	Q63862	1822	153082	188	63	123	53	2.9	Myosin-11 (Fragments) OS=Rattus norvegicus GN=Myh11 PE=1 SV=3
3	4	UniProt_SwissProt	Q91V33	102	48456	32	8	27	7	0.72	KH domain-containing, RNA-binding, signal transduction-associated protein 1 OS=Rattus norvegicus GN=Khdrbs1 PE=1 SV=1
4	1	UniProt_SwissProt	P30427	4204	535152	595	171	412	154	1.98	Plectin OS=Rattus norvegicus GN=Plec PE=1 SV=2
4	2	UniProt_SwissProt	P21531	523	46392	55	21	37	17	2.96	60S ribosomal protein L3 OS=Rattus norvegicus GN=Rpl3 PE=1 SV=3
4	3	UniProt_SwissProt	Q4G061	432	91253	54	16	37	15	0.86	Eukaryotic translation initiation factor 3 subunit B OS=Rattus norvegicus GN=Eif3b PE=1 SV=1
4	4	UniProt_SwissProt	P39052	429	98511	76	21	54	19	1.07	Dynamin-2 OS=Rattus norvegicus GN=Dnm2 PE=1 SV=1
4	5	UniProt_SwissProt	P40329	363	76503	59	14	43	12	0.81	Arginine--tRNA ligase, cytoplasmic OS=Rattus norvegicus GN=Rars PE=1 SV=2
4	6	UniProt_SwissProt	Q62871	303	71533	24	9	19	9	0.61	Cytoplasmic dynein 1 intermediate chain 2 OS=Rattus norvegicus GN=Dync1i2 PE=1 SV=1
4	7	UniProt_SwissProt	Q9JI85	193	50173	46	9	32	9	0.96	Nucleobindin-2 OS=Rattus norvegicus GN=Nucb2 PE=1 SV=1
4	8	UniProt_SwissProt	Q5FVQ8	173	108548	45	9	35	9	0.37	NLR family member X1 OS=Rattus norvegicus GN=Nlrx1 PE=2 SV=1
4	9	UniProt_SwissProt	D3ZHV2	114	623208	269	9	198	9	0.06	Microtubule-actin cross-linking factor 1 OS=Rattus norvegicus GN=Macf1 PE=1 SV=1
4	10	UniProt_SwissProt	P21575	114	97576	50	5	35	5	0.21	Dynamin-1 OS=Rattus norvegicus GN=Dnm1 PE=1 SV=2
4	11	UniProt_SwissProt	D3ZC96	86	71035	28	2	23	2	0.11	Tetratricopeptide repeat protein 39B OS=Rattus norvegicus GN=Ttc39b PE=3 SV=1
4	12	UniProt_SwissProt	Q9JJ50	78	86819	28	3	20	3	0.14	Hepatocyte growth factor-regulated tyrosine kinase substrate OS=Rattus norvegicus GN=Hgs PE=1 SV=1
4	13	UniProt_SwissProt	Q920F5	70	55298	29	4	21	4	0.31	Malonyl-CoA decarboxylase, mitochondrial OS=Rattus norvegicus GN=Mlycd PE=1 SV=1
4	14	UniProt_SwissProt	Q63638	63	356856	126	2	100	2	0.02	Striated muscle-specific serine/threonine-protein kinase OS=Rattus norvegicus GN=Speg PE=1 SV=2
4	15	UniProt_SwissProt	Q8VH46	53	81614	53	2	36	2	0.1	Actin filament-associated protein 1 OS=Rattus norvegicus GN=Afap1 PE=1 SV=1
4	16	UniProt_SwissProt	P98158	47	537697	85	2	66	2	0.01	Low-density lipoprotein receptor-related protein 2 OS=Rattus norvegicus GN=Lrp2 PE=1 SV=1
5	1	UniProt_SwissProt	P38650	4109	534653	403	165	286	132	1.59	Cytoplasmic dynein 1 heavy chain 1 OS=Rattus norvegicus GN=Dync1h1 PE=1 SV=1
6	1	UniProt_SwissProt	P63259	3704	42108	163	116	33	25	18.02	Actin, cytoplasmic 2 OS=Rattus norvegicus GN=Actg1 PE=1 SV=1
6	2	UniProt_SwissProt	P62738	3381	42381	177	121	35	26	23.24	Actin, aortic smooth muscle OS=Rattus norvegicus GN=Acta2 PE=2 SV=1
6	3	UniProt_SwissProt	P63269	3208	42249	173	116	34	25	21.37	Actin, gamma-enteric smooth muscle OS=Rattus norvegicus GN=Actg2 PE=2 SV=1
6	4	UniProt_SwissProt	P85515	362	42701	36	14	22	10	1.41	Alpha-centractin OS=Rattus norvegicus GN=Actr1a PE=1 SV=1
6	5	UniProt_SwissProt	Q5M7U6	284	44990	40	11	23	9	1.12	Actin-related protein 2 OS=Rattus norvegicus GN=Actr2 PE=2 SV=1
6	6	UniProt_SwissProt	D3ZZ80	105	200820	43	8	34	8	0.16	Obscurin-like protein 1 OS=Rattus norvegicus GN=Obsl1 PE=2 SV=3
7	1	UniProt_SwissProt	P15999	3256	59831	141	96	59	41	18.3	ATP synthase subunit alpha, mitochondrial OS=Rattus norvegicus GN=Atp5a1 PE=1 SV=2
7	2	UniProt_SwissProt	Q6AYD3	193	43971	44	10	28	9	1.16	Proliferation-associated protein 2G4 OS=Rattus norvegicus GN=Pa2g4 PE=1 SV=1
8	1	UniProt_SwissProt	P11442	2914	193187	187	105	120	76	3.62	Clathrin heavy chain 1 OS=Rattus norvegicus GN=Cltc PE=1 SV=3
8	2	UniProt_SwissProt	P97690	81	138761	116	4	78	4	0.12	Structural maintenance of chromosomes protein 3 OS=Rattus norvegicus GN=Smc3 PE=1 SV=1
9	1	UniProt_SwissProt	P06761	2890	72473	148	93	61	44	10.55	78 kDa glucose-regulated protein OS=Rattus norvegicus GN=Hspa5 PE=1 SV=1
9	2	UniProt_SwissProt	P63018	1723	71055	100	62	55	38	8.81	Heat shock cognate 71 kDa protein OS=Rattus norvegicus GN=Hspa8 PE=1 SV=1
9	3	UniProt_SwissProt	P0DMW0	1075	70427	84	41	51	32	4.56	Heat shock 70 kDa protein 1A OS=Rattus norvegicus GN=Hspa1a PE=2 SV=1
9	4	UniProt_SwissProt	P14659	537	69884	58	16	40	12	0.91	Heat shock-related 70 kDa protein 2 OS=Rattus norvegicus GN=Hspa2 PE=1 SV=2
10	1	UniProt_SwissProt	P31000	2851	53757	167	100	65	47	37.23	Vimentin OS=Rattus norvegicus GN=Vim PE=1 SV=2
10	2	UniProt_SwissProt	P48675	1246	53481	91	44	52	33	10.73	Desmin OS=Rattus norvegicus GN=Des PE=1 SV=2
10	3	UniProt_SwissProt	P21807	337	53631	61	17	40	14	1.67	Peripherin OS=Rattus norvegicus GN=Prph PE=1 SV=1
10	4	UniProt_SwissProt	Q4FZU2	77	59555	38	2	23	2	0.13	Keratin, type II cytoskeletal 6A OS=Rattus norvegicus GN=Krt6a PE=1 SV=1
11	1	UniProt_SwissProt	P10719	2643	56318	124	91	34	30	15.62	ATP synthase subunit beta, mitochondrial OS=Rattus norvegicus GN=Atp5b PE=1 SV=2
12	1	UniProt_SwissProt	P04937	2599	275990	158	93	95	64	1.55	Fibronectin OS=Rattus norvegicus GN=Fn1 PE=1 SV=2
13	1	UniProt_SwissProt	Q9Z1P2	2590	103466	154	87	83	54	7.96	Alpha-actinin-1 OS=Rattus norvegicus GN=Actn1 PE=1 SV=1
13	2	UniProt_SwissProt	Q9QXQ0	2465	105306	143	82	81	48	5.7	Alpha-actinin-4 OS=Rattus norvegicus GN=Actn4 PE=1 SV=2
14	1	UniProt_SwissProt	P85972	2561	117112	201	92	112	61	8.91	Vinculin OS=Rattus norvegicus GN=Vcl PE=1 SV=1
15	1	UniProt_SwissProt	Q66HD0	2561	92998	193	104	98	56	11.93	Endoplasmin OS=Rattus norvegicus GN=Hsp90b1 PE=1 SV=2
15	2	UniProt_SwissProt	P34058	2008	83571	139	75	78	47	9.48	Heat shock protein HSP 90-beta OS=Rattus norvegicus GN=Hsp90ab1 PE=1 SV=4
15	3	UniProt_SwissProt	P82995	1683	85161	121	61	69	40	5.74	Heat shock protein HSP 90-alpha OS=Rattus norvegicus GN=Hsp90aa1 PE=1 SV=3
15	4	UniProt_SwissProt	Q5XHZ0	399	80639	45	15	35	13	0.84	Heat shock protein 75 kDa, mitochondrial OS=Rattus norvegicus GN=Trap1 PE=1 SV=1
16	1	UniProt_SwissProt	P04764	2499	47440	119	75	50	31	13.84	Alpha-enolase OS=Rattus norvegicus GN=Eno1 PE=1 SV=4
16	2	UniProt_SwissProt	P07323	1223	47510	61	37	25	18	3.87	Gamma-enolase OS=Rattus norvegicus GN=Eno2 PE=1 SV=2
16	3	UniProt_SwissProt	P15429	768	47326	47	22	22	9	1.21	Beta-enolase OS=Rattus norvegicus GN=Eno3 PE=1 SV=3
16	4	UniProt_SwissProt	Q4QQS8	45	75916	18	2	15	2	0.1	Nuclear pore complex protein Nup85 OS=Rattus norvegicus GN=Nup85 PE=2 SV=1
17	1	UniProt_SwissProt	Q05962	2348	33196	138	80	33	22	17.77	ADP/ATP translocase 1 OS=Rattus norvegicus GN=Slc25a4 PE=1 SV=3
17	2	UniProt_SwissProt	Q09073	2063	33108	125	69	31	20	14.11	ADP/ATP translocase 2 OS=Rattus norvegicus GN=Slc25a5 PE=1 SV=3
18	1	UniProt_SwissProt	P04797	2310	36090	107	71	31	23	21.56	Glyceraldehyde-3-phosphate dehydrogenase OS=Rattus norvegicus GN=Gapdh PE=1 SV=3
19	1	UniProt_SwissProt	P63039	2275	61088	117	71	62	42	18.36	60 kDa heat shock protein, mitochondrial OS=Rattus norvegicus GN=Hspd1 PE=1 SV=1
20	1	UniProt_SwissProt	P11980	2252	58294	130	79	60	41	18.56	Pyruvate kinase PKM OS=Rattus norvegicus GN=Pkm PE=1 SV=3
21	1	UniProt_SwissProt	Q9ER34	2217	86121	123	81	51	38	5.31	Aconitate hydratase, mitochondrial OS=Rattus norvegicus GN=Aco2 PE=1 SV=2
22	1	UniProt_SwissProt	P56741	2208	141871	152	80	100	58	3.83	Myosin-binding protein C, cardiac-type OS=Rattus norvegicus GN=Mybpc3 PE=1 SV=2
22	2	UniProt_SwissProt	P97629	553	117640	47	19	33	15	0.62	Leucyl-cystinyl aminopeptidase OS=Rattus norvegicus GN=Lnpep PE=1 SV=1
22	3	UniProt_SwissProt	P85834	298	49890	45	10	32	8	0.83	Elongation factor Tu, mitochondrial OS=Rattus norvegicus GN=Tufm PE=1 SV=1
22	4	UniProt_SwissProt	Q80WE1	106	67025	31	4	27	3	0.18	Fragile X mental retardation protein 1 homolog OS=Rattus norvegicus GN=Fmr1 PE=1 SV=2
23	1	UniProt_SwissProt	D3ZHA0	2038	293427	195	83	142	69	1.47	Filamin-C OS=Rattus norvegicus GN=Flnc PE=1 SV=1
24	1	UniProt_SwissProt	P11507	1978	116347	129	75	68	47	4.79	Sarcoplasmic/endoplasmic reticulum calcium ATPase 2 OS=Rattus norvegicus GN=Atp2a2 PE=1 SV=1
25	1	UniProt_SwissProt	P69897	1977	50095	113	75	34	28	16.38	Tubulin beta-5 chain OS=Rattus norvegicus GN=Tubb5 PE=1 SV=1
25	2	UniProt_SwissProt	Q6P9T8	1912	50225	109	72	32	27	15.03	Tubulin beta-4B chain OS=Rattus norvegicus GN=Tubb4b PE=1 SV=1
25	3	UniProt_SwissProt	P85108	1889	50274	101	68	31	26	10.81	Tubulin beta-2A chain OS=Rattus norvegicus GN=Tubb2a PE=1 SV=1
25	4	UniProt_SwissProt	Q4QRB4	1265	50842	72	44	27	20	6.38	Tubulin beta-3 chain OS=Rattus norvegicus GN=Tubb3 PE=1 SV=1
26	1	UniProt_SwissProt	P48679	1809	74564	115	59	72	40	6.96	Prelamin-A/C OS=Rattus norvegicus GN=Lmna PE=1 SV=1
26	2	UniProt_SwissProt	P70615	546	66794	73	21	53	20	2.09	Lamin-B1 OS=Rattus norvegicus GN=Lmnb1 PE=1 SV=3
27	1	UniProt_SwissProt	P06685	1742	114293	95	55	62	38	2.88	Sodium/potassium-transporting ATPase subunit alpha-1 OS=Rattus norvegicus GN=Atp1a1 PE=1 SV=1
27	2	UniProt_SwissProt	O35303	596	84369	54	17	41	16	1.05	Dynamin-1-like protein OS=Rattus norvegicus GN=Dnm1l PE=1 SV=1
27	3	UniProt_SwissProt	P29994	152	316486	111	6	92	6	0.07	Inositol 1,4,5-trisphosphate receptor type 1 OS=Rattus norvegicus GN=Itpr1 PE=1 SV=2
27	4	UniProt_SwissProt	P69735	49	87558	34	2	28	2	0.09	Rab3 GTPase-activating protein catalytic subunit (Fragments) OS=Rattus norvegicus GN=Rab3gap1 PE=1 SV=2
27	5	UniProt_SwissProt	P29995	38	310055	90	2	69	2	0.02	Inositol 1,4,5-trisphosphate receptor type 2 OS=Rattus norvegicus GN=Itpr2 PE=1 SV=1
28	1	UniProt_SwissProt	P68370	1653	50788	72	56	25	22	6.94	Tubulin alpha-1A chain OS=Rattus norvegicus GN=Tuba1a PE=1 SV=1
28	2	UniProt_SwissProt	Q6AYZ1	1581	50590	68	53	25	23	7.01	Tubulin alpha-1C chain OS=Rattus norvegicus GN=Tuba1c PE=1 SV=1
28	3	UniProt_SwissProt	Q5XIF6	1534	50634	65	49	25	21	5.91	Tubulin alpha-4A chain OS=Rattus norvegicus GN=Tuba4a PE=1 SV=1
29	1	UniProt_SwissProt	P48721	1655	74097	121	56	71	35	5.92	Stress-70 protein, mitochondrial OS=Rattus norvegicus GN=Hspa9 PE=1 SV=3
30	1	UniProt_SwissProt	P05197	1620	96192	136	64	77	40	5.09	Elongation factor 2 OS=Rattus norvegicus GN=Eef2 PE=1 SV=4
31	1	UniProt_SwissProt	Q64428	1617	83297	97	56	54	36	5.14	Trifunctional enzyme subunit alpha, mitochondrial OS=Rattus norvegicus GN=Hadha PE=1 SV=2
32	1	UniProt_SwissProt	P02454	1570	138895	93	56	63	46	2.7	Collagen alpha-1(I) chain OS=Rattus norvegicus GN=Col1a1 PE=1 SV=5
33	1	UniProt_SwissProt	Q9WTT6	1506	51554	62	41	32	26	6.73	Guanine deaminase OS=Rattus norvegicus GN=Gda PE=1 SV=1
34	1	UniProt_SwissProt	P29457	1487	46602	87	54	40	23	7.82	Serpin H1 OS=Rattus norvegicus GN=Serpinh1 PE=1 SV=1
35	1	UniProt_SwissProt	P16617	1437	44909	94	50	47	25	11.28	Phosphoglycerate kinase 1 OS=Rattus norvegicus GN=Pgk1 PE=1 SV=2
36	1	UniProt_SwissProt	P62630	1432	50424	101	59	38	18	4.57	Elongation factor 1-alpha 1 OS=Rattus norvegicus GN=Eef1a1 PE=2 SV=1
36	2	UniProt_SwissProt	P62632	1054	50764	70	39	33	15	2.8	Elongation factor 1-alpha 2 OS=Rattus norvegicus GN=Eef1a2 PE=1 SV=1
37	1	UniProt_SwissProt	Q5U300	1417	118910	80	40	50	31	1.86	Ubiquitin-like modifier-activating enzyme 1 OS=Rattus norvegicus GN=Uba1 PE=1 SV=1
37	2	UniProt_SwissProt	F1LYQ8	53	119566	40	3	34	3	0.1	FERM, RhoGEF and pleckstrin domain-containing protein 1 OS=Rattus norvegicus GN=Farp1 PE=1 SV=2
38	1	UniProt_SwissProt	Q63617	1392	111448	119	45	81	33	2.28	Hypoxia up-regulated protein 1 OS=Rattus norvegicus GN=Hyou1 PE=1 SV=1
38	2	UniProt_SwissProt	P47942	1208	62638	59	39	40	29	5.87	Dihydropyrimidinase-related protein 2 OS=Rattus norvegicus GN=Dpysl2 PE=1 SV=1
38	3	UniProt_SwissProt	O88600	1070	94795	99	43	66	35	3.37	Heat shock 70 kDa protein 4 OS=Rattus norvegicus GN=Hspa4 PE=1 SV=1
38	4	UniProt_SwissProt	Q62952	1025	62327	62	36	37	26	4.77	Dihydropyrimidinase-related protein 3 OS=Rattus norvegicus GN=Dpysl3 PE=1 SV=2
38	5	UniProt_SwissProt	Q66HA8	511	97327	71	22	54	21	1.26	Heat shock protein 105 kDa OS=Rattus norvegicus GN=Hsph1 PE=1 SV=1
38	6	UniProt_SwissProt	P18298	130	44030	17	3	12	3	0.29	S-adenosylmethionine synthase isoform type-2 OS=Rattus norvegicus GN=Mat2a PE=1 SV=1
39	1	UniProt_SwissProt	O35763	1388	67868	126	54	74	39	7.75	Moesin OS=Rattus norvegicus GN=Msn PE=1 SV=3
39	2	UniProt_SwissProt	P31977	469	69462	99	21	66	18	1.66	Ezrin OS=Rattus norvegicus GN=Ezr PE=1 SV=3
40	1	UniProt_SwissProt	P04785	1372	57315	101	55	55	35	10.4	Protein disulfide-isomerase OS=Rattus norvegicus GN=P4hb PE=1 SV=2
41	1	UniProt_SwissProt	P18418	1371	48137	77	51	34	25	7.23	Calreticulin OS=Rattus norvegicus GN=Calr PE=1 SV=1
42	1	UniProt_SwissProt	Q3KR86	1326	67477	99	46	57	33	7.36	MICOS complex subunit Mic60 (Fragment) OS=Rattus norvegicus GN=Immt PE=1 SV=1
43	1	UniProt_SwissProt	P38659	1313	73017	78	44	52	31	4.79	Protein disulfide-isomerase A4 OS=Rattus norvegicus GN=Pdia4 PE=1 SV=2
44	1	UniProt_SwissProt	P09812	1271	97725	102	48	64	35	2.87	Glycogen phosphorylase, muscle form OS=Rattus norvegicus GN=Pygm PE=1 SV=5
44	2	UniProt_SwissProt	P53534	1158	96854	88	41	57	33	2.62	Glycogen phosphorylase, brain form (Fragment) OS=Rattus norvegicus GN=Pygb PE=1 SV=3
44	3	UniProt_SwissProt	P09811	430	97877	69	22	49	19	1.08	Glycogen phosphorylase, liver form OS=Rattus norvegicus GN=Pygl PE=1 SV=5
44	4	UniProt_SwissProt	P50123	227	108440	48	9	38	9	0.37	Glutamyl aminopeptidase OS=Rattus norvegicus GN=Enpep PE=1 SV=2
45	1	UniProt_SwissProt	P15205	1267	270532	129	43	102	40	0.75	Microtubule-associated protein 1B OS=Rattus norvegicus GN=Map1b PE=1 SV=2
45	2	UniProt_SwissProt	P34926	320	300831	110	11	94	11	0.15	Microtubule-associated protein 1A OS=Rattus norvegicus GN=Map1a PE=1 SV=1
46	1	UniProt_SwissProt	P48037	1264	76106	120	54	72	44	8.78	Annexin A6 OS=Rattus norvegicus GN=Anxa6 PE=1 SV=2
47	1	UniProt_SwissProt	P04636	1259	36117	56	35	29	17	6.98	Malate dehydrogenase, mitochondrial OS=Rattus norvegicus GN=Mdh2 PE=1 SV=2
48	1	UniProt_SwissProt	Q920L2	1251	72596	92	44	49	28	3.52	Succinate dehydrogenase [ubiquinone] flavoprotein subunit, mitochondrial OS=Rattus norvegicus GN=Sdha PE=1 SV=1
49	1	UniProt_SwissProt	P46462	1232	89977	119	53	68	33	3.73	Transitional endoplasmic reticulum ATPase OS=Rattus norvegicus GN=Vcp PE=1 SV=3
50	1	UniProt_SwissProt	Q9EPB1	1228	55649	57	43	21	15	2.62	Dipeptidyl peptidase 2 OS=Rattus norvegicus GN=Dpp7 PE=1 SV=1
51	1	UniProt_SwissProt	Q6P0K8	1146	82490	61	34	38	25	2.29	Junction plakoglobin OS=Rattus norvegicus GN=Jup PE=1 SV=1
51	2	UniProt_SwissProt	Q9WU82	604	86027	38	17	27	15	1.02	Catenin beta-1 OS=Rattus norvegicus GN=Ctnnb1 PE=1 SV=1
52	1	UniProt_SwissProt	P05708	1134	103540	101	46	62	33	2.59	Hexokinase-1 OS=Rattus norvegicus GN=Hk1 PE=1 SV=4
52	2	UniProt_SwissProt	P27881	934	103960	89	34	66	30	2.2	Hexokinase-2 OS=Rattus norvegicus GN=Hk2 PE=1 SV=1
52	3	UniProt_SwissProt	Q5RK27	132	120669	34	5	26	4	0.13	Solute carrier family 12 member 7 OS=Rattus norvegicus GN=Slc12a7 PE=2 SV=2
52	4	UniProt_SwissProt	P27926	132	101900	21	7	18	6	0.3	Hexokinase-3 OS=Rattus norvegicus GN=Hk3 PE=2 SV=1
52	5	UniProt_SwissProt	Q63632	111	121690	36	4	30	4	0.13	Solute carrier family 12 member 4 OS=Rattus norvegicus GN=Slc12a4 PE=1 SV=1
52	6	UniProt_SwissProt	P47196	49	56099	24	2	21	2	0.14	RAC-alpha serine/threonine-protein kinase OS=Rattus norvegicus GN=Akt1 PE=1 SV=1
53	1	UniProt_SwissProt	P11598	1120	57044	95	52	53	36	10.5	Protein disulfide-isomerase A3 OS=Rattus norvegicus GN=Pdia3 PE=1 SV=2
54	1	UniProt_SwissProt	Q62736	1102	60662	106	38	69	33	7.25	Non-muscle caldesmon OS=Rattus norvegicus GN=Cald1 PE=1 SV=1
55	1	UniProt_SwissProt	P13941	1082	140162	82	38	57	30	1.44	Collagen alpha-1(III) chain OS=Rattus norvegicus GN=Col3a1 PE=2 SV=3
55	2	UniProt_SwissProt	P02466	691	129999	76	30	57	25	1.07	Collagen alpha-2(I) chain OS=Rattus norvegicus GN=Col1a2 PE=1 SV=3
56	1	UniProt_SwissProt	P56574	1068	51391	85	47	47	28	7.99	Isocitrate dehydrogenase [NADP], mitochondrial OS=Rattus norvegicus GN=Idh2 PE=1 SV=2
56	2	UniProt_SwissProt	P41562	445	47047	35	17	28	16	2.59	Isocitrate dehydrogenase [NADP] cytoplasmic OS=Rattus norvegicus GN=Idh1 PE=1 SV=1
57	1	UniProt_SwissProt	Q6P6R2	1063	54574	50	36	30	19	2.97	Dihydrolipoyl dehydrogenase, mitochondrial OS=Rattus norvegicus GN=Dld PE=1 SV=1
57	2	UniProt_SwissProt	O88506	50	60526	18	2	14	2	0.13	STE20/SPS1-related proline-alanine-rich protein kinase OS=Rattus norvegicus GN=Stk39 PE=1 SV=2
58	1	UniProt_SwissProt	Q5XI78	1058	117419	101	54	72	42	2.87	2-oxoglutarate dehydrogenase, mitochondrial OS=Rattus norvegicus GN=Ogdh PE=1 SV=1
59	1	UniProt_SwissProt	Q9Z2Q1	1048	136328	88	34	56	28	1.24	Protein transport protein Sec31A OS=Rattus norvegicus GN=Sec31a PE=1 SV=2
60	1	UniProt_SwissProt	P50475	1039	107522	102	38	66	31	2.19	Alanine--tRNA ligase, cytoplasmic OS=Rattus norvegicus GN=Aars PE=1 SV=3
61	1	UniProt_SwissProt	P62944	1027	105398	74	39	52	32	2.15	AP-2 complex subunit beta OS=Rattus norvegicus GN=Ap2b1 PE=1 SV=1
61	2	UniProt_SwissProt	P52303	564	105377	52	19	44	17	0.84	AP-1 complex subunit beta-1 OS=Rattus norvegicus GN=Ap1b1 PE=1 SV=1
62	1	UniProt_SwissProt	Q07936	1019	38939	71	37	39	24	10.1	Annexin A2 OS=Rattus norvegicus GN=Anxa2 PE=1 SV=2
63	1	UniProt_SwissProt	P35565	1013	67612	77	43	39	28	4.04	Calnexin OS=Rattus norvegicus GN=Canx PE=1 SV=1
64	1	UniProt_SwissProt	P18484	1007	104891	76	37	54	33	2.29	AP-2 complex subunit alpha-2 OS=Rattus norvegicus GN=Ap2a2 PE=1 SV=3
65	1	UniProt_SwissProt	P04642	1004	36712	83	43	38	24	14.71	L-lactate dehydrogenase A chain OS=Rattus norvegicus GN=Ldha PE=1 SV=1
65	2	UniProt_SwissProt	P42123	920	36874	54	31	27	18	5.91	L-lactate dehydrogenase B chain OS=Rattus norvegicus GN=Ldhb PE=1 SV=2
66	1	UniProt_SwissProt	Q9Z2L0	989	30851	32	22	20	15	5.16	Voltage-dependent anion-selective channel protein 1 OS=Rattus norvegicus GN=Vdac1 PE=1 SV=4
66	2	UniProt_SwissProt	P81155	538	32353	25	16	14	11	2.58	Voltage-dependent anion-selective channel protein 2 OS=Rattus norvegicus GN=Vdac2 PE=1 SV=2
66	3	UniProt_SwissProt	Q9R1Z0	380	31178	28	14	19	10	2.32	Voltage-dependent anion-selective channel protein 3 OS=Rattus norvegicus GN=Vdac3 PE=1 SV=2
67	1	UniProt_SwissProt	P50399	970	51018	71	33	45	22	4.45	Rab GDP dissociation inhibitor beta OS=Rattus norvegicus GN=Gdi2 PE=1 SV=2
67	2	UniProt_SwissProt	P50398	676	51074	55	22	37	16	2.25	Rab GDP dissociation inhibitor alpha OS=Rattus norvegicus GN=Gdi1 PE=1 SV=1
68	1	UniProt_SwissProt	P05065	961	39783	76	42	39	24	9.6	Fructose-bisphosphate aldolase A OS=Rattus norvegicus GN=Aldoa PE=1 SV=2
68	2	UniProt_SwissProt	P09117	217	39658	25	10	16	6	0.76	Fructose-bisphosphate aldolase C OS=Rattus norvegicus GN=Aldoc PE=1 SV=3
69	1	UniProt_SwissProt	P04897	956	41043	50	31	33	22	7.18	Guanine nucleotide-binding protein G(i) subunit alpha-2 OS=Rattus norvegicus GN=Gnai2 PE=1 SV=3
69	2	UniProt_SwissProt	P08753	499	41066	39	15	28	11	1.73	Guanine nucleotide-binding protein G(k) subunit alpha OS=Rattus norvegicus GN=Gnai3 PE=1 SV=3
69	3	UniProt_SwissProt	P59215	426	40613	27	13	18	10	1.76	Guanine nucleotide-binding protein G(o) subunit alpha OS=Rattus norvegicus GN=Gnao1 PE=1 SV=2
69	4	UniProt_SwissProt	P15178	351	57546	49	13	31	12	1.19	Aspartate--tRNA ligase, cytoplasmic OS=Rattus norvegicus GN=Dars PE=2 SV=1
69	5	UniProt_SwissProt	P63095	225	46091	24	9	20	9	1.08	Guanine nucleotide-binding protein G(s) subunit alpha isoforms short OS=Rattus norvegicus GN=Gnas PE=1 SV=1
70	1	UniProt_SwissProt	P00787	951	38358	34	25	19	15	4.8	Cathepsin B OS=Rattus norvegicus GN=Ctsb PE=1 SV=2
71	1	UniProt_SwissProt	Q4FZT9	950	100922	63	33	45	27	1.86	26S proteasome non-ATPase regulatory subunit 2 OS=Rattus norvegicus GN=Psmd2 PE=1 SV=1
72	1	UniProt_SwissProt	B2GV06	938	56624	68	26	37	13	1.71	Succinyl-CoA:3-ketoacid coenzyme A transferase 1, mitochondrial OS=Rattus norvegicus GN=Oxct1 PE=1 SV=1
73	1	UniProt_SwissProt	Q63598	937	71148	71	33	52	28	3.41	Plastin-3 OS=Rattus norvegicus GN=Pls3 PE=1 SV=2
74	1	UniProt_SwissProt	P18163	911	79155	55	30	42	23	2.14	Long-chain-fatty-acid--CoA ligase 1 OS=Rattus norvegicus GN=Acsl1 PE=1 SV=1
74	2	UniProt_SwissProt	O88813	178	77211	28	8	25	8	0.48	Long-chain-fatty-acid--CoA ligase 5 OS=Rattus norvegicus GN=Acsl5 PE=1 SV=1
75	1	UniProt_SwissProt	P15684	906	109779	50	28	33	20	1.13	Aminopeptidase N OS=Rattus norvegicus GN=Anpep PE=1 SV=2
76	1	UniProt_SwissProt	Q5XIM9	901	57764	70	32	47	25	4.11	T-complex protein 1 subunit beta OS=Rattus norvegicus GN=Cct2 PE=1 SV=3
77	1	UniProt_SwissProt	Q6IRK9	882	52066	49	25	24	15	2.42	Carboxypeptidase Q OS=Rattus norvegicus GN=Cpq PE=1 SV=1
78	1	UniProt_SwissProt	Q60587	877	51667	65	33	35	22	4.75	Trifunctional enzyme subunit beta, mitochondrial OS=Rattus norvegicus GN=Hadhb PE=1 SV=1
79	1	UniProt_SwissProt	Q5XFX0	877	22550	36	25	18	15	18.47	Transgelin-2 OS=Rattus norvegicus GN=Tagln2 PE=1 SV=1
80	1	UniProt_SwissProt	Q9Z1X1	876	121369	68	33	50	25	1.18	Extended synaptotagmin-1 OS=Rattus norvegicus GN=Esyt1 PE=1 SV=1
81	1	UniProt_SwissProt	B0LPN4	865	567783	239	44	196	43	0.33	Ryanodine receptor 2 OS=Rattus norvegicus GN=Ryr2 PE=1 SV=2
82	1	UniProt_SwissProt	Q9Z1A6	860	142066	113	31	87	28	1.11	Vigilin OS=Rattus norvegicus GN=Hdlbp PE=1 SV=1
83	1	UniProt_SwissProt	Q9JK11	853	126766	56	32	40	24	1.05	Reticulon-4 OS=Rattus norvegicus GN=Rtn4 PE=1 SV=1
84	1	UniProt_SwissProt	Q5SGE0	853	157808	118	33	83	29	1.01	Leucine-rich PPR motif-containing protein, mitochondrial OS=Rattus norvegicus GN=Lrpprc PE=1 SV=1
85	1	UniProt_SwissProt	Q5RKI0	841	66824	45	26	32	17	1.61	WD repeat-containing protein 1 OS=Rattus norvegicus GN=Wdr1 PE=1 SV=3
86	1	UniProt_SwissProt	P45953	841	71047	63	28	43	19	1.89	Very long-chain specific acyl-CoA dehydrogenase, mitochondrial OS=Rattus norvegicus GN=Acadvl PE=1 SV=1
87	1	UniProt_SwissProt	P85973	839	32566	45	29	22	14	4.62	Purine nucleoside phosphorylase OS=Rattus norvegicus GN=Pnp PE=1 SV=1
88	1	UniProt_SwissProt	P25235	835	69149	34	23	22	16	1.67	Dolichyl-diphosphooligosaccharide--protein glycosyltransferase subunit 2 OS=Rattus norvegicus GN=Rpn2 PE=2 SV=2
89	1	UniProt_SwissProt	P54001	833	61202	61	34	42	24	3.39	Prolyl 4-hydroxylase subunit alpha-1 OS=Rattus norvegicus GN=P4ha1 PE=2 SV=2
90	1	UniProt_SwissProt	P15800	829	203474	102	31	77	30	0.75	Laminin subunit beta-2 OS=Rattus norvegicus GN=Lamb2 PE=2 SV=1
91	1	UniProt_SwissProt	Q68FY0	827	53500	52	28	29	17	3.08	Cytochrome b-c1 complex subunit 1, mitochondrial OS=Rattus norvegicus GN=Uqcrc1 PE=1 SV=1
92	1	UniProt_SwissProt	P13383	819	77158	71	25	51	21	1.79	Nucleolin OS=Rattus norvegicus GN=Ncl PE=1 SV=3
93	1	UniProt_SwissProt	Q66HF1	810	80331	68	28	40	21	1.81	NADH-ubiquinone oxidoreductase 75 kDa subunit, mitochondrial OS=Rattus norvegicus GN=Ndufs1 PE=1 SV=1
94	1	UniProt_SwissProt	P18614	803	132151	60	26	45	20	0.77	Integrin alpha-1 OS=Rattus norvegicus GN=Itga1 PE=1 SV=1
95	1	UniProt_SwissProt	P07150	799	39147	73	30	44	21	7.22	Annexin A1 OS=Rattus norvegicus GN=Anxa1 PE=1 SV=2
96	1	UniProt_SwissProt	P13596	796	95398	62	30	42	22	1.59	Neural cell adhesion molecule 1 OS=Rattus norvegicus GN=Ncam1 PE=1 SV=1
97	1	UniProt_SwissProt	P14668	792	35779	41	27	27	20	8.04	Annexin A5 OS=Rattus norvegicus GN=Anxa5 PE=1 SV=3
97	2	UniProt_SwissProt	Q6PEC4	44	18831	11	2	8	2	0.48	S-phase kinase-associated protein 1 OS=Rattus norvegicus GN=Skp1 PE=1 SV=3
98	1	UniProt_SwissProt	Q3MIE4	788	43319	61	30	27	16	4.67	Synaptic vesicle membrane protein VAT-1 homolog OS=Rattus norvegicus GN=Vat1 PE=1 SV=1
99	1	UniProt_SwissProt	P54313	786	38048	31	18	21	12	2.26	Guanine nucleotide-binding protein G(I)/G(S)/G(T) subunit beta-2 OS=Rattus norvegicus GN=Gnb2 PE=1 SV=4
99	2	UniProt_SwissProt	P54311	610	38151	29	16	17	12	2.25	Guanine nucleotide-binding protein G(I)/G(S)/G(T) subunit beta-1 OS=Rattus norvegicus GN=Gnb1 PE=1 SV=4
99	3	UniProt_SwissProt	P52287	123	38125	20	3	12	3	0.34	Guanine nucleotide-binding protein G(I)/G(S)/G(T) subunit beta-3 OS=Rattus norvegicus GN=Gnb3 PE=1 SV=1
100	1	UniProt_SwissProt	P50137	784	68342	59	31	38	22	2.56	Transketolase OS=Rattus norvegicus GN=Tkt PE=1 SV=1
101	1	UniProt_SwissProt	P97536	781	137985	84	35	66	32	1.47	Cullin-associated NEDD8-dissociated protein 1 OS=Rattus norvegicus GN=Cand1 PE=1 SV=1
102	1	UniProt_SwissProt	Q2PQA9	778	110204	101	27	73	23	1.2	Kinesin-1 heavy chain OS=Rattus norvegicus GN=Kif5b PE=1 SV=1
103	1	UniProt_SwissProt	P47853	769	42079	51	30	24	18	3.99	Biglycan OS=Rattus norvegicus GN=Bgn PE=2 SV=1
103	2	UniProt_SwissProt	Q01129	230	40122	35	11	25	9	1.32	Decorin OS=Rattus norvegicus GN=Dcn PE=1 SV=1
104	1	UniProt_SwissProt	P85125	752	43882	68	26	39	17	4.09	Polymerase I and transcript release factor OS=Rattus norvegicus GN=Ptrf PE=1 SV=1
105	1	UniProt_SwissProt	O35567	752	64681	62	31	44	24	3.05	Bifunctional purine biosynthesis protein PURH OS=Rattus norvegicus GN=Atic PE=1 SV=2
106	1	UniProt_SwissProt	P61980	745	51230	42	24	29	17	2.48	Heterogeneous nuclear ribonucleoprotein K OS=Rattus norvegicus GN=Hnrnpk PE=1 SV=1
107	1	UniProt_SwissProt	A7VJC2	735	37512	49	22	28	15	4.47	Heterogeneous nuclear ribonucleoproteins A2/B1 OS=Rattus norvegicus GN=Hnrnpa2b1 PE=1 SV=1
107	2	UniProt_SwissProt	P04256	440	34362	32	17	22	12	2.69	Heterogeneous nuclear ribonucleoprotein A1 OS=Rattus norvegicus GN=Hnrnpa1 PE=1 SV=3
107	3	UniProt_SwissProt	Q6URK4	407	39856	43	17	33	13	2.74	Heterogeneous nuclear ribonucleoprotein A3 OS=Rattus norvegicus GN=Hnrnpa3 PE=1 SV=1
108	1	UniProt_SwissProt	B3GNI6	717	50005	56	25	35	19	3.18	Septin-11 OS=Rattus norvegicus GN=Sept11 PE=1 SV=1
108	2	UniProt_SwissProt	Q9WVC0	509	50818	51	18	33	13	1.62	Septin-7 OS=Rattus norvegicus GN=Sept7 PE=1 SV=1
108	3	UniProt_SwissProt	B0BNF1	387	51562	50	15	30	11	1.23	Septin-8 OS=Rattus norvegicus GN=Sept8 PE=1 SV=1
109	1	UniProt_SwissProt	Q6NYB7	716	22891	40	20	22	13	10.46	Ras-related protein Rab-1A OS=Rattus norvegicus GN=Rab1A PE=1 SV=3
109	2	UniProt_SwissProt	P10536	635	22320	30	19	16	10	9.29	Ras-related protein Rab-1B OS=Rattus norvegicus GN=Rab1b PE=1 SV=1
109	3	UniProt_SwissProt	P61107	292	24140	24	13	18	11	4.47	Ras-related protein Rab-14 OS=Rattus norvegicus GN=Rab14 PE=1 SV=3
109	4	UniProt_SwissProt	Q5U316	201	23296	18	9	12	7	2.06	Ras-related protein Rab-35 OS=Rattus norvegicus GN=Rab35 PE=1 SV=1
109	5	UniProt_SwissProt	P35280	179	23824	31	8	20	6	1.55	Ras-related protein Rab-8A OS=Rattus norvegicus GN=Rab8a PE=1 SV=2
109	6	UniProt_SwissProt	P35286	172	23058	18	5	14	4	0.9	Ras-related protein Rab-13 OS=Rattus norvegicus GN=Rab13 PE=1 SV=2
109	7	UniProt_SwissProt	P35281	172	23072	18	8	16	6	1.63	Ras-related protein Rab-10 OS=Rattus norvegicus GN=Rab10 PE=1 SV=1
109	8	UniProt_SwissProt	P70550	142	23759	28	6	21	4	0.87	Ras-related protein Rab-8B OS=Rattus norvegicus GN=Rab8b PE=1 SV=1
109	9	UniProt_SwissProt	P63012	98	25182	8	3	7	2	0.34	Ras-related protein Rab-3A OS=Rattus norvegicus GN=Rab3a PE=1 SV=1
109	10	UniProt_SwissProt	P51146	75	23899	11	3	9	2	0.37	Ras-related protein Rab-4B OS=Rattus norvegicus GN=Rab4b PE=2 SV=1
109	11	UniProt_SwissProt	Q5EB77	75	23247	18	3	16	3	0.62	Ras-related protein Rab-18 OS=Rattus norvegicus GN=Rab18 PE=2 SV=1
109	12	UniProt_SwissProt	Q9WVB1	68	23689	11	3	8	2	0.37	Ras-related protein Rab-6A OS=Rattus norvegicus GN=Rab6a PE=1 SV=2
110	1	UniProt_SwissProt	P15650	710	48242	60	27	31	17	3.39	Long-chain specific acyl-CoA dehydrogenase, mitochondrial OS=Rattus norvegicus GN=Acadl PE=1 SV=1
110	2	UniProt_SwissProt	Q62667	423	96081	63	21	47	19	1.11	Major vault protein OS=Rattus norvegicus GN=Mvp PE=1 SV=4
111	1	UniProt_SwissProt	P23514	707	108083	67	23	49	20	1.01	Coatomer subunit beta OS=Rattus norvegicus GN=Copb1 PE=1 SV=1
112	1	UniProt_SwissProt	P47860	707	86635	59	29	42	24	1.85	ATP-dependent 6-phosphofructokinase, platelet type OS=Rattus norvegicus GN=Pfkp PE=1 SV=2
112	2	UniProt_SwissProt	P30835	697	86083	65	24	42	19	1.3	ATP-dependent 6-phosphofructokinase, liver type OS=Rattus norvegicus GN=Pfkl PE=1 SV=3
112	3	UniProt_SwissProt	P47858	373	86361	55	14	47	11	0.62	ATP-dependent 6-phosphofructokinase, muscle type OS=Rattus norvegicus GN=Pfkm PE=1 SV=3
113	1	UniProt_SwissProt	P13635	702	121562	39	22	33	21	0.92	Ceruloplasmin OS=Rattus norvegicus GN=Cp PE=1 SV=3
114	1	UniProt_SwissProt	Q4V8H8	701	61370	75	29	51	26	4.25	EH domain-containing protein 2 OS=Rattus norvegicus GN=Ehd2 PE=1 SV=1
114	2	UniProt_SwissProt	Q641Z6	405	60622	46	16	35	12	1.11	EH domain-containing protein 1 OS=Rattus norvegicus GN=Ehd1 PE=1 SV=1
114	3	UniProt_SwissProt	Q8R491	245	60810	46	10	31	7	0.54	EH domain-containing protein 3 OS=Rattus norvegicus GN=Ehd3 PE=1 SV=2
115	1	UniProt_SwissProt	Q62638	695	137347	94	24	68	21	0.78	Golgi apparatus protein 1 OS=Rattus norvegicus GN=Glg1 PE=1 SV=1
116	1	UniProt_SwissProt	Q9JLA3	690	177061	71	30	56	29	0.86	UDP-glucose:glycoprotein glucosyltransferase 1 OS=Rattus norvegicus GN=Uggt1 PE=1 SV=2
117	1	UniProt_SwissProt	Q5M7W5	686	110746	84	28	52	26	1.43	Microtubule-associated protein 4 OS=Rattus norvegicus GN=Map4 PE=1 SV=1
118	1	UniProt_SwissProt	P17764	685	45009	52	25	27	15	3.5	Acetyl-CoA acetyltransferase, mitochondrial OS=Rattus norvegicus GN=Acat1 PE=1 SV=1
119	1	UniProt_SwissProt	Q00715	685	13982	37	18	15	6	7.15	Histone H2B type 1 OS=Rattus norvegicus PE=1 SV=2
120	1	UniProt_SwissProt	P14408	682	54714	56	29	37	24	4.98	Fumarate hydratase, mitochondrial OS=Rattus norvegicus GN=Fh PE=1 SV=1
121	1	UniProt_SwissProt	P52296	680	98373	43	24	29	18	1.16	Importin subunit beta-1 OS=Rattus norvegicus GN=Kpnb1 PE=1 SV=1
122	1	UniProt_SwissProt	P12785	680	275101	105	29	80	28	0.47	Fatty acid synthase OS=Rattus norvegicus GN=Fasn PE=1 SV=3
122	2	UniProt_SwissProt	Q5RKI1	417	46601	51	15	38	14	2.09	Eukaryotic initiation factor 4A-II OS=Rattus norvegicus GN=Eif4a2 PE=1 SV=1
122	3	UniProt_SwissProt	Q3B8Q2	167	47096	32	5	23	5	0.49	Eukaryotic initiation factor 4A-III OS=Rattus norvegicus GN=Eif4a3 PE=1 SV=1
122	4	UniProt_SwissProt	Q5BK82	43	58204	17	2	12	2	0.14	E3 ubiquitin-protein ligase TRIM69 OS=Rattus norvegicus GN=Trim69 PE=1 SV=1
123	1	UniProt_SwissProt	Q924S5	679	106296	94	32	70	28	1.71	Lon protease homolog, mitochondrial OS=Rattus norvegicus GN=Lonp1 PE=2 SV=1
123	2	UniProt_SwissProt	Q64060	99	78648	32	3	25	3	0.15	Probable ATP-dependent RNA helicase DDX4 OS=Rattus norvegicus GN=Ddx4 PE=1 SV=1
124	1	UniProt_SwissProt	P08461	676	67637	43	19	31	14	1.31	Dihydrolipoyllysine-residue acetyltransferase component of pyruvate dehydrogenase complex, mitochondrial OS=Rattus norvegicus GN=Dlat PE=1 SV=3
125	1	UniProt_SwissProt	P63245	667	35511	36	22	24	15	3.87	Guanine nucleotide-binding protein subunit beta-2-like 1 OS=Rattus norvegicus GN=Gnb2l1 PE=1 SV=3
126	1	UniProt_SwissProt	P04692	666	32718	76	28	46	20	8.83	Tropomyosin alpha-1 chain OS=Rattus norvegicus GN=Tpm1 PE=1 SV=3
126	2	UniProt_SwissProt	P58775	599	32931	70	25	44	20	8.68	Tropomyosin beta chain OS=Rattus norvegicus GN=Tpm2 PE=1 SV=1
126	3	UniProt_SwissProt	P09495	553	28549	53	24	39	19	11.02	Tropomyosin alpha-4 chain OS=Rattus norvegicus GN=Tpm4 PE=1 SV=3
126	4	UniProt_SwissProt	Q63610	453	29217	50	16	36	12	3.64	Tropomyosin alpha-3 chain OS=Rattus norvegicus GN=Tpm3 PE=1 SV=2
127	1	UniProt_SwissProt	Q06647	661	23440	32	18	20	10	5.72	ATP synthase subunit O, mitochondrial OS=Rattus norvegicus GN=Atp5o PE=1 SV=1
128	1	UniProt_SwissProt	P11884	657	56966	49	27	33	23	3.58	Aldehyde dehydrogenase, mitochondrial OS=Rattus norvegicus GN=Aldh2 PE=1 SV=1
128	2	UniProt_SwissProt	P51647	322	54994	27	11	22	10	0.98	Retinal dehydrogenase 1 OS=Rattus norvegicus GN=Aldh1a1 PE=1 SV=3
128	3	UniProt_SwissProt	Q63639	209	57117	25	8	20	8	0.69	Retinal dehydrogenase 2 OS=Rattus norvegicus GN=Aldh1a2 PE=1 SV=2
129	1	UniProt_SwissProt	P47875	652	21455	28	18	17	10	5.73	Cysteine and glycine-rich protein 1 OS=Rattus norvegicus GN=Csrp1 PE=1 SV=2
130	1	UniProt_SwissProt	P13437	646	42244	35	20	22	14	3.52	3-ketoacyl-CoA thiolase, mitochondrial OS=Rattus norvegicus GN=Acaa2 PE=2 SV=1
131	1	UniProt_SwissProt	P32551	645	48423	40	25	27	18	3.38	Cytochrome b-c1 complex subunit 2, mitochondrial OS=Rattus norvegicus GN=Uqcrc2 PE=1 SV=2
132	1	UniProt_SwissProt	Q6P6V0	643	62958	70	30	41	21	3.47	Glucose-6-phosphate isomerase OS=Rattus norvegicus GN=Gpi PE=1 SV=1
133	1	UniProt_SwissProt	Q811A3	643	85116	59	27	41	23	1.77	Procollagen-lysine,2-oxoglutarate 5-dioxygenase 2 OS=Rattus norvegicus GN=Plod2 PE=2 SV=1
134	1	UniProt_SwissProt	P67779	641	29859	37	17	23	13	4.09	Prohibitin OS=Rattus norvegicus GN=Phb PE=1 SV=1
135	1	UniProt_SwissProt	Q63081	640	48542	38	24	29	18	3.04	Protein disulfide-isomerase A6 OS=Rattus norvegicus GN=Pdia6 PE=1 SV=2
136	1	UniProt_SwissProt	P07153	637	68376	60	22	43	20	2.01	Dolichyl-diphosphooligosaccharide--protein glycosyltransferase subunit 1 OS=Rattus norvegicus GN=Rpn1 PE=2 SV=1
137	1	UniProt_SwissProt	Q8VHF5	636	52176	45	23	26	15	2.17	Citrate synthase, mitochondrial OS=Rattus norvegicus GN=Cs PE=1 SV=1
138	1	UniProt_SwissProt	P08649	633	193639	98	28	70	26	0.66	Complement C4 OS=Rattus norvegicus GN=C4 PE=1 SV=3
139	1	UniProt_SwissProt	P00507	631	47683	62	27	36	19	3.83	Aspartate aminotransferase, mitochondrial OS=Rattus norvegicus GN=Got2 PE=1 SV=2
140	1	UniProt_SwissProt	Q6P7S1	628	44814	39	21	21	15	2.51	Acid ceramidase OS=Rattus norvegicus GN=Asah1 PE=2 SV=1
141	1	UniProt_SwissProt	Q9ESN0	628	104199	62	29	45	25	1.48	Protein Niban OS=Rattus norvegicus GN=Fam129a PE=1 SV=2
142	1	UniProt_SwissProt	Q63355	624	120535	93	23	75	22	0.99	Unconventional myosin-Ic OS=Rattus norvegicus GN=Myo1c PE=1 SV=2
143	1	UniProt_SwissProt	Q68FP1	617	86413	52	19	36	16	1.01	Gelsolin OS=Rattus norvegicus GN=Gsn PE=1 SV=1
144	1	UniProt_SwissProt	O70351	604	27343	33	20	22	17	9.2	3-hydroxyacyl-CoA dehydrogenase type-2 OS=Rattus norvegicus GN=Hsd17b10 PE=1 SV=3
144	2	UniProt_SwissProt	P28480	541	60835	63	23	42	18	2.05	T-complex protein 1 subunit alpha OS=Rattus norvegicus GN=Tcp1 PE=1 SV=1
145	1	UniProt_SwissProt	Q00438	601	59545	40	21	28	16	1.75	Polypyrimidine tract-binding protein 1 OS=Rattus norvegicus GN=Ptbp1 PE=1 SV=1
146	1	UniProt_SwissProt	P97675	600	100946	59	21	41	16	0.82	Ectonucleotide pyrophosphatase/phosphodiesterase family member 3 OS=Rattus norvegicus GN=Enpp3 PE=1 SV=2
147	1	UniProt_SwissProt	Q794F9	598	58150	36	22	28	17	2.01	4F2 cell-surface antigen heavy chain OS=Rattus norvegicus GN=Slc3a2 PE=1 SV=1
148	1	UniProt_SwissProt	P07335	598	42983	36	19	27	15	3.05	Creatine kinase B-type OS=Rattus norvegicus GN=Ckb PE=1 SV=2
149	1	UniProt_SwissProt	P10860	591	61719	75	28	45	21	3.07	Glutamate dehydrogenase 1, mitochondrial OS=Rattus norvegicus GN=Glud1 PE=1 SV=2
150	1	UniProt_SwissProt	Q7TPB1	588	58576	53	22	36	18	2.39	T-complex protein 1 subunit delta OS=Rattus norvegicus GN=Cct4 PE=1 SV=3
150	2	UniProt_SwissProt	Q68FQ0	210	59955	74	13	50	12	1.13	T-complex protein 1 subunit epsilon OS=Rattus norvegicus GN=Cct5 PE=1 SV=1
151	1	UniProt_SwissProt	Q9JM53	587	66966	58	19	43	16	1.61	Apoptosis-inducing factor 1, mitochondrial OS=Rattus norvegicus GN=Aifm1 PE=1 SV=1
151	2	UniProt_SwissProt	P84092	178	49965	28	7	22	7	0.69	AP-2 complex subunit mu OS=Rattus norvegicus GN=Ap2m1 PE=1 SV=1
152	1	UniProt_SwissProt	B5DFC8	586	106053	80	15	52	15	0.71	Eukaryotic translation initiation factor 3 subunit C OS=Rattus norvegicus GN=Eif3c PE=1 SV=1
153	1	UniProt_SwissProt	Q9QZA2	586	97141	63	26	48	22	1.35	Programmed cell death 6-interacting protein OS=Rattus norvegicus GN=Pdcd6ip PE=1 SV=2
154	1	UniProt_SwissProt	P70490	584	48522	42	18	25	16	2.74	Lactadherin OS=Rattus norvegicus GN=Mfge8 PE=2 SV=1
155	1	UniProt_SwissProt	P08010	583	25857	43	20	27	15	7.69	Glutathione S-transferase Mu 2 OS=Rattus norvegicus GN=Gstm2 PE=1 SV=2
155	2	UniProt_SwissProt	P04905	131	26068	24	4	13	4	0.77	Glutathione S-transferase Mu 1 OS=Rattus norvegicus GN=Gstm1 PE=1 SV=2
156	1	UniProt_SwissProt	P41542	581	108122	55	16	38	16	0.75	General vesicular transport factor p115 OS=Rattus norvegicus GN=Uso1 PE=1 SV=1
157	1	UniProt_SwissProt	Q4AEF8	579	98806	53	22	43	17	0.92	Coatomer subunit gamma-1 OS=Rattus norvegicus GN=Copg1 PE=2 SV=1
157	2	UniProt_SwissProt	D4ABY2	130	81463	39	4	28	3	0.15	Coatomer subunit gamma-2 OS=Rattus norvegicus GN=Copg2 PE=3 SV=2
158	1	UniProt_SwissProt	P49134	574	91687	45	25	32	17	1.02	Integrin beta-1 OS=Rattus norvegicus GN=Itgb1 PE=2 SV=1
159	1	UniProt_SwissProt	Q62969	573	57206	59	22	32	16	2.27	Prostacyclin synthase OS=Rattus norvegicus GN=Ptgis PE=2 SV=1
160	1	UniProt_SwissProt	Q07009	570	80724	57	22	41	18	1.43	Calpain-2 catalytic subunit OS=Rattus norvegicus GN=Capn2 PE=1 SV=3
161	1	UniProt_SwissProt	Q9EPH8	569	70884	55	16	42	11	0.8	Polyadenylate-binding protein 1 OS=Rattus norvegicus GN=Pabpc1 PE=1 SV=1
162	1	UniProt_SwissProt	B4F7E8	568	85304	50	18	42	14	0.94	Niban-like protein 1 OS=Rattus norvegicus GN=Fam129b PE=1 SV=1
163	1	UniProt_SwissProt	P63102	568	27925	45	19	24	15	8.66	14-3-3 protein zeta/delta OS=Rattus norvegicus GN=Ywhaz PE=1 SV=1
163	2	UniProt_SwissProt	P62260	527	29326	54	24	31	16	6.69	14-3-3 protein epsilon OS=Rattus norvegicus GN=Ywhae PE=1 SV=1
163	3	UniProt_SwissProt	P35213	435	28151	38	15	20	12	4.59	14-3-3 protein beta/alpha OS=Rattus norvegicus GN=Ywhab PE=1 SV=3
163	4	UniProt_SwissProt	P68255	420	28046	43	17	26	15	7.39	14-3-3 protein theta OS=Rattus norvegicus GN=Ywhaq PE=1 SV=1
163	5	UniProt_SwissProt	P61983	388	28456	42	17	26	14	6.18	14-3-3 protein gamma OS=Rattus norvegicus GN=Ywhag PE=1 SV=2
163	6	UniProt_SwissProt	P68511	325	28365	36	15	21	12	4.52	14-3-3 protein eta OS=Rattus norvegicus GN=Ywhah PE=1 SV=2
163	7	UniProt_SwissProt	Q4KMC4	247	77759	34	8	28	8	0.47	Glutamine--fructose-6-phosphate aminotransferase [isomerizing] 2 OS=Rattus norvegicus GN=Gfpt2 PE=1 SV=3
163	8	UniProt_SwissProt	P82808	182	77577	28	4	26	4	0.21	Glutamine--fructose-6-phosphate aminotransferase [isomerizing] 1 OS=Rattus norvegicus GN=Gfpt1 PE=1 SV=3
163	9	UniProt_SwissProt	Q641Z2	79	68546	25	3	22	3	0.18	Tyrosine-protein phosphatase non-receptor type 9 OS=Rattus norvegicus GN=Ptpn9 PE=2 SV=1
164	1	UniProt_SwissProt	P16036	565	39876	50	26	24	18	5.57	Phosphate carrier protein, mitochondrial OS=Rattus norvegicus GN=Slc25a3 PE=1 SV=1
165	1	UniProt_SwissProt	P00564	564	43246	43	19	30	14	3.37	Creatine kinase M-type OS=Rattus norvegicus GN=Ckm PE=1 SV=2
166	1	UniProt_SwissProt	P45592	563	18749	38	18	24	12	11.99	Cofilin-1 OS=Rattus norvegicus GN=Cfl1 PE=1 SV=3
167	1	UniProt_SwissProt	Q80U96	563	124099	77	23	52	18	0.79	Exportin-1 OS=Rattus norvegicus GN=Xpo1 PE=1 SV=1
168	1	UniProt_SwissProt	P48500	562	27345	40	21	23	16	7.9	Triosephosphate isomerase OS=Rattus norvegicus GN=Tpi1 PE=1 SV=2
169	1	UniProt_SwissProt	Q63704	562	89129	51	20	38	18	1.14	Carnitine O-palmitoyltransferase 1, muscle isoform OS=Rattus norvegicus GN=Cpt1b PE=1 SV=1
170	1	UniProt_SwissProt	P21396	554	60097	52	24	36	19	2.29	Amine oxidase [flavin-containing] A OS=Rattus norvegicus GN=Maoa PE=1 SV=1
171	1	UniProt_SwissProt	P21588	552	64384	40	20	29	16	1.55	5'-nucleotidase OS=Rattus norvegicus GN=Nt5e PE=1 SV=1
172	1	UniProt_SwissProt	P52631	552	88782	32	16	26	13	0.74	Signal transducer and activator of transcription 3 OS=Rattus norvegicus GN=Stat3 PE=1 SV=1
172	2	UniProt_SwissProt	Q641Z7	217	50377	20	9	12	7	0.69	Acid sphingomyelinase-like phosphodiesterase 3a OS=Rattus norvegicus GN=Smpdl3a PE=2 SV=1
173	1	UniProt_SwissProt	P19511	548	28965	35	21	24	15	6.87	ATP synthase F(0) complex subunit B1, mitochondrial OS=Rattus norvegicus GN=Atp5f1 PE=1 SV=1
174	1	UniProt_SwissProt	Q6UPE1	547	69010	51	20	36	15	1.27	Electron transfer flavoprotein-ubiquinone oxidoreductase, mitochondrial OS=Rattus norvegicus GN=Etfdh PE=1 SV=1
175	1	UniProt_SwissProt	Q1JU68	546	163496	181	28	137	27	0.87	Eukaryotic translation initiation factor 3 subunit A OS=Rattus norvegicus GN=Eif3a PE=2 SV=2
176	1	UniProt_SwissProt	P16409	545	22256	33	20	20	14	13.36	Myosin light chain 3 OS=Rattus norvegicus GN=Myl3 PE=1 SV=2
176	2	UniProt_SwissProt	Q64119	223	17135	11	8	7	5	2.65	Myosin light polypeptide 6 OS=Rattus norvegicus GN=Myl6 PE=1 SV=3
177	1	UniProt_SwissProt	Q62826	545	74076	86	24	60	21	1.77	Heterogeneous nuclear ribonucleoprotein M OS=Rattus norvegicus GN=Hnrnpm PE=1 SV=4
178	1	UniProt_SwissProt	P22985	541	148259	77	19	60	18	0.58	Xanthine dehydrogenase/oxidase OS=Rattus norvegicus GN=Xdh PE=1 SV=3
178	2	UniProt_SwissProt	O88280	267	173703	52	9	44	9	0.22	Slit homolog 3 protein OS=Rattus norvegicus GN=Slit3 PE=2 SV=1
178	3	UniProt_SwissProt	Q5QE80	80	148595	49	3	42	3	0.08	Aldehyde oxidase 3 OS=Rattus norvegicus GN=Aox3 PE=1 SV=1
179	1	UniProt_SwissProt	Q641X3	534	61070	49	24	30	18	2.23	Beta-hexosaminidase subunit alpha OS=Rattus norvegicus GN=Hexa PE=2 SV=1
179	2	UniProt_SwissProt	Q6AXR4	437	61888	40	17	31	13	1.08	Beta-hexosaminidase subunit beta OS=Rattus norvegicus GN=Hexb PE=2 SV=1
180	1	UniProt_SwissProt	Q6P7A9	531	106880	43	24	28	18	0.89	Lysosomal alpha-glucosidase OS=Rattus norvegicus GN=Gaa PE=2 SV=1
181	1	UniProt_SwissProt	P08733	528	18868	38	26	17	15	27.05	Myosin regulatory light chain 2, ventricular/cardiac muscle isoform OS=Rattus norvegicus GN=Myl2 PE=1 SV=2
182	1	UniProt_SwissProt	Q8R4A1	525	54839	39	20	28	16	2.21	ERO1-like protein alpha OS=Rattus norvegicus GN=Ero1a PE=1 SV=1
183	1	UniProt_SwissProt	Q68FR6	524	50371	47	22	28	14	1.84	Elongation factor 1-gamma OS=Rattus norvegicus GN=Eef1g PE=2 SV=3
184	1	UniProt_SwissProt	P62804	524	11360	33	18	13	9	33.26	Histone H4 OS=Rattus norvegicus GN=Hist1h4b PE=1 SV=2
185	1	UniProt_SwissProt	P49242	521	30154	58	16	34	14	4.66	40S ribosomal protein S3a OS=Rattus norvegicus GN=Rps3a PE=1 SV=2
186	1	UniProt_SwissProt	P62982	520	18282	50	26	14	8	4.03	Ubiquitin-40S ribosomal protein S27a OS=Rattus norvegicus GN=Rps27a PE=1 SV=2
187	1	UniProt_SwissProt	P07895	519	24887	30	17	17	10	3.47	Superoxide dismutase [Mn], mitochondrial OS=Rattus norvegicus GN=Sod2 PE=1 SV=2
188	1	UniProt_SwissProt	Q66X93	511	102573	73	24	54	22	1.25	Staphylococcal nuclease domain-containing protein 1 OS=Rattus norvegicus GN=Snd1 PE=1 SV=1
189	1	UniProt_SwissProt	Q00657	507	252438	52	15	36	13	0.22	Chondroitin sulfate proteoglycan 4 OS=Rattus norvegicus GN=Cspg4 PE=1 SV=2
190	1	UniProt_SwissProt	P25113	504	28928	34	23	18	15	5.91	Phosphoglycerate mutase 1 OS=Rattus norvegicus GN=Pgam1 PE=1 SV=4
190	2	UniProt_SwissProt	P51577	214	44271	22	9	14	8	0.97	P2X purinoceptor 4 OS=Rattus norvegicus GN=P2rx4 PE=1 SV=1
190	3	UniProt_SwissProt	Q9WVR3	95	139855	42	4	34	3	0.08	Phosphatidylinositol 3,4,5-trisphosphate 5-phosphatase 2 OS=Rattus norvegicus GN=Inppl1 PE=1 SV=1
191	1	UniProt_SwissProt	P62815	503	56857	52	19	29	13	1.37	V-type proton ATPase subunit B, brain isoform OS=Rattus norvegicus GN=Atp6v1b2 PE=1 SV=1
192	1	UniProt_SwissProt	P28023	498	142583	101	17	74	16	0.53	Dynactin subunit 1 OS=Rattus norvegicus GN=Dctn1 PE=1 SV=2
193	1	UniProt_SwissProt	O35821	497	153046	105	26	74	24	0.81	Myb-binding protein 1A OS=Rattus norvegicus GN=Mybbp1a PE=1 SV=2
194	1	UniProt_SwissProt	P49432	490	39299	26	14	19	11	2.46	Pyruvate dehydrogenase E1 component subunit beta, mitochondrial OS=Rattus norvegicus GN=Pdhb PE=1 SV=2
195	1	UniProt_SwissProt	Q04462	486	141535	89	17	63	15	0.53	Valine--tRNA ligase OS=Rattus norvegicus GN=Vars PE=2 SV=2
195	2	UniProt_SwissProt	Q8VHK7	111	26586	18	3	15	3	0.52	Hepatoma-derived growth factor OS=Rattus norvegicus GN=Hdgf PE=1 SV=2
195	3	UniProt_SwissProt	Q812D1	86	59717	47	3	36	3	0.21	PC4 and SFRS1-interacting protein OS=Rattus norvegicus GN=Psip1 PE=1 SV=1
195	4	UniProt_SwissProt	Q923W4	64	22490	14	2	11	2	0.39	Hepatoma-derived growth factor-related protein 3 OS=Rattus norvegicus GN=Hdgfrp3 PE=1 SV=1
195	5	UniProt_SwissProt	Q925G1	49	74088	45	3	40	3	0.17	Hepatoma-derived growth factor-related protein 2 OS=Rattus norvegicus GN=Hdgfrp2 PE=1 SV=2
196	1	UniProt_SwissProt	Q08163	482	51899	35	16	26	13	1.56	Adenylyl cyclase-associated protein 1 OS=Rattus norvegicus GN=Cap1 PE=1 SV=3
196	2	UniProt_SwissProt	P52481	258	53164	27	12	22	12	1.34	Adenylyl cyclase-associated protein 2 OS=Rattus norvegicus GN=Cap2 PE=1 SV=1
197	1	UniProt_SwissProt	P19804	481	17386	29	16	16	10	11.72	Nucleoside diphosphate kinase B OS=Rattus norvegicus GN=Nme2 PE=1 SV=1
197	2	UniProt_SwissProt	Q05982	327	17296	17	9	11	7	4.51	Nucleoside diphosphate kinase A OS=Rattus norvegicus GN=Nme1 PE=1 SV=1
198	1	UniProt_SwissProt	O88761	481	106707	51	14	40	13	0.59	26S proteasome non-ATPase regulatory subunit 1 OS=Rattus norvegicus GN=Psmd1 PE=1 SV=1
199	1	UniProt_SwissProt	Q2TL32	480	580498	166	19	131	17	0.12	E3 ubiquitin-protein ligase UBR4 OS=Rattus norvegicus GN=Ubr4 PE=1 SV=2
199	2	UniProt_SwissProt	P40307	59	23069	17	2	11	2	0.38	Proteasome subunit beta type-2 OS=Rattus norvegicus GN=Psmb2 PE=1 SV=1
200	1	UniProt_SwissProt	P04182	479	48701	45	19	33	15	2.18	Ornithine aminotransferase, mitochondrial OS=Rattus norvegicus GN=Oat PE=1 SV=1
200	2	UniProt_SwissProt	P60868	99	13478	18	4	15	3	1.27	40S ribosomal protein S20 OS=Rattus norvegicus GN=Rps20 PE=3 SV=1
201	1	UniProt_SwissProt	Q91Y81	479	41737	28	17	21	13	2.52	Septin-2 OS=Rattus norvegicus GN=Sept2 PE=1 SV=1
202	1	UniProt_SwissProt	Q66HA6	476	21753	23	16	15	9	3.65	ADP-ribosylation factor-like protein 8B OS=Rattus norvegicus GN=Arl8b PE=2 SV=1
203	1	UniProt_SwissProt	P06760	474	75145	48	20	34	15	1.23	Beta-glucuronidase OS=Rattus norvegicus GN=Gusb PE=2 SV=1
204	1	UniProt_SwissProt	Q6P502	474	61179	61	20	45	18	2.03	T-complex protein 1 subunit gamma OS=Rattus norvegicus GN=Cct3 PE=1 SV=1
205	1	UniProt_SwissProt	P18886	473	74634	50	19	38	15	1.25	Carnitine O-palmitoyltransferase 2, mitochondrial OS=Rattus norvegicus GN=Cpt2 PE=1 SV=1
206	1	UniProt_SwissProt	P13221	471	46628	36	19	26	17	2.94	Aspartate aminotransferase, cytoplasmic OS=Rattus norvegicus GN=Got1 PE=1 SV=3
207	1	UniProt_SwissProt	P12369	469	46493	32	13	20	9	1.07	cAMP-dependent protein kinase type II-beta regulatory subunit OS=Rattus norvegicus GN=Prkar2b PE=1 SV=3
207	2	UniProt_SwissProt	P12368	235	45797	25	7	17	6	0.64	cAMP-dependent protein kinase type II-alpha regulatory subunit OS=Rattus norvegicus GN=Prkar2a PE=1 SV=3
208	1	UniProt_SwissProt	P38652	467	61650	48	17	32	13	1.35	Phosphoglucomutase-1 OS=Rattus norvegicus GN=Pgm1 PE=1 SV=2
209	1	UniProt_SwissProt	P51868	466	47866	38	21	20	13	1.78	Calsequestrin-2 OS=Rattus norvegicus GN=Casq2 PE=1 SV=2
210	1	UniProt_SwissProt	O70199	463	55542	39	16	33	15	1.77	UDP-glucose 6-dehydrogenase OS=Rattus norvegicus GN=Ugdh PE=1 SV=1
211	1	UniProt_SwissProt	P50463	463	21701	23	15	12	7	2.92	Cysteine and glycine-rich protein 3 OS=Rattus norvegicus GN=Csrp3 PE=1 SV=1
212	1	UniProt_SwissProt	P17164	462	53737	29	15	18	11	1.16	Tissue alpha-L-fucosidase OS=Rattus norvegicus GN=Fuca1 PE=1 SV=1
213	1	UniProt_SwissProt	Q68FS4	461	56514	36	19	24	14	1.72	Cytosol aminopeptidase OS=Rattus norvegicus GN=Lap3 PE=1 SV=1
214	1	UniProt_SwissProt	A2VD12	461	80626	44	16	35	14	0.93	Pre-B-cell leukemia transcription factor-interacting protein 1 OS=Rattus norvegicus GN=Pbxip1 PE=1 SV=1
215	1	UniProt_SwissProt	P35435	453	30229	32	16	21	11	4	ATP synthase subunit gamma, mitochondrial OS=Rattus norvegicus GN=Atp5c1 PE=1 SV=2
216	1	UniProt_SwissProt	P20070	452	34381	27	16	14	9	1.97	NADH-cytochrome b5 reductase 3 OS=Rattus norvegicus GN=Cyb5r3 PE=1 SV=2
217	1	UniProt_SwissProt	Q5XI73	451	23450	34	17	23	11	5.72	Rho GDP-dissociation inhibitor 1 OS=Rattus norvegicus GN=Arhgdia PE=1 SV=1
218	1	UniProt_SwissProt	Q05030	450	123833	48	16	29	11	0.4	Platelet-derived growth factor receptor beta OS=Rattus norvegicus GN=Pdgfrb PE=2 SV=2
219	1	UniProt_SwissProt	P30919	450	37657	22	14	12	8	1.22	N(4)-(Beta-N-acetylglucosaminyl)-L-asparaginase OS=Rattus norvegicus GN=Aga PE=1 SV=2
220	1	UniProt_SwissProt	Q9JJ54	445	38365	33	10	20	7	0.98	Heterogeneous nuclear ribonucleoprotein D0 OS=Rattus norvegicus GN=Hnrnpd PE=1 SV=2
221	1	UniProt_SwissProt	P50878	444	47569	54	18	41	13	2.02	60S ribosomal protein L4 OS=Rattus norvegicus GN=Rpl4 PE=1 SV=3
222	1	UniProt_SwissProt	P14882	440	82198	49	13	36	12	0.73	Propionyl-CoA carboxylase alpha chain, mitochondrial OS=Rattus norvegicus GN=Pcca PE=1 SV=3
223	1	UniProt_SwissProt	P07633	439	59216	40	15	27	11	1.15	Propionyl-CoA carboxylase beta chain, mitochondrial OS=Rattus norvegicus GN=Pccb PE=2 SV=1
224	1	UniProt_SwissProt	Q920A6	437	51427	33	13	19	10	1.08	Retinoid-inducible serine carboxypeptidase OS=Rattus norvegicus GN=Scpep1 PE=2 SV=1
225	1	UniProt_SwissProt	P97852	437	79891	52	15	34	13	0.85	Peroxisomal multifunctional enzyme type 2 OS=Rattus norvegicus GN=Hsd17b4 PE=1 SV=3
226	1	UniProt_SwissProt	Q9JJ22	436	107035	55	18	40	15	0.7	Endoplasmic reticulum aminopeptidase 1 OS=Rattus norvegicus GN=Erap1 PE=2 SV=2
227	1	UniProt_SwissProt	O35413	436	135114	69	19	55	16	0.57	Sorbin and SH3 domain-containing protein 2 OS=Rattus norvegicus GN=Sorbs2 PE=1 SV=2
228	1	UniProt_SwissProt	O55096	434	83386	53	13	37	11	0.65	Dipeptidyl peptidase 3 OS=Rattus norvegicus GN=Dpp3 PE=1 SV=2
229	1	UniProt_SwissProt	Q2TA68	434	111751	79	19	58	15	0.66	Dynamin-like 120 kDa protein, mitochondrial OS=Rattus norvegicus GN=Opa1 PE=1 SV=1
230	1	UniProt_SwissProt	Q64057	430	59225	42	15	31	15	1.59	Alpha-aminoadipic semialdehyde dehydrogenase OS=Rattus norvegicus GN=Aldh7a1 PE=1 SV=2
231	1	UniProt_SwissProt	Q99ML5	429	56480	35	14	24	11	1.08	Prenylcysteine oxidase OS=Rattus norvegicus GN=Pcyox1 PE=1 SV=1
232	1	UniProt_SwissProt	O55171	429	49955	30	15	22	12	1.47	Acyl-coenzyme A thioesterase 2, mitochondrial OS=Rattus norvegicus GN=Acot2 PE=1 SV=1
233	1	UniProt_SwissProt	P62425	428	30148	40	16	31	12	3.42	60S ribosomal protein L7a OS=Rattus norvegicus GN=Rpl7a PE=1 SV=2
234	1	UniProt_SwissProt	Q8VIF7	428	53069	31	17	23	16	2.11	Selenium-binding protein 1 OS=Rattus norvegicus GN=Selenbp1 PE=1 SV=1
235	1	UniProt_SwissProt	Q5XIH7	425	33292	42	14	26	12	3.31	Prohibitin-2 OS=Rattus norvegicus GN=Phb2 PE=1 SV=1
236	1	UniProt_SwissProt	O08590	424	85555	43	20	30	17	1.12	Membrane primary amine oxidase OS=Rattus norvegicus GN=Aoc3 PE=1 SV=4
237	1	UniProt_SwissProt	P53987	423	53831	25	12	15	7	0.63	Monocarboxylate transporter 1 OS=Rattus norvegicus GN=Slc16a1 PE=1 SV=1
238	1	UniProt_SwissProt	Q63321	422	84130	41	12	27	10	0.57	Procollagen-lysine,2-oxoglutarate 5-dioxygenase 1 OS=Rattus norvegicus GN=Plod1 PE=2 SV=1
239	1	UniProt_SwissProt	P14562	420	44397	18	9	13	7	0.81	Lysosome-associated membrane glycoprotein 1 OS=Rattus norvegicus GN=Lamp1 PE=1 SV=1
240	1	UniProt_SwissProt	P16303	420	62393	46	19	30	17	1.79	Carboxylesterase 1D OS=Rattus norvegicus GN=Ces1d PE=1 SV=2
240	2	UniProt_SwissProt	Q9ER30	69	68968	30	2	26	2	0.12	Kelch-like protein 41 OS=Rattus norvegicus GN=Klhl41 PE=1 SV=1
241	1	UniProt_SwissProt	O89049	417	55435	45	15	31	13	1.42	Thioredoxin reductase 1, cytoplasmic OS=Rattus norvegicus GN=Txnrd1 PE=1 SV=5
241	2	UniProt_SwissProt	P21670	174	29764	22	6	16	5	0.87	Proteasome subunit alpha type-4 OS=Rattus norvegicus GN=Psma4 PE=1 SV=1
242	1	UniProt_SwissProt	P10111	415	18091	38	15	20	11	13.24	Peptidyl-prolyl cis-trans isomerase A OS=Rattus norvegicus GN=Ppia PE=1 SV=2
242	2	UniProt_SwissProt	Q6DGG0	145	41139	32	6	23	6	0.73	Peptidyl-prolyl cis-trans isomerase D OS=Rattus norvegicus GN=Ppid PE=1 SV=3
242	3	UniProt_SwissProt	P29117	117	22138	18	4	11	4	0.96	Peptidyl-prolyl cis-trans isomerase F, mitochondrial OS=Rattus norvegicus GN=Ppif PE=1 SV=2
243	1	UniProt_SwissProt	P10760	414	48020	34	16	25	13	1.77	Adenosylhomocysteinase OS=Rattus norvegicus GN=Ahcy PE=1 SV=3
244	1	UniProt_SwissProt	P04906	413	23652	19	13	12	9	3.82	Glutathione S-transferase P OS=Rattus norvegicus GN=Gstp1 PE=1 SV=2
245	1	UniProt_SwissProt	P68101	411	36371	36	13	27	11	2.44	Eukaryotic translation initiation factor 2 subunit 1 OS=Rattus norvegicus GN=Eif2s1 PE=1 SV=2
246	1	UniProt_SwissProt	P07943	410	36230	32	15	22	13	2.84	Aldose reductase OS=Rattus norvegicus GN=Akr1b1 PE=1 SV=3
246	2	UniProt_SwissProt	P23457	139	37517	21	8	15	7	1.01	3-alpha-hydroxysteroid dehydrogenase OS=Rattus norvegicus GN=Akr1c9 PE=1 SV=1
246	3	UniProt_SwissProt	Q5RJP0	134	36327	21	6	14	4	0.51	Aldose reductase-related protein 1 OS=Rattus norvegicus GN=Akr1b7 PE=1 SV=1
247	1	UniProt_SwissProt	P43244	409	94902	54	15	44	11	0.55	Matrin-3 OS=Rattus norvegicus GN=Matr3 PE=1 SV=2
247	2	UniProt_SwissProt	P83883	79	12718	22	4	20	4	2.14	60S ribosomal protein L36a OS=Rattus norvegicus GN=Rpl36a PE=1 SV=2
248	1	UniProt_SwissProt	Q8VHV7	408	49442	39	13	27	9	0.98	Heterogeneous nuclear ribonucleoprotein H OS=Rattus norvegicus GN=Hnrnph1 PE=1 SV=2
248	2	UniProt_SwissProt	Q6AY09	294	49547	37	11	26	9	0.98	Heterogeneous nuclear ribonucleoprotein H2 OS=Rattus norvegicus GN=Hnrnph2 PE=1 SV=1
248	3	UniProt_SwissProt	Q794E4	175	46043	25	8	13	6	0.63	Heterogeneous nuclear ribonucleoprotein F OS=Rattus norvegicus GN=Hnrnpf PE=1 SV=3
249	1	UniProt_SwissProt	P13803	408	35272	29	15	22	13	3.42	Electron transfer flavoprotein subunit alpha, mitochondrial OS=Rattus norvegicus GN=Etfa PE=1 SV=4
250	1	UniProt_SwissProt	P27615	406	54513	27	14	18	11	1.29	Lysosome membrane protein 2 OS=Rattus norvegicus GN=Scarb2 PE=1 SV=2
251	1	UniProt_SwissProt	Q75WE7	403	92280	38	16	31	16	0.93	von Willebrand factor A domain-containing protein 5A OS=Rattus norvegicus GN=Vwa5a PE=2 SV=1
252	1	UniProt_SwissProt	P62963	403	15119	23	11	12	7	6.02	Profilin-1 OS=Rattus norvegicus GN=Pfn1 PE=1 SV=2
253	1	UniProt_SwissProt	Q68FU3	400	27898	33	18	21	15	6.46	Electron transfer flavoprotein subunit beta OS=Rattus norvegicus GN=Etfb PE=2 SV=3
254	1	UniProt_SwissProt	P50753	398	35709	55	16	31	12	2.52	Troponin T, cardiac muscle OS=Rattus norvegicus GN=Tnnt2 PE=1 SV=2
255	1	UniProt_SwissProt	Q62920	398	64416	42	19	31	15	1.55	PDZ and LIM domain protein 5 OS=Rattus norvegicus GN=Pdlim5 PE=1 SV=2
256	1	UniProt_SwissProt	Q62868	392	161427	130	16	98	16	0.46	Rho-associated protein kinase 2 OS=Rattus norvegicus GN=Rock2 PE=1 SV=2
256	2	UniProt_SwissProt	Q63644	206	160496	85	8	73	8	0.21	Rho-associated protein kinase 1 OS=Rattus norvegicus GN=Rock1 PE=1 SV=1
257	1	UniProt_SwissProt	Q9EQP5	391	43494	36	20	23	13	2.65	Prolargin OS=Rattus norvegicus GN=Prelp PE=2 SV=1
258	1	UniProt_SwissProt	Q62636	388	21013	26	11	17	9	3.91	Ras-related protein Rap-1b OS=Rattus norvegicus GN=Rap1b PE=1 SV=2
258	2	UniProt_SwissProt	P62836	380	21316	24	11	15	8	3.03	Ras-related protein Rap-1A OS=Rattus norvegicus GN=Rap1a PE=1 SV=1
259	1	UniProt_SwissProt	P24368	387	23845	30	14	22	11	4.56	Peptidyl-prolyl cis-trans isomerase B OS=Rattus norvegicus GN=Ppib PE=1 SV=3
260	1	UniProt_SwissProt	P42930	387	22936	26	17	17	13	7.2	Heat shock protein beta-1 OS=Rattus norvegicus GN=Hspb1 PE=1 SV=1
261	1	UniProt_SwissProt	O35814	387	63158	45	16	37	16	1.6	Stress-induced-phosphoprotein 1 OS=Rattus norvegicus GN=Stip1 PE=1 SV=1
262	1	UniProt_SwissProt	O70511	382	285692	101	15	81	15	0.22	Ankyrin-3 OS=Rattus norvegicus GN=Ank3 PE=1 SV=3
262	2	UniProt_SwissProt	Q07066	58	22562	14	2	12	2	0.39	Peroxisomal membrane protein 2 OS=Rattus norvegicus GN=Pxmp2 PE=1 SV=2
263	1	UniProt_SwissProt	Q08290	380	33494	37	11	25	10	2.05	Calponin-1 OS=Rattus norvegicus GN=Cnn1 PE=1 SV=1
264	1	UniProt_SwissProt	O35783	380	37087	21	11	14	8	1.25	Calumenin OS=Rattus norvegicus GN=Calu PE=1 SV=1
265	1	UniProt_SwissProt	P62142	380	37961	32	12	23	12	2.27	Serine/threonine-protein phosphatase PP1-beta catalytic subunit OS=Rattus norvegicus GN=Ppp1cb PE=1 SV=3
265	2	UniProt_SwissProt	P62138	354	38229	22	11	15	11	1.95	Serine/threonine-protein phosphatase PP1-alpha catalytic subunit OS=Rattus norvegicus GN=Ppp1ca PE=1 SV=1
266	1	UniProt_SwissProt	Q641Y0	380	49093	30	12	19	11	1.32	Dolichyl-diphosphooligosaccharide--protein glycosyltransferase 48 kDa subunit OS=Rattus norvegicus GN=Ddost PE=2 SV=1
267	1	UniProt_SwissProt	Q641Y8	379	83414	62	14	47	12	0.72	ATP-dependent RNA helicase DDX1 OS=Rattus norvegicus GN=Ddx1 PE=1 SV=1
268	1	UniProt_SwissProt	P21533	377	33598	42	19	32	15	4.31	60S ribosomal protein L6 OS=Rattus norvegicus GN=Rpl6 PE=1 SV=5
269	1	UniProt_SwissProt	P13084	377	32711	41	16	23	11	3.42	Nucleophosmin OS=Rattus norvegicus GN=Npm1 PE=1 SV=1
270	1	UniProt_SwissProt	Q64560	375	139688	55	18	45	17	0.59	Tripeptidyl-peptidase 2 OS=Rattus norvegicus GN=Tpp2 PE=2 SV=3
271	1	UniProt_SwissProt	Q32KJ6	375	58778	32	13	23	12	1.16	N-acetylgalactosamine-6-sulfatase OS=Rattus norvegicus GN=Galns PE=1 SV=1
272	1	UniProt_SwissProt	O88989	374	36631	35	13	22	9	1.78	Malate dehydrogenase, cytoplasmic OS=Rattus norvegicus GN=Mdh1 PE=1 SV=3
273	1	UniProt_SwissProt	Q5XIT9	373	61992	40	14	33	13	1.21	Methylcrotonoyl-CoA carboxylase beta chain, mitochondrial OS=Rattus norvegicus GN=Mccc2 PE=2 SV=1
274	1	UniProt_SwissProt	P31232	369	22645	35	19	22	14	12.82	Transgelin OS=Rattus norvegicus GN=Tagln PE=1 SV=2
275	1	UniProt_SwissProt	Q9R1J8	369	83193	36	11	25	8	0.44	Prolyl 3-hydroxylase 1 OS=Rattus norvegicus GN=P3h1 PE=1 SV=1
276	1	UniProt_SwissProt	P04762	369	60062	45	18	32	16	1.73	Catalase OS=Rattus norvegicus GN=Cat PE=1 SV=3
277	1	UniProt_SwissProt	P23928	366	20076	38	16	18	11	6.61	Alpha-crystallin B chain OS=Rattus norvegicus GN=Cryab PE=1 SV=1
278	1	UniProt_SwissProt	Q63798	364	27068	21	12	12	7	1.62	Proteasome activator complex subunit 2 OS=Rattus norvegicus GN=Psme2 PE=2 SV=3
279	1	UniProt_SwissProt	P62703	363	29807	44	18	30	13	4.77	40S ribosomal protein S4, X isoform OS=Rattus norvegicus GN=Rps4x PE=2 SV=2
280	1	UniProt_SwissProt	O70513	361	64614	19	8	11	7	0.5	Galectin-3-binding protein OS=Rattus norvegicus GN=Lgals3bp PE=1 SV=2
281	1	UniProt_SwissProt	Q63413	360	49460	46	17	29	14	1.9	Spliceosome RNA helicase Ddx39b OS=Rattus norvegicus GN=Ddx39b PE=2 SV=3
281	2	UniProt_SwissProt	Q99N27	165	59122	23	5	18	4	0.29	Sorting nexin-1 OS=Rattus norvegicus GN=Snx1 PE=1 SV=1
282	1	UniProt_SwissProt	P09895	360	34665	54	21	34	17	6	60S ribosomal protein L5 OS=Rattus norvegicus GN=Rpl5 PE=1 SV=3
283	1	UniProt_SwissProt	P0C5E3	359	67404	33	15	19	12	0.96	Palladin (Fragment) OS=Rattus norvegicus GN=Palld PE=1 SV=1
284	1	UniProt_SwissProt	Q62940	358	102787	45	14	40	14	0.67	E3 ubiquitin-protein ligase NEDD4 OS=Rattus norvegicus GN=Nedd4 PE=1 SV=1
285	1	UniProt_SwissProt	P62198	358	45768	55	14	38	14	2.16	26S protease regulatory subunit 8 OS=Rattus norvegicus GN=Psmc5 PE=1 SV=1
285	2	UniProt_SwissProt	Q63772	116	76528	22	3	18	3	0.16	Growth arrest-specific protein 6 OS=Rattus norvegicus GN=Gas6 PE=1 SV=1
285	3	UniProt_SwissProt	Q9Z2Q7	58	27122	20	2	14	2	0.32	Syntaxin-8 OS=Rattus norvegicus GN=Stx8 PE=1 SV=1
286	1	UniProt_SwissProt	P62898	358	11712	28	14	16	9	21.12	Cytochrome c, somatic OS=Rattus norvegicus GN=Cycs PE=1 SV=2
287	1	UniProt_SwissProt	Q63584	354	25013	17	10	13	7	1.84	Transmembrane emp24 domain-containing protein 10 OS=Rattus norvegicus GN=Tmed10 PE=1 SV=2
288	1	UniProt_SwissProt	Q5XIE6	353	43282	22	8	18	7	0.84	3-hydroxyisobutyryl-CoA hydrolase, mitochondrial OS=Rattus norvegicus GN=Hibch PE=1 SV=2
289	1	UniProt_SwissProt	A2RUV9	353	128723	35	9	27	8	0.27	Adipocyte enhancer-binding protein 1 OS=Rattus norvegicus GN=Aebp1 PE=2 SV=1
290	1	UniProt_SwissProt	Q7TP54	353	145987	51	9	39	6	0.17	Protein FAM65B OS=Rattus norvegicus GN=Fam65b PE=1 SV=1
291	1	UniProt_SwissProt	Q63028	353	80704	41	14	30	12	0.75	Alpha-adducin OS=Rattus norvegicus GN=Add1 PE=1 SV=2
291	2	UniProt_SwissProt	P81795	282	51617	30	13	21	10	1.07	Eukaryotic translation initiation factor 2 subunit 3 OS=Rattus norvegicus GN=Eif2s3 PE=1 SV=2
292	1	UniProt_SwissProt	P15651	352	45022	31	9	22	6	0.65	Short-chain specific acyl-CoA dehydrogenase, mitochondrial OS=Rattus norvegicus GN=Acads PE=1 SV=2
293	1	UniProt_SwissProt	P04904	351	25360	41	19	24	12	5.78	Glutathione S-transferase alpha-3 OS=Rattus norvegicus GN=Gsta3 PE=1 SV=3
294	1	UniProt_SwissProt	Q9Z2S9	351	47408	46	14	31	12	1.59	Flotillin-2 OS=Rattus norvegicus GN=Flot2 PE=1 SV=1
295	1	UniProt_SwissProt	Q561S0	350	40753	26	8	21	7	0.91	NADH dehydrogenase [ubiquinone] 1 alpha subcomplex subunit 10, mitochondrial OS=Rattus norvegicus GN=Ndufa10 PE=1 SV=1
296	1	UniProt_SwissProt	Q6AY30	349	47514	22	10	17	8	0.88	Saccharopine dehydrogenase-like oxidoreductase OS=Rattus norvegicus GN=Sccpdh PE=1 SV=1
297	1	UniProt_SwissProt	Q63357	346	116820	82	12	65	11	0.43	Unconventional myosin-Id OS=Rattus norvegicus GN=Myo1d PE=1 SV=3
298	1	UniProt_SwissProt	P15865	346	21974	29	9	21	7	2.26	Histone H1.4 OS=Rattus norvegicus GN=Hist1h1e PE=1 SV=3
298	2	UniProt_SwissProt	D3ZBN0	136	22635	27	5	22	4	0.93	Histone H1.5 OS=Rattus norvegicus GN=Hist1h1b PE=1 SV=1
298	3	UniProt_SwissProt	D4A3K5	82	21991	18	3	17	3	0.66	Histone H1.1 OS=Rattus norvegicus GN=Hist1h1a PE=1 SV=1
299	1	UniProt_SwissProt	P26453	345	42865	19	12	16	10	1.4	Basigin OS=Rattus norvegicus GN=Bsg PE=1 SV=2
300	1	UniProt_SwissProt	Q4TU93	344	170052	47	12	38	11	0.28	C-type mannose receptor 2 OS=Rattus norvegicus GN=Mrc2 PE=1 SV=1
301	1	UniProt_SwissProt	P38983	343	32917	25	10	19	8	1.48	40S ribosomal protein SA OS=Rattus norvegicus GN=Rpsa PE=1 SV=3
301	2	UniProt_SwissProt	F1LP64	136	225783	88	7	70	7	0.12	E3 ubiquitin-protein ligase TRIP12 OS=Rattus norvegicus GN=Trip12 PE=1 SV=1
302	1	UniProt_SwissProt	G3V9R8	343	32894	37	9	28	8	1.49	Heterogeneous nuclear ribonucleoprotein C OS=Rattus norvegicus GN=Hnrnpc PE=1 SV=2
303	1	UniProt_SwissProt	P39069	338	21684	32	11	22	8	3.68	Adenylate kinase isoenzyme 1 OS=Rattus norvegicus GN=Ak1 PE=1 SV=3
304	1	UniProt_SwissProt	Q6P7C7	338	64489	29	15	16	8	0.79	Transmembrane glycoprotein NMB OS=Rattus norvegicus GN=Gpnmb PE=2 SV=1
305	1	UniProt_SwissProt	P24268	338	45165	33	14	21	11	1.71	Cathepsin D OS=Rattus norvegicus GN=Ctsd PE=1 SV=1
306	1	UniProt_SwissProt	P00388	337	77313	40	16	34	15	1.08	NADPH--cytochrome P450 reductase OS=Rattus norvegicus GN=Por PE=1 SV=3
307	1	UniProt_SwissProt	P09527	336	23774	26	14	19	11	4.6	Ras-related protein Rab-7a OS=Rattus norvegicus GN=Rab7a PE=1 SV=2
308	1	UniProt_SwissProt	Q63965	336	35808	22	12	14	9	1.84	Sideroflexin-1 OS=Rattus norvegicus GN=Sfxn1 PE=2 SV=4
308	2	UniProt_SwissProt	Q9JHY2	320	35696	26	11	15	7	1.31	Sideroflexin-3 OS=Rattus norvegicus GN=Sfxn3 PE=2 SV=1
309	1	UniProt_SwissProt	P62828	335	24579	21	12	16	9	2.92	GTP-binding nuclear protein Ran OS=Rattus norvegicus GN=Ran PE=1 SV=3
310	1	UniProt_SwissProt	P02770	334	70682	34	10	24	5	0.31	Serum albumin OS=Rattus norvegicus GN=Alb PE=1 SV=2
311	1	UniProt_SwissProt	Q62902	334	58206	48	10	31	8	0.68	Protein ERGIC-53 OS=Rattus norvegicus GN=Lman1 PE=1 SV=1
312	1	UniProt_SwissProt	Q6P799	333	59064	41	10	33	9	0.78	Serine--tRNA ligase, cytoplasmic OS=Rattus norvegicus GN=Sars PE=1 SV=3
313	1	UniProt_SwissProt	Q0ZHH6	333	61004	29	13	20	9	0.74	Atlastin-3 OS=Rattus norvegicus GN=Atl3 PE=2 SV=2
314	1	UniProt_SwissProt	O08628	333	50837	18	11	17	10	1.1	Procollagen C-endopeptidase enhancer 1 OS=Rattus norvegicus GN=Pcolce PE=1 SV=1
315	1	UniProt_SwissProt	Q01205	332	49236	36	11	25	9	1.15	Dihydrolipoyllysine-residue succinyltransferase component of 2-oxoglutarate dehydrogenase complex, mitochondrial OS=Rattus norvegicus GN=Dlst PE=1 SV=2
316	1	UniProt_SwissProt	Q99J82	331	51853	48	15	33	12	1.57	Integrin-linked protein kinase OS=Rattus norvegicus GN=Ilk PE=2 SV=1
317	1	UniProt_SwissProt	P62909	330	26828	36	13	30	12	4.29	40S ribosomal protein S3 OS=Rattus norvegicus GN=Rps3 PE=1 SV=1
318	1	UniProt_SwissProt	O88941	329	91986	35	10	26	7	0.33	Mannosyl-oligosaccharide glucosidase OS=Rattus norvegicus GN=Mogs PE=1 SV=1
319	1	UniProt_SwissProt	Q4QQT4	328	66649	28	7	24	5	0.33	Serine/threonine-protein phosphatase 2A 65 kDa regulatory subunit A beta isoform OS=Rattus norvegicus GN=Ppp2r1b PE=2 SV=1
320	1	UniProt_SwissProt	Q9ES21	327	67509	25	11	22	10	0.85	Phosphatidylinositide phosphatase SAC1 OS=Rattus norvegicus GN=Sacm1l PE=1 SV=1
321	1	UniProt_SwissProt	P05370	327	59794	44	14	31	12	1.13	Glucose-6-phosphate 1-dehydrogenase OS=Rattus norvegicus GN=G6pdx PE=1 SV=3
322	1	UniProt_SwissProt	P62193	326	49325	41	9	33	9	0.99	26S protease regulatory subunit 4 OS=Rattus norvegicus GN=Psmc1 PE=2 SV=1
323	1	UniProt_SwissProt	F1MA98	326	267486	158	14	117	12	0.19	Nucleoprotein TPR OS=Rattus norvegicus GN=Tpr PE=1 SV=1
324	1	UniProt_SwissProt	P51635	325	36711	28	10	21	9	1.5	Alcohol dehydrogenase [NADP(+)] OS=Rattus norvegicus GN=Akr1a1 PE=1 SV=2
325	1	UniProt_SwissProt	P85970	323	34484	29	12	20	8	1.38	Actin-related protein 2/3 complex subunit 2 OS=Rattus norvegicus GN=Arpc2 PE=1 SV=1
326	1	UniProt_SwissProt	O35094	323	51370	44	11	24	9	0.93	Mitochondrial import inner membrane translocase subunit TIM44 OS=Rattus norvegicus GN=Timm44 PE=1 SV=1
327	1	UniProt_SwissProt	P29266	322	35679	24	8	19	7	1.09	3-hydroxyisobutyrate dehydrogenase, mitochondrial OS=Rattus norvegicus GN=Hibadh PE=1 SV=3
328	1	UniProt_SwissProt	Q8CGU6	322	79035	19	6	15	6	0.33	Nicastrin OS=Rattus norvegicus GN=Ncstn PE=1 SV=1
329	1	UniProt_SwissProt	Q499N5	322	68641	41	13	37	13	1.04	Acyl-CoA synthetase family member 2, mitochondrial OS=Rattus norvegicus GN=Acsf2 PE=2 SV=1
330	1	UniProt_SwissProt	Q68FR9	322	31425	28	8	21	7	1.3	Elongation factor 1-delta OS=Rattus norvegicus GN=Eef1d PE=1 SV=2
331	1	UniProt_SwissProt	Q66H80	321	57619	50	12	42	12	1.19	Coatomer subunit delta OS=Rattus norvegicus GN=Arcn1 PE=2 SV=1
332	1	UniProt_SwissProt	Q9WUH4	321	33821	22	11	19	11	2.38	Four and a half LIM domains protein 1 OS=Rattus norvegicus GN=Fhl1 PE=2 SV=1
333	1	UniProt_SwissProt	P85968	321	53715	39	12	28	10	1.16	6-phosphogluconate dehydrogenase, decarboxylating OS=Rattus norvegicus GN=Pgd PE=1 SV=1
334	1	UniProt_SwissProt	Q5XI07	320	69813	30	15	25	13	1.02	Lipoma-preferred partner homolog OS=Rattus norvegicus GN=Lpp PE=1 SV=1
335	1	UniProt_SwissProt	Q63524	319	22832	17	11	10	6	2.67	Transmembrane emp24 domain-containing protein 2 OS=Rattus norvegicus GN=Tmed2 PE=1 SV=1
336	1	UniProt_SwissProt	P97584	317	35980	25	8	19	6	0.87	Prostaglandin reductase 1 OS=Rattus norvegicus GN=Ptgr1 PE=2 SV=3
337	1	UniProt_SwissProt	Q99376	317	70337	35	14	27	12	0.9	Transferrin receptor protein 1 (Fragment) OS=Rattus norvegicus GN=Tfrc PE=2 SV=1
338	1	UniProt_SwissProt	P13086	316	36524	34	18	19	14	3.66	Succinyl-CoA ligase [ADP/GDP-forming] subunit alpha, mitochondrial OS=Rattus norvegicus GN=Suclg1 PE=2 SV=2
339	1	UniProt_SwissProt	O55012	314	69470	44	9	30	9	0.63	Phosphatidylinositol-binding clathrin assembly protein OS=Rattus norvegicus GN=Picalm PE=1 SV=1
340	1	UniProt_SwissProt	Q6AXV4	314	52384	44	10	24	10	1.05	Sorting and assembly machinery component 50 homolog OS=Rattus norvegicus GN=Samm50 PE=1 SV=1
341	1	UniProt_SwissProt	Q5BK63	314	42646	36	13	24	11	1.64	NADH dehydrogenase [ubiquinone] 1 alpha subcomplex subunit 9, mitochondrial OS=Rattus norvegicus GN=Ndufa9 PE=1 SV=2
342	1	UniProt_SwissProt	Q4V8F9	311	58649	29	9	23	9	0.78	Hydroxysteroid dehydrogenase-like protein 2 OS=Rattus norvegicus GN=Hsdl2 PE=2 SV=1
343	1	UniProt_SwissProt	P00406	311	26082	13	11	6	5	2.14	Cytochrome c oxidase subunit 2 OS=Rattus norvegicus GN=Mtco2 PE=1 SV=3
344	1	UniProt_SwissProt	Q99NA5	311	40044	33	12	25	10	1.8	Isocitrate dehydrogenase [NAD] subunit alpha, mitochondrial OS=Rattus norvegicus GN=Idh3a PE=1 SV=1
345	1	UniProt_SwissProt	P23693	310	24259	43	8	27	6	1.51	Troponin I, cardiac muscle OS=Rattus norvegicus GN=Tnni3 PE=1 SV=2
346	1	UniProt_SwissProt	Q5I0G4	308	72669	49	9	36	8	0.51	Glycine--tRNA ligase (Fragment) OS=Rattus norvegicus GN=Gars PE=1 SV=1
347	1	UniProt_SwissProt	Q9ESS6	306	68268	26	13	20	12	0.94	Basal cell adhesion molecule OS=Rattus norvegicus GN=Bcam PE=2 SV=1
348	1	UniProt_SwissProt	Q6Q0N1	306	53116	37	9	22	9	0.89	Cytosolic non-specific dipeptidase OS=Rattus norvegicus GN=Cndp2 PE=1 SV=1
349	1	UniProt_SwissProt	Q5XIN6	305	83635	68	15	48	15	0.97	LETM1 and EF-hand domain-containing protein 1, mitochondrial OS=Rattus norvegicus GN=Letm1 PE=1 SV=1
350	1	UniProt_SwissProt	O08623	305	48392	19	7	14	5	0.47	Sequestosome-1 OS=Rattus norvegicus GN=Sqstm1 PE=1 SV=1
351	1	UniProt_SwissProt	P29315	305	51653	12	6	11	6	0.55	Ribonuclease inhibitor OS=Rattus norvegicus GN=Rnh1 PE=1 SV=2
352	1	UniProt_SwissProt	Q66H12	304	47354	29	12	21	9	1.04	Alpha-N-acetylgalactosaminidase OS=Rattus norvegicus GN=Naga PE=2 SV=1
353	1	UniProt_SwissProt	P27952	304	31497	37	16	22	13	3.68	40S ribosomal protein S2 OS=Rattus norvegicus GN=Rps2 PE=1 SV=1
354	1	UniProt_SwissProt	Q9WVK7	304	34540	36	10	24	8	1.38	Hydroxyacyl-coenzyme A dehydrogenase, mitochondrial OS=Rattus norvegicus GN=Hadh PE=2 SV=1
355	1	UniProt_SwissProt	P31430	302	45949	25	12	19	9	1.09	Dipeptidase 1 OS=Rattus norvegicus GN=Dpep1 PE=2 SV=2
356	1	UniProt_SwissProt	Q9Z0V5	302	31216	22	13	15	10	2.32	Peroxiredoxin-4 OS=Rattus norvegicus GN=Prdx4 PE=2 SV=1
356	2	UniProt_SwissProt	Q63716	296	22323	37	18	22	12	6.38	Peroxiredoxin-1 OS=Rattus norvegicus GN=Prdx1 PE=1 SV=1
357	1	UniProt_SwissProt	O70196	301	81659	30	8	25	7	0.38	Prolyl endopeptidase OS=Rattus norvegicus GN=Prep PE=1 SV=1
358	1	UniProt_SwissProt	Q6P747	300	61054	61	12	48	11	0.97	Heterochromatin protein 1-binding protein 3 OS=Rattus norvegicus GN=Hp1bp3 PE=1 SV=1
359	1	UniProt_SwissProt	Q5FVQ4	299	32569	26	9	17	7	1.24	Malectin OS=Rattus norvegicus GN=Mlec PE=2 SV=1
360	1	UniProt_SwissProt	P51583	298	47807	29	10	23	9	1.03	Multifunctional protein ADE2 OS=Rattus norvegicus GN=Paics PE=1 SV=3
361	1	UniProt_SwissProt	Q01986	298	43779	16	7	13	6	0.67	Dual specificity mitogen-activated protein kinase kinase 1 OS=Rattus norvegicus GN=Map2k1 PE=1 SV=2
362	1	UniProt_SwissProt	P27791	298	40708	37	13	31	11	1.76	cAMP-dependent protein kinase catalytic subunit alpha OS=Rattus norvegicus GN=Prkaca PE=1 SV=2
362	2	UniProt_SwissProt	P68182	279	40853	39	13	30	11	1.75	cAMP-dependent protein kinase catalytic subunit beta OS=Rattus norvegicus GN=Prkacb PE=1 SV=2
363	1	UniProt_SwissProt	A2RRU1	297	84817	36	14	32	13	0.78	Glycogen [starch] synthase, muscle OS=Rattus norvegicus GN=Gys1 PE=1 SV=1
364	1	UniProt_SwissProt	P48004	296	28480	33	10	21	8	1.85	Proteasome subunit alpha type-7 OS=Rattus norvegicus GN=Psma7 PE=1 SV=1
365	1	UniProt_SwissProt	P61206	296	20645	31	12	20	10	6.21	ADP-ribosylation factor 3 OS=Rattus norvegicus GN=Arf3 PE=2 SV=2
365	2	UniProt_SwissProt	P61751	266	20498	21	9	13	8	3.24	ADP-ribosylation factor 4 OS=Rattus norvegicus GN=Arf4 PE=2 SV=2
365	3	UniProt_SwissProt	P84083	234	20631	23	10	15	9	4.04	ADP-ribosylation factor 5 OS=Rattus norvegicus GN=Arf5 PE=1 SV=2
365	4	UniProt_SwissProt	P62332	90	20183	17	5	14	5	1.5	ADP-ribosylation factor 6 OS=Rattus norvegicus GN=Arf6 PE=1 SV=2
366	1	UniProt_SwissProt	Q05175	295	21777	18	10	15	9	3.65	Brain acid soluble protein 1 OS=Rattus norvegicus GN=Basp1 PE=1 SV=2
367	1	UniProt_SwissProt	Q9ESW0	294	128036	48	17	34	14	0.51	DNA damage-binding protein 1 OS=Rattus norvegicus GN=Ddb1 PE=1 SV=1
368	1	UniProt_SwissProt	P56571	293	28497	25	14	14	8	1.85	ES1 protein homolog, mitochondrial OS=Rattus norvegicus PE=1 SV=2
369	1	UniProt_SwissProt	P52555	293	28614	27	12	20	10	3.2	Endoplasmic reticulum resident protein 29 OS=Rattus norvegicus GN=Erp29 PE=1 SV=2
370	1	UniProt_SwissProt	Q5XI32	293	30952	19	8	15	7	1.33	F-actin-capping protein subunit beta OS=Rattus norvegicus GN=Capzb PE=1 SV=1
371	1	UniProt_SwissProt	P08503	291	46925	44	10	33	9	1.06	Medium-chain specific acyl-CoA dehydrogenase, mitochondrial OS=Rattus norvegicus GN=Acadm PE=1 SV=1
372	1	UniProt_SwissProt	Q5XIP9	291	44860	21	9	13	7	0.8	Transmembrane protein 43 OS=Rattus norvegicus GN=Tmem43 PE=2 SV=1
373	1	UniProt_SwissProt	Q07969	289	53268	28	13	19	9	1.03	Platelet glycoprotein 4 OS=Rattus norvegicus GN=Cd36 PE=1 SV=3
374	1	UniProt_SwissProt	P36972	288	19761	18	11	12	7	2.72	Adenine phosphoribosyltransferase OS=Rattus norvegicus GN=Aprt PE=1 SV=1
375	1	UniProt_SwissProt	P05712	287	23692	27	11	19	8	2.52	Ras-related protein Rab-2A OS=Rattus norvegicus GN=Rab2a PE=2 SV=1
376	1	UniProt_SwissProt	Q7TP47	287	59845	31	13	22	12	1.13	Heterogeneous nuclear ribonucleoprotein Q OS=Rattus norvegicus GN=Syncrip PE=2 SV=1
377	1	UniProt_SwissProt	Q5U312	283	109637	51	13	42	12	0.51	Ankycorbin OS=Rattus norvegicus GN=Rai14 PE=1 SV=2
378	1	UniProt_SwissProt	Q9QZ76	283	17203	20	10	15	8	4.56	Myoglobin OS=Rattus norvegicus GN=Mb PE=1 SV=3
379	1	UniProt_SwissProt	P61314	281	24245	38	15	28	11	4.43	60S ribosomal protein L15 OS=Rattus norvegicus GN=Rpl15 PE=1 SV=2
380	1	UniProt_SwissProt	P27653	281	101616	43	15	31	14	0.68	C-1-tetrahydrofolate synthase, cytoplasmic OS=Rattus norvegicus GN=Mthfd1 PE=1 SV=3
381	1	UniProt_SwissProt	Q02253	280	58227	38	12	31	11	1.17	Methylmalonate-semialdehyde dehydrogenase [acylating], mitochondrial OS=Rattus norvegicus GN=Aldh6a1 PE=1 SV=1
382	1	UniProt_SwissProt	P19945	280	34365	27	12	18	10	1.97	60S acidic ribosomal protein P0 OS=Rattus norvegicus GN=Rplp0 PE=1 SV=2
383	1	UniProt_SwissProt	Q4KM74	280	24896	27	8	19	8	2.31	Vesicle-trafficking protein SEC22b OS=Rattus norvegicus GN=Sec22b PE=1 SV=3
384	1	UniProt_SwissProt	Q6P734	277	55804	29	9	22	9	0.83	Plasma protease C1 inhibitor OS=Rattus norvegicus GN=Serping1 PE=2 SV=1
385	1	UniProt_SwissProt	P20788	274	29712	23	7	16	5	1.12	Cytochrome b-c1 complex subunit Rieske, mitochondrial OS=Rattus norvegicus GN=Uqcrfs1 PE=1 SV=2
386	1	UniProt_SwissProt	Q5M9G3	272	78244	24	6	22	6	0.34	Caprin-1 OS=Rattus norvegicus GN=Caprin1 PE=1 SV=2
387	1	UniProt_SwissProt	P27605	272	24690	22	8	14	8	2.35	Hypoxanthine-guanine phosphoribosyltransferase OS=Rattus norvegicus GN=Hprt1 PE=1 SV=1
388	1	UniProt_SwissProt	P13832	269	19940	14	7	11	6	2.66	Myosin regulatory light chain RLC-A OS=Rattus norvegicus GN=Rlc-a PE=2 SV=2
388	2	UniProt_SwissProt	Q64122	102	19765	7	3	6	3	0.76	Myosin regulatory light polypeptide 9 OS=Rattus norvegicus GN=Myl9 PE=1 SV=2
389	1	UniProt_SwissProt	Q6AYT3	267	55727	33	11	26	10	0.97	tRNA-splicing ligase RtcB homolog OS=Rattus norvegicus GN=Rtcb PE=2 SV=1
390	1	UniProt_SwissProt	Q63270	267	98750	46	14	36	13	0.64	Cytoplasmic aconitate hydratase OS=Rattus norvegicus GN=Aco1 PE=1 SV=1
390	2	UniProt_SwissProt	Q62751	47	105762	33	2	24	2	0.07	Iron-responsive element-binding protein 2 OS=Rattus norvegicus GN=Ireb2 PE=1 SV=2
391	1	UniProt_SwissProt	O88767	265	20190	22	11	13	9	5.27	Protein deglycase DJ-1 OS=Rattus norvegicus GN=Park7 PE=1 SV=1
392	1	UniProt_SwissProt	Q63347	264	48943	35	9	26	7	0.71	26S protease regulatory subunit 7 OS=Rattus norvegicus GN=Psmc2 PE=1 SV=3
393	1	UniProt_SwissProt	P10688	263	86763	28	10	24	9	0.48	1-phosphatidylinositol 4,5-bisphosphate phosphodiesterase delta-1 OS=Rattus norvegicus GN=Plcd1 PE=1 SV=1
394	1	UniProt_SwissProt	P41123	263	24351	43	10	29	10	3.62	60S ribosomal protein L13 OS=Rattus norvegicus GN=Rpl13 PE=1 SV=2
395	1	UniProt_SwissProt	B2RYG6	263	31478	19	8	15	8	1.58	Ubiquitin thioesterase OTUB1 OS=Rattus norvegicus GN=Otub1 PE=1 SV=1
396	1	UniProt_SwissProt	Q9EQV6	262	61750	16	6	13	4	0.28	Tripeptidyl-peptidase 1 OS=Rattus norvegicus GN=Tpp1 PE=1 SV=1
397	1	UniProt_SwissProt	Q4FZV0	262	101898	33	8	23	7	0.3	Beta-mannosidase OS=Rattus norvegicus GN=Manba PE=2 SV=1
398	1	UniProt_SwissProt	Q01460	261	42189	12	7	10	6	0.71	Di-N-acetylchitobiase OS=Rattus norvegicus GN=Ctbs PE=1 SV=1
399	1	UniProt_SwissProt	Q6P7R8	260	34990	29	11	21	10	1.92	Very-long-chain 3-oxoacyl-CoA reductase OS=Rattus norvegicus GN=Hsd17b12 PE=2 SV=1
400	1	UniProt_SwissProt	Q9QZR6	259	64094	48	8	41	8	0.6	Septin-9 OS=Rattus norvegicus GN=Sept9 PE=1 SV=1
401	1	UniProt_SwissProt	Q9Z1E1	259	47755	47	9	33	8	0.88	Flotillin-1 OS=Rattus norvegicus GN=Flot1 PE=2 SV=2
402	1	UniProt_SwissProt	P21139	258	117152	31	8	24	8	0.29	Alpha-mannosidase 2C1 OS=Rattus norvegicus GN=Man2c1 PE=1 SV=1
403	1	UniProt_SwissProt	P63004	258	47210	27	10	25	9	1.05	Platelet-activating factor acetylhydrolase IB subunit alpha OS=Rattus norvegicus GN=Pafah1b1 PE=1 SV=2
404	1	UniProt_SwissProt	Q9ES40	257	21534	14	6	8	3	0.68	PRA1 family protein 3 OS=Rattus norvegicus GN=Arl6ip5 PE=1 SV=1
405	1	UniProt_SwissProt	Q6MG60	255	30011	19	6	14	6	1.11	N(G),N(G)-dimethylarginine dimethylaminohydrolase 2 OS=Rattus norvegicus GN=Ddah2 PE=1 SV=1
405	2	UniProt_SwissProt	O08557	140	31805	25	6	17	6	1.02	N(G),N(G)-dimethylarginine dimethylaminohydrolase 1 OS=Rattus norvegicus GN=Ddah1 PE=1 SV=3
406	1	UniProt_SwissProt	P55260	255	36168	14	4	13	4	0.51	Annexin A4 OS=Rattus norvegicus GN=Anxa4 PE=1 SV=3
407	1	UniProt_SwissProt	P18420	255	29784	26	9	18	8	1.73	Proteasome subunit alpha type-1 OS=Rattus norvegicus GN=Psma1 PE=1 SV=2
408	1	UniProt_SwissProt	Q6AYC4	255	39060	24	9	19	7	1.16	Macrophage-capping protein OS=Rattus norvegicus GN=Capg PE=1 SV=1
409	1	UniProt_SwissProt	Q9WVH8	255	52408	17	8	10	5	0.43	Fibulin-5 OS=Rattus norvegicus GN=Fbln5 PE=2 SV=1
410	1	UniProt_SwissProt	P16975	254	35129	18	8	11	7	1.11	SPARC OS=Rattus norvegicus GN=Sparc PE=1 SV=4
411	1	UniProt_SwissProt	D3ZTX0	254	25862	12	7	9	5	1.06	Transmembrane emp24 domain-containing protein 7 OS=Rattus norvegicus GN=Tmed7 PE=1 SV=1
412	1	UniProt_SwissProt	Q4V7C7	254	47783	26	12	21	11	1.38	Actin-related protein 3 OS=Rattus norvegicus GN=Actr3 PE=1 SV=1
413	1	UniProt_SwissProt	P62083	251	22113	23	12	18	9	3.54	40S ribosomal protein S7 OS=Rattus norvegicus GN=Rps7 PE=1 SV=1
414	1	UniProt_SwissProt	Q9QWN8	251	272151	165	9	127	8	0.12	Spectrin beta chain, non-erythrocytic 2 OS=Rattus norvegicus GN=Sptbn2 PE=1 SV=2
415	1	UniProt_SwissProt	P0C219	250	99018	59	8	41	8	0.36	Sarcolemmal membrane-associated protein OS=Rattus norvegicus GN=Slmap PE=1 SV=1
416	1	UniProt_SwissProt	Q6MG61	250	27306	20	6	15	6	1.27	Chloride intracellular channel protein 1 OS=Rattus norvegicus GN=Clic1 PE=1 SV=1
417	1	UniProt_SwissProt	Q6QD51	249	108023	71	10	47	9	0.37	Coiled-coil domain-containing protein 80 OS=Rattus norvegicus GN=Ccdc80 PE=1 SV=1
418	1	UniProt_SwissProt	Q68FX0	249	42612	24	9	21	8	1.02	Isocitrate dehydrogenase [NAD] subunit beta, mitochondrial OS=Rattus norvegicus GN=Idh3B PE=2 SV=1
419	1	UniProt_SwissProt	Q9HB97	249	42322	31	6	20	6	0.7	Alpha-parvin OS=Rattus norvegicus GN=Parva PE=1 SV=2
420	1	UniProt_SwissProt	Q9EQ76	247	60606	23	9	18	8	0.64	Dimethylaniline monooxygenase [N-oxide-forming] 3 OS=Rattus norvegicus GN=Fmo3 PE=1 SV=1
421	1	UniProt_SwissProt	P28494	246	131786	59	11	46	11	0.37	Alpha-mannosidase 2 OS=Rattus norvegicus GN=Man2a1 PE=1 SV=2
422	1	UniProt_SwissProt	P31044	246	20902	13	7	11	7	2.47	Phosphatidylethanolamine-binding protein 1 OS=Rattus norvegicus GN=Pebp1 PE=1 SV=3
423	1	UniProt_SwissProt	Q6PDV7	246	25044	28	9	20	7	1.83	60S ribosomal protein L10 OS=Rattus norvegicus GN=Rpl10 PE=1 SV=3
424	1	UniProt_SwissProt	P16638	245	121471	61	11	39	11	0.41	ATP-citrate synthase OS=Rattus norvegicus GN=Acly PE=1 SV=1
425	1	UniProt_SwissProt	Q6P9U8	244	40051	24	8	20	7	0.93	Eukaryotic translation initiation factor 3 subunit H OS=Rattus norvegicus GN=Eif3h PE=1 SV=1
426	1	UniProt_SwissProt	Q62733	243	50304	41	12	33	9	0.96	Lamina-associated polypeptide 2, isoform beta OS=Rattus norvegicus GN=Tmpo PE=1 SV=3
427	1	UniProt_SwissProt	O35244	243	24860	21	8	14	7	1.85	Peroxiredoxin-6 OS=Rattus norvegicus GN=Prdx6 PE=1 SV=3
428	1	UniProt_SwissProt	P41565	242	43223	21	8	13	6	0.69	Isocitrate dehydrogenase [NAD] subunit gamma 1, mitochondrial OS=Rattus norvegicus GN=Idh3g PE=1 SV=2
429	1	UniProt_SwissProt	P40112	242	23235	10	5	7	3	0.62	Proteasome subunit beta type-3 OS=Rattus norvegicus GN=Psmb3 PE=1 SV=1
430	1	UniProt_SwissProt	O08662	242	233737	61	9	52	9	0.16	Phosphatidylinositol 4-kinase alpha OS=Rattus norvegicus GN=Pi4ka PE=1 SV=1
431	1	UniProt_SwissProt	Q9Z1H9	242	27894	28	9	19	7	1.55	Protein kinase C delta-binding protein OS=Rattus norvegicus GN=Prkcdbp PE=1 SV=1
432	1	UniProt_SwissProt	Q9QWJ9	241	104271	23	4	19	4	0.16	Neuropilin-1 OS=Rattus norvegicus GN=Nrp1 PE=1 SV=1
433	1	UniProt_SwissProt	P07632	241	16073	21	6	13	4	1.5	Superoxide dismutase [Cu-Zn] OS=Rattus norvegicus GN=Sod1 PE=1 SV=2
434	1	UniProt_SwissProt	Q63570	241	47493	32	11	26	10	1.21	26S protease regulatory subunit 6B OS=Rattus norvegicus GN=Psmc4 PE=1 SV=1
435	1	UniProt_SwissProt	P26284	238	43883	51	12	34	11	1.8	Pyruvate dehydrogenase E1 component subunit alpha, somatic form, mitochondrial OS=Rattus norvegicus GN=Pdha1 PE=1 SV=2
436	1	UniProt_SwissProt	Q9EQS0	237	37608	47	10	35	9	1.45	Transaldolase OS=Rattus norvegicus GN=Taldo1 PE=1 SV=2
437	1	UniProt_SwissProt	P61589	237	22110	19	10	13	7	2.84	Transforming protein RhoA OS=Rattus norvegicus GN=Rhoa PE=1 SV=1
438	1	UniProt_SwissProt	P15791	237	60670	33	9	26	8	0.64	Calcium/calmodulin-dependent protein kinase type II subunit delta OS=Rattus norvegicus GN=Camk2d PE=1 SV=1
438	2	UniProt_SwissProt	P11730	79	59685	31	5	21	4	0.29	Calcium/calmodulin-dependent protein kinase type II subunit gamma OS=Rattus norvegicus GN=Camk2g PE=1 SV=1
439	1	UniProt_SwissProt	Q641Y2	237	52927	46	14	29	12	1.52	NADH dehydrogenase [ubiquinone] iron-sulfur protein 2, mitochondrial OS=Rattus norvegicus GN=Ndufs2 PE=1 SV=1
440	1	UniProt_SwissProt	P86252	236	15370	10	6	9	6	3.22	Transcriptional activator protein Pur-alpha (Fragments) OS=Rattus norvegicus GN=Pura PE=1 SV=1
441	1	UniProt_SwissProt	Q9QZK5	236	52210	37	7	25	6	0.54	Serine protease HTRA1 OS=Rattus norvegicus GN=Htra1 PE=2 SV=1
442	1	UniProt_SwissProt	Q75Q39	235	68143	36	8	26	7	0.47	Mitochondrial import receptor subunit TOM70 OS=Rattus norvegicus GN=Tomm70a PE=1 SV=1
443	1	UniProt_SwissProt	Q66HL2	234	57078	26	7	21	7	0.59	Src substrate cortactin OS=Rattus norvegicus GN=Cttn PE=1 SV=1
444	1	UniProt_SwissProt	P22509	232	34315	27	8	23	7	1.15	rRNA 2'-O-methyltransferase fibrillarin OS=Rattus norvegicus GN=Fbl PE=1 SV=2
445	1	UniProt_SwissProt	P60901	232	27838	19	5	13	5	0.95	Proteasome subunit alpha type-6 OS=Rattus norvegicus GN=Psma6 PE=1 SV=1
446	1	UniProt_SwissProt	O35509	232	24588	17	6	15	6	1.48	Ras-related protein Rab-11B OS=Rattus norvegicus GN=Rab11b PE=1 SV=4
447	1	UniProt_SwissProt	P25286	231	97063	40	9	28	7	0.31	V-type proton ATPase 116 kDa subunit a isoform 1 OS=Rattus norvegicus GN=Atp6v0a1 PE=2 SV=1
448	1	UniProt_SwissProt	P35446	231	93336	46	9	33	8	0.38	Spondin-1 OS=Rattus norvegicus GN=Spon1 PE=1 SV=1
449	1	UniProt_SwissProt	Q8K1Q0	231	57166	31	7	23	7	0.59	Glycylpeptide N-tetradecanoyltransferase 1 OS=Rattus norvegicus GN=Nmt1 PE=1 SV=1
450	1	UniProt_SwissProt	F1LMZ8	231	47719	27	11	23	11	1.38	26S proteasome non-ATPase regulatory subunit 11 OS=Rattus norvegicus GN=Psmd11 PE=1 SV=2
451	1	UniProt_SwissProt	Q9QZ86	229	60546	31	8	25	7	0.55	Nucleolar protein 58 OS=Rattus norvegicus GN=Nop58 PE=1 SV=1
452	1	UniProt_SwissProt	Q6VBQ5	229	35866	20	7	12	6	0.87	Myeloid-associated differentiation marker OS=Rattus norvegicus GN=Myadm PE=1 SV=1
453	1	UniProt_SwissProt	Q6TUG0	228	40755	26	5	21	5	0.59	DnaJ homolog subfamily B member 11 OS=Rattus norvegicus GN=Dnajb11 PE=2 SV=1
454	1	UniProt_SwissProt	P13264	228	74831	42	8	30	6	0.35	Glutaminase kidney isoform, mitochondrial OS=Rattus norvegicus GN=Gls PE=1 SV=2
455	1	UniProt_SwissProt	P42346	227	290662	89	6	70	6	0.08	Serine/threonine-protein kinase mTOR OS=Rattus norvegicus GN=Mtor PE=1 SV=1
456	1	UniProt_SwissProt	P62716	226	36123	16	6	13	6	0.87	Serine/threonine-protein phosphatase 2A catalytic subunit beta isoform OS=Rattus norvegicus GN=Ppp2cb PE=2 SV=1
457	1	UniProt_SwissProt	Q00566	226	53186	51	4	31	3	0.24	Methyl-CpG-binding protein 2 OS=Rattus norvegicus GN=Mecp2 PE=1 SV=1
458	1	UniProt_SwissProt	P45479	226	34946	17	8	14	7	1.12	Palmitoyl-protein thioesterase 1 OS=Rattus norvegicus GN=Ppt1 PE=1 SV=1
459	1	UniProt_SwissProt	Q5RJR2	225	40294	28	7	20	7	0.92	Twinfilin-1 OS=Rattus norvegicus GN=Twf1 PE=1 SV=1
460	1	UniProt_SwissProt	P05426	225	30367	58	14	36	13	3.94	60S ribosomal protein L7 OS=Rattus norvegicus GN=Rpl7 PE=1 SV=2
461	1	UniProt_SwissProt	P30009	224	29834	16	8	11	5	0.87	Myristoylated alanine-rich C-kinase substrate OS=Rattus norvegicus GN=Marcks PE=1 SV=2
462	1	UniProt_SwissProt	Q497B0	224	31024	17	6	15	6	1.06	Omega-amidase NIT2 OS=Rattus norvegicus GN=Nit2 PE=1 SV=1
463	1	UniProt_SwissProt	Q9Z270	224	28051	38	9	27	7	1.54	Vesicle-associated membrane protein-associated protein A OS=Rattus norvegicus GN=Vapa PE=1 SV=3
463	2	UniProt_SwissProt	Q9Z269	113	27127	21	4	17	3	0.51	Vesicle-associated membrane protein-associated protein B OS=Rattus norvegicus GN=Vapb PE=1 SV=3
464	1	UniProt_SwissProt	Q6AYK8	223	64576	34	8	27	6	0.42	Eukaryotic translation initiation factor 3 subunit D OS=Rattus norvegicus GN=Eif3d PE=1 SV=1
465	1	UniProt_SwissProt	Q62698	223	55110	23	7	21	7	0.61	Cytoplasmic dynein 1 light intermediate chain 2 OS=Rattus norvegicus GN=Dync1li2 PE=1 SV=1
466	1	UniProt_SwissProt	Q02874	223	39650	19	9	16	8	1.13	Core histone macro-H2A.1 OS=Rattus norvegicus GN=H2afy PE=1 SV=4
467	1	UniProt_SwissProt	P08460	223	35981	11	8	8	6	0.87	Nidogen-1 (Fragment) OS=Rattus norvegicus GN=Nid1 PE=1 SV=2
468	1	UniProt_SwissProt	P62755	222	28834	36	7	27	6	1.47	40S ribosomal protein S6 OS=Rattus norvegicus GN=Rps6 PE=1 SV=1
469	1	UniProt_SwissProt	Q71UF4	221	48132	16	5	10	5	0.48	Histone-binding protein RBBP7 OS=Rattus norvegicus GN=Rbbp7 PE=2 SV=1
470	1	UniProt_SwissProt	Q6P7B0	220	54622	30	10	21	9	0.86	Tryptophan--tRNA ligase, cytoplasmic OS=Rattus norvegicus GN=Wars PE=1 SV=2
471	1	UniProt_SwissProt	Q9R0T3	220	57981	53	8	36	7	0.58	DnaJ homolog subfamily C member 3 OS=Rattus norvegicus GN=Dnajc3 PE=1 SV=3
472	1	UniProt_SwissProt	P38656	219	47919	41	6	34	6	0.6	Lupus La protein homolog OS=Rattus norvegicus GN=Ssb PE=1 SV=1
473	1	UniProt_SwissProt	O88656	219	41829	25	9	20	8	1.05	Actin-related protein 2/3 complex subunit 1B OS=Rattus norvegicus GN=Arpc1b PE=1 SV=3
473	2	UniProt_SwissProt	Q99PD4	57	42143	15	2	14	2	0.19	Actin-related protein 2/3 complex subunit 1A OS=Rattus norvegicus GN=Arpc1a PE=2 SV=1
474	1	UniProt_SwissProt	P14604	218	31895	33	9	20	7	1.27	Enoyl-CoA hydratase, mitochondrial OS=Rattus norvegicus GN=Echs1 PE=1 SV=1
475	1	UniProt_SwissProt	P35704	217	21941	18	8	13	6	1.76	Peroxiredoxin-2 OS=Rattus norvegicus GN=Prdx2 PE=1 SV=3
476	1	UniProt_SwissProt	P62250	217	16549	21	7	13	7	3.76	40S ribosomal protein S16 OS=Rattus norvegicus GN=Rps16 PE=1 SV=2
477	1	UniProt_SwissProt	P62961	217	35709	33	9	23	8	1.31	Nuclease-sensitive element-binding protein 1 OS=Rattus norvegicus GN=Ybx1 PE=2 SV=3
477	2	UniProt_SwissProt	Q62764	84	38828	14	2	11	2	0.21	Y-box-binding protein 3 OS=Rattus norvegicus GN=Ybx3 PE=1 SV=1
478	1	UniProt_SwissProt	P17220	217	26024	18	4	12	3	0.54	Proteasome subunit alpha type-2 OS=Rattus norvegicus GN=Psma2 PE=1 SV=3
479	1	UniProt_SwissProt	Q9Z1Y3	216	100081	34	11	22	9	0.4	Cadherin-2 OS=Rattus norvegicus GN=Cdh2 PE=1 SV=1
479	2	UniProt_SwissProt	Q6TRW4	103	165667	84	3	61	3	0.07	Sister chromatid cohesion protein PDS5 homolog B OS=Rattus norvegicus GN=Pds5b PE=1 SV=2
480	1	UniProt_SwissProt	O35142	216	103342	51	11	40	11	0.5	Coatomer subunit beta' OS=Rattus norvegicus GN=Copb2 PE=1 SV=3
481	1	UniProt_SwissProt	Q5I0D7	216	55684	16	5	12	4	0.31	Xaa-Pro dipeptidase OS=Rattus norvegicus GN=Pepd PE=2 SV=1
482	1	UniProt_SwissProt	P54319	216	88511	18	7	17	7	0.35	Phospholipase A-2-activating protein OS=Rattus norvegicus GN=Plaa PE=1 SV=3
483	1	UniProt_SwissProt	P31399	215	18809	30	11	16	9	6.19	ATP synthase subunit d, mitochondrial OS=Rattus norvegicus GN=Atp5h PE=1 SV=3
484	1	UniProt_SwissProt	Q63569	215	49415	36	7	29	7	0.7	26S protease regulatory subunit 6A OS=Rattus norvegicus GN=Psmc3 PE=2 SV=1
485	1	UniProt_SwissProt	P51886	215	38654	22	10	15	9	1.4	Lumican OS=Rattus norvegicus GN=Lum PE=1 SV=1
486	1	UniProt_SwissProt	Q5U2V4	214	63329	23	6	18	5	0.35	Phospholipase B-like 1 OS=Rattus norvegicus GN=Plbd1 PE=2 SV=1
487	1	UniProt_SwissProt	Q9Z1W6	213	64045	26	6	22	6	0.42	Protein LYRIC OS=Rattus norvegicus GN=Mtdh PE=1 SV=2
488	1	UniProt_SwissProt	P63029	213	19564	19	7	12	5	1.58	Translationally-controlled tumor protein OS=Rattus norvegicus GN=Tpt1 PE=1 SV=1
489	1	UniProt_SwissProt	P02650	213	35788	34	6	25	6	0.88	Apolipoprotein E OS=Rattus norvegicus GN=Apoe PE=1 SV=2
490	1	UniProt_SwissProt	A0JPQ4	212	53767	44	7	29	7	0.63	Tripartite motif-containing protein 72 OS=Rattus norvegicus GN=Trim72 PE=1 SV=1
491	1	UniProt_SwissProt	Q7M0E3	212	18807	26	8	15	6	2.27	Destrin OS=Rattus norvegicus GN=Dstn PE=1 SV=3
492	1	UniProt_SwissProt	Q9R063	210	22507	19	6	15	5	1.28	Peroxiredoxin-5, mitochondrial OS=Rattus norvegicus GN=Prdx5 PE=1 SV=1
493	1	UniProt_SwissProt	Q4KM49	210	59420	51	11	36	10	0.89	Tyrosine--tRNA ligase, cytoplasmic OS=Rattus norvegicus GN=Yars PE=2 SV=3
494	1	UniProt_SwissProt	Q8VII6	209	74583	22	9	18	9	0.58	Choline transporter-like protein 1 OS=Rattus norvegicus GN=Slc44a1 PE=1 SV=1
495	1	UniProt_SwissProt	Q5HZV9	208	41385	17	3	13	3	0.31	Protein phosphatase 1 regulatory subunit 7 OS=Rattus norvegicus GN=Ppp1r7 PE=1 SV=1
496	1	UniProt_SwissProt	Q6PDU7	208	11426	13	6	6	3	1.6	ATP synthase subunit g, mitochondrial OS=Rattus norvegicus GN=Atp5l PE=1 SV=2
497	1	UniProt_SwissProt	P40241	207	25768	10	5	9	4	0.78	CD9 antigen OS=Rattus norvegicus GN=Cd9 PE=1 SV=2
498	1	UniProt_SwissProt	Q566E5	205	59006	37	10	25	9	0.89	KDEL motif-containing protein 2 OS=Rattus norvegicus GN=Kdelc2 PE=2 SV=1
499	1	UniProt_SwissProt	B4F795	205	81326	29	10	24	8	0.52	Choline transporter-like protein 2 OS=Rattus norvegicus GN=Slc44a2 PE=2 SV=1
500	1	UniProt_SwissProt	O08629	205	90667	37	11	27	10	0.52	Transcription intermediary factor 1-beta OS=Rattus norvegicus GN=Trim28 PE=1 SV=2
501	1	UniProt_SwissProt	O08564	204	32375	11	7	8	5	0.78	Lipid phosphate phosphohydrolase 1 OS=Rattus norvegicus GN=Ppap2a PE=1 SV=1
502	1	UniProt_SwissProt	P11762	204	15189	14	8	9	7	4.44	Galectin-1 OS=Rattus norvegicus GN=Lgals1 PE=1 SV=2
503	1	UniProt_SwissProt	O35824	204	46364	22	5	20	5	0.5	DnaJ homolog subfamily A member 2 OS=Rattus norvegicus GN=Dnaja2 PE=1 SV=1
504	1	UniProt_SwissProt	Q5U301	204	96338	40	9	30	9	0.42	A-kinase anchor protein 2 OS=Rattus norvegicus GN=Akap2 PE=1 SV=1
505	1	UniProt_SwissProt	Q9QUL6	204	83170	45	8	33	8	0.44	Vesicle-fusing ATPase OS=Rattus norvegicus GN=Nsf PE=1 SV=1
506	1	UniProt_SwissProt	Q9Z0V6	203	28563	12	7	9	6	1.19	Thioredoxin-dependent peroxide reductase, mitochondrial OS=Rattus norvegicus GN=Prdx3 PE=1 SV=2
507	1	UniProt_SwissProt	P18422	203	28629	25	8	20	7	1.49	Proteasome subunit alpha type-3 OS=Rattus norvegicus GN=Psma3 PE=1 SV=3
508	1	UniProt_SwissProt	P62278	203	17212	27	9	18	8	4.56	40S ribosomal protein S13 OS=Rattus norvegicus GN=Rps13 PE=1 SV=2
509	1	UniProt_SwissProt	Q9JIL3	202	96274	45	8	35	8	0.37	Interleukin enhancer-binding factor 3 OS=Rattus norvegicus GN=Ilf3 PE=1 SV=2
510	1	UniProt_SwissProt	Q63016	201	56551	18	6	12	5	0.4	Large neutral amino acids transporter small subunit 1 OS=Rattus norvegicus GN=Slc7a5 PE=1 SV=2
511	1	UniProt_SwissProt	Q64537	200	28666	10	5	9	5	0.92	Calpain small subunit 1 OS=Rattus norvegicus GN=Capns1 PE=1 SV=3
512	1	UniProt_SwissProt	P26772	200	10895	17	6	12	5	4.31	10 kDa heat shock protein, mitochondrial OS=Rattus norvegicus GN=Hspe1 PE=1 SV=3
513	1	UniProt_SwissProt	P62907	200	24987	21	8	17	8	2.3	60S ribosomal protein L10a OS=Rattus norvegicus GN=Rpl10a PE=1 SV=2
514	1	UniProt_SwissProt	P37397	199	36583	22	9	17	8	1.51	Calponin-3 OS=Rattus norvegicus GN=Cnn3 PE=1 SV=1
515	1	UniProt_SwissProt	B2GV54	199	46021	16	6	12	5	0.63	Neutral cholesterol ester hydrolase 1 OS=Rattus norvegicus GN=Nceh1 PE=2 SV=1
516	1	UniProt_SwissProt	P41350	199	20710	20	10	12	8	3.99	Caveolin-1 OS=Rattus norvegicus GN=Cav1 PE=1 SV=3
516	2	UniProt_SwissProt	P51638	58	17904	7	3	4	3	0.86	Caveolin-3 OS=Rattus norvegicus GN=Cav3 PE=1 SV=1
517	1	UniProt_SwissProt	Q4QQW8	198	65756	26	8	19	8	0.58	Putative phospholipase B-like 2 OS=Rattus norvegicus GN=Plbd2 PE=1 SV=2
518	1	UniProt_SwissProt	P50503	198	41424	33	6	27	6	0.72	Hsc70-interacting protein OS=Rattus norvegicus GN=St13 PE=1 SV=1
519	1	UniProt_SwissProt	P11167	198	54270	21	8	16	5	0.52	Solute carrier family 2, facilitated glucose transporter member 1 OS=Rattus norvegicus GN=Slc2a1 PE=1 SV=1
520	1	UniProt_SwissProt	P55161	198	130093	51	7	43	7	0.23	Nck-associated protein 1 OS=Rattus norvegicus GN=Nckap1 PE=2 SV=1
521	1	UniProt_SwissProt	Q5FVM4	198	55005	55	11	35	10	0.98	Non-POU domain-containing octamer-binding protein OS=Rattus norvegicus GN=Nono PE=1 SV=3
522	1	UniProt_SwissProt	Q66H94	198	63543	26	8	22	8	0.61	Peptidyl-prolyl cis-trans isomerase FKBP9 OS=Rattus norvegicus GN=Fkbp9 PE=2 SV=1
523	1	UniProt_SwissProt	Q6AXQ0	197	38945	13	5	12	5	0.62	SUMO-activating enzyme subunit 1 OS=Rattus norvegicus GN=Sae1 PE=2 SV=1
524	1	UniProt_SwissProt	P33436	196	75242	19	6	16	5	0.29	72 kDa type IV collagenase OS=Rattus norvegicus GN=Mmp2 PE=2 SV=2
525	1	UniProt_SwissProt	Q66H98	195	46415	32	8	23	7	0.76	Serum deprivation-response protein OS=Rattus norvegicus GN=Sdpr PE=1 SV=3
526	1	UniProt_SwissProt	O35987	195	40655	32	5	22	5	0.59	NSFL1 cofactor p47 OS=Rattus norvegicus GN=Nsfl1c PE=1 SV=1
527	1	UniProt_SwissProt	Q06000	194	53619	26	6	19	5	0.42	Lipoprotein lipase OS=Rattus norvegicus GN=Lpl PE=1 SV=1
528	1	UniProt_SwissProt	Q63258	194	125371	36	10	31	9	0.31	Integrin alpha-7 OS=Rattus norvegicus GN=Itga7 PE=1 SV=2
528	2	UniProt_SwissProt	Q00238	106	60902	20	3	14	3	0.2	Intercellular adhesion molecule 1 OS=Rattus norvegicus GN=Icam1 PE=2 SV=1
529	1	UniProt_SwissProt	P62282	194	18590	35	7	22	5	1.71	40S ribosomal protein S11 OS=Rattus norvegicus GN=Rps11 PE=1 SV=3
530	1	UniProt_SwissProt	Q5RJR8	194	35304	39	5	27	5	0.7	Leucine-rich repeat-containing protein 59 OS=Rattus norvegicus GN=Lrrc59 PE=1 SV=1
531	1	UniProt_SwissProt	Q9JID2	193	42285	33	6	22	5	0.56	Guanine nucleotide-binding protein subunit alpha-11 OS=Rattus norvegicus GN=Gna11 PE=2 SV=1
531	2	UniProt_SwissProt	P82471	169	42402	23	9	16	8	1.03	Guanine nucleotide-binding protein G(q) subunit alpha OS=Rattus norvegicus GN=Gnaq PE=2 SV=2
532	1	UniProt_SwissProt	P84100	193	23565	51	9	34	8	2.54	60S ribosomal protein L19 OS=Rattus norvegicus GN=Rpl19 PE=1 SV=1
533	1	UniProt_SwissProt	P34064	192	26545	8	3	7	2	0.32	Proteasome subunit alpha type-5 OS=Rattus norvegicus GN=Psma5 PE=1 SV=1
534	1	UniProt_SwissProt	Q5FVI6	192	44044	28	5	20	4	0.41	V-type proton ATPase subunit C 1 OS=Rattus norvegicus GN=Atp6v1c1 PE=2 SV=1
535	1	UniProt_SwissProt	O70156	192	42377	15	4	13	4	0.43	Oxidized low-density lipoprotein receptor 1 OS=Rattus norvegicus GN=Olr1 PE=2 SV=1
536	1	UniProt_SwissProt	Q5U367	192	85577	32	9	24	9	0.49	Procollagen-lysine,2-oxoglutarate 5-dioxygenase 3 OS=Rattus norvegicus GN=Plod3 PE=2 SV=1
537	1	UniProt_SwissProt	B5DEH2	192	37915	29	12	22	11	1.96	Erlin-2 OS=Rattus norvegicus GN=Erlin2 PE=1 SV=1
538	1	UniProt_SwissProt	P07483	192	14766	16	8	10	4	1.71	Fatty acid-binding protein, heart OS=Rattus norvegicus GN=Fabp3 PE=1 SV=2
539	1	UniProt_SwissProt	P97700	191	34393	33	13	23	12	2.69	Mitochondrial 2-oxoglutarate/malate carrier protein OS=Rattus norvegicus GN=Slc25a11 PE=1 SV=3
540	1	UniProt_SwissProt	Q641X8	189	52587	26	6	20	6	0.54	Eukaryotic translation initiation factor 3 subunit E OS=Rattus norvegicus GN=Eif3e PE=2 SV=1
541	1	UniProt_SwissProt	Q62847	189	79097	29	6	23	6	0.33	Gamma-adducin OS=Rattus norvegicus GN=Add3 PE=1 SV=2
542	1	UniProt_SwissProt	P11661	189	68971	11	5	7	4	0.24	NADH-ubiquinone oxidoreductase chain 5 OS=Rattus norvegicus GN=Mtnd5 PE=3 SV=3
543	1	UniProt_SwissProt	B2GUZ5	189	33060	17	8	11	8	1.47	F-actin-capping protein subunit alpha-1 OS=Rattus norvegicus GN=Capza1 PE=1 SV=1
543	2	UniProt_SwissProt	Q3T1K5	148	33118	18	6	13	6	0.97	F-actin-capping protein subunit alpha-2 OS=Rattus norvegicus GN=Capza2 PE=1 SV=1
544	1	UniProt_SwissProt	P80067	187	53000	15	7	13	7	0.64	Dipeptidyl peptidase 1 OS=Rattus norvegicus GN=Ctsc PE=1 SV=3
545	1	UniProt_SwissProt	Q5XHY5	187	81437	52	7	39	7	0.38	Threonine--tRNA ligase, cytoplasmic OS=Rattus norvegicus GN=Tars PE=1 SV=1
546	1	UniProt_SwissProt	P18421	186	26690	27	4	18	3	0.52	Proteasome subunit beta type-1 OS=Rattus norvegicus GN=Psmb1 PE=1 SV=3
547	1	UniProt_SwissProt	Q3T1J1	186	17049	15	5	11	4	1.37	Eukaryotic translation initiation factor 5A-1 OS=Rattus norvegicus GN=Eif5a PE=1 SV=3
548	1	UniProt_SwissProt	P63159	185	25049	22	6	18	5	1.1	High mobility group protein B1 OS=Rattus norvegicus GN=Hmgb1 PE=1 SV=2
549	1	UniProt_SwissProt	O88453	184	104960	83	7	64	7	0.29	Scaffold attachment factor B1 OS=Rattus norvegicus GN=Safb PE=1 SV=2
549	2	UniProt_SwissProt	P13413	111	21882	42	3	26	3	0.66	Troponin I, slow skeletal muscle OS=Rattus norvegicus GN=Tnni1 PE=1 SV=2
549	3	UniProt_SwissProt	A0JPQ9	50	45017	12	3	9	3	0.28	Chitinase domain-containing protein 1 OS=Rattus norvegicus GN=Chid1 PE=2 SV=2
549	4	UniProt_SwissProt	P06882	50	311463	39	2	33	2	0.02	Thyroglobulin OS=Rattus norvegicus GN=Tg PE=1 SV=4
550	1	UniProt_SwissProt	P97521	183	33474	29	9	20	9	1.73	Mitochondrial carnitine/acylcarnitine carrier protein OS=Rattus norvegicus GN=Slc25a20 PE=1 SV=1
551	1	UniProt_SwissProt	P24050	183	23035	27	6	16	4	0.9	40S ribosomal protein S5 OS=Rattus norvegicus GN=Rps5 PE=1 SV=3
552	1	UniProt_SwissProt	P52873	182	130436	61	9	49	9	0.3	Pyruvate carboxylase, mitochondrial OS=Rattus norvegicus GN=Pc PE=1 SV=2
553	1	UniProt_SwissProt	P35053	182	62721	28	8	22	7	0.52	Glypican-1 OS=Rattus norvegicus GN=Gpc1 PE=1 SV=1
554	1	UniProt_SwissProt	P98166	181	100299	25	4	21	4	0.16	Very low-density lipoprotein receptor OS=Rattus norvegicus GN=Vldlr PE=2 SV=1
555	1	UniProt_SwissProt	P05982	181	30984	14	8	11	6	1.06	NAD(P)H dehydrogenase [quinone] 1 OS=Rattus norvegicus GN=Nqo1 PE=1 SV=4
556	1	UniProt_SwissProt	P12711	181	40348	21	7	19	7	0.92	Alcohol dehydrogenase class-3 OS=Rattus norvegicus GN=Adh5 PE=1 SV=2
557	1	UniProt_SwissProt	P17074	180	16076	26	10	17	9	6.85	40S ribosomal protein S19 OS=Rattus norvegicus GN=Rps19 PE=2 SV=3
558	1	UniProt_SwissProt	B0BNE5	180	31971	15	8	12	7	1.27	S-formylglutathione hydrolase OS=Rattus norvegicus GN=Esd PE=2 SV=1
559	1	UniProt_SwissProt	B2GUV7	179	138001	70	6	57	6	0.18	Eukaryotic translation initiation factor 5B OS=Rattus norvegicus GN=Eif5b PE=1 SV=1
560	1	UniProt_SwissProt	F1LNJ2	179	246373	72	12	60	12	0.2	U5 small nuclear ribonucleoprotein 200 kDa helicase OS=Rattus norvegicus GN=Snrnp200 PE=1 SV=1
561	1	UniProt_SwissProt	P62243	178	24475	16	6	14	6	1.5	40S ribosomal protein S8 OS=Rattus norvegicus GN=Rps8 PE=1 SV=2
562	1	UniProt_SwissProt	Q68A21	178	33512	24	6	20	6	0.95	Transcriptional activator protein Pur-beta OS=Rattus norvegicus GN=Purb PE=1 SV=3
563	1	UniProt_SwissProt	P62271	176	17708	27	7	21	7	3.29	40S ribosomal protein S18 OS=Rattus norvegicus GN=Rps18 PE=1 SV=3
564	1	UniProt_SwissProt	B0BNA7	176	36837	13	5	11	5	0.66	Eukaryotic translation initiation factor 3 subunit I OS=Rattus norvegicus GN=Eif3i PE=2 SV=1
565	1	UniProt_SwissProt	Q920J4	175	32628	11	7	10	7	1.23	Thioredoxin-like protein 1 OS=Rattus norvegicus GN=Txnl1 PE=1 SV=3
566	1	UniProt_SwissProt	Q62703	175	37410	14	5	11	5	0.65	Reticulocalbin-2 OS=Rattus norvegicus GN=Rcn2 PE=1 SV=2
567	1	UniProt_SwissProt	Q9JLZ1	174	38111	22	6	16	6	0.81	Glutaredoxin-3 OS=Rattus norvegicus GN=Glrx3 PE=1 SV=2
568	1	UniProt_SwissProt	Q9JMJ4	174	55661	23	7	16	6	0.5	Pre-mRNA-processing factor 19 OS=Rattus norvegicus GN=Prpf19 PE=1 SV=2
569	1	UniProt_SwissProt	Q5FVC7	174	88258	44	5	37	5	0.24	Arf-GAP with coiled-coil, ANK repeat and PH domain-containing protein 2 OS=Rattus norvegicus GN=Acap2 PE=1 SV=1
570	1	UniProt_SwissProt	P00762	173	26627	4	4	1	1	0.15	Anionic trypsin-1 OS=Rattus norvegicus GN=Prss1 PE=1 SV=1
571	1	UniProt_SwissProt	P23358	173	18006	14	5	10	5	1.79	60S ribosomal protein L12 OS=Rattus norvegicus GN=Rpl12 PE=2 SV=1
572	1	UniProt_SwissProt	P97608	172	139002	44	6	36	5	0.15	5-oxoprolinase OS=Rattus norvegicus GN=Oplah PE=1 SV=2
573	1	UniProt_SwissProt	Q8CG45	171	41105	20	5	15	4	0.44	Aflatoxin B1 aldehyde reductase member 2 OS=Rattus norvegicus GN=Akr7a2 PE=1 SV=2
574	1	UniProt_SwissProt	Q9R0L4	171	141238	43	4	34	4	0.11	Cullin-associated NEDD8-dissociated protein 2 OS=Rattus norvegicus GN=Cand2 PE=1 SV=1
575	1	UniProt_SwissProt	P32198	170	88810	49	11	37	9	0.53	Carnitine O-palmitoyltransferase 1, liver isoform OS=Rattus norvegicus GN=Cpt1a PE=1 SV=2
576	1	UniProt_SwissProt	Q01728	170	108914	31	5	27	5	0.19	Sodium/calcium exchanger 1 OS=Rattus norvegicus GN=Slc8a1 PE=1 SV=3
577	1	UniProt_SwissProt	P07340	169	35578	36	8	22	6	0.88	Sodium/potassium-transporting ATPase subunit beta-1 OS=Rattus norvegicus GN=Atp1b1 PE=1 SV=1
578	1	UniProt_SwissProt	Q4FZT0	168	38504	25	4	20	4	0.48	Stomatin-like protein 2, mitochondrial OS=Rattus norvegicus GN=Stoml2 PE=1 SV=1
579	1	UniProt_SwissProt	Q8VBU2	167	41095	12	7	10	6	0.73	Protein NDRG2 OS=Rattus norvegicus GN=Ndrg2 PE=1 SV=1
580	1	UniProt_SwissProt	Q9R1E9	167	39954	15	6	11	6	0.76	Connective tissue growth factor OS=Rattus norvegicus GN=Ctgf PE=2 SV=1
581	1	UniProt_SwissProt	P07872	166	75030	33	6	28	6	0.35	Peroxisomal acyl-coenzyme A oxidase 1 OS=Rattus norvegicus GN=Acox1 PE=1 SV=1
582	1	UniProt_SwissProt	Q505J8	166	57798	34	5	25	5	0.38	Phenylalanine--tRNA ligase alpha subunit OS=Rattus norvegicus GN=Farsa PE=1 SV=1
583	1	UniProt_SwissProt	P04644	166	15557	14	6	10	5	3.14	40S ribosomal protein S17 OS=Rattus norvegicus GN=Rps17 PE=1 SV=3
584	1	UniProt_SwissProt	Q63377	166	32151	12	5	12	5	0.79	Sodium/potassium-transporting ATPase subunit beta-3 OS=Rattus norvegicus GN=Atp1b3 PE=2 SV=1
585	1	UniProt_SwissProt	Q8CFN2	166	21587	19	7	10	5	1.37	Cell division control protein 42 homolog OS=Rattus norvegicus GN=Cdc42 PE=1 SV=2
586	1	UniProt_SwissProt	P49088	165	64776	35	7	24	6	0.42	Asparagine synthetase [glutamine-hydrolyzing] OS=Rattus norvegicus GN=Asns PE=2 SV=3
587	1	UniProt_SwissProt	Q5I0C3	165	79564	57	8	45	8	0.46	Methylcrotonoyl-CoA carboxylase subunit alpha, mitochondrial OS=Rattus norvegicus GN=Mccc1 PE=1 SV=1
588	1	UniProt_SwissProt	Q924C3	165	104929	27	8	23	8	0.33	Ectonucleotide pyrophosphatase/phosphodiesterase family member 1 OS=Rattus norvegicus GN=Enpp1 PE=1 SV=2
589	1	UniProt_SwissProt	Q9ERE6	164	117896	54	7	50	7	0.25	Myosin phosphatase Rho-interacting protein OS=Rattus norvegicus GN=Mprip PE=1 SV=1
590	1	UniProt_SwissProt	Q5U2Q7	163	49228	28	6	23	6	0.58	Eukaryotic peptide chain release factor subunit 1 OS=Rattus norvegicus GN=Etf1 PE=2 SV=3
591	1	UniProt_SwissProt	Q6MG08	163	95649	46	4	35	4	0.17	ATP-binding cassette sub-family F member 1 OS=Rattus norvegicus GN=Abcf1 PE=1 SV=1
591	2	UniProt_SwissProt	P40615	77	57036	27	7	24	7	0.59	H/ACA ribonucleoprotein complex subunit 4 OS=Rattus norvegicus GN=Dkc1 PE=1 SV=4
591	3	UniProt_SwissProt	P05943	62	11182	4	2	3	2	0.91	Protein S100-A10 OS=Rattus norvegicus GN=S100a10 PE=1 SV=2
592	1	UniProt_SwissProt	P21708	162	43395	22	7	17	7	0.83	Mitogen-activated protein kinase 3 OS=Rattus norvegicus GN=Mapk3 PE=1 SV=5
592	2	UniProt_SwissProt	P63086	151	41648	22	4	18	4	0.43	Mitogen-activated protein kinase 1 OS=Rattus norvegicus GN=Mapk1 PE=1 SV=3
593	1	UniProt_SwissProt	Q9ER24	162	54320	27	3	18	3	0.23	Ataxin-10 OS=Rattus norvegicus GN=Atxn10 PE=1 SV=1
594	1	UniProt_SwissProt	Q64591	161	36395	28	5	17	4	0.51	2,4-dienoyl-CoA reductase, mitochondrial OS=Rattus norvegicus GN=Decr1 PE=1 SV=2
595	1	UniProt_SwissProt	D3Z8L7	161	24065	13	4	12	4	0.86	Ras-related protein R-Ras OS=Rattus norvegicus GN=Rras PE=1 SV=1
596	1	UniProt_SwissProt	Q62908	161	21838	13	3	9	3	0.66	Cysteine and glycine-rich protein 2 OS=Rattus norvegicus GN=Csrp2 PE=2 SV=3
597	1	UniProt_SwissProt	Q80W92	160	89095	24	5	16	5	0.24	Protein VAC14 homolog OS=Rattus norvegicus GN=Vac14 PE=1 SV=1
598	1	UniProt_SwissProt	G3V7P1	160	31282	18	2	14	2	0.27	Syntaxin-12 OS=Rattus norvegicus GN=Stx12 PE=1 SV=1
599	1	UniProt_SwissProt	Q99PF5	159	74466	17	7	14	7	0.43	Far upstream element-binding protein 2 OS=Rattus norvegicus GN=Khsrp PE=1 SV=1
599	2	UniProt_SwissProt	Q32PX7	119	67326	20	6	15	6	0.4	Far upstream element-binding protein 1 OS=Rattus norvegicus GN=Fubp1 PE=1 SV=1
600	1	UniProt_SwissProt	P37285	159	64161	38	5	28	4	0.26	Kinesin light chain 1 OS=Rattus norvegicus GN=Klc1 PE=1 SV=2
600	2	UniProt_SwissProt	Q5PQM2	107	69378	32	2	22	2	0.11	Kinesin light chain 4 OS=Rattus norvegicus GN=Klc4 PE=1 SV=1
601	1	UniProt_SwissProt	P97834	158	53964	27	7	21	6	0.52	COP9 signalosome complex subunit 1 OS=Rattus norvegicus GN=Gps1 PE=1 SV=1
602	1	UniProt_SwissProt	P29419	158	8249	20	7	13	5	7.84	ATP synthase subunit e, mitochondrial OS=Rattus norvegicus GN=Atp5i PE=1 SV=3
603	1	UniProt_SwissProt	Q00918	158	194914	40	11	30	10	0.21	Latent-transforming growth factor beta-binding protein 1 OS=Rattus norvegicus GN=Ltbp1 PE=1 SV=1
604	1	UniProt_SwissProt	Q5XIU9	158	23503	15	4	11	4	0.88	Membrane-associated progesterone receptor component 2 OS=Rattus norvegicus GN=Pgrmc2 PE=1 SV=1
604	2	UniProt_SwissProt	P70580	117	21699	14	4	11	4	0.99	Membrane-associated progesterone receptor component 1 OS=Rattus norvegicus GN=Pgrmc1 PE=1 SV=3
605	1	UniProt_SwissProt	P22734	158	29806	16	7	15	6	1.4	Catechol O-methyltransferase OS=Rattus norvegicus GN=Comt PE=1 SV=2
606	1	UniProt_SwissProt	P85971	157	27445	10	4	7	4	0.72	6-phosphogluconolactonase OS=Rattus norvegicus GN=Pgls PE=1 SV=1
607	1	UniProt_SwissProt	Q9Z0W7	157	28843	16	6	13	5	0.91	Chloride intracellular channel protein 4 OS=Rattus norvegicus GN=Clic4 PE=1 SV=3
608	1	UniProt_SwissProt	Q5XIC0	156	43336	22	5	16	5	0.54	Enoyl-CoA delta isomerase 2, mitochondrial OS=Rattus norvegicus GN=Eci2 PE=1 SV=1
609	1	UniProt_SwissProt	Q80W89	156	15129	5	3	4	2	0.63	NADH dehydrogenase [ubiquinone] 1 alpha subcomplex subunit 11 OS=Rattus norvegicus GN=Ndufa11 PE=2 SV=1
610	1	UniProt_SwissProt	P30349	156	69759	32	7	27	6	0.38	Leukotriene A-4 hydrolase OS=Rattus norvegicus GN=Lta4h PE=2 SV=2
611	1	UniProt_SwissProt	O35115	156	34060	18	4	17	4	0.55	Four and a half LIM domains protein 2 OS=Rattus norvegicus GN=Fhl2 PE=1 SV=1
612	1	UniProt_SwissProt	P47727	155	30844	20	10	17	10	2.36	Carbonyl reductase [NADPH] 1 OS=Rattus norvegicus GN=Cbr1 PE=1 SV=2
613	1	UniProt_SwissProt	Q5HZY0	155	56702	28	3	24	3	0.22	UBX domain-containing protein 4 OS=Rattus norvegicus GN=Ubxn4 PE=1 SV=1
614	1	UniProt_SwissProt	Q3B8Q1	155	86540	43	5	39	5	0.24	Nucleolar RNA helicase 2 OS=Rattus norvegicus GN=Ddx21 PE=2 SV=1
615	1	UniProt_SwissProt	Q4FZY0	155	26743	23	5	16	5	1.01	EF-hand domain-containing protein D2 OS=Rattus norvegicus GN=Efhd2 PE=1 SV=1
616	1	UniProt_SwissProt	P17077	154	21994	31	7	22	7	2.26	60S ribosomal protein L9 OS=Rattus norvegicus GN=Rpl9 PE=1 SV=1
617	1	UniProt_SwissProt	P63322	154	23709	20	6	14	5	1.19	Ras-related protein Ral-A OS=Rattus norvegicus GN=Rala PE=1 SV=1
618	1	UniProt_SwissProt	P55053	153	15335	14	3	12	3	1.06	Fatty acid-binding protein, epidermal OS=Rattus norvegicus GN=Fabp5 PE=1 SV=3
619	1	UniProt_SwissProt	B2RZ78	153	20627	13	7	10	7	2.52	Vacuolar protein sorting-associated protein 29 OS=Rattus norvegicus GN=Vps29 PE=1 SV=2
620	1	UniProt_SwissProt	Q07803	153	84089	31	8	27	8	0.43	Elongation factor G, mitochondrial OS=Rattus norvegicus GN=Gfm1 PE=1 SV=2
621	1	UniProt_SwissProt	Q99PD6	153	51686	10	3	8	3	0.24	Transforming growth factor beta-1-induced transcript 1 protein OS=Rattus norvegicus GN=Tgfb1i1 PE=1 SV=2
622	1	UniProt_SwissProt	P12749	153	17267	25	8	19	8	4.51	60S ribosomal protein L26 OS=Rattus norvegicus GN=Rpl26 PE=1 SV=1
623	1	UniProt_SwissProt	P84817	152	17041	15	4	12	3	0.91	Mitochondrial fission 1 protein OS=Rattus norvegicus GN=Fis1 PE=1 SV=1
624	1	UniProt_SwissProt	P83732	152	17882	24	7	16	6	2.46	60S ribosomal protein L24 OS=Rattus norvegicus GN=Rpl24 PE=2 SV=1
625	1	UniProt_SwissProt	Q9Z1Z9	152	50964	25	5	19	5	0.45	PDZ and LIM domain protein 7 OS=Rattus norvegicus GN=Pdlim7 PE=1 SV=1
626	1	UniProt_SwissProt	O54975	152	70354	31	5	23	5	0.31	Xaa-Pro aminopeptidase 1 OS=Rattus norvegicus GN=Xpnpep1 PE=1 SV=1
627	1	UniProt_SwissProt	Q66HG5	152	76620	28	7	19	7	0.41	Transmembrane 9 superfamily member 2 OS=Rattus norvegicus GN=Tm9sf2 PE=2 SV=1
627	2	UniProt_SwissProt	Q4KLL4	83	75424	17	3	15	3	0.16	Transmembrane 9 superfamily member 4 OS=Rattus norvegicus GN=Tm9sf4 PE=2 SV=1
628	1	UniProt_SwissProt	Q6AYB5	152	55953	39	5	31	5	0.4	Signal recognition particle 54 kDa protein OS=Rattus norvegicus GN=Srp54 PE=2 SV=1
629	1	UniProt_SwissProt	Q10728	151	115669	82	6	67	6	0.22	Protein phosphatase 1 regulatory subunit 12A OS=Rattus norvegicus GN=Ppp1r12a PE=1 SV=2
630	1	UniProt_SwissProt	P24049	151	21611	27	6	20	4	0.99	60S ribosomal protein L17 OS=Rattus norvegicus GN=Rpl17 PE=2 SV=3
631	1	UniProt_SwissProt	Q9QZA6	150	29192	16	4	11	3	0.47	CD151 antigen OS=Rattus norvegicus GN=Cd151 PE=1 SV=2
632	1	UniProt_SwissProt	P62752	150	17684	20	5	14	5	1.85	60S ribosomal protein L23a OS=Rattus norvegicus GN=Rpl23a PE=2 SV=1
633	1	UniProt_SwissProt	P19234	150	27703	8	4	8	4	0.71	NADH dehydrogenase [ubiquinone] flavoprotein 2, mitochondrial OS=Rattus norvegicus GN=Ndufv2 PE=1 SV=2
634	1	UniProt_SwissProt	P63326	149	18904	34	7	21	5	1.67	40S ribosomal protein S10 OS=Rattus norvegicus GN=Rps10 PE=2 SV=1
635	1	UniProt_SwissProt	P06238	149	165107	45	5	34	5	0.12	Alpha-2-macroglobulin OS=Rattus norvegicus GN=A2m PE=2 SV=2
635	2	UniProt_SwissProt	P14046	55	165038	30	2	21	2	0.05	Alpha-1-inhibitor 3 OS=Rattus norvegicus GN=A1i3 PE=1 SV=1
636	1	UniProt_SwissProt	Q5XIJ4	149	31512	17	3	16	3	0.43	Protein FAM210A OS=Rattus norvegicus GN=Fam210a PE=2 SV=1
637	1	UniProt_SwissProt	Q5XI83	148	107395	48	8	37	7	0.33	UPF0505 protein C16orf62 homolog OS=Rattus norvegicus PE=2 SV=1
638	1	UniProt_SwissProt	Q68FT1	148	35295	21	5	16	4	0.53	Ubiquinone biosynthesis protein COQ9, mitochondrial OS=Rattus norvegicus GN=Coq9 PE=1 SV=2
639	1	UniProt_SwissProt	P97541	148	17551	10	7	6	5	1.87	Heat shock protein beta-6 OS=Rattus norvegicus GN=Hspb6 PE=1 SV=1
640	1	UniProt_SwissProt	Q9WVE9	148	137185	60	5	51	5	0.15	Intersectin-1 OS=Rattus norvegicus GN=Itsn1 PE=1 SV=1
641	1	UniProt_SwissProt	P85845	147	55198	15	5	13	5	0.41	Fascin OS=Rattus norvegicus GN=Fscn1 PE=1 SV=2
642	1	UniProt_SwissProt	B5DF89	147	89446	50	5	38	5	0.24	Cullin-3 OS=Rattus norvegicus GN=Cul3 PE=1 SV=2
643	1	UniProt_SwissProt	Q07984	147	19196	9	5	7	4	1.16	Translocon-associated protein subunit delta OS=Rattus norvegicus GN=Ssr4 PE=2 SV=1
644	1	UniProt_SwissProt	Q6JE36	147	43383	15	4	10	4	0.41	Protein NDRG1 OS=Rattus norvegicus GN=Ndrg1 PE=1 SV=1
645	1	UniProt_SwissProt	P62914	147	20468	30	5	22	4	1.48	60S ribosomal protein L11 OS=Rattus norvegicus GN=Rpl11 PE=1 SV=2
646	1	UniProt_SwissProt	P62919	146	28235	30	7	26	6	1.21	60S ribosomal protein L8 OS=Rattus norvegicus GN=Rpl8 PE=2 SV=2
647	1	UniProt_SwissProt	P26376	146	15133	2	2	2	2	0.63	Interferon-induced transmembrane protein 3 OS=Rattus norvegicus GN=ifitm3 PE=2 SV=1
648	1	UniProt_SwissProt	Q99MZ8	146	30351	19	9	14	8	1.68	LIM and SH3 domain protein 1 OS=Rattus norvegicus GN=Lasp1 PE=1 SV=1
649	1	UniProt_SwissProt	P43278	146	20872	26	5	18	4	1.43	Histone H1.0 OS=Rattus norvegicus GN=H1f0 PE=2 SV=2
650	1	UniProt_SwissProt	P20611	145	48745	17	7	15	7	0.72	Lysosomal acid phosphatase OS=Rattus norvegicus GN=Acp2 PE=1 SV=1
651	1	UniProt_SwissProt	P62718	144	21004	33	7	21	5	1.42	60S ribosomal protein L18a OS=Rattus norvegicus GN=Rpl18a PE=2 SV=1
652	1	UniProt_SwissProt	O08619	144	83120	25	6	19	5	0.26	Coagulation factor XIII A chain OS=Rattus norvegicus GN=F13a1 PE=2 SV=3
653	1	UniProt_SwissProt	O35264	144	25736	5	3	4	2	0.34	Platelet-activating factor acetylhydrolase IB subunit beta OS=Rattus norvegicus GN=Pafah1b2 PE=1 SV=1
654	1	UniProt_SwissProt	P27867	144	38780	17	6	15	5	0.62	Sorbitol dehydrogenase OS=Rattus norvegicus GN=Sord PE=1 SV=4
655	1	UniProt_SwissProt	Q4QQV3	143	18044	19	8	14	7	3.18	Protein FAM162A OS=Rattus norvegicus GN=Fam162a PE=2 SV=1
656	1	UniProt_SwissProt	P10888	142	19559	22	6	18	5	2.12	Cytochrome c oxidase subunit 4 isoform 1, mitochondrial OS=Rattus norvegicus GN=Cox4i1 PE=1 SV=1
657	1	UniProt_SwissProt	P42676	141	80944	39	3	26	3	0.15	Neurolysin, mitochondrial OS=Rattus norvegicus GN=Nln PE=1 SV=1
658	1	UniProt_SwissProt	P11232	141	12008	9	4	6	3	1.49	Thioredoxin OS=Rattus norvegicus GN=Txn PE=1 SV=2
659	1	UniProt_SwissProt	P0C0S7	141	13545	15	6	10	5	2.87	Histone H2A.Z OS=Rattus norvegicus GN=H2afz PE=1 SV=2
659	2	UniProt_SwissProt	A9UMV8	140	14037	20	8	12	5	2.71	Histone H2A.J OS=Rattus norvegicus GN=H2afj PE=2 SV=1
659	3	UniProt_SwissProt	P54290	111	124885	26	5	20	5	0.16	Voltage-dependent calcium channel subunit alpha-2/delta-1 OS=Rattus norvegicus GN=Cacna2d1 PE=1 SV=1
660	1	UniProt_SwissProt	P61212	141	20513	12	4	9	3	0.72	ADP-ribosylation factor-like protein 1 OS=Rattus norvegicus GN=Arl1 PE=1 SV=1
661	1	UniProt_SwissProt	P46844	140	33716	19	6	13	6	0.95	Biliverdin reductase A OS=Rattus norvegicus GN=Blvra PE=1 SV=1
662	1	UniProt_SwissProt	P61354	140	15788	21	8	13	6	4.13	60S ribosomal protein L27 OS=Rattus norvegicus GN=Rpl27 PE=2 SV=2
663	1	UniProt_SwissProt	P01026	140	187825	50	7	39	6	0.13	Complement C3 OS=Rattus norvegicus GN=C3 PE=1 SV=3
664	1	UniProt_SwissProt	P34067	140	29349	12	4	11	3	0.47	Proteasome subunit beta type-4 OS=Rattus norvegicus GN=Psmb4 PE=1 SV=2
665	1	UniProt_SwissProt	Q9JHL4	140	48925	26	2	20	2	0.17	Drebrin-like protein OS=Rattus norvegicus GN=Dbnl PE=1 SV=1
666	1	UniProt_SwissProt	Q9JJW3	139	6460	4	3	3	3	4.16	Up-regulated during skeletal muscle growth protein 5 OS=Rattus norvegicus GN=Usmg5 PE=1 SV=1
667	1	UniProt_SwissProt	P63025	138	11587	10	3	9	3	1.58	Vesicle-associated membrane protein 3 OS=Rattus norvegicus GN=Vamp3 PE=1 SV=1
668	1	UniProt_SwissProt	O35217	138	55239	16	3	14	3	0.23	Multiple inositol polyphosphate phosphatase 1 OS=Rattus norvegicus GN=Minpp1 PE=1 SV=3
669	1	UniProt_SwissProt	P04166	138	16312	8	2	8	2	0.57	Cytochrome b5 type B OS=Rattus norvegicus GN=Cyb5b PE=1 SV=2
670	1	UniProt_SwissProt	Q3T1I4	138	46323	21	5	17	5	0.5	Protein PRRC1 OS=Rattus norvegicus GN=Prrc1 PE=2 SV=1
671	1	UniProt_SwissProt	Q2PS20	137	74384	35	5	33	5	0.29	Junctophilin-2 OS=Rattus norvegicus GN=Jph2 PE=1 SV=1
672	1	UniProt_SwissProt	Q10739	137	66323	32	5	28	5	0.33	Matrix metalloproteinase-14 OS=Rattus norvegicus GN=Mmp14 PE=2 SV=2
673	1	UniProt_SwissProt	P20595	137	71210	24	4	20	4	0.24	Guanylate cyclase soluble subunit beta-1 OS=Rattus norvegicus GN=Gucy1b3 PE=1 SV=2
674	1	UniProt_SwissProt	Q6EV70	137	45410	7	2	6	2	0.18	GDP-fucose protein O-fucosyltransferase 1 OS=Rattus norvegicus GN=Pofut1 PE=2 SV=1
675	1	UniProt_SwissProt	Q6MG49	137	120450	20	6	15	5	0.17	Large proline-rich protein BAG6 OS=Rattus norvegicus GN=Bag6 PE=1 SV=2
676	1	UniProt_SwissProt	Q921A4	136	21597	15	8	10	6	1.8	Cytoglobin OS=Rattus norvegicus GN=Cygb PE=1 SV=1
677	1	UniProt_SwissProt	B0K020	134	12260	11	5	8	3	1.45	CDGSH iron-sulfur domain-containing protein 1 OS=Rattus norvegicus GN=Cisd1 PE=3 SV=1
678	1	UniProt_SwissProt	Q5M7A4	134	45379	19	3	17	3	0.28	Ubiquitin-like modifier-activating enzyme 5 OS=Rattus norvegicus GN=Uba5 PE=1 SV=1
679	1	UniProt_SwissProt	Q6AYA5	134	31418	3	3	3	3	0.43	Transmembrane protein 106B OS=Rattus norvegicus GN=Tmem106b PE=1 SV=1
680	1	UniProt_SwissProt	Q5U1Y1	134	29540	18	3	14	3	0.46	Ras-related protein Rab-34 OS=Rattus norvegicus GN=Rab34 PE=2 SV=1
681	1	UniProt_SwissProt	Q641W2	134	43318	13	2	10	2	0.19	UPF0160 protein MYG1, mitochondrial OS=Rattus norvegicus GN=Myg1 PE=1 SV=1
682	1	UniProt_SwissProt	P62859	133	7893	8	3	7	3	2.89	40S ribosomal protein S28 OS=Rattus norvegicus GN=Rps28 PE=1 SV=1
683	1	UniProt_SwissProt	Q9Z336	133	12672	3	2	3	2	0.78	Dynein light chain Tctex-type 1 OS=Rattus norvegicus GN=Dynlt1 PE=1 SV=1
684	1	UniProt_SwissProt	Q3ZAV8	133	153870	30	2	26	1	0.02	Enhancer of mRNA-decapping protein 4 OS=Rattus norvegicus GN=Edc4 PE=1 SV=1
685	1	UniProt_SwissProt	Q6UPR8	133	100517	19	4	14	4	0.16	Endoplasmic reticulum metallopeptidase 1 OS=Rattus norvegicus GN=Ermp1 PE=1 SV=1
686	1	UniProt_SwissProt	Q63009	132	41123	18	4	16	3	0.32	Protein arginine N-methyltransferase 1 OS=Rattus norvegicus GN=Prmt1 PE=1 SV=1
687	1	UniProt_SwissProt	O08700	132	65252	30	5	26	5	0.33	Vacuolar protein sorting-associated protein 45 OS=Rattus norvegicus GN=Vps45 PE=1 SV=1
688	1	UniProt_SwissProt	Q6RUV5	132	21835	16	6	11	5	1.77	Ras-related C3 botulinum toxin substrate 1 OS=Rattus norvegicus GN=Rac1 PE=1 SV=1
689	1	UniProt_SwissProt	O70593	132	34307	8	3	8	3	0.39	Small glutamine-rich tetratricopeptide repeat-containing protein alpha OS=Rattus norvegicus GN=Sgta PE=1 SV=1
690	1	UniProt_SwissProt	P37199	132	156387	59	4	40	4	0.1	Nuclear pore complex protein Nup155 OS=Rattus norvegicus GN=Nup155 PE=1 SV=1
691	1	UniProt_SwissProt	Q5I0E7	131	27182	16	5	12	4	0.99	Transmembrane emp24 domain-containing protein 9 OS=Rattus norvegicus GN=Tmed9 PE=1 SV=1
692	1	UniProt_SwissProt	O89046	131	54438	49	7	34	6	0.51	Coronin-1B OS=Rattus norvegicus GN=Coro1b PE=1 SV=1
693	1	UniProt_SwissProt	P29314	131	22635	32	9	24	8	2.72	40S ribosomal protein S9 OS=Rattus norvegicus GN=Rps9 PE=1 SV=4
694	1	UniProt_SwissProt	Q8CHN6	131	64287	38	5	30	5	0.34	Sphingosine-1-phosphate lyase 1 OS=Rattus norvegicus GN=Sgpl1 PE=2 SV=1
695	1	UniProt_SwissProt	Q64361	130	25735	8	3	7	3	0.54	Latexin OS=Rattus norvegicus GN=Lxn PE=1 SV=1
696	1	UniProt_SwissProt	P62850	130	15413	28	5	17	3	1.6	40S ribosomal protein S24 OS=Rattus norvegicus GN=Rps24 PE=2 SV=1
697	1	UniProt_SwissProt	O35854	130	44817	27	6	21	6	0.65	Branched-chain-amino-acid aminotransferase, mitochondrial OS=Rattus norvegicus GN=Bcat2 PE=1 SV=1
698	1	UniProt_SwissProt	P27321	130	77551	22	3	18	3	0.16	Calpastatin OS=Rattus norvegicus GN=Cast PE=1 SV=3
699	1	UniProt_SwissProt	Q9JI03	130	184558	41	2	38	2	0.04	Collagen alpha-1(V) chain OS=Rattus norvegicus GN=Col5a1 PE=1 SV=1
700	1	UniProt_SwissProt	P14841	130	15655	5	2	5	2	0.6	Cystatin-C OS=Rattus norvegicus GN=Cst3 PE=1 SV=2
701	1	UniProt_SwissProt	P97829	130	33487	13	4	10	3	0.4	Leukocyte surface antigen CD47 OS=Rattus norvegicus GN=Cd47 PE=1 SV=1
702	1	UniProt_SwissProt	P21913	130	32607	39	4	23	4	0.58	Succinate dehydrogenase [ubiquinone] iron-sulfur subunit, mitochondrial OS=Rattus norvegicus GN=Sdhb PE=2 SV=2
703	1	UniProt_SwissProt	P62845	130	17029	19	5	12	3	0.92	40S ribosomal protein S15 OS=Rattus norvegicus GN=Rps15 PE=1 SV=2
704	1	UniProt_SwissProt	Q63797	130	28730	28	6	20	6	1.18	Proteasome activator complex subunit 1 OS=Rattus norvegicus GN=Psme1 PE=2 SV=1
705	1	UniProt_SwissProt	Q5XFW8	130	36038	9	4	9	4	0.52	Protein SEC13 homolog OS=Rattus norvegicus GN=Sec13 PE=1 SV=1
706	1	UniProt_SwissProt	P62744	130	17178	5	2	5	2	0.54	AP-2 complex subunit sigma OS=Rattus norvegicus GN=Ap2s1 PE=1 SV=1
707	1	UniProt_SwissProt	Q5FVH0	130	25490	5	2	5	2	0.34	Complement C1q tumor necrosis factor-related protein 5 OS=Rattus norvegicus GN=C1qtnf5 PE=2 SV=1
708	1	UniProt_SwissProt	Q5EAJ6	129	42391	25	2	22	2	0.19	Inhibitor of nuclear factor kappa-B kinase-interacting protein OS=Rattus norvegicus GN=Ikbip PE=2 SV=1
709	1	UniProt_SwissProt	Q62786	129	99638	31	7	27	7	0.3	Prostaglandin F2 receptor negative regulator OS=Rattus norvegicus GN=Ptgfrn PE=1 SV=1
710	1	UniProt_SwissProt	Q6AXS5	129	44841	34	3	26	2	0.18	Plasminogen activator inhibitor 1 RNA-binding protein OS=Rattus norvegicus GN=Serbp1 PE=1 SV=2
711	1	UniProt_SwissProt	O70257	129	29946	19	2	11	2	0.28	Syntaxin-7 OS=Rattus norvegicus GN=Stx7 PE=1 SV=4
712	1	UniProt_SwissProt	O88902	129	163979	41	3	36	3	0.07	Tyrosine-protein phosphatase non-receptor type 23 (Fragment) OS=Rattus norvegicus GN=Ptpn23 PE=1 SV=2
713	1	UniProt_SwissProt	B5DFC9	128	155674	25	4	19	3	0.08	Nidogen-2 OS=Rattus norvegicus GN=Nid2 PE=2 SV=1
714	1	UniProt_SwissProt	P62832	128	14970	11	3	8	3	1.09	60S ribosomal protein L23 OS=Rattus norvegicus GN=Rpl23 PE=2 SV=1
715	1	UniProt_SwissProt	P60892	128	35325	19	3	14	3	0.37	Ribose-phosphate pyrophosphokinase 1 OS=Rattus norvegicus GN=Prps1 PE=1 SV=2
716	1	UniProt_SwissProt	P29975	127	29066	6	2	5	2	0.29	Aquaporin-1 OS=Rattus norvegicus GN=Aqp1 PE=1 SV=4
717	1	UniProt_SwissProt	Q4VSI4	127	129433	45	6	32	5	0.16	Ubiquitin carboxyl-terminal hydrolase 7 OS=Rattus norvegicus GN=Usp7 PE=1 SV=1
718	1	UniProt_SwissProt	P11505	127	139601	56	6	44	6	0.18	Plasma membrane calcium-transporting ATPase 1 OS=Rattus norvegicus GN=Atp2b1 PE=1 SV=2
719	1	UniProt_SwissProt	P60123	127	50524	31	7	24	6	0.56	RuvB-like 1 OS=Rattus norvegicus GN=Ruvbl1 PE=1 SV=1
720	1	UniProt_SwissProt	Q9R0J8	126	49834	17	5	15	5	0.46	Legumain OS=Rattus norvegicus GN=Lgmn PE=1 SV=1
721	1	UniProt_SwissProt	B2RZ37	126	21645	22	7	14	7	1.8	Receptor expression-enhancing protein 5 OS=Rattus norvegicus GN=Reep5 PE=1 SV=1
722	1	UniProt_SwissProt	Q6P7A2	126	123270	34	3	26	3	0.1	Ubiquitin conjugation factor E4 A OS=Rattus norvegicus GN=Ube4a PE=2 SV=1
723	1	UniProt_SwissProt	P12001	126	21702	30	4	22	4	0.98	60S ribosomal protein L18 OS=Rattus norvegicus GN=Rpl18 PE=1 SV=2
724	1	UniProt_SwissProt	Q5EB81	126	34372	15	5	12	5	0.72	NADH-cytochrome b5 reductase 1 OS=Rattus norvegicus GN=Cyb5r1 PE=2 SV=1
725	1	UniProt_SwissProt	P06762	125	32985	18	8	13	5	0.98	Heme oxygenase 1 OS=Rattus norvegicus GN=Hmox1 PE=1 SV=1
726	1	UniProt_SwissProt	P29147	125	38576	21	3	18	3	0.34	D-beta-hydroxybutyrate dehydrogenase, mitochondrial OS=Rattus norvegicus GN=Bdh1 PE=1 SV=2
727	1	UniProt_SwissProt	Q5U2X6	125	56039	23	4	19	4	0.31	Coiled-coil domain-containing protein 47 OS=Rattus norvegicus GN=Ccdc47 PE=2 SV=1
728	1	UniProt_SwissProt	M0RC99	125	23838	11	4	9	3	0.6	Ras-related protein Rab-5A OS=Rattus norvegicus GN=Rab5a PE=2 SV=1
729	1	UniProt_SwissProt	Q7TSA0	124	70250	10	3	10	3	0.17	Mitochondrial Rho GTPase 2 OS=Rattus norvegicus GN=Rhot2 PE=2 SV=1
730	1	UniProt_SwissProt	P04041	124	22463	13	3	10	2	0.39	Glutathione peroxidase 1 OS=Rattus norvegicus GN=Gpx1 PE=1 SV=4
731	1	UniProt_SwissProt	Q68FS2	124	46546	19	4	14	4	0.38	COP9 signalosome complex subunit 4 OS=Rattus norvegicus GN=Cops4 PE=1 SV=1
732	1	UniProt_SwissProt	Q6AYH5	123	44235	19	7	16	6	0.66	Dynactin subunit 2 OS=Rattus norvegicus GN=Dctn2 PE=1 SV=1
733	1	UniProt_SwissProt	Q5M7V8	123	108302	83	4	65	3	0.11	Thyroid hormone receptor-associated protein 3 OS=Rattus norvegicus GN=Thrap3 PE=1 SV=1
734	1	UniProt_SwissProt	Q6AYL5	123	44384	9	2	7	2	0.18	Splicing factor 3B subunit 4 OS=Rattus norvegicus GN=Sf3b4 PE=2 SV=1
735	1	UniProt_SwissProt	Q5BJK8	122	76608	29	4	24	3	0.16	Golgi integral membrane protein 4 OS=Rattus norvegicus GN=Golim4 PE=1 SV=2
736	1	UniProt_SwissProt	Q62745	122	26555	3	2	3	2	0.32	CD81 antigen OS=Rattus norvegicus GN=Cd81 PE=1 SV=1
737	1	UniProt_SwissProt	Q6AYE2	122	41047	22	3	16	3	0.32	Endophilin-B1 OS=Rattus norvegicus GN=Sh3glb1 PE=2 SV=1
738	1	UniProt_SwissProt	Q7TQ94	122	32697	13	5	10	4	0.58	Nitrilase homolog 1 OS=Rattus norvegicus GN=Nit1 PE=2 SV=1
739	1	UniProt_SwissProt	O35331	122	35114	14	5	10	5	0.71	Pyridoxal kinase OS=Rattus norvegicus GN=Pdxk PE=1 SV=1
740	1	UniProt_SwissProt	P70500	122	23939	13	4	7	3	0.59	CDP-diacylglycerol--inositol 3-phosphatidyltransferase OS=Rattus norvegicus GN=Cdipt PE=1 SV=1
741	1	UniProt_SwissProt	O88496	121	87936	31	7	22	7	0.35	Vitamin K-dependent gamma-carboxylase OS=Rattus norvegicus GN=Ggcx PE=1 SV=1
742	1	UniProt_SwissProt	Q62991	121	72559	41	3	31	3	0.17	Sec1 family domain-containing protein 1 OS=Rattus norvegicus GN=Scfd1 PE=1 SV=1
743	1	UniProt_SwissProt	P35427	121	23575	48	8	30	8	2.54	60S ribosomal protein L13a OS=Rattus norvegicus GN=Rpl13a PE=1 SV=2
744	1	UniProt_SwissProt	P62246	120	14944	16	4	11	4	1.67	40S ribosomal protein S15a OS=Rattus norvegicus GN=Rps15a PE=1 SV=2
745	1	UniProt_SwissProt	Q498R3	120	92058	33	5	25	5	0.23	DnaJ homolog subfamily C member 10 OS=Rattus norvegicus GN=Dnajc10 PE=2 SV=2
746	1	UniProt_SwissProt	P60825	120	18596	10	1	9	1	0.22	Cold-inducible RNA-binding protein OS=Rattus norvegicus GN=Cirbp PE=2 SV=1
747	1	UniProt_SwissProt	O35795	120	54982	16	3	13	3	0.23	Ectonucleoside triphosphate diphosphohydrolase 2 OS=Rattus norvegicus GN=Entpd2 PE=1 SV=1
748	1	UniProt_SwissProt	Q7TNY6	120	60670	30	5	21	5	0.36	Golgi resident protein GCP60 OS=Rattus norvegicus GN=Acbd3 PE=1 SV=3
749	1	UniProt_SwissProt	Q9JLJ3	119	54530	29	5	21	5	0.41	4-trimethylaminobutyraldehyde dehydrogenase OS=Rattus norvegicus GN=Aldh9a1 PE=1 SV=1
750	1	UniProt_SwissProt	Q5XI31	119	61799	22	2	17	2	0.13	GPI transamidase component PIG-S OS=Rattus norvegicus GN=Pigs PE=2 SV=3
751	1	UniProt_SwissProt	Q9QZ81	119	98510	39	4	32	4	0.17	Protein argonaute-2 OS=Rattus norvegicus GN=Ago2 PE=2 SV=2
752	1	UniProt_SwissProt	Q56B11	119	120376	12	3	11	3	0.1	Proline-, glutamic acid- and leucine-rich protein 1 OS=Rattus norvegicus GN=Pelp1 PE=1 SV=2
753	1	UniProt_SwissProt	P18445	119	16722	20	5	17	5	2.01	60S ribosomal protein L27a OS=Rattus norvegicus GN=Rpl27a PE=1 SV=3
754	1	UniProt_SwissProt	P12007	119	46862	20	8	19	8	0.9	Isovaleryl-CoA dehydrogenase, mitochondrial OS=Rattus norvegicus GN=Ivd PE=1 SV=2
755	1	UniProt_SwissProt	P32089	118	34156	21	4	17	4	0.55	Tricarboxylate transport protein, mitochondrial OS=Rattus norvegicus GN=Slc25a1 PE=1 SV=1
756	1	UniProt_SwissProt	G3V6S8	118	39116	37	5	31	5	0.62	Serine/arginine-rich splicing factor 6 OS=Rattus norvegicus GN=Srsf6 PE=1 SV=1
757	1	UniProt_SwissProt	O70595	118	93816	26	2	20	2	0.08	ATP-binding cassette sub-family B member 6, mitochondrial OS=Rattus norvegicus GN=Abcb6 PE=2 SV=1
758	1	UniProt_SwissProt	Q6P6T1	117	78561	11	3	8	3	0.16	Complement C1s subcomponent OS=Rattus norvegicus GN=C1s PE=2 SV=2
759	1	UniProt_SwissProt	B2GV24	117	90043	32	4	23	4	0.18	E3 UFM1-protein ligase 1 OS=Rattus norvegicus GN=Ufl1 PE=1 SV=1
760	1	UniProt_SwissProt	Q4FZX7	117	29722	19	3	15	3	0.46	Signal recognition particle receptor subunit beta OS=Rattus norvegicus GN=Srprb PE=2 SV=1
761	1	UniProt_SwissProt	Q6AXT5	117	24547	17	6	15	5	1.14	Ras-related protein Rab-21 OS=Rattus norvegicus GN=Rab21 PE=2 SV=1
762	1	UniProt_SwissProt	Q5PQX1	117	65894	34	4	28	4	0.26	Torsin-1A-interacting protein 1 OS=Rattus norvegicus GN=Tor1aip1 PE=1 SV=1
762	2	UniProt_SwissProt	Q6P752	54	62003	8	2	8	2	0.13	Torsin-1A-interacting protein 2 OS=Rattus norvegicus GN=Tor1aip2 PE=2 SV=1
763	1	UniProt_SwissProt	Q62824	117	111281	33	2	28	2	0.07	Exocyst complex component 4 OS=Rattus norvegicus GN=Exoc4 PE=1 SV=1
764	1	UniProt_SwissProt	Q75Q41	116	15481	5	2	4	2	0.61	Mitochondrial import receptor subunit TOM22 homolog OS=Rattus norvegicus GN=Tomm22 PE=1 SV=1
765	1	UniProt_SwissProt	P97532	116	33205	25	4	17	3	0.4	3-mercaptopyruvate sulfurtransferase OS=Rattus norvegicus GN=Mpst PE=1 SV=3
766	1	UniProt_SwissProt	Q5I0D1	116	33532	8	3	7	3	0.4	Glyoxalase domain-containing protein 4 OS=Rattus norvegicus GN=Glod4 PE=1 SV=1
767	1	UniProt_SwissProt	Q08013	116	21051	15	3	10	3	0.7	Translocon-associated protein subunit gamma OS=Rattus norvegicus GN=Ssr3 PE=1 SV=2
768	1	UniProt_SwissProt	Q9QVC8	115	51817	22	5	16	4	0.34	Peptidyl-prolyl cis-trans isomerase FKBP4 OS=Rattus norvegicus GN=Fkbp4 PE=1 SV=3
769	1	UniProt_SwissProt	Q568Z6	115	40088	22	2	16	2	0.21	IST1 homolog OS=Rattus norvegicus GN=Ist1 PE=2 SV=1
770	1	UniProt_SwissProt	Q6AY04	115	33411	16	2	11	2	0.25	Uncharacterized protein C2orf47 homolog, mitochondrial OS=Rattus norvegicus PE=2 SV=1
771	1	UniProt_SwissProt	P80254	115	13239	8	5	7	5	3	D-dopachrome decarboxylase OS=Rattus norvegicus GN=Ddt PE=1 SV=3
772	1	UniProt_SwissProt	E9PU28	115	56179	25	6	23	6	0.5	Inosine-5'-monophosphate dehydrogenase 2 OS=Rattus norvegicus GN=Impdh2 PE=1 SV=1
773	1	UniProt_SwissProt	B1H267	115	47049	21	5	19	5	0.49	Sorting nexin-5 OS=Rattus norvegicus GN=Snx5 PE=1 SV=1
774	1	UniProt_SwissProt	P0C2X9	115	62286	26	4	18	4	0.27	Delta-1-pyrroline-5-carboxylate dehydrogenase, mitochondrial OS=Rattus norvegicus GN=Aldh4a1 PE=1 SV=1
775	1	UniProt_SwissProt	Q8VID1	114	30031	22	2	16	2	0.28	Dehydrogenase/reductase SDR family member 4 OS=Rattus norvegicus GN=Dhrs4 PE=2 SV=2
776	1	UniProt_SwissProt	Q9Z2J4	114	78630	79	3	62	3	0.16	Nexilin OS=Rattus norvegicus GN=Nexn PE=1 SV=1
777	1	UniProt_SwissProt	Q99M64	114	54727	20	3	15	3	0.23	Phosphatidylinositol 4-kinase type 2-alpha OS=Rattus norvegicus GN=Pi4k2a PE=1 SV=1
778	1	UniProt_SwissProt	Q8VHU4	114	150901	37	4	30	4	0.11	Elongator complex protein 1 OS=Rattus norvegicus GN=Ikbkap PE=2 SV=1
779	1	UniProt_SwissProt	B0BN93	114	43075	21	7	17	7	0.84	26S proteasome non-ATPase regulatory subunit 13 OS=Rattus norvegicus GN=Psmd13 PE=1 SV=1
780	1	UniProt_SwissProt	A0JPJ7	113	44792	16	3	14	3	0.29	Obg-like ATPase 1 OS=Rattus norvegicus GN=Ola1 PE=2 SV=1
781	1	UniProt_SwissProt	Q6AYS6	113	53134	33	1	22	1	0.07	Sorting nexin-17 OS=Rattus norvegicus GN=Snx17 PE=1 SV=1
782	1	UniProt_SwissProt	Q9JHW5	113	25102	11	3	7	2	0.35	Vesicle-associated membrane protein 7 OS=Rattus norvegicus GN=Vamp7 PE=1 SV=1
783	1	UniProt_SwissProt	O88797	113	82497	18	3	15	3	0.15	Disabled homolog 2 OS=Rattus norvegicus GN=Dab2 PE=1 SV=1
784	1	UniProt_SwissProt	Q9JHW1	112	153546	33	4	28	4	0.1	Carboxypeptidase D OS=Rattus norvegicus GN=Cpd PE=1 SV=2
785	1	UniProt_SwissProt	Q711G3	112	28386	10	4	7	2	0.3	Isoamyl acetate-hydrolyzing esterase 1 homolog OS=Rattus norvegicus GN=Iah1 PE=2 SV=2
785	2	UniProt_SwissProt	Q8VI02	90	107088	29	4	21	2	0.07	Serine/threonine-protein phosphatase 4 regulatory subunit 1 OS=Rattus norvegicus GN=Ppp4r1 PE=1 SV=1
786	1	UniProt_SwissProt	P17425	112	58025	5	2	5	2	0.14	Hydroxymethylglutaryl-CoA synthase, cytoplasmic OS=Rattus norvegicus GN=Hmgcs1 PE=1 SV=1
787	1	UniProt_SwissProt	P20961	112	45038	21	5	15	5	0.52	Plasminogen activator inhibitor 1 OS=Rattus norvegicus GN=Serpine1 PE=2 SV=1
788	1	UniProt_SwissProt	P18395	111	89637	30	5	22	5	0.23	Cold shock domain-containing protein E1 OS=Rattus norvegicus GN=Csde1 PE=2 SV=1
789	1	UniProt_SwissProt	O08651	111	57256	20	3	13	3	0.22	D-3-phosphoglycerate dehydrogenase OS=Rattus norvegicus GN=Phgdh PE=1 SV=3
790	1	UniProt_SwissProt	P54645	111	64560	30	3	21	3	0.19	5'-AMP-activated protein kinase catalytic subunit alpha-1 OS=Rattus norvegicus GN=Prkaa1 PE=1 SV=2
791	1	UniProt_SwissProt	P13233	111	47638	38	6	28	5	0.48	2',3'-cyclic-nucleotide 3'-phosphodiesterase OS=Rattus norvegicus GN=Cnp PE=1 SV=2
791	2	UniProt_SwissProt	P63329	77	59291	26	4	20	3	0.21	Serine/threonine-protein phosphatase 2B catalytic subunit alpha isoform OS=Rattus norvegicus GN=Ppp3ca PE=1 SV=1
792	1	UniProt_SwissProt	Q5XII0	111	26022	8	3	6	3	0.54	Mammalian ependymin-related protein 1 OS=Rattus norvegicus GN=Epdr1 PE=2 SV=1
793	1	UniProt_SwissProt	P16232	111	32091	19	5	15	5	0.79	Corticosteroid 11-beta-dehydrogenase isozyme 1 OS=Rattus norvegicus GN=Hsd11b1 PE=1 SV=2
794	1	UniProt_SwissProt	O08815	111	138545	88	3	66	3	0.09	STE20-like serine/threonine-protein kinase OS=Rattus norvegicus GN=Slk PE=1 SV=1
795	1	UniProt_SwissProt	Q704E8	110	82848	38	4	24	4	0.2	ATP-binding cassette sub-family B member 7, mitochondrial OS=Rattus norvegicus GN=Abcb7 PE=1 SV=1
796	1	UniProt_SwissProt	Q64678	110	61031	25	4	19	4	0.28	Cytochrome P450 1B1 OS=Rattus norvegicus GN=Cyp1b1 PE=1 SV=1
797	1	UniProt_SwissProt	P62912	110	15964	17	5	14	4	1.51	60S ribosomal protein L32 OS=Rattus norvegicus GN=Rpl32 PE=1 SV=2
798	1	UniProt_SwissProt	P10960	110	62908	14	3	13	3	0.2	Sulfated glycoprotein 1 OS=Rattus norvegicus GN=Psap PE=1 SV=1
799	1	UniProt_SwissProt	Q6AYQ8	110	24750	10	2	10	2	0.35	Acylpyruvase FAHD1, mitochondrial OS=Rattus norvegicus GN=Fahd1 PE=1 SV=1
800	1	UniProt_SwissProt	B5DFN2	110	54802	25	3	17	3	0.23	Adenosylhomocysteinase 2 OS=Rattus norvegicus GN=Ahcyl1 PE=1 SV=2
801	1	UniProt_SwissProt	P28073	110	25502	6	3	4	3	0.55	Proteasome subunit beta type-6 OS=Rattus norvegicus GN=Psmb6 PE=1 SV=3
802	1	UniProt_SwissProt	Q63768	110	33881	8	2	6	2	0.25	Adapter molecule crk OS=Rattus norvegicus GN=Crk PE=1 SV=1
803	1	UniProt_SwissProt	P62890	110	12947	16	5	11	5	3.09	60S ribosomal protein L30 OS=Rattus norvegicus GN=Rpl30 PE=3 SV=2
804	1	UniProt_SwissProt	Q63493	109	38916	10	2	9	2	0.21	Antigen-presenting glycoprotein CD1d OS=Rattus norvegicus GN=Cd1d PE=2 SV=2
805	1	UniProt_SwissProt	Q5EGY4	109	22526	10	6	9	6	1.69	Synaptobrevin homolog YKT6 OS=Rattus norvegicus GN=Ykt6 PE=1 SV=1
806	1	UniProt_SwissProt	P62268	109	15969	15	6	10	5	2.17	40S ribosomal protein S23 OS=Rattus norvegicus GN=Rps23 PE=1 SV=3
807	1	UniProt_SwissProt	Q9JI92	109	32631	23	2	15	1	0.12	Syntenin-1 OS=Rattus norvegicus GN=Sdcbp PE=1 SV=1
808	1	UniProt_SwissProt	P14925	109	109461	31	4	25	4	0.15	Peptidyl-glycine alpha-amidating monooxygenase OS=Rattus norvegicus GN=Pam PE=1 SV=1
809	1	UniProt_SwissProt	P61621	109	52687	26	4	15	3	0.24	Protein transport protein Sec61 subunit alpha isoform 1 OS=Rattus norvegicus GN=Sec61a1 PE=2 SV=2
810	1	UniProt_SwissProt	P05508	108	51919	13	3	9	2	0.16	NADH-ubiquinone oxidoreductase chain 4 OS=Rattus norvegicus GN=Mtnd4 PE=3 SV=3
811	1	UniProt_SwissProt	Q02765	108	37437	14	1	12	1	0.11	Cathepsin S OS=Rattus norvegicus GN=Ctss PE=2 SV=1
812	1	UniProt_SwissProt	P63031	108	12617	15	6	11	3	3.24	Mitochondrial pyruvate carrier 1 OS=Rattus norvegicus GN=Mpc1 PE=3 SV=1
813	1	UniProt_SwissProt	Q5XIA1	108	63181	23	4	20	4	0.27	Nicalin OS=Rattus norvegicus GN=Ncln PE=2 SV=1
814	1	UniProt_SwissProt	Q63356	107	127374	48	2	43	2	0.06	Unconventional myosin-Ie OS=Rattus norvegicus GN=Myo1e PE=1 SV=1
815	1	UniProt_SwissProt	Q63663	107	67637	37	3	32	3	0.18	Guanylate-binding protein 1 OS=Rattus norvegicus GN=Gbp2 PE=1 SV=2
816	1	UniProt_SwissProt	Q8R4Z9	107	84649	36	2	30	2	0.09	Mitofusin-1 OS=Rattus norvegicus GN=Mfn1 PE=1 SV=1
817	1	UniProt_SwissProt	O35964	107	41694	25	3	20	3	0.31	Endophilin-A2 OS=Rattus norvegicus GN=Sh3gl1 PE=1 SV=1
818	1	UniProt_SwissProt	P09456	107	43296	40	4	24	4	0.41	cAMP-dependent protein kinase type I-alpha regulatory subunit OS=Rattus norvegicus GN=Prkar1a PE=1 SV=2
819	1	UniProt_SwissProt	P62161	106	16827	12	1	6	1	0.24	Calmodulin OS=Rattus norvegicus GN=Calm1 PE=1 SV=2
820	1	UniProt_SwissProt	Q66HF9	106	80484	29	2	23	2	0.1	Leucine-rich repeat flightless-interacting protein 1 OS=Rattus norvegicus GN=Lrrfip1 PE=1 SV=1
821	1	UniProt_SwissProt	D4AE41	106	42281	33	4	27	4	0.43	RNA binding motif protein, X-linked-like-1 OS=Rattus norvegicus GN=Rbmxl1 PE=3 SV=1
822	1	UniProt_SwissProt	Q9R1T3	106	34857	12	3	9	2	0.24	Cathepsin Z OS=Rattus norvegicus GN=Ctsz PE=1 SV=2
823	1	UniProt_SwissProt	P05371	105	51970	21	2	15	2	0.16	Clusterin OS=Rattus norvegicus GN=Clu PE=1 SV=2
824	1	UniProt_SwissProt	Q499T2	105	28424	9	4	6	3	0.48	Gamma-interferon-inducible lysosomal thiol reductase OS=Rattus norvegicus GN=Ifi30 PE=2 SV=1
825	1	UniProt_SwissProt	P41499	105	69043	27	4	23	3	0.18	Tyrosine-protein phosphatase non-receptor type 11 OS=Rattus norvegicus GN=Ptpn11 PE=1 SV=4
826	1	UniProt_SwissProt	P29411	105	25479	20	3	15	3	0.55	GTP:AMP phosphotransferase AK3, mitochondrial OS=Rattus norvegicus GN=Ak3 PE=2 SV=2
827	1	UniProt_SwissProt	Q5M9I5	105	10702	9	2	6	2	0.98	Cytochrome b-c1 complex subunit 6, mitochondrial OS=Rattus norvegicus GN=Uqcrh PE=3 SV=1
828	1	UniProt_SwissProt	Q9Z2F5	105	47055	22	5	17	5	0.49	C-terminal-binding protein 1 OS=Rattus norvegicus GN=Ctbp1 PE=1 SV=3
829	1	UniProt_SwissProt	P28648	105	26537	12	4	9	3	0.52	CD63 antigen OS=Rattus norvegicus GN=Cd63 PE=1 SV=2
830	1	UniProt_SwissProt	Q6AY86	105	38205	12	4	11	4	0.48	Vacuolar protein sorting-associated protein 26A OS=Rattus norvegicus GN=Vps26a PE=1 SV=1
831	1	UniProt_SwissProt	Q99372	104	73399	5	2	5	2	0.11	Elastin OS=Rattus norvegicus GN=Eln PE=1 SV=2
832	1	UniProt_SwissProt	Q63083	104	53474	36	3	26	3	0.24	Nucleobindin-1 OS=Rattus norvegicus GN=Nucb1 PE=1 SV=1
833	1	UniProt_SwissProt	P97687	104	57998	12	1	8	1	0.07	Ectonucleoside triphosphate diphosphohydrolase 1 OS=Rattus norvegicus GN=Entpd1 PE=1 SV=1
834	1	UniProt_SwissProt	P84245	104	15376	29	6	20	5	2.29	Histone H3.3 OS=Rattus norvegicus GN=H3f3b PE=1 SV=2
835	1	UniProt_SwissProt	Q5BK32	103	41339	25	3	19	3	0.31	FAS-associated factor 2 OS=Rattus norvegicus GN=Faf2 PE=2 SV=1
836	1	UniProt_SwissProt	P63036	103	45581	24	4	16	4	0.39	DnaJ homolog subfamily A member 1 OS=Rattus norvegicus GN=Dnaja1 PE=1 SV=1
837	1	UniProt_SwissProt	Q64611	103	55841	19	3	17	3	0.22	Cysteine sulfinic acid decarboxylase OS=Rattus norvegicus GN=Csad PE=1 SV=1
838	1	UniProt_SwissProt	P61016	103	6261	13	4	5	3	8.6	Cardiac phospholamban OS=Rattus norvegicus GN=Pln PE=1 SV=1
839	1	UniProt_SwissProt	P00786	103	37650	9	2	6	2	0.22	Pro-cathepsin H OS=Rattus norvegicus GN=Ctsh PE=1 SV=1
840	1	UniProt_SwissProt	P14669	103	36569	25	4	18	4	0.51	Annexin A3 OS=Rattus norvegicus GN=Anxa3 PE=1 SV=4
841	1	UniProt_SwissProt	P01830	103	18389	4	3	4	3	0.83	Thy-1 membrane glycoprotein OS=Rattus norvegicus GN=Thy1 PE=1 SV=1
842	1	UniProt_SwissProt	Q63507	103	23438	25	5	19	5	1.21	60S ribosomal protein L14 OS=Rattus norvegicus GN=Rpl14 PE=1 SV=3
843	1	UniProt_SwissProt	Q9R085	103	110440	17	2	16	2	0.07	Ubiquitin carboxyl-terminal hydrolase 15 OS=Rattus norvegicus GN=Usp15 PE=1 SV=1
844	1	UniProt_SwissProt	Q9JHW0	103	30250	21	3	13	3	0.45	Proteasome subunit beta type-7 OS=Rattus norvegicus GN=Psmb7 PE=1 SV=1
845	1	UniProt_SwissProt	Q9Z339	102	27936	13	4	11	4	0.71	Glutathione S-transferase omega-1 OS=Rattus norvegicus GN=Gsto1 PE=1 SV=2
846	1	UniProt_SwissProt	Q66HG4	102	38097	11	2	10	2	0.22	Aldose 1-epimerase OS=Rattus norvegicus GN=Galm PE=1 SV=1
847	1	UniProt_SwissProt	B1PRL5	102	41125	25	2	19	2	0.2	Muscle-related coiled-coil protein OS=Rattus norvegicus GN=Murc PE=1 SV=1
848	1	UniProt_SwissProt	Q07205	101	49380	32	4	24	4	0.36	Eukaryotic translation initiation factor 5 OS=Rattus norvegicus GN=Eif5 PE=1 SV=1
849	1	UniProt_SwissProt	Q6AYA6	101	20938	14	3	12	2	0.42	Uncharacterized protein C17orf62 homolog OS=Rattus norvegicus PE=1 SV=1
850	1	UniProt_SwissProt	Q5XIK2	101	34243	8	2	8	2	0.24	Thioredoxin-related transmembrane protein 2 OS=Rattus norvegicus GN=Tmx2 PE=2 SV=1
851	1	UniProt_SwissProt	P05369	101	41146	14	4	11	4	0.44	Farnesyl pyrophosphate synthase OS=Rattus norvegicus GN=Fdps PE=2 SV=2
852	1	UniProt_SwissProt	Q5I0H4	101	21389	20	6	15	4	1	Transmembrane and coiled-coil domains protein 1 OS=Rattus norvegicus GN=Tmco1 PE=2 SV=1
853	1	UniProt_SwissProt	Q63448	100	79080	23	3	17	3	0.15	Peroxisomal acyl-coenzyme A oxidase 3 OS=Rattus norvegicus GN=Acox3 PE=1 SV=1
854	1	UniProt_SwissProt	Q925D4	100	29037	8	2	8	2	0.29	Transmembrane protein 176B OS=Rattus norvegicus GN=Tmem176b PE=1 SV=1
855	1	UniProt_SwissProt	P26051	100	56424	8	2	5	1	0.07	CD44 antigen OS=Rattus norvegicus GN=Cd44 PE=1 SV=2
856	1	UniProt_SwissProt	Q5BK62	100	19842	5	4	3	2	0.45	Protein Mpv17 OS=Rattus norvegicus GN=Mpv17 PE=2 SV=1
857	1	UniProt_SwissProt	G3V9D0	99	46993	25	2	17	2	0.17	Protein O-glucosyltransferase 1 OS=Rattus norvegicus GN=Poglut1 PE=3 SV=1
858	1	UniProt_SwissProt	Q04931	99	81206	43	4	39	4	0.2	FACT complex subunit SSRP1 OS=Rattus norvegicus GN=Ssrp1 PE=1 SV=2
859	1	UniProt_SwissProt	Q64380	99	102573	25	2	18	2	0.08	Sarcosine dehydrogenase, mitochondrial OS=Rattus norvegicus GN=Sardh PE=1 SV=2
860	1	UniProt_SwissProt	P0C546	99	35134	11	2	10	2	0.24	Mitochondrial coenzyme A transporter SLC25A42 OS=Rattus norvegicus GN=Slc25a42 PE=2 SV=1
861	1	UniProt_SwissProt	D3ZAF6	99	10503	22	4	11	3	2.96	ATP synthase subunit f, mitochondrial OS=Rattus norvegicus GN=Atp5j2 PE=1 SV=1
862	1	UniProt_SwissProt	Q9EPC6	99	15334	10	2	8	2	0.62	Profilin-2 OS=Rattus norvegicus GN=Pfn2 PE=1 SV=3
863	1	UniProt_SwissProt	Q505J9	99	41033	14	2	13	2	0.2	ATPase family AAA domain-containing protein 1 OS=Rattus norvegicus GN=Atad1 PE=1 SV=1
864	1	UniProt_SwissProt	P35571	98	81549	39	3	29	3	0.15	Glycerol-3-phosphate dehydrogenase, mitochondrial OS=Rattus norvegicus GN=Gpd2 PE=1 SV=1
865	1	UniProt_SwissProt	Q32PZ3	98	104373	34	1	29	1	0.04	Protein unc-45 homolog A OS=Rattus norvegicus GN=Unc45a PE=2 SV=1
866	1	UniProt_SwissProt	Q5XIG8	98	38717	20	6	14	6	0.79	Serine-threonine kinase receptor-associated protein OS=Rattus norvegicus GN=Strap PE=1 SV=1
867	1	UniProt_SwissProt	P37996	98	20615	10	3	7	3	0.71	ADP-ribosylation factor-like protein 3 OS=Rattus norvegicus GN=Arl3 PE=1 SV=2
868	1	UniProt_SwissProt	Q6P6T4	98	71579	16	2	13	2	0.11	Echinoderm microtubule-associated protein-like 2 OS=Rattus norvegicus GN=Eml2 PE=1 SV=1
869	1	UniProt_SwissProt	P63170	98	10530	9	4	8	3	1.81	Dynein light chain 1, cytoplasmic OS=Rattus norvegicus GN=Dynll1 PE=1 SV=1
870	1	UniProt_SwissProt	P70483	98	86629	29	3	23	3	0.14	Striatin OS=Rattus norvegicus GN=Strn PE=1 SV=1
871	1	UniProt_SwissProt	Q64232	98	36498	20	4	14	3	0.36	Very-long-chain enoyl-CoA reductase OS=Rattus norvegicus GN=Tecr PE=1 SV=1
872	1	UniProt_SwissProt	P07154	97	38206	12	3	10	3	0.34	Cathepsin L1 OS=Rattus norvegicus GN=Ctsl PE=1 SV=2
873	1	UniProt_SwissProt	O35796	97	31320	11	3	7	2	0.27	Complement component 1 Q subcomponent-binding protein, mitochondrial OS=Rattus norvegicus GN=C1qbp PE=1 SV=2
874	1	UniProt_SwissProt	Q9Z1M9	97	143743	128	3	90	3	0.08	Structural maintenance of chromosomes protein 1A OS=Rattus norvegicus GN=Smc1a PE=1 SV=1
875	1	UniProt_SwissProt	Q9ES54	97	68982	20	3	16	3	0.18	Nuclear protein localization protein 4 homolog OS=Rattus norvegicus GN=Nploc4 PE=1 SV=3
876	1	UniProt_SwissProt	P08430	97	60720	26	3	15	3	0.2	UDP-glucuronosyltransferase 1-6 OS=Rattus norvegicus GN=Ugt1a6 PE=1 SV=1
877	1	UniProt_SwissProt	Q8CFG6	97	131948	32	6	27	6	0.19	Voltage-dependent calcium channel subunit alpha-2/delta-2 OS=Rattus norvegicus GN=Cacna2d2 PE=2 SV=1
878	1	UniProt_SwissProt	P62902	97	14454	23	5	18	5	2.57	60S ribosomal protein L31 OS=Rattus norvegicus GN=Rpl31 PE=2 SV=1
879	1	UniProt_SwissProt	P19139	97	45159	23	4	17	3	0.28	Casein kinase II subunit alpha OS=Rattus norvegicus GN=Csnk2a1 PE=1 SV=2
880	1	UniProt_SwissProt	Q7TQ16	96	9843	16	6	10	5	5.23	Cytochrome b-c1 complex subunit 8 OS=Rattus norvegicus GN=Uqcrq PE=3 SV=1
881	1	UniProt_SwissProt	D3ZTV3	96	74682	14	4	11	4	0.22	Leucine-rich repeat transmembrane protein FLRT2 OS=Rattus norvegicus GN=Flrt2 PE=1 SV=1
882	1	UniProt_SwissProt	Q4QQW4	96	55628	25	4	21	4	0.31	Histone deacetylase 1 OS=Rattus norvegicus GN=Hdac1 PE=1 SV=1
883	1	UniProt_SwissProt	Q66HR0	96	96742	13	3	12	3	0.12	Solute carrier family 12 member 9 OS=Rattus norvegicus GN=Slc12a9 PE=1 SV=1
884	1	UniProt_SwissProt	D4A7N1	96	29592	17	2	13	2	0.29	MICOS complex subunit Mic25 OS=Rattus norvegicus GN=Chchd6 PE=1 SV=1
885	1	UniProt_SwissProt	P27274	96	14465	6	3	4	3	1.15	CD59 glycoprotein OS=Rattus norvegicus GN=Cd59 PE=1 SV=2
886	1	UniProt_SwissProt	Q64640	95	40450	15	2	14	2	0.2	Adenosine kinase OS=Rattus norvegicus GN=Adk PE=1 SV=3
887	1	UniProt_SwissProt	Q6V7K3	95	36192	8	3	7	2	0.23	Solute carrier family 35 member B1 OS=Rattus norvegicus GN=Slc35b1 PE=2 SV=1
888	1	UniProt_SwissProt	O88884	95	92660	14	2	12	2	0.08	A-kinase anchor protein 1, mitochondrial OS=Rattus norvegicus GN=Akap1 PE=1 SV=1
889	1	UniProt_SwissProt	Q6AY55	95	27506	18	2	12	2	0.31	Dephospho-CoA kinase domain-containing protein OS=Rattus norvegicus GN=Dcakd PE=2 SV=1
890	1	UniProt_SwissProt	Q56A27	95	92935	25	3	23	3	0.13	Nuclear cap-binding protein subunit 1 OS=Rattus norvegicus GN=Ncbp1 PE=1 SV=1
891	1	UniProt_SwissProt	Q80Z70	94	89140	28	1	22	1	0.04	Protein sel-1 homolog 1 OS=Rattus norvegicus GN=Sel1l PE=2 SV=2
892	1	UniProt_SwissProt	O35568	93	56841	15	3	8	2	0.14	EGF-containing fibulin-like extracellular matrix protein 1 OS=Rattus norvegicus GN=Efemp1 PE=1 SV=1
893	1	UniProt_SwissProt	P52944	93	36018	13	3	11	3	0.37	PDZ and LIM domain protein 1 OS=Rattus norvegicus GN=Pdlim1 PE=1 SV=4
894	1	UniProt_SwissProt	O08722	93	105508	17	1	14	1	0.04	Netrin receptor UNC5B OS=Rattus norvegicus GN=Unc5b PE=1 SV=1
895	1	UniProt_SwissProt	O35878	93	20391	9	4	7	3	0.72	Heat shock protein beta-2 OS=Rattus norvegicus GN=Hspb2 PE=3 SV=1
896	1	UniProt_SwissProt	P05503	93	56864	10	4	5	3	0.22	Cytochrome c oxidase subunit 1 OS=Rattus norvegicus GN=Mtco1 PE=2 SV=3
897	1	UniProt_SwissProt	Q64194	93	45499	9	1	7	1	0.09	Lysosomal acid lipase/cholesteryl ester hydrolase OS=Rattus norvegicus GN=Lipa PE=2 SV=1
898	1	UniProt_SwissProt	P47198	93	14837	11	2	8	2	0.64	60S ribosomal protein L22 OS=Rattus norvegicus GN=Rpl22 PE=2 SV=2
899	1	UniProt_SwissProt	D3ZW55	92	22255	9	3	7	2	0.4	Inosine triphosphate pyrophosphatase OS=Rattus norvegicus GN=Itpa PE=3 SV=1
900	1	UniProt_SwissProt	Q71LX6	92	375861	184	3	140	3	0.03	Xin actin-binding repeat-containing protein 2 OS=Rattus norvegicus GN=Xirp2 PE=1 SV=1
901	1	UniProt_SwissProt	Q5BJT7	92	72876	59	2	41	2	0.11	Coiled-coil domain-containing protein 93 OS=Rattus norvegicus GN=Ccdc93 PE=1 SV=1
902	1	UniProt_SwissProt	Q9QX82	92	21090	2	1	2	1	0.19	Sialomucin core protein 24 OS=Rattus norvegicus GN=Cd164 PE=1 SV=1
903	1	UniProt_SwissProt	P02696	92	15995	9	2	7	2	0.59	Retinol-binding protein 1 OS=Rattus norvegicus GN=Rbp1 PE=1 SV=2
904	1	UniProt_SwissProt	Q7TT49	92	196590	86	3	73	3	0.06	Serine/threonine-protein kinase MRCK beta OS=Rattus norvegicus GN=Cdc42bpb PE=1 SV=1
905	1	UniProt_SwissProt	Q4G069	91	35663	18	4	13	4	0.52	Regulator of microtubule dynamics protein 1 OS=Rattus norvegicus GN=Rmdn1 PE=2 SV=1
906	1	UniProt_SwissProt	Q5XIB4	91	52730	19	3	17	3	0.24	Ufm1-specific protease 2 OS=Rattus norvegicus GN=Ufsp2 PE=2 SV=1
907	1	UniProt_SwissProt	P28075	91	28738	13	3	10	3	0.48	Proteasome subunit beta type-5 OS=Rattus norvegicus GN=Psmb5 PE=1 SV=3
908	1	UniProt_SwissProt	P16391	91	42089	12	1	11	1	0.09	RT1 class I histocompatibility antigen, AA alpha chain OS=Rattus norvegicus PE=1 SV=2
909	1	UniProt_SwissProt	Q5XIA8	91	37324	14	3	10	3	0.35	Growth hormone-inducible transmembrane protein OS=Rattus norvegicus GN=Ghitm PE=2 SV=1
910	1	UniProt_SwissProt	Q4KM73	91	22383	12	4	10	4	0.94	UMP-CMP kinase OS=Rattus norvegicus GN=Cmpk1 PE=1 SV=2
911	1	UniProt_SwissProt	Q62651	91	36491	28	4	20	4	0.51	Delta(3,5)-Delta(2,4)-dienoyl-CoA isomerase, mitochondrial OS=Rattus norvegicus GN=Ech1 PE=1 SV=2
912	1	UniProt_SwissProt	Q6RJR6	91	102024	31	3	22	2	0.08	Reticulon-3 OS=Rattus norvegicus GN=Rtn3 PE=1 SV=1
913	1	UniProt_SwissProt	P83953	90	60840	21	2	18	2	0.13	Importin subunit alpha-5 OS=Rattus norvegicus GN=Kpna1 PE=1 SV=1
914	1	UniProt_SwissProt	P63174	90	8270	17	3	11	2	1.36	60S ribosomal protein L38 OS=Rattus norvegicus GN=Rpl38 PE=1 SV=2
915	1	UniProt_SwissProt	P43138	90	35915	12	4	8	4	0.52	DNA-(apurinic or apyrimidinic site) lyase OS=Rattus norvegicus GN=Apex1 PE=1 SV=2
916	1	UniProt_SwissProt	Q6P7P5	90	48184	21	5	20	5	0.48	Basic leucine zipper and W2 domain-containing protein 1 OS=Rattus norvegicus GN=Bzw1 PE=1 SV=1
916	2	UniProt_SwissProt	Q9WTT7	84	48247	23	4	22	4	0.37	Basic leucine zipper and W2 domain-containing protein 2 OS=Rattus norvegicus GN=Bzw2 PE=1 SV=1
917	1	UniProt_SwissProt	P17078	89	14544	18	3	15	3	1.13	60S ribosomal protein L35 OS=Rattus norvegicus GN=Rpl35 PE=1 SV=3
918	1	UniProt_SwissProt	Q5FVH2	89	54821	14	4	9	4	0.32	Phospholipase D3 OS=Rattus norvegicus GN=Pld3 PE=2 SV=1
919	1	UniProt_SwissProt	Q5RJQ4	89	39921	13	1	11	1	0.1	NAD-dependent protein deacetylase sirtuin-2 OS=Rattus norvegicus GN=Sirt2 PE=1 SV=1
920	1	UniProt_SwissProt	D4A631	89	210039	62	2	51	2	0.04	Brefeldin A-inhibited guanine nucleotide-exchange protein 1 OS=Rattus norvegicus GN=Arfgef1 PE=1 SV=1
920	2	UniProt_SwissProt	Q7TSU1	65	204297	60	2	49	2	0.04	Brefeldin A-inhibited guanine nucleotide-exchange protein 2 OS=Rattus norvegicus GN=Arfgef2 PE=1 SV=1
921	1	UniProt_SwissProt	P97519	89	34626	16	3	14	3	0.38	Hydroxymethylglutaryl-CoA lyase, mitochondrial OS=Rattus norvegicus GN=Hmgcl PE=2 SV=1
922	1	UniProt_SwissProt	Q3B7U9	89	44041	15	1	10	1	0.09	Peptidyl-prolyl cis-trans isomerase FKBP8 OS=Rattus norvegicus GN=Fkbp8 PE=2 SV=1
923	1	UniProt_SwissProt	P13471	89	16420	17	5	14	4	1.45	40S ribosomal protein S14 OS=Rattus norvegicus GN=Rps14 PE=2 SV=3
924	1	UniProt_SwissProt	P49186	89	48499	20	2	12	2	0.17	Mitogen-activated protein kinase 9 OS=Rattus norvegicus GN=Mapk9 PE=1 SV=1
924	2	UniProt_SwissProt	P70618	42	41523	17	2	10	2	0.2	Mitogen-activated protein kinase 14 OS=Rattus norvegicus GN=Mapk14 PE=1 SV=3
924	3	UniProt_SwissProt	E9PT87	37	86172	25	2	21	2	0.09	Myosin light chain kinase 3 OS=Rattus norvegicus GN=Mylk3 PE=1 SV=1
925	1	UniProt_SwissProt	P62856	89	13292	16	2	9	2	0.73	40S ribosomal protein S26 OS=Rattus norvegicus GN=Rps26 PE=3 SV=3
926	1	UniProt_SwissProt	P20280	89	18511	19	2	15	1	0.22	60S ribosomal protein L21 OS=Rattus norvegicus GN=Rpl21 PE=1 SV=3
927	1	UniProt_SwissProt	Q498C8	88	23087	7	2	6	2	0.38	Protein RER1 OS=Rattus norvegicus GN=Rer1 PE=1 SV=1
928	1	UniProt_SwissProt	Q63362	88	13460	8	2	7	2	0.73	NADH dehydrogenase [ubiquinone] 1 alpha subcomplex subunit 5 OS=Rattus norvegicus GN=Ndufa5 PE=1 SV=3
929	1	UniProt_SwissProt	P47245	87	133804	41	3	33	3	0.09	Nardilysin OS=Rattus norvegicus GN=Nrd1 PE=1 SV=1
930	1	UniProt_SwissProt	Q63692	87	44995	25	3	23	3	0.29	Hsp90 co-chaperone Cdc37 OS=Rattus norvegicus GN=Cdc37 PE=1 SV=2
931	1	UniProt_SwissProt	P63164	87	24769	22	2	14	2	0.35	Small nuclear ribonucleoprotein-associated protein N OS=Rattus norvegicus GN=Snrpn PE=2 SV=1
932	1	UniProt_SwissProt	P17046	87	45591	15	4	10	4	0.39	Lysosome-associated membrane glycoprotein 2 OS=Rattus norvegicus GN=Lamp2 PE=1 SV=2
933	1	UniProt_SwissProt	P54921	87	33627	16	2	10	2	0.25	Alpha-soluble NSF attachment protein OS=Rattus norvegicus GN=Napa PE=1 SV=2
934	1	UniProt_SwissProt	Q5U1Z0	87	155929	36	1	27	1	0.02	Rab3 GTPase-activating protein non-catalytic subunit OS=Rattus norvegicus GN=Rab3gap2 PE=1 SV=2
935	1	UniProt_SwissProt	P40190	87	103298	9	2	9	2	0.08	Interleukin-6 receptor subunit beta OS=Rattus norvegicus GN=Il6st PE=1 SV=1
936	1	UniProt_SwissProt	P81799	87	37458	19	2	12	2	0.22	N-acetyl-D-glucosamine kinase OS=Rattus norvegicus GN=Nagk PE=1 SV=4
937	1	UniProt_SwissProt	Q6AXT8	87	49973	17	1	14	1	0.08	Splicing factor 3A subunit 2 OS=Rattus norvegicus GN=Sf3a2 PE=2 SV=1
938	1	UniProt_SwissProt	Q5XI81	87	64307	20	1	17	1	0.06	Fragile X mental retardation syndrome-related protein 1 OS=Rattus norvegicus GN=Fxr1 PE=1 SV=1
939	1	UniProt_SwissProt	Q9EST6	87	31213	9	1	7	1	0.13	Acidic leucine-rich nuclear phosphoprotein 32 family member B OS=Rattus norvegicus GN=Anp32b PE=1 SV=1
940	1	UniProt_SwissProt	P24942	86	59830	9	1	9	1	0.07	Excitatory amino acid transporter 1 OS=Rattus norvegicus GN=Slc1a3 PE=1 SV=2
941	1	UniProt_SwissProt	P55062	86	26788	6	2	5	2	0.32	Bax inhibitor 1 OS=Rattus norvegicus GN=Tmbim6 PE=2 SV=2
942	1	UniProt_SwissProt	P51607	86	50143	21	5	13	5	0.45	N-acylglucosamine 2-epimerase OS=Rattus norvegicus GN=Renbp PE=2 SV=2
943	1	UniProt_SwissProt	P32362	86	40712	16	1	12	1	0.1	Uroporphyrinogen decarboxylase (Fragment) OS=Rattus norvegicus GN=Urod PE=1 SV=1
944	1	UniProt_SwissProt	Q9QXU8	86	56985	23	5	17	4	0.3	Cytoplasmic dynein 1 light intermediate chain 1 OS=Rattus norvegicus GN=Dync1li1 PE=1 SV=1
945	1	UniProt_SwissProt	P17702	86	15896	20	3	15	2	0.59	60S ribosomal protein L28 OS=Rattus norvegicus GN=Rpl28 PE=1 SV=4
946	1	UniProt_SwissProt	Q8VIJ5	86	103935	35	2	29	2	0.08	Protein O-GlcNAcase OS=Rattus norvegicus GN=Mgea5 PE=1 SV=1
947	1	UniProt_SwissProt	P97697	86	30834	21	3	14	3	0.44	Inositol monophosphatase 1 OS=Rattus norvegicus GN=Impa1 PE=1 SV=2
948	1	UniProt_SwissProt	P12346	85	78512	26	3	17	2	0.1	Serotransferrin OS=Rattus norvegicus GN=Tf PE=1 SV=3
949	1	UniProt_SwissProt	Q642A4	85	24780	8	1	6	1	0.16	UPF0598 protein C8orf82 homolog OS=Rattus norvegicus PE=2 SV=1
950	1	UniProt_SwissProt	Q5U2Z3	85	44118	9	3	9	3	0.29	Nucleosome assembly protein 1-like 4 OS=Rattus norvegicus GN=Nap1l4 PE=1 SV=1
950	2	UniProt_SwissProt	Q9Z2G8	82	45571	14	4	12	4	0.39	Nucleosome assembly protein 1-like 1 OS=Rattus norvegicus GN=Nap1l1 PE=1 SV=1
951	1	UniProt_SwissProt	Q8K4M9	85	109122	47	1	33	1	0.04	Oxysterol-binding protein-related protein 1 OS=Rattus norvegicus GN=Osbpl1a PE=1 SV=1
952	1	UniProt_SwissProt	P61805	85	12660	5	1	4	1	0.33	Dolichyl-diphosphooligosaccharide--protein glycosyltransferase subunit DAD1 OS=Rattus norvegicus GN=Dad1 PE=3 SV=3
953	1	UniProt_SwissProt	Q5XIE8	85	30808	14	2	11	2	0.27	Integral membrane protein 2B OS=Rattus norvegicus GN=Itm2b PE=2 SV=1
954	1	UniProt_SwissProt	O09175	85	73372	21	4	18	4	0.23	Aminopeptidase B OS=Rattus norvegicus GN=Rnpep PE=1 SV=2
955	1	UniProt_SwissProt	P35434	85	17584	12	1	5	1	0.23	ATP synthase subunit delta, mitochondrial OS=Rattus norvegicus GN=Atp5d PE=1 SV=2
956	1	UniProt_SwissProt	P63081	85	15798	4	3	2	2	1.02	V-type proton ATPase 16 kDa proteolipid subunit OS=Rattus norvegicus GN=Atp6v0c PE=2 SV=1
957	1	UniProt_SwissProt	Q5BK81	84	38511	13	2	9	2	0.22	Prostaglandin reductase 2 OS=Rattus norvegicus GN=Ptgr2 PE=2 SV=2
958	1	UniProt_SwissProt	Q80Z29	84	55689	19	2	16	2	0.14	Nicotinamide phosphoribosyltransferase OS=Rattus norvegicus GN=Nampt PE=1 SV=1
959	1	UniProt_SwissProt	Q04970	84	21515	5	2	5	2	0.41	GTPase NRas OS=Rattus norvegicus GN=Nras PE=1 SV=1
960	1	UniProt_SwissProt	P28042	84	17444	9	2	7	2	0.53	Single-stranded DNA-binding protein, mitochondrial OS=Rattus norvegicus GN=Ssbp1 PE=1 SV=2
961	1	UniProt_SwissProt	P11240	84	16347	22	5	11	5	2.09	Cytochrome c oxidase subunit 5A, mitochondrial OS=Rattus norvegicus GN=Cox5a PE=1 SV=1
962	1	UniProt_SwissProt	Q6P686	83	23882	4	1	4	1	0.17	Osteoclast-stimulating factor 1 OS=Rattus norvegicus GN=Ostf1 PE=1 SV=1
963	1	UniProt_SwissProt	Q8CGS4	83	25103	16	2	14	2	0.35	Charged multivesicular body protein 3 OS=Rattus norvegicus GN=Chmp3 PE=1 SV=3
964	1	UniProt_SwissProt	P62959	83	13882	11	3	7	2	1.21	Histidine triad nucleotide-binding protein 1 OS=Rattus norvegicus GN=Hint1 PE=1 SV=5
965	1	UniProt_SwissProt	O54921	83	104992	30	1	28	1	0.04	Exocyst complex component 2 OS=Rattus norvegicus GN=Exoc2 PE=1 SV=1
966	1	UniProt_SwissProt	Q63486	83	36942	19	4	14	4	0.5	Ras-related GTP-binding protein A OS=Rattus norvegicus GN=Rraga PE=1 SV=1
967	1	UniProt_SwissProt	Q6P7D4	83	52307	17	3	13	3	0.24	Cytochrome P450 20A1 OS=Rattus norvegicus GN=Cyp20a1 PE=2 SV=1
968	1	UniProt_SwissProt	P50904	83	116336	45	3	36	3	0.1	Ras GTPase-activating protein 1 OS=Rattus norvegicus GN=Rasa1 PE=3 SV=1
969	1	UniProt_SwissProt	Q5PQL7	82	30803	8	2	8	2	0.27	Integral membrane protein 2C OS=Rattus norvegicus GN=Itm2c PE=1 SV=1
970	1	UniProt_SwissProt	Q66H59	82	35207	11	2	8	2	0.24	N-acetylneuraminate lyase OS=Rattus norvegicus GN=Npl PE=2 SV=1
971	1	UniProt_SwissProt	Q9Z142	82	28307	11	4	8	3	0.49	Transmembrane protein 33 OS=Rattus norvegicus GN=Tmem33 PE=2 SV=1
972	1	UniProt_SwissProt	Q6AZ61	82	61663	5	1	5	1	0.06	Probable lysosomal cobalamin transporter OS=Rattus norvegicus GN=Lmbrd1 PE=1 SV=1
973	1	UniProt_SwissProt	Q6IMF3	82	65190	29	2	20	2	0.12	Keratin, type II cytoskeletal 1 OS=Rattus norvegicus GN=Krt1 PE=2 SV=1
974	1	UniProt_SwissProt	P84850	82	59566	16	1	12	1	0.07	D-2-hydroxyglutarate dehydrogenase, mitochondrial OS=Rattus norvegicus GN=D2hgdh PE=3 SV=1
975	1	UniProt_SwissProt	Q9JKW1	82	20247	9	2	7	2	0.44	Mitochondrial import inner membrane translocase subunit Tim22 OS=Rattus norvegicus GN=Timm22 PE=2 SV=2
976	1	UniProt_SwissProt	Q3B8Q0	82	37193	23	3	15	3	0.35	Microtubule-associated protein RP/EB family member 2 OS=Rattus norvegicus GN=Mapre2 PE=1 SV=1
977	1	UniProt_SwissProt	P70470	82	25034	5	1	4	1	0.16	Acyl-protein thioesterase 1 OS=Rattus norvegicus GN=Lypla1 PE=1 SV=1
978	1	UniProt_SwissProt	P11662	82	38684	10	3	4	1	0.21	NADH-ubiquinone oxidoreductase chain 2 OS=Rattus norvegicus GN=Mtnd2 PE=3 SV=3
979	1	UniProt_SwissProt	P24155	82	79191	37	4	27	4	0.21	Thimet oligopeptidase OS=Rattus norvegicus GN=Thop1 PE=1 SV=4
980	1	UniProt_SwissProt	Q6PCT3	82	24034	14	3	13	3	0.59	Tumor protein D54 OS=Rattus norvegicus GN=Tpd52l2 PE=1 SV=1
981	1	UniProt_SwissProt	O55043	82	73607	25	2	21	1	0.05	Rho guanine nucleotide exchange factor 7 OS=Rattus norvegicus GN=Arhgef7 PE=1 SV=1
982	1	UniProt_SwissProt	B0LT89	82	48245	11	2	11	2	0.17	Serine/threonine-protein kinase 24 OS=Rattus norvegicus GN=Stk24 PE=2 SV=1
983	1	UniProt_SwissProt	O70277	82	81885	20	1	13	1	0.05	Tripartite motif-containing protein 3 OS=Rattus norvegicus GN=Trim3 PE=1 SV=1
984	1	UniProt_SwissProt	P11915	82	59517	20	3	17	3	0.21	Non-specific lipid-transfer protein OS=Rattus norvegicus GN=Scp2 PE=1 SV=3
985	1	UniProt_SwissProt	P29410	82	26648	12	2	9	2	0.32	Adenylate kinase 2, mitochondrial OS=Rattus norvegicus GN=Ak2 PE=2 SV=2
986	1	UniProt_SwissProt	Q5I0H9	81	60102	13	3	11	2	0.13	Protein disulfide-isomerase A5 OS=Rattus norvegicus GN=Pdia5 PE=2 SV=1
987	1	UniProt_SwissProt	Q9WTP0	81	98866	44	2	32	2	0.08	Band 4.1-like protein 1 OS=Rattus norvegicus GN=Epb41l1 PE=1 SV=1
988	1	UniProt_SwissProt	P35738	81	43537	14	1	10	1	0.09	2-oxoisovalerate dehydrogenase subunit beta, mitochondrial OS=Rattus norvegicus GN=Bckdhb PE=1 SV=3
989	1	UniProt_SwissProt	Q66HG8	81	65662	26	2	23	2	0.12	Protein Red OS=Rattus norvegicus GN=Ik PE=1 SV=1
990	1	UniProt_SwissProt	P11348	81	25764	9	1	7	1	0.16	Dihydropteridine reductase OS=Rattus norvegicus GN=Qdpr PE=1 SV=1
991	1	UniProt_SwissProt	P61078	81	16904	10	1	8	1	0.24	Ubiquitin-conjugating enzyme E2 D3 OS=Rattus norvegicus GN=Ube2d3 PE=2 SV=1
992	1	UniProt_SwissProt	Q5GFD9	81	36314	7	2	6	2	0.23	Protein IMPACT OS=Rattus norvegicus GN=Impact PE=1 SV=1
993	1	UniProt_SwissProt	Q4V8I7	81	95014	29	3	23	3	0.13	Volume-regulated anion channel subunit LRRC8A OS=Rattus norvegicus GN=Lrrc8a PE=1 SV=1
994	1	UniProt_SwissProt	P61794	81	41719	21	1	10	1	0.09	Lysophosphatidic acid receptor 1 OS=Rattus norvegicus GN=Lpar1 PE=1 SV=1
995	1	UniProt_SwissProt	P70567	80	40626	14	1	14	1	0.1	Tropomodulin-1 OS=Rattus norvegicus GN=Tmod1 PE=2 SV=1
996	1	UniProt_SwissProt	A1A5S1	80	107495	56	2	50	2	0.07	Pre-mRNA-processing factor 6 OS=Rattus norvegicus GN=Prpf6 PE=1 SV=1
997	1	UniProt_SwissProt	Q5U4E6	80	261457	172	1	124	1	0.01	Golgin subfamily A member 4 OS=Rattus norvegicus GN=Golga4 PE=1 SV=2
998	1	UniProt_SwissProt	Q5XIG4	80	27870	13	1	12	1	0.14	OCIA domain-containing protein 1 OS=Rattus norvegicus GN=Ociad1 PE=1 SV=1
999	1	UniProt_SwissProt	P36201	80	23479	16	2	10	2	0.37	Cysteine-rich protein 2 OS=Rattus norvegicus GN=Crip2 PE=2 SV=1
1000	1	UniProt_SwissProt	P62634	80	20704	9	2	7	2	0.43	Cellular nucleic acid-binding protein OS=Rattus norvegicus GN=Cnbp PE=2 SV=1
1001	1	UniProt_SwissProt	Q62915	80	104106	38	3	30	3	0.12	Peripheral plasma membrane protein CASK OS=Rattus norvegicus GN=Cask PE=1 SV=1
1002	1	UniProt_SwissProt	Q5U305	80	24609	8	4	4	3	0.57	ER lumen protein-retaining receptor 2 OS=Rattus norvegicus GN=Kdelr2 PE=2 SV=1
1003	1	UniProt_SwissProt	Q6P6S4	80	52659	6	2	6	2	0.15	Nucleotide exchange factor SIL1 OS=Rattus norvegicus GN=Sil1 PE=2 SV=1
1004	1	UniProt_SwissProt	Q91XU1	80	37733	13	1	13	1	0.1	Protein quaking OS=Rattus norvegicus GN=Qki PE=1 SV=2
1005	1	UniProt_SwissProt	Q5RJQ8	80	36365	7	1	5	1	0.11	Calcium homeostasis modulator protein 2 OS=Rattus norvegicus GN=Calhm2 PE=2 SV=1
1006	1	UniProt_SwissProt	Q4V7C6	79	77507	28	3	26	3	0.16	GMP synthase [glutamine-hydrolyzing] OS=Rattus norvegicus GN=Gmps PE=1 SV=1
1007	1	UniProt_SwissProt	Q6PCU2	79	26169	28	3	22	2	0.33	V-type proton ATPase subunit E 1 OS=Rattus norvegicus GN=Atp6v1e1 PE=1 SV=1
1008	1	UniProt_SwissProt	Q6J1Y9	79	152033	39	2	34	2	0.05	Ubiquitin carboxyl-terminal hydrolase 19 OS=Rattus norvegicus GN=Usp19 PE=1 SV=1
1009	1	UniProt_SwissProt	Q6AY23	79	33994	18	1	13	1	0.12	Pyrroline-5-carboxylate reductase 2 OS=Rattus norvegicus GN=Pycr2 PE=2 SV=1
1010	1	UniProt_SwissProt	Q9EQT5	79	54155	7	1	7	1	0.07	Tubulointerstitial nephritis antigen-like OS=Rattus norvegicus GN=Tinagl1 PE=2 SV=1
1011	1	UniProt_SwissProt	Q3BCU4	79	41290	12	3	10	3	0.31	Blood vessel epicardial substance OS=Rattus norvegicus GN=Bves PE=1 SV=2
1012	1	UniProt_SwissProt	P38718	79	14306	12	6	6	3	1.79	Mitochondrial pyruvate carrier 2 OS=Rattus norvegicus GN=Mpc2 PE=2 SV=1
1013	1	UniProt_SwissProt	Q568Y2	79	53033	8	1	8	1	0.07	Diphthamide biosynthesis protein 2 OS=Rattus norvegicus GN=Dph2 PE=2 SV=1
1014	1	UniProt_SwissProt	D4AAT7	78	36951	5	1	5	1	0.11	ATP-dependent (S)-NAD(P)H-hydrate dehydratase OS=Rattus norvegicus GN=Carkd PE=3 SV=1
1015	1	UniProt_SwissProt	Q4KMA2	78	43527	14	3	10	3	0.3	UV excision repair protein RAD23 homolog B OS=Rattus norvegicus GN=Rad23b PE=1 SV=1
1016	1	UniProt_SwissProt	Q5FVF4	78	64171	14	1	12	1	0.06	Transmembrane 7 superfamily member 3 OS=Rattus norvegicus GN=Tm7sf3 PE=2 SV=1
1017	1	UniProt_SwissProt	P61227	78	20719	6	1	6	1	0.2	Ras-related protein Rap-2b OS=Rattus norvegicus GN=Rap2b PE=2 SV=1
1018	1	UniProt_SwissProt	Q63313	78	53737	10	3	9	3	0.23	Lipopolysaccharide-binding protein OS=Rattus norvegicus GN=Lbp PE=2 SV=1
1019	1	UniProt_SwissProt	Q6AY05	78	56297	6	1	5	1	0.07	Endosomal/lysomomal potassium channel TMEM175 OS=Rattus norvegicus GN=Tmem175 PE=1 SV=1
1020	1	UniProt_SwissProt	Q5XID1	77	33648	7	1	5	1	0.12	Anamorsin OS=Rattus norvegicus GN=Ciapin1 PE=1 SV=1
1021	1	UniProt_SwissProt	B0BN85	77	38409	17	1	15	1	0.1	Protein SGT1 homolog OS=Rattus norvegicus GN=Sugt1 PE=2 SV=1
1022	1	UniProt_SwissProt	P14740	77	88774	30	4	24	4	0.19	Dipeptidyl peptidase 4 OS=Rattus norvegicus GN=Dpp4 PE=1 SV=2
1023	1	UniProt_SwissProt	Q6P791	77	17824	9	2	6	2	0.51	Ragulator complex protein LAMTOR1 OS=Rattus norvegicus GN=Lamtor1 PE=1 SV=1
1024	1	UniProt_SwissProt	Q7TT47	77	82242	30	1	25	1	0.05	Paraplegin OS=Rattus norvegicus GN=Spg7 PE=2 SV=1
1025	1	UniProt_SwissProt	P0C5H9	77	20831	13	4	11	3	0.7	Mesencephalic astrocyte-derived neurotrophic factor OS=Rattus norvegicus GN=Manf PE=1 SV=1
1026	1	UniProt_SwissProt	Q5XI43	77	43108	12	2	10	2	0.19	Matrix-remodeling-associated protein 8 OS=Rattus norvegicus GN=Mxra8 PE=2 SV=1
1027	1	UniProt_SwissProt	P16446	77	32115	24	2	21	2	0.26	Phosphatidylinositol transfer protein alpha isoform OS=Rattus norvegicus GN=Pitpna PE=1 SV=2
1028	1	UniProt_SwissProt	P46413	76	52597	21	4	16	4	0.33	Glutathione synthetase OS=Rattus norvegicus GN=Gss PE=1 SV=1
1029	1	UniProt_SwissProt	Q9JJP9	76	62032	8	1	5	1	0.06	Ubiquilin-1 OS=Rattus norvegicus GN=Ubqln1 PE=1 SV=1
1030	1	UniProt_SwissProt	Q63014	76	76685	28	2	19	2	0.1	A-kinase anchor protein 8 OS=Rattus norvegicus GN=Akap8 PE=1 SV=1
1031	1	UniProt_SwissProt	Q63691	76	40485	2	1	2	1	0.1	Monocyte differentiation antigen CD14 OS=Rattus norvegicus GN=Cd14 PE=2 SV=2
1032	1	UniProt_SwissProt	P08082	76	25216	14	1	11	1	0.16	Clathrin light chain B OS=Rattus norvegicus GN=Cltb PE=1 SV=1
1033	1	UniProt_SwissProt	Q9JHU5	76	40868	25	2	22	2	0.2	Arfaptin-1 OS=Rattus norvegicus GN=Arfip1 PE=1 SV=1
1034	1	UniProt_SwissProt	Q9JJ31	75	91403	53	1	41	1	0.04	Cullin-5 OS=Rattus norvegicus GN=Cul5 PE=1 SV=3
1035	1	UniProt_SwissProt	O08984	75	71192	21	2	20	2	0.11	Lamin-B receptor OS=Rattus norvegicus GN=Lbr PE=1 SV=1
1036	1	UniProt_SwissProt	Q9Z136	75	129968	30	1	24	1	0.03	Hamartin OS=Rattus norvegicus GN=Tsc1 PE=1 SV=1
1037	1	UniProt_SwissProt	A1L1K3	75	82371	20	1	14	1	0.05	Anaphase-promoting complex subunit 5 OS=Rattus norvegicus GN=Anapc5 PE=2 SV=1
1038	1	UniProt_SwissProt	Q4KLP0	75	103318	36	3	27	3	0.12	Probable 2-oxoglutarate dehydrogenase E1 component DHKTD1, mitochondrial OS=Rattus norvegicus GN=Dhtkd1 PE=2 SV=1
1039	1	UniProt_SwissProt	Q66H76	75	65403	19	2	14	2	0.12	Paxillin OS=Rattus norvegicus GN=Pxn PE=1 SV=1
1040	1	UniProt_SwissProt	P70645	75	52916	25	5	18	5	0.43	Bleomycin hydrolase OS=Rattus norvegicus GN=Blmh PE=1 SV=1
1041	1	UniProt_SwissProt	Q7TMA5	75	537740	159	2	125	2	0.01	Apolipoprotein B-100 OS=Rattus norvegicus GN=Apob PE=1 SV=1
1042	1	UniProt_SwissProt	Q5U2X7	75	28030	11	2	11	2	0.3	Mitochondrial import inner membrane translocase subunit Tim21 OS=Rattus norvegicus GN=Timm21 PE=2 SV=1
1043	1	UniProt_SwissProt	O35828	75	101518	31	4	26	4	0.16	Coronin-7 OS=Rattus norvegicus GN=Coro7 PE=1 SV=2
1044	1	UniProt_SwissProt	Q5FVC2	75	112809	48	2	37	2	0.07	Rho guanine nucleotide exchange factor 2 OS=Rattus norvegicus GN=Arhgef2 PE=1 SV=1
1045	1	UniProt_SwissProt	Q6AXM8	75	39764	18	3	9	3	0.33	Serum paraoxonase/arylesterase 2 OS=Rattus norvegicus GN=Pon2 PE=2 SV=1
1046	1	UniProt_SwissProt	Q64633	74	60216	24	1	14	1	0.06	UDP-glucuronosyltransferase 1-7 OS=Rattus norvegicus GN=Ugt1a7c PE=2 SV=1
1047	1	UniProt_SwissProt	P13697	74	64589	22	2	13	2	0.12	NADP-dependent malic enzyme OS=Rattus norvegicus GN=Me1 PE=1 SV=2
1048	1	UniProt_SwissProt	P30904	74	12640	7	2	6	2	0.78	Macrophage migration inhibitory factor OS=Rattus norvegicus GN=Mif PE=1 SV=4
1049	1	UniProt_SwissProt	Q6TEK4	74	18171	5	1	5	1	0.23	Vitamin K epoxide reductase complex subunit 1 OS=Rattus norvegicus GN=Vkorc1 PE=1 SV=1
1050	1	UniProt_SwissProt	A1L1L2	74	77486	26	2	20	2	0.1	Transmembrane protein 214 OS=Rattus norvegicus GN=Tmem214 PE=2 SV=1
1051	1	UniProt_SwissProt	Q5FVN0	74	56494	12	2	10	2	0.14	Lysophospholipid acyltransferase 5 OS=Rattus norvegicus GN=Lpcat3 PE=2 SV=1
1052	1	UniProt_SwissProt	Q9QX69	74	45952	8	3	5	3	0.28	LanC-like protein 1 OS=Rattus norvegicus GN=Lancl1 PE=1 SV=2
1053	1	UniProt_SwissProt	P11960	74	50418	19	2	13	2	0.16	2-oxoisovalerate dehydrogenase subunit alpha, mitochondrial (Fragment) OS=Rattus norvegicus GN=Bckdha PE=1 SV=1
1054	1	UniProt_SwissProt	Q792H5	74	54692	23	2	17	2	0.15	CUGBP Elav-like family member 2 OS=Rattus norvegicus GN=Celf2 PE=2 SV=1
1055	1	UniProt_SwissProt	P34900	74	22192	12	2	9	2	0.4	Syndecan-2 OS=Rattus norvegicus GN=Sdc2 PE=2 SV=2
1056	1	UniProt_SwissProt	O35263	73	25961	8	1	6	1	0.15	Platelet-activating factor acetylhydrolase IB subunit gamma OS=Rattus norvegicus GN=Pafah1b3 PE=2 SV=1
1057	1	UniProt_SwissProt	Q3B7D0	73	49817	22	1	17	1	0.08	Oxygen-dependent coproporphyrinogen-III oxidase, mitochondrial OS=Rattus norvegicus GN=Cpox PE=1 SV=1
1058	1	UniProt_SwissProt	P05765	73	9236	7	2	6	2	1.19	40S ribosomal protein S21 OS=Rattus norvegicus GN=Rps21 PE=1 SV=1
1059	1	UniProt_SwissProt	O35077	73	38112	8	1	7	1	0.1	Glycerol-3-phosphate dehydrogenase [NAD(+)], cytoplasmic OS=Rattus norvegicus GN=Gpd1 PE=1 SV=4
1060	1	UniProt_SwissProt	Q66HR2	73	30156	19	3	14	3	0.45	Microtubule-associated protein RP/EB family member 1 OS=Rattus norvegicus GN=Mapre1 PE=1 SV=3
1061	1	UniProt_SwissProt	P08592	73	87675	29	1	20	1	0.04	Amyloid beta A4 protein OS=Rattus norvegicus GN=App PE=1 SV=2
1062	1	UniProt_SwissProt	Q704S8	73	71211	34	3	27	3	0.17	Carnitine O-acetyltransferase OS=Rattus norvegicus GN=Crat PE=1 SV=1
1063	1	UniProt_SwissProt	Q63065	73	49392	11	2	9	2	0.16	[Pyruvate dehydrogenase (acetyl-transferring)] kinase isozyme 1, mitochondrial OS=Rattus norvegicus GN=Pdk1 PE=1 SV=1
1064	1	UniProt_SwissProt	Q66HC5	73	93757	31	2	27	2	0.08	Nuclear pore complex protein Nup93 OS=Rattus norvegicus GN=Nup93 PE=1 SV=1
1065	1	UniProt_SwissProt	Q2LAP6	73	49367	17	2	15	1	0.08	Testin OS=Rattus norvegicus GN=Tes PE=1 SV=1
1066	1	UniProt_SwissProt	P23965	72	32348	38	4	22	4	0.59	Enoyl-CoA delta isomerase 1, mitochondrial OS=Rattus norvegicus GN=Eci1 PE=1 SV=1
1067	1	UniProt_SwissProt	P36876	72	52159	17	2	15	2	0.16	Serine/threonine-protein phosphatase 2A 55 kDa regulatory subunit B alpha isoform OS=Rattus norvegicus GN=Ppp2r2a PE=2 SV=1
1068	1	UniProt_SwissProt	O35786	72	42266	9	1	8	1	0.09	Chemokine-like receptor 1 OS=Rattus norvegicus GN=Cmklr1 PE=1 SV=1
1069	1	UniProt_SwissProt	D4A1J4	72	26976	15	2	9	2	0.32	3-hydroxybutyrate dehydrogenase type 2 OS=Rattus norvegicus GN=Bdh2 PE=3 SV=2
1070	1	UniProt_SwissProt	Q66HD3	72	84434	28	1	21	1	0.05	Nuclear autoantigenic sperm protein OS=Rattus norvegicus GN=Nasp PE=1 SV=1
1071	1	UniProt_SwissProt	P0C1X8	72	104438	36	2	27	2	0.08	AP2-associated protein kinase 1 OS=Rattus norvegicus GN=Aak1 PE=1 SV=1
1072	1	UniProt_SwissProt	Q63190	72	29657	18	1	12	1	0.13	Emerin OS=Rattus norvegicus GN=Emd PE=1 SV=1
1073	1	UniProt_SwissProt	P62275	72	6900	6	1	5	1	0.67	40S ribosomal protein S29 OS=Rattus norvegicus GN=Rps29 PE=1 SV=2
1074	1	UniProt_SwissProt	Q9Z272	72	85920	21	1	17	1	0.04	ARF GTPase-activating protein GIT1 OS=Rattus norvegicus GN=Git1 PE=1 SV=1
1075	1	UniProt_SwissProt	Q63525	71	38388	33	3	24	3	0.34	Nuclear migration protein nudC OS=Rattus norvegicus GN=Nudc PE=1 SV=1
1076	1	UniProt_SwissProt	P05942	71	11997	14	1	8	1	0.36	Protein S100-A4 OS=Rattus norvegicus GN=S100a4 PE=2 SV=1
1077	1	UniProt_SwissProt	Q6P9U3	71	22203	10	1	8	1	0.18	COMM domain-containing protein 3 OS=Rattus norvegicus GN=Commd3 PE=1 SV=1
1078	1	UniProt_SwissProt	Q6X936	71	87928	18	1	17	1	0.04	Kin of IRRE-like protein 1 OS=Rattus norvegicus GN=Kirrel PE=1 SV=2
1079	1	UniProt_SwissProt	Q4KM64	71	21088	9	1	7	1	0.19	Protein jagunal homolog 1 OS=Rattus norvegicus GN=Jagn1 PE=2 SV=1
1080	1	UniProt_SwissProt	A1L1J9	71	80431	13	3	8	2	0.1	Lipase maturation factor 2 OS=Rattus norvegicus GN=Lmf2 PE=2 SV=1
1081	1	UniProt_SwissProt	Q32Q06	71	48697	23	2	19	2	0.17	AP-1 complex subunit mu-1 OS=Rattus norvegicus GN=Ap1m1 PE=1 SV=3
1082	1	UniProt_SwissProt	Q63945	71	33386	10	2	8	1	0.12	Protein SET OS=Rattus norvegicus GN=Set PE=2 SV=2
1083	1	UniProt_SwissProt	Q6VV72	71	16606	10	2	9	2	0.56	Eukaryotic translation initiation factor 1A OS=Rattus norvegicus GN=Eif1a PE=2 SV=3
1084	1	UniProt_SwissProt	Q4KLZ6	71	59691	21	2	16	2	0.13	Triokinase/FMN cyclase OS=Rattus norvegicus GN=Tkfc PE=1 SV=1
1085	1	UniProt_SwissProt	Q68FV6	71	44242	5	2	3	2	0.18	Glycosylated lysosomal membrane protein OS=Rattus norvegicus GN=Glmp PE=2 SV=1
1086	1	UniProt_SwissProt	P56522	70	54728	12	1	10	1	0.07	NADPH:adrenodoxin oxidoreductase, mitochondrial OS=Rattus norvegicus GN=Fdxr PE=1 SV=1
1087	1	UniProt_SwissProt	Q6XQN1	70	59041	16	1	12	1	0.07	Nicotinate phosphoribosyltransferase OS=Rattus norvegicus GN=Naprt PE=2 SV=1
1088	1	UniProt_SwissProt	P62870	70	13219	6	1	5	1	0.32	Transcription elongation factor B polypeptide 2 OS=Rattus norvegicus GN=Tceb2 PE=1 SV=1
1089	1	UniProt_SwissProt	P30121	70	25024	13	1	11	1	0.16	Metalloproteinase inhibitor 2 OS=Rattus norvegicus GN=Timp2 PE=1 SV=3
1090	1	UniProt_SwissProt	Q4KLL0	70	34328	23	2	18	2	0.24	Transcription elongation factor A protein 1 OS=Rattus norvegicus GN=Tcea1 PE=1 SV=1
1090	2	UniProt_SwissProt	Q63799	52	34190	26	2	17	2	0.24	Transcription elongation factor A protein 2 OS=Rattus norvegicus GN=Tcea2 PE=2 SV=1
1091	1	UniProt_SwissProt	Q6AYK3	70	61472	20	1	17	1	0.06	Inositol-3-phosphate synthase 1 OS=Rattus norvegicus GN=Isyna1 PE=3 SV=2
1092	1	UniProt_SwissProt	Q63470	70	86000	24	1	18	1	0.04	Dual specificity tyrosine-phosphorylation-regulated kinase 1A OS=Rattus norvegicus GN=Dyrk1a PE=1 SV=2
1093	1	UniProt_SwissProt	Q4KM65	70	26281	16	3	13	3	0.53	Cleavage and polyadenylation specificity factor subunit 5 OS=Rattus norvegicus GN=Nudt21 PE=2 SV=1
1094	1	UniProt_SwissProt	Q6AYQ4	70	26282	12	1	8	1	0.15	Transmembrane protein 109 OS=Rattus norvegicus GN=Tmem109 PE=2 SV=1
1095	1	UniProt_SwissProt	P61515	70	10497	22	4	15	4	2.96	Putative 60S ribosomal protein L37a OS=Rattus norvegicus GN=Rpl37a-ps1 PE=5 SV=2
1096	1	UniProt_SwissProt	Q9Z1A5	70	60915	9	2	9	2	0.13	NEDD8-activating enzyme E1 regulatory subunit OS=Rattus norvegicus GN=Nae1 PE=1 SV=1
1097	1	UniProt_SwissProt	Q5XI22	70	41538	16	3	11	2	0.2	Acetyl-CoA acetyltransferase, cytosolic OS=Rattus norvegicus GN=Acat2 PE=1 SV=1
1098	1	UniProt_SwissProt	Q498U4	70	23647	12	2	9	2	0.37	SAP domain-containing ribonucleoprotein OS=Rattus norvegicus GN=Sarnp PE=1 SV=3
1099	1	UniProt_SwissProt	Q80WL2	70	50265	28	2	20	2	0.16	Bystin OS=Rattus norvegicus GN=Bysl PE=1 SV=3
1100	1	UniProt_SwissProt	P97571	70	82752	31	3	26	3	0.15	Calpain-1 catalytic subunit OS=Rattus norvegicus GN=Capn1 PE=1 SV=1
1101	1	UniProt_SwissProt	P05506	70	13135	2	1	2	1	0.32	NADH-ubiquinone oxidoreductase chain 3 OS=Rattus norvegicus GN=Mtnd3 PE=3 SV=3
1102	1	UniProt_SwissProt	Q68FU7	69	51805	15	1	9	1	0.08	Ubiquinone biosynthesis monooxygenase COQ6, mitochondrial OS=Rattus norvegicus GN=Coq6 PE=2 SV=1
1103	1	UniProt_SwissProt	Q925S8	69	79988	40	1	27	1	0.05	ATP-dependent zinc metalloprotease YME1L1 OS=Rattus norvegicus GN=Yme1l1 PE=2 SV=1
1104	1	UniProt_SwissProt	Q5M7W1	69	44616	8	2	8	2	0.18	Thioredoxin-interacting protein OS=Rattus norvegicus GN=Txnip PE=2 SV=1
1105	1	UniProt_SwissProt	Q6AYS7	69	46060	13	1	13	1	0.09	Aminoacylase-1A OS=Rattus norvegicus GN=Acy1a PE=1 SV=1
1106	1	UniProt_SwissProt	P56558	69	116787	21	1	15	1	0.03	UDP-N-acetylglucosamine--peptide N-acetylglucosaminyltransferase 110 kDa subunit OS=Rattus norvegicus GN=Ogt PE=1 SV=1
1107	1	UniProt_SwissProt	P13852	69	28015	3	1	2	1	0.14	Major prion protein OS=Rattus norvegicus GN=Prnp PE=1 SV=2
1108	1	UniProt_SwissProt	Q32PX2	69	35705	9	1	8	1	0.11	Aminoacyl tRNA synthase complex-interacting multifunctional protein 2 OS=Rattus norvegicus GN=Aimp2 PE=2 SV=1
1109	1	UniProt_SwissProt	Q9WUD2	69	87392	18	2	14	2	0.09	Transient receptor potential cation channel subfamily V member 2 OS=Rattus norvegicus GN=Trpv2 PE=1 SV=2
1110	1	UniProt_SwissProt	P56603	69	38373	11	1	9	1	0.1	Secretory carrier-associated membrane protein 1 OS=Rattus norvegicus GN=Scamp1 PE=1 SV=1
1111	1	UniProt_SwissProt	Q3KRE0	69	66889	44	2	34	2	0.12	ATPase family AAA domain-containing protein 3 OS=Rattus norvegicus GN=Atad3 PE=1 SV=1
1112	1	UniProt_SwissProt	P08699	69	27241	13	4	6	3	0.51	Galectin-3 OS=Rattus norvegicus GN=Lgals3 PE=1 SV=4
1113	1	UniProt_SwissProt	P06214	69	36465	8	1	7	1	0.11	Delta-aminolevulinic acid dehydratase OS=Rattus norvegicus GN=Alad PE=1 SV=1
1114	1	UniProt_SwissProt	Q6AYS8	68	33316	19	4	14	4	0.57	Estradiol 17-beta-dehydrogenase 11 OS=Rattus norvegicus GN=Hsd17b11 PE=2 SV=1
1115	1	UniProt_SwissProt	P49793	68	198358	38	2	25	2	0.04	Nuclear pore complex protein Nup98-Nup96 OS=Rattus norvegicus GN=Nup98 PE=1 SV=2
1116	1	UniProt_SwissProt	Q6U6G5	68	48669	31	1	22	1	0.08	Zinc finger CCCH domain-containing protein 15 OS=Rattus norvegicus GN=Zc3h15 PE=1 SV=1
1117	1	UniProt_SwissProt	Q5U204	68	13628	3	2	3	2	0.71	Ragulator complex protein LAMTOR3 OS=Rattus norvegicus GN=Lamtor3 PE=2 SV=1
1118	1	UniProt_SwissProt	D4A1R8	68	59605	14	2	10	2	0.13	Copine-1 OS=Rattus norvegicus GN=Cpne1 PE=1 SV=1
1119	1	UniProt_SwissProt	Q5U1X1	68	26963	15	1	12	1	0.15	Oligoribonuclease, mitochondrial OS=Rattus norvegicus GN=Rexo2 PE=2 SV=1
1120	1	UniProt_SwissProt	P04646	68	12660	15	3	13	3	1.38	60S ribosomal protein L35a OS=Rattus norvegicus GN=Rpl35a PE=3 SV=1
1121	1	UniProt_SwissProt	P20909	68	181543	51	1	43	1	0.02	Collagen alpha-1(XI) chain OS=Rattus norvegicus GN=Col11a1 PE=1 SV=2
1122	1	UniProt_SwissProt	P69060	68	48726	25	4	21	4	0.36	N-acylneuraminate cytidylyltransferase OS=Rattus norvegicus GN=Cmas PE=2 SV=1
1123	1	UniProt_SwissProt	P15087	68	53675	13	1	12	1	0.07	Carboxypeptidase E OS=Rattus norvegicus GN=Cpe PE=1 SV=1
1124	1	UniProt_SwissProt	D2XV59	68	73070	31	1	24	1	0.05	GTP-binding protein 1 OS=Rattus norvegicus GN=Gtpbp1 PE=1 SV=1
1125	1	UniProt_SwissProt	Q8VHE9	68	68001	29	4	19	4	0.25	All-trans-retinol 13,14-reductase OS=Rattus norvegicus GN=Retsat PE=2 SV=1
1126	1	UniProt_SwissProt	P97546	68	44246	16	2	13	2	0.18	Neuroplastin OS=Rattus norvegicus GN=Nptn PE=1 SV=2
1127	1	UniProt_SwissProt	Q9ERB4	68	301874	35	3	31	3	0.04	Versican core protein (Fragments) OS=Rattus norvegicus GN=Vcan PE=2 SV=2
1128	1	UniProt_SwissProt	P97576	68	24510	16	2	13	2	0.35	GrpE protein homolog 1, mitochondrial OS=Rattus norvegicus GN=Grpel1 PE=1 SV=2
1129	1	UniProt_SwissProt	P11951	68	8449	10	3	7	3	2.58	Cytochrome c oxidase subunit 6C-2 OS=Rattus norvegicus GN=Cox6c2 PE=1 SV=3
1130	1	UniProt_SwissProt	Q498U3	68	38493	12	1	11	1	0.1	Solute carrier family 25 member 40 OS=Rattus norvegicus GN=Slc25a40 PE=2 SV=2
1131	1	UniProt_SwissProt	P25304	68	216549	38	2	27	2	0.04	Agrin OS=Rattus norvegicus GN=Agrn PE=1 SV=2
1132	1	UniProt_SwissProt	D3ZEH5	68	95721	17	2	17	2	0.08	SID1 transmembrane family member 2 OS=Rattus norvegicus GN=Sidt2 PE=1 SV=2
1133	1	UniProt_SwissProt	Q68FW9	67	48398	9	1	9	1	0.08	COP9 signalosome complex subunit 3 OS=Rattus norvegicus GN=Cops3 PE=1 SV=1
1134	1	UniProt_SwissProt	P19357	67	55088	7	4	5	4	0.31	Solute carrier family 2, facilitated glucose transporter member 4 OS=Rattus norvegicus GN=Slc2a4 PE=1 SV=1
1135	1	UniProt_SwissProt	P24473	67	25590	13	1	11	1	0.16	Glutathione S-transferase kappa 1 OS=Rattus norvegicus GN=Gstk1 PE=1 SV=3
1136	1	UniProt_SwissProt	Q5QD51	67	181514	53	1	42	1	0.02	A-kinase anchor protein 12 OS=Rattus norvegicus GN=Akap12 PE=1 SV=1
1137	1	UniProt_SwissProt	P62997	67	33760	22	2	17	2	0.25	Transformer-2 protein homolog beta OS=Rattus norvegicus GN=Tra2b PE=1 SV=1
1138	1	UniProt_SwissProt	Q6AY63	67	24387	8	2	8	2	0.36	ADP-sugar pyrophosphatase OS=Rattus norvegicus GN=Nudt5 PE=2 SV=1
1139	1	UniProt_SwissProt	Q562A2	67	118113	30	1	18	1	0.03	Zinc finger RNA-binding protein OS=Rattus norvegicus GN=Zfr PE=1 SV=2
1140	1	UniProt_SwissProt	Q4KLH4	67	58836	33	2	27	2	0.14	Paraspeckle component 1 OS=Rattus norvegicus GN=Pspc1 PE=1 SV=1
1141	1	UniProt_SwissProt	Q62839	67	113259	34	1	26	1	0.03	Golgin subfamily A member 2 OS=Rattus norvegicus GN=Golga2 PE=1 SV=4
1142	1	UniProt_SwissProt	P63324	67	14858	7	2	6	2	0.64	40S ribosomal protein S12 OS=Rattus norvegicus GN=Rps12 PE=1 SV=2
1143	1	UniProt_SwissProt	O08730	66	37583	6	1	5	1	0.1	Glycogenin-1 OS=Rattus norvegicus GN=Gyg1 PE=2 SV=4
1144	1	UniProt_SwissProt	Q811S9	66	61307	26	1	22	1	0.06	Guanine nucleotide-binding protein-like 3 OS=Rattus norvegicus GN=Gnl3 PE=1 SV=1
1145	1	UniProt_SwissProt	Q8K4F7	66	38804	16	2	14	2	0.21	m7GpppX diphosphatase OS=Rattus norvegicus GN=Dcps PE=2 SV=1
1146	1	UniProt_SwissProt	P06765	66	11507	10	2	8	2	0.88	Platelet factor 4 OS=Rattus norvegicus GN=Pf4 PE=1 SV=1
1147	1	UniProt_SwissProt	P82450	66	61339	20	2	15	2	0.13	Sialate O-acetylesterase OS=Rattus norvegicus GN=Siae PE=1 SV=2
1148	1	UniProt_SwissProt	Q5XIP1	65	43836	9	1	9	1	0.09	Protein pelota homolog OS=Rattus norvegicus GN=Pelo PE=1 SV=1
1149	1	UniProt_SwissProt	Q66HA4	65	94279	40	1	31	1	0.04	Tax1-binding protein 1 homolog OS=Rattus norvegicus GN=Tax1bp1 PE=2 SV=1
1150	1	UniProt_SwissProt	P19836	65	42054	24	2	22	2	0.2	Choline-phosphate cytidylyltransferase A OS=Rattus norvegicus GN=Pcyt1a PE=1 SV=2
1151	1	UniProt_SwissProt	P03889	65	36178	12	4	5	3	0.51	NADH-ubiquinone oxidoreductase chain 1 OS=Rattus norvegicus GN=Mtnd1 PE=1 SV=3
1152	1	UniProt_SwissProt	Q66HS7	65	39766	10	4	10	4	0.46	PDZ and LIM domain protein 3 OS=Rattus norvegicus GN=Pdlim3 PE=1 SV=2
1153	1	UniProt_SwissProt	P08011	65	17517	7	1	5	1	0.23	Microsomal glutathione S-transferase 1 OS=Rattus norvegicus GN=Mgst1 PE=1 SV=3
1154	1	UniProt_SwissProt	Q641Y5	65	78526	19	1	19	1	0.05	Ubiquitin-like modifier-activating enzyme ATG7 OS=Rattus norvegicus GN=Atg7 PE=2 SV=1
1155	1	UniProt_SwissProt	O88637	65	45705	21	2	19	2	0.18	Ethanolamine-phosphate cytidylyltransferase OS=Rattus norvegicus GN=Pcyt2 PE=1 SV=1
1156	1	UniProt_SwissProt	O35112	65	65665	12	2	12	2	0.12	CD166 antigen OS=Rattus norvegicus GN=Alcam PE=1 SV=1
1157	1	UniProt_SwissProt	Q5RK09	65	35914	23	3	15	2	0.23	Eukaryotic translation initiation factor 3 subunit G OS=Rattus norvegicus GN=Eif3g PE=1 SV=1
1158	1	UniProt_SwissProt	O88984	65	70888	28	1	21	1	0.05	Nuclear RNA export factor 1 OS=Rattus norvegicus GN=Nxf1 PE=2 SV=1
1159	1	UniProt_SwissProt	P07687	65	52719	20	4	17	4	0.33	Epoxide hydrolase 1 OS=Rattus norvegicus GN=Ephx1 PE=1 SV=1
1160	1	UniProt_SwissProt	P09759	64	111352	29	1	23	1	0.03	Ephrin type-B receptor 1 OS=Rattus norvegicus GN=Ephb1 PE=1 SV=2
1161	1	UniProt_SwissProt	P62076	64	10679	3	1	2	1	0.41	Mitochondrial import inner membrane translocase subunit Tim13 OS=Rattus norvegicus GN=Timm13 PE=3 SV=1
1162	1	UniProt_SwissProt	Q6TEK3	64	20051	8	2	8	2	0.45	Vitamin K epoxide reductase complex subunit 1-like protein 1 OS=Rattus norvegicus GN=Vkorc1l1 PE=1 SV=1
1163	1	UniProt_SwissProt	Q6MG48	64	229421	94	1	73	1	0.02	Protein PRRC2A OS=Rattus norvegicus GN=Prrc2a PE=1 SV=1
1164	1	UniProt_SwissProt	A6ZIQ8	64	33653	6	1	6	1	0.12	Trimeric intracellular cation channel type A OS=Rattus norvegicus GN=Tmem38a PE=2 SV=1
1165	1	UniProt_SwissProt	P35559	64	118376	47	3	39	3	0.1	Insulin-degrading enzyme OS=Rattus norvegicus GN=Ide PE=1 SV=1
1166	1	UniProt_SwissProt	P19468	64	73371	22	3	18	3	0.17	Glutamate--cysteine ligase catalytic subunit OS=Rattus norvegicus GN=Gclc PE=1 SV=2
1167	1	UniProt_SwissProt	Q6AY41	63	37263	13	1	9	1	0.11	Cell cycle control protein 50A OS=Rattus norvegicus GN=Tmem30a PE=2 SV=1
1168	1	UniProt_SwissProt	P13676	63	82415	27	4	23	4	0.2	Acylamino-acid-releasing enzyme OS=Rattus norvegicus GN=Apeh PE=1 SV=1
1169	1	UniProt_SwissProt	P83868	63	18995	9	1	9	1	0.22	Prostaglandin E synthase 3 OS=Rattus norvegicus GN=Ptges3 PE=1 SV=2
1170	1	UniProt_SwissProt	Q5NDL0	63	62340	10	1	8	1	0.06	EGF domain-specific O-linked N-acetylglucosamine transferase OS=Rattus norvegicus GN=Eogt PE=2 SV=1
1171	1	UniProt_SwissProt	Q6AY20	63	31589	13	2	10	1	0.13	Cation-dependent mannose-6-phosphate receptor OS=Rattus norvegicus GN=M6pr PE=1 SV=1
1172	1	UniProt_SwissProt	Q5PQL5	63	56482	8	1	5	1	0.07	Phosphatidylserine synthase 1 OS=Rattus norvegicus GN=Ptdss1 PE=2 SV=1
1173	1	UniProt_SwissProt	Q6MG06	63	69292	22	1	15	1	0.06	Guanine nucleotide-binding protein-like 1 OS=Rattus norvegicus GN=Gnl1 PE=1 SV=1
1174	1	UniProt_SwissProt	P05505	63	29965	5	2	3	2	0.28	Cytochrome c oxidase subunit 3 OS=Rattus norvegicus GN=Mtco3 PE=1 SV=5
1175	1	UniProt_SwissProt	P97531	63	62988	32	2	27	2	0.13	Cdc42-interacting protein 4 OS=Rattus norvegicus GN=Trip10 PE=1 SV=3
1176	1	UniProt_SwissProt	O88370	63	47190	16	1	11	1	0.08	Phosphatidylinositol 5-phosphate 4-kinase type-2 gamma OS=Rattus norvegicus GN=Pip4k2c PE=1 SV=1
1177	1	UniProt_SwissProt	Q5RJM1	63	38409	7	1	6	1	0.1	Polyprenol reductase OS=Rattus norvegicus GN=Srd5a3 PE=1 SV=2
1178	1	UniProt_SwissProt	Q5PQN1	63	119890	32	2	26	2	0.07	Probable E3 ubiquitin-protein ligase HERC4 OS=Rattus norvegicus GN=Herc4 PE=2 SV=1
1179	1	UniProt_SwissProt	P11250	63	13613	11	2	8	2	0.71	60S ribosomal protein L34 OS=Rattus norvegicus GN=Rpl34 PE=1 SV=3
1180	1	UniProt_SwissProt	O35910	63	51143	6	2	6	2	0.16	Monocarboxylate transporter 4 OS=Rattus norvegicus GN=Slc16a3 PE=1 SV=1
1181	1	UniProt_SwissProt	Q5EIC4	63	82414	23	1	20	1	0.05	Interferon regulatory factor 2-binding protein-like OS=Rattus norvegicus GN=Irf2bpl PE=1 SV=1
1182	1	UniProt_SwissProt	Q8R431	63	33820	9	3	9	3	0.39	Monoglyceride lipase OS=Rattus norvegicus GN=Mgll PE=1 SV=1
1183	1	UniProt_SwissProt	P97633	63	37699	20	1	14	1	0.1	Casein kinase I isoform alpha OS=Rattus norvegicus GN=Csnk1a1 PE=2 SV=1
1184	1	UniProt_SwissProt	Q498E0	63	19178	5	2	4	2	0.47	Thioredoxin domain-containing protein 12 OS=Rattus norvegicus GN=Txndc12 PE=2 SV=2
1185	1	UniProt_SwissProt	B2RZC9	63	14824	1	1	1	1	0.28	Keratinocyte-associated protein 2 OS=Rattus norvegicus GN=Krtcap2 PE=2 SV=2
1186	1	UniProt_SwissProt	B0BNA5	62	16036	13	2	10	2	0.59	Coactosin-like protein OS=Rattus norvegicus GN=Cotl1 PE=1 SV=1
1187	1	UniProt_SwissProt	Q8R478	62	28227	8	2	5	2	0.3	WW domain-binding protein 2 OS=Rattus norvegicus GN=Wbp2 PE=1 SV=1
1188	1	UniProt_SwissProt	D4AD37	62	38659	21	1	12	1	0.1	Inositol monophosphatase 3 OS=Rattus norvegicus GN=Impad1 PE=3 SV=1
1189	1	UniProt_SwissProt	D4A1F2	62	111220	41	1	32	1	0.03	Protein-methionine sulfoxide oxidase MICAL2 OS=Rattus norvegicus GN=Mical2 PE=3 SV=1
1190	1	UniProt_SwissProt	F1LSG8	62	111973	31	2	26	2	0.07	Syndetin OS=Rattus norvegicus GN=Vps50 PE=1 SV=1
1191	1	UniProt_SwissProt	Q3KRD8	62	27067	3	2	3	2	0.32	Eukaryotic translation initiation factor 6 OS=Rattus norvegicus GN=Eif6 PE=1 SV=1
1192	1	UniProt_SwissProt	Q5FWU3	62	95397	27	1	16	1	0.04	Autophagy-related protein 9A OS=Rattus norvegicus GN=Atg9a PE=1 SV=1
1193	1	UniProt_SwissProt	B2RYW9	62	34958	11	2	11	2	0.24	Fumarylacetoacetate hydrolase domain-containing protein 2 OS=Rattus norvegicus GN=Fahd2 PE=1 SV=1
1194	1	UniProt_SwissProt	P00697	62	17174	8	1	7	1	0.24	Lysozyme C-1 OS=Rattus norvegicus GN=Lyz1 PE=1 SV=2
1195	1	UniProt_SwissProt	Q4V8K2	62	65363	32	2	23	2	0.12	Beta-catenin-like protein 1 OS=Rattus norvegicus GN=Ctnnbl1 PE=1 SV=1
1196	1	UniProt_SwissProt	Q5U2U0	62	69963	32	1	27	1	0.06	ATP-dependent Clp protease ATP-binding subunit clpX-like, mitochondrial OS=Rattus norvegicus GN=Clpx PE=2 SV=1
1197	1	UniProt_SwissProt	D3ZYR1	61	89170	19	2	15	2	0.09	F-BAR domain only protein 2 OS=Rattus norvegicus GN=Fcho2 PE=1 SV=1
1198	1	UniProt_SwissProt	Q6P9X4	61	19514	9	2	4	1	0.21	Protein tyrosine phosphatase type IVA 2 OS=Rattus norvegicus GN=Ptp4a2 PE=2 SV=1
1199	1	UniProt_SwissProt	P29534	61	82278	21	3	18	3	0.15	Vascular cell adhesion protein 1 OS=Rattus norvegicus GN=Vcam1 PE=2 SV=1
1200	1	UniProt_SwissProt	O88994	61	38851	25	3	16	3	0.34	Mitochondrial amidoxime reducing component 2 OS=Rattus norvegicus GN=Marc2 PE=2 SV=1
1201	1	UniProt_SwissProt	P84060	61	74742	45	2	33	2	0.11	Dystrobrevin beta OS=Rattus norvegicus GN=Dtnb PE=1 SV=2
1202	1	UniProt_SwissProt	D4ABB8	61	130578	25	1	21	1	0.03	Probable phospholipid-transporting ATPase IIB OS=Rattus norvegicus GN=Atp9b PE=3 SV=1
1203	1	UniProt_SwissProt	Q9QUR2	61	53910	16	2	12	2	0.15	Dynactin subunit 4 OS=Rattus norvegicus GN=Dctn4 PE=1 SV=1
1204	1	UniProt_SwissProt	P97874	61	144981	31	1	27	1	0.03	Cyclin-G-associated kinase OS=Rattus norvegicus GN=Gak PE=1 SV=1
1205	1	UniProt_SwissProt	P20673	61	51745	21	2	18	2	0.16	Argininosuccinate lyase OS=Rattus norvegicus GN=Asl PE=2 SV=1
1206	1	UniProt_SwissProt	P0C089	61	22044	5	1	5	1	0.18	Phosphatidylglycerophosphatase and protein-tyrosine phosphatase 1 OS=Rattus norvegicus GN=Ptpmt1 PE=2 SV=1
1207	1	UniProt_SwissProt	P30713	61	27593	12	2	9	2	0.31	Glutathione S-transferase theta-2 OS=Rattus norvegicus GN=Gstt2 PE=1 SV=3
1208	1	UniProt_SwissProt	Q6AXX6	61	25861	18	1	13	1	0.16	Redox-regulatory protein FAM213A OS=Rattus norvegicus GN=Fam213a PE=1 SV=1
1209	1	UniProt_SwissProt	Q5XIW8	60	91127	54	1	44	1	0.04	U4/U6.U5 tri-snRNP-associated protein 1 OS=Rattus norvegicus GN=Sart1 PE=1 SV=1
1210	1	UniProt_SwissProt	P19132	60	21284	16	2	11	2	0.42	Ferritin heavy chain OS=Rattus norvegicus GN=Fth1 PE=1 SV=3
1211	1	UniProt_SwissProt	Q63623	60	139874	28	1	24	1	0.03	Protein SCAF8 OS=Rattus norvegicus GN=Scaf8 PE=1 SV=1
1212	1	UniProt_SwissProt	Q9ES53	60	34748	19	2	15	2	0.24	Ubiquitin fusion degradation protein 1 homolog OS=Rattus norvegicus GN=Ufd1l PE=1 SV=1
1213	1	UniProt_SwissProt	Q3B8P0	60	42498	13	2	12	2	0.19	Presenilins-associated rhomboid-like protein, mitochondrial OS=Rattus norvegicus GN=Parl PE=2 SV=1
1214	1	UniProt_SwissProt	Q1M168	60	42262	11	2	9	1	0.09	Caytaxin OS=Rattus norvegicus GN=Atcay PE=1 SV=1
1215	1	UniProt_SwissProt	P09215	60	78724	50	2	35	2	0.1	Protein kinase C delta type OS=Rattus norvegicus GN=Prkcd PE=1 SV=1
1216	1	UniProt_SwissProt	Q8R500	60	86809	35	1	28	1	0.04	Mitofusin-2 OS=Rattus norvegicus GN=Mfn2 PE=1 SV=1
1217	1	UniProt_SwissProt	Q91XU8	60	51859	14	3	11	3	0.24	Phosphatidate cytidylyltransferase 2 OS=Rattus norvegicus GN=Cds2 PE=1 SV=1
1218	1	UniProt_SwissProt	O54698	60	50839	10	1	5	1	0.08	Equilibrative nucleoside transporter 1 OS=Rattus norvegicus GN=Slc29a1 PE=1 SV=3
1219	1	UniProt_SwissProt	Q6MG12	59	20603	5	2	5	2	0.43	Uncharacterized protein C6orf136 homolog OS=Rattus norvegicus PE=2 SV=1
1220	1	UniProt_SwissProt	Q4V7F2	59	47947	12	1	9	1	0.08	Cysteine-rich with EGF-like domain protein 1 OS=Rattus norvegicus GN=Creld1 PE=2 SV=1
1221	1	UniProt_SwissProt	Q9Z1N4	59	33495	13	1	11	1	0.12	3'(2'),5'-bisphosphate nucleotidase 1 OS=Rattus norvegicus GN=Bpnt1 PE=1 SV=1
1222	1	UniProt_SwissProt	Q6P7Q4	59	20977	12	3	11	3	0.7	Lactoylglutathione lyase OS=Rattus norvegicus GN=Glo1 PE=1 SV=3
1223	1	UniProt_SwissProt	O88483	59	61739	16	1	14	1	0.06	[Pyruvate dehydrogenase [acetyl-transferring]]-phosphatase 1, mitochondrial OS=Rattus norvegicus GN=Pdp1 PE=1 SV=1
1224	1	UniProt_SwissProt	Q792I0	59	21935	16	2	13	2	0.4	Protein lin-7 homolog C OS=Rattus norvegicus GN=Lin7c PE=1 SV=1
1225	1	UniProt_SwissProt	Q9WVR7	59	49477	7	1	7	1	0.08	Protein phosphatase 1F OS=Rattus norvegicus GN=Ppm1f PE=2 SV=1
1226	1	UniProt_SwissProt	P00173	59	15346	6	1	5	1	0.27	Cytochrome b5 OS=Rattus norvegicus GN=Cyb5a PE=1 SV=2
1227	1	UniProt_SwissProt	Q5HZY2	59	22510	6	3	6	3	0.64	GTP-binding protein SAR1b OS=Rattus norvegicus GN=Sar1b PE=2 SV=1
1228	1	UniProt_SwissProt	Q9ES39	59	38618	26	1	19	1	0.1	Nuclear distribution protein nudE homolog 1 OS=Rattus norvegicus GN=Nde1 PE=1 SV=1
1229	1	UniProt_SwissProt	Q62688	58	124404	35	1	25	1	0.03	Inactive phospholipase C-like protein 1 OS=Rattus norvegicus GN=Plcl1 PE=1 SV=1
1230	1	UniProt_SwissProt	P70619	58	46728	13	1	10	1	0.08	Glutathione reductase (Fragment) OS=Rattus norvegicus GN=Gsr PE=2 SV=2
1231	1	UniProt_SwissProt	Q6AXY7	58	64122	38	2	32	2	0.12	Pre-mRNA-splicing factor 38B OS=Rattus norvegicus GN=Prpf38b PE=1 SV=1
1232	1	UniProt_SwissProt	Q9EQG6	58	197247	75	1	57	1	0.02	Kinase D-interacting substrate of 220 kDa OS=Rattus norvegicus GN=Kidins220 PE=1 SV=2
1233	1	UniProt_SwissProt	P09414	58	56340	12	2	11	2	0.14	Nuclear factor 1 A-type OS=Rattus norvegicus GN=Nfia PE=1 SV=2
1234	1	UniProt_SwissProt	Q6AYY8	58	61575	20	2	16	2	0.13	Acetyl-coenzyme A transporter 1 OS=Rattus norvegicus GN=Slc33a1 PE=2 SV=1
1235	1	UniProt_SwissProt	Q2YDU8	58	57273	3	2	3	2	0.14	Protein spinster homolog 1 OS=Rattus norvegicus GN=Spns1 PE=2 SV=2
1236	1	UniProt_SwissProt	B5DF27	58	89182	11	2	10	2	0.09	Lysyl oxidase homolog 2 OS=Rattus norvegicus GN=Loxl2 PE=2 SV=2
1237	1	UniProt_SwissProt	Q6AYK6	58	26639	14	1	11	1	0.15	Calcyclin-binding protein OS=Rattus norvegicus GN=Cacybp PE=1 SV=1
1238	1	UniProt_SwissProt	P50430	57	59549	23	3	14	3	0.21	Arylsulfatase B OS=Rattus norvegicus GN=Arsb PE=2 SV=2
1239	1	UniProt_SwissProt	Q68FT3	57	63410	12	1	12	1	0.06	Pyridine nucleotide-disulfide oxidoreductase domain-containing protein 2 OS=Rattus norvegicus GN=Pyroxd2 PE=2 SV=1
1240	1	UniProt_SwissProt	Q63041	57	168388	46	1	39	1	0.02	Alpha-1-macroglobulin OS=Rattus norvegicus GN=A1m PE=1 SV=1
1241	1	UniProt_SwissProt	P0C2C4	57	30149	10	2	10	2	0.28	39S ribosomal protein L10, mitochondrial OS=Rattus norvegicus GN=Mrpl10 PE=1 SV=1
1242	1	UniProt_SwissProt	P24329	57	33614	11	1	10	1	0.12	Thiosulfate sulfurtransferase OS=Rattus norvegicus GN=Tst PE=1 SV=3
1243	1	UniProt_SwissProt	Q9JLS8	57	14482	1	1	1	1	0.29	Leptin receptor gene-related protein OS=Rattus norvegicus GN=Leprot PE=1 SV=1
1244	1	UniProt_SwissProt	Q07116	57	61167	10	3	10	3	0.2	Sulfite oxidase, mitochondrial OS=Rattus norvegicus GN=Suox PE=1 SV=2
1245	1	UniProt_SwissProt	Q6P7Q1	57	43987	10	3	9	3	0.29	BRCA1-A complex subunit BRE OS=Rattus norvegicus GN=Bre PE=1 SV=1
1246	1	UniProt_SwissProt	O35787	57	123113	63	2	47	2	0.06	Kinesin-like protein KIF1C OS=Rattus norvegicus GN=Kif1c PE=1 SV=1
1246	2	UniProt_SwissProt	Q6P767	49	20685	24	2	17	2	0.43	Pituitary tumor-transforming gene 1 protein-interacting protein OS=Rattus norvegicus GN=Pttg1ip PE=2 SV=1
1247	1	UniProt_SwissProt	Q91ZN1	57	51717	24	1	17	1	0.08	Coronin-1A OS=Rattus norvegicus GN=Coro1a PE=1 SV=3
1248	1	UniProt_SwissProt	O54858	56	74004	11	1	11	1	0.05	Carboxypeptidase Z OS=Rattus norvegicus GN=Cpz PE=2 SV=1
1249	1	UniProt_SwissProt	P62628	56	10983	6	1	4	1	0.39	Dynein light chain roadblock-type 1 OS=Rattus norvegicus GN=Dynlrb1 PE=1 SV=3
1250	1	UniProt_SwissProt	Q9R0C9	56	25311	5	3	3	2	0.34	Sigma non-opioid intracellular receptor 1 OS=Rattus norvegicus GN=Sigmar1 PE=1 SV=1
1251	1	UniProt_SwissProt	P00159	56	43155	5	2	5	2	0.19	Cytochrome b OS=Rattus norvegicus GN=Mt-Cyb PE=3 SV=3
1252	1	UniProt_SwissProt	B0BN86	56	21784	6	1	4	1	0.19	Transmembrane protein 11, mitochondrial OS=Rattus norvegicus GN=Tmem11 PE=2 SV=1
1253	1	UniProt_SwissProt	P80385	56	37534	6	1	6	1	0.11	5'-AMP-activated protein kinase subunit gamma-1 OS=Rattus norvegicus GN=Prkag1 PE=1 SV=3
1254	1	UniProt_SwissProt	Q6IFW6	56	56699	22	1	17	1	0.07	Keratin, type I cytoskeletal 10 OS=Rattus norvegicus GN=Krt10 PE=3 SV=1
1255	1	UniProt_SwissProt	B0K025	56	16918	2	1	2	1	0.24	Oligosaccharyltransferase complex subunit OSTC OS=Rattus norvegicus GN=Ostc PE=2 SV=1
1256	1	UniProt_SwissProt	Q63369	56	56747	11	2	9	2	0.14	Nuclear factor NF-kappa-B p105 subunit (Fragment) OS=Rattus norvegicus GN=Nfkb1 PE=1 SV=1
1257	1	UniProt_SwissProt	Q07647	56	54002	7	1	7	1	0.07	Solute carrier family 2, facilitated glucose transporter member 3 OS=Rattus norvegicus GN=Slc2a3 PE=1 SV=1
1258	1	UniProt_SwissProt	Q9EQX9	56	17170	17	4	9	4	1.36	Ubiquitin-conjugating enzyme E2 N OS=Rattus norvegicus GN=Ube2n PE=1 SV=1
1259	1	UniProt_SwissProt	Q9JLH7	56	57351	22	2	15	2	0.14	CDK5 regulatory subunit-associated protein 3 OS=Rattus norvegicus GN=Cdk5rap3 PE=1 SV=1
1260	1	UniProt_SwissProt	Q5XIA3	56	76227	15	1	12	1	0.05	tRNA wybutosine-synthesizing protein 4 OS=Rattus norvegicus GN=Lcmt2 PE=2 SV=1
1261	1	UniProt_SwissProt	P20069	56	59083	20	3	17	3	0.21	Mitochondrial-processing peptidase subunit alpha OS=Rattus norvegicus GN=Pmpca PE=1 SV=1
1262	1	UniProt_SwissProt	Q5FWT1	56	55549	18	1	16	1	0.07	Protein FAM98A OS=Rattus norvegicus GN=Fam98a PE=2 SV=1
1263	1	UniProt_SwissProt	Q4V888	55	29089	8	1	6	1	0.14	Type 2 phosphatidylinositol 4,5-bisphosphate 4-phosphatase OS=Rattus norvegicus GN=Tmem55a PE=1 SV=1
1264	1	UniProt_SwissProt	Q923S8	55	87043	23	1	19	1	0.04	Pantothenate kinase 4 OS=Rattus norvegicus GN=Pank4 PE=1 SV=1
1265	1	UniProt_SwissProt	Q08602	55	66117	17	1	14	1	0.06	Geranylgeranyl transferase type-2 subunit alpha OS=Rattus norvegicus GN=Rabggta PE=1 SV=1
1266	1	UniProt_SwissProt	Q99MI7	55	52375	9	1	8	1	0.07	NEDD8-activating enzyme E1 catalytic subunit OS=Rattus norvegicus GN=Uba3 PE=1 SV=1
1267	1	UniProt_SwissProt	Q63688	55	48481	18	1	14	1	0.08	25-hydroxycholesterol 7-alpha-hydroxylase (Fragment) OS=Rattus norvegicus GN=Cyp7b1 PE=1 SV=1
1268	1	UniProt_SwissProt	P39032	55	12317	10	1	5	1	0.34	60S ribosomal protein L36 OS=Rattus norvegicus GN=Rpl36 PE=1 SV=2
1269	1	UniProt_SwissProt	P05696	55	77883	34	3	25	3	0.16	Protein kinase C alpha type OS=Rattus norvegicus GN=Prkca PE=1 SV=3
1270	1	UniProt_SwissProt	Q6MG55	55	63682	26	2	17	2	0.13	Abhydrolase domain-containing protein 16A OS=Rattus norvegicus GN=Abhd16a PE=2 SV=1
1271	1	UniProt_SwissProt	Q6P6S5	55	20114	5	1	5	1	0.2	Tail-anchored protein insertion receptor WRB OS=Rattus norvegicus GN=Wrb PE=2 SV=1
1272	1	UniProt_SwissProt	Q3MIF4	55	58788	14	1	10	1	0.07	Xylulose kinase OS=Rattus norvegicus GN=Xylb PE=2 SV=1
1273	1	UniProt_SwissProt	Q6GQP4	55	21697	12	1	7	1	0.19	Ras-related protein Rab-31 OS=Rattus norvegicus GN=Rab31 PE=1 SV=2
1274	1	UniProt_SwissProt	Q7TSE9	55	31429	14	1	11	1	0.13	HCLS1-associated protein X-1 OS=Rattus norvegicus GN=Hax1 PE=1 SV=1
1275	1	UniProt_SwissProt	Q9WVJ4	55	15815	6	1	5	1	0.26	Synaptojanin-2-binding protein OS=Rattus norvegicus GN=Synj2bp PE=1 SV=2
1276	1	UniProt_SwissProt	P52504	55	12946	9	1	8	1	0.33	NADH dehydrogenase [ubiquinone] iron-sulfur protein 6, mitochondrial OS=Rattus norvegicus GN=Ndufs6 PE=3 SV=1
1277	1	UniProt_SwissProt	P86182	55	71324	23	2	18	2	0.11	Coiled-coil domain-containing protein 22 OS=Rattus norvegicus GN=Ccdc22 PE=1 SV=2
1278	1	UniProt_SwissProt	Q91XT9	55	83891	15	1	10	1	0.05	Neutral ceramidase OS=Rattus norvegicus GN=Asah2 PE=1 SV=1
1279	1	UniProt_SwissProt	Q9EPT8	55	28452	14	1	9	1	0.14	Chloride intracellular channel protein 5 OS=Rattus norvegicus GN=Clic5 PE=1 SV=1
1280	1	UniProt_SwissProt	O08658	54	84729	31	1	27	1	0.05	Nuclear pore complex protein Nup88 OS=Rattus norvegicus GN=Nup88 PE=1 SV=1
1281	1	UniProt_SwissProt	Q91XR8	54	29944	17	1	11	1	0.13	Phospholipid hydroperoxide glutathione peroxidase, nuclear OS=Rattus norvegicus GN=Gpx4 PE=1 SV=3
1282	1	UniProt_SwissProt	P0C5W1	54	103712	34	1	29	1	0.04	Microtubule-associated protein 1S OS=Rattus norvegicus GN=Map1s PE=1 SV=1
1283	1	UniProt_SwissProt	Q8K1P7	54	181827	72	1	57	1	0.02	Transcription activator BRG1 OS=Rattus norvegicus GN=Smarca4 PE=1 SV=1
1284	1	UniProt_SwissProt	P08050	54	43517	13	1	10	1	0.09	Gap junction alpha-1 protein OS=Rattus norvegicus GN=Gja1 PE=1 SV=2
1285	1	UniProt_SwissProt	Q80WK7	54	52213	4	1	4	1	0.07	Equilibrative nucleoside transporter 3 OS=Rattus norvegicus GN=Slc29a3 PE=1 SV=2
1286	1	UniProt_SwissProt	Q63488	54	71272	16	2	12	2	0.11	Sodium-dependent phosphate transporter 2 OS=Rattus norvegicus GN=Slc20a2 PE=1 SV=1
1287	1	UniProt_SwissProt	Q923V8	54	18211	6	1	5	1	0.23	15 kDa selenoprotein OS=Rattus norvegicus GN=Sep15 PE=1 SV=3
1288	1	UniProt_SwissProt	Q6IRE4	54	44221	26	1	19	1	0.09	Tumor susceptibility gene 101 protein OS=Rattus norvegicus GN=Tsg101 PE=1 SV=1
1289	1	UniProt_SwissProt	Q6AYT7	54	45666	13	2	12	2	0.18	Monoacylglycerol lipase ABHD12 OS=Rattus norvegicus GN=Abhd12 PE=2 SV=1
1290	1	UniProt_SwissProt	Q9QY17	54	56285	23	2	20	2	0.14	Protein kinase C and casein kinase substrate in neurons 2 protein OS=Rattus norvegicus GN=Pacsin2 PE=1 SV=2
1291	1	UniProt_SwissProt	Q793F9	54	49161	20	2	18	2	0.17	Vacuolar protein sorting-associated protein 4A OS=Rattus norvegicus GN=Vps4a PE=1 SV=1
1292	1	UniProt_SwissProt	Q4V899	54	34958	8	1	7	1	0.11	Transmembrane protein 165 OS=Rattus norvegicus GN=Tmem165 PE=2 SV=1
1293	1	UniProt_SwissProt	Q99JD4	54	141463	47	2	34	2	0.06	CLIP-associating protein 2 OS=Rattus norvegicus GN=Clasp2 PE=1 SV=1
1294	1	UniProt_SwissProt	P60905	54	22885	7	2	5	2	0.38	DnaJ homolog subfamily C member 5 OS=Rattus norvegicus GN=Dnajc5 PE=1 SV=1
1295	1	UniProt_SwissProt	Q9R064	54	47419	9	1	8	1	0.08	Golgi reassembly-stacking protein 2 OS=Rattus norvegicus GN=Gorasp2 PE=1 SV=3
1296	1	UniProt_SwissProt	Q03344	54	12240	20	3	12	3	1.45	ATPase inhibitor, mitochondrial OS=Rattus norvegicus GN=Atpif1 PE=3 SV=2
1297	1	UniProt_SwissProt	Q66HG3	53	55121	12	1	9	1	0.07	Beta-Ala-His dipeptidase OS=Rattus norvegicus GN=Cndp1 PE=1 SV=1
1298	1	UniProt_SwissProt	Q63135	53	63407	8	2	4	2	0.13	Complement component receptor 1-like protein OS=Rattus norvegicus GN=Cr1l PE=1 SV=1
1299	1	UniProt_SwissProt	Q8K4G6	53	29081	14	2	12	2	0.29	O-acetyl-ADP-ribose deacetylase MACROD1 (Fragment) OS=Rattus norvegicus GN=Macrod1 PE=2 SV=2
1300	1	UniProt_SwissProt	Q5PPM8	53	31056	5	1	5	1	0.13	Type 1 phosphatidylinositol 4,5-bisphosphate 4-phosphatase OS=Rattus norvegicus GN=Tmem55b PE=1 SV=1
1301	1	UniProt_SwissProt	Q5XIC1	53	46504	14	2	9	1	0.08	Mannose-1-phosphate guanyltransferase alpha OS=Rattus norvegicus GN=Gmppa PE=2 SV=1
1302	1	UniProt_SwissProt	O08589	53	10586	1	1	1	1	0.41	Phospholemman OS=Rattus norvegicus GN=Fxyd1 PE=1 SV=2
1303	1	UniProt_SwissProt	Q4V7A0	53	33897	9	1	7	1	0.12	WD repeat-containing protein 61 OS=Rattus norvegicus GN=Wdr61 PE=1 SV=1
1304	1	UniProt_SwissProt	Q6TUD4	53	38177	13	2	10	2	0.22	Protein YIPF3 OS=Rattus norvegicus GN=Yipf3 PE=2 SV=1
1305	1	UniProt_SwissProt	Q5M827	53	32272	11	2	10	2	0.26	Pirin OS=Rattus norvegicus GN=Pir PE=1 SV=1
1306	1	UniProt_SwissProt	P62853	53	13791	8	1	5	1	0.31	40S ribosomal protein S25 OS=Rattus norvegicus GN=Rps25 PE=2 SV=1
1307	1	UniProt_SwissProt	Q6AXT0	53	48735	20	1	16	1	0.08	39S ribosomal protein L37, mitochondrial OS=Rattus norvegicus GN=Mrpl37 PE=2 SV=1
1308	1	UniProt_SwissProt	Q6AYG3	52	50651	15	2	11	2	0.16	Protein prune homolog OS=Rattus norvegicus GN=Prune PE=1 SV=1
1309	1	UniProt_SwissProt	Q9JL55	52	38009	10	3	9	2	0.22	Glycerophosphodiester phosphodiesterase 1 OS=Rattus norvegicus GN=Gde1 PE=1 SV=2
1310	1	UniProt_SwissProt	Q6F6B3	52	202605	48	1	37	1	0.02	Protein TANC1 OS=Rattus norvegicus GN=Tanc1 PE=1 SV=1
1311	1	UniProt_SwissProt	Q566R0	52	26415	10	1	7	1	0.15	Acyl-coenzyme A thioesterase THEM4 OS=Rattus norvegicus GN=Them4 PE=2 SV=1
1312	1	UniProt_SwissProt	Q5XIF5	52	38144	6	1	5	1	0.1	Sphingolipid delta(4)-desaturase DES1 OS=Rattus norvegicus GN=Degs1 PE=2 SV=1
1313	1	UniProt_SwissProt	P15943	52	87853	33	2	26	2	0.09	Amyloid-like protein 2 OS=Rattus norvegicus GN=Aplp2 PE=1 SV=2
1314	1	UniProt_SwissProt	Q562C7	52	73196	42	2	32	2	0.11	Pumilio domain-containing protein KIAA0020 homolog OS=Rattus norvegicus PE=2 SV=1
1315	1	UniProt_SwissProt	Q3T1L0	52	86159	20	1	14	1	0.04	Aldehyde dehydrogenase family 16 member A1 OS=Rattus norvegicus GN=Aldh16a1 PE=2 SV=1
1316	1	UniProt_SwissProt	Q66H86	52	45970	15	1	12	1	0.09	Olfactomedin-like protein 1 OS=Rattus norvegicus GN=Olfml1 PE=2 SV=1
1317	1	UniProt_SwissProt	O35952	52	34544	7	1	7	1	0.11	Hydroxyacylglutathione hydrolase, mitochondrial OS=Rattus norvegicus GN=Hagh PE=1 SV=2
1318	1	UniProt_SwissProt	Q4V882	52	65236	19	1	19	1	0.06	Epsin-3 OS=Rattus norvegicus GN=Epn3 PE=1 SV=1
1319	1	UniProt_SwissProt	P97887	52	53041	8	1	7	1	0.07	Presenilin-1 OS=Rattus norvegicus GN=Psen1 PE=1 SV=1
1320	1	UniProt_SwissProt	Q63060	52	58238	9	1	9	1	0.07	Glycerol kinase OS=Rattus norvegicus GN=Gk PE=2 SV=1
1321	1	UniProt_SwissProt	Q1HAQ0	52	60408	23	2	21	2	0.13	Lysophosphatidylcholine acyltransferase 1 OS=Rattus norvegicus GN=Lpcat1 PE=2 SV=2
1322	1	UniProt_SwissProt	Q498D5	52	47644	16	1	13	1	0.08	Regulator of microtubule dynamics protein 2 OS=Rattus norvegicus GN=Rmdn2 PE=1 SV=1
1323	1	UniProt_SwissProt	P52020	51	64554	25	1	15	1	0.06	Squalene monooxygenase OS=Rattus norvegicus GN=Sqle PE=2 SV=1
1324	1	UniProt_SwissProt	D3ZA76	51	50139	19	2	12	2	0.16	Serine protease HTRA3 OS=Rattus norvegicus GN=Htra3 PE=2 SV=1
1325	1	UniProt_SwissProt	Q5FVM1	51	36204	13	1	7	1	0.11	Transmembrane protein 231 OS=Rattus norvegicus GN=Tmem231 PE=2 SV=2
1326	1	UniProt_SwissProt	Q99P55	51	48188	5	1	5	1	0.08	Sphingosine-1-phosphate phosphatase 1 OS=Rattus norvegicus GN=Sgpp1 PE=1 SV=2
1327	1	UniProt_SwissProt	Q5FVL2	51	23847	10	1	8	1	0.17	ER membrane protein complex subunit 8 OS=Rattus norvegicus GN=Emc8 PE=2 SV=1
1328	1	UniProt_SwissProt	Q71UE8	51	8967	6	1	5	1	0.49	NEDD8 OS=Rattus norvegicus GN=Nedd8 PE=1 SV=1
1329	1	UniProt_SwissProt	Q63433	51	105144	45	1	36	1	0.04	Serine/threonine-protein kinase N1 OS=Rattus norvegicus GN=Pkn1 PE=1 SV=2
1330	1	UniProt_SwissProt	Q76HN1	51	51296	9	1	7	1	0.08	Hyaluronidase-1 OS=Rattus norvegicus GN=Hyal1 PE=2 SV=1
1331	1	UniProt_SwissProt	Q63690	51	21451	6	1	5	1	0.19	Apoptosis regulator BAX OS=Rattus norvegicus GN=Bax PE=1 SV=2
1332	1	UniProt_SwissProt	Q5XID0	51	28341	2	2	1	1	0.14	Protein YIPF5 OS=Rattus norvegicus GN=Yipf5 PE=2 SV=1
1333	1	UniProt_SwissProt	P20786	51	123534	41	1	31	1	0.03	Platelet-derived growth factor receptor alpha OS=Rattus norvegicus GN=Pdgfra PE=1 SV=2
1334	1	UniProt_SwissProt	Q7TP48	51	42207	22	4	13	3	0.31	Adipocyte plasma membrane-associated protein OS=Rattus norvegicus GN=Apmap PE=2 SV=2
1335	1	UniProt_SwissProt	P19944	51	11605	3	1	2	1	0.37	60S acidic ribosomal protein P1 OS=Rattus norvegicus GN=Rplp1 PE=3 SV=1
1336	1	UniProt_SwissProt	P42667	51	20586	19	2	15	1	0.44	Signal peptidase complex catalytic subunit SEC11A OS=Rattus norvegicus GN=Sec11a PE=2 SV=1
1337	1	UniProt_SwissProt	F2Z3T4	51	40872	6	1	5	1	0.1	Muscleblind-like protein 2 OS=Rattus norvegicus GN=Mbnl2 PE=1 SV=1
1338	1	UniProt_SwissProt	Q62696	51	100908	27	3	25	3	0.12	Disks large homolog 1 OS=Rattus norvegicus GN=Dlg1 PE=1 SV=1
1339	1	UniProt_SwissProt	P97849	51	72093	16	1	12	1	0.05	Long-chain fatty acid transport protein 1 OS=Rattus norvegicus GN=Slc27a1 PE=2 SV=1
1340	1	UniProt_SwissProt	Q6AXM7	51	75354	27	1	25	1	0.05	HBS1-like protein OS=Rattus norvegicus GN=Hbs1l PE=1 SV=1
1341	1	UniProt_SwissProt	Q6P7B4	51	58911	20	1	15	1	0.07	Protein FAM198B OS=Rattus norvegicus GN=Fam198b PE=2 SV=1
1342	1	UniProt_SwissProt	Q5EB59	50	158069	26	1	21	1	0.02	Mediator of RNA polymerase II transcription subunit 23 OS=Rattus norvegicus GN=Med23 PE=2 SV=2
1343	1	UniProt_SwissProt	Q08463	50	72349	13	2	11	2	0.11	Frizzled-1 OS=Rattus norvegicus GN=Fzd1 PE=1 SV=1
1344	1	UniProt_SwissProt	O70531	50	83115	19	1	12	1	0.05	Sulfate transporter OS=Rattus norvegicus GN=Slc26a2 PE=2 SV=1
1345	1	UniProt_SwissProt	Q4V8K5	50	46676	8	1	7	1	0.08	BRO1 domain-containing protein BROX OS=Rattus norvegicus GN=Brox PE=2 SV=1
1346	1	UniProt_SwissProt	P0C6P6	50	42348	13	1	9	1	0.09	Transcription factor YY2 OS=Rattus norvegicus GN=Yy2 PE=3 SV=1
1347	1	UniProt_SwissProt	P18292	50	71792	30	1	20	1	0.05	Prothrombin OS=Rattus norvegicus GN=F2 PE=1 SV=1
1348	1	UniProt_SwissProt	Q64559	50	43164	16	2	13	2	0.19	Cytosolic acyl coenzyme A thioester hydrolase OS=Rattus norvegicus GN=Acot7 PE=1 SV=4
1349	1	UniProt_SwissProt	Q8CG09	50	172752	45	1	37	1	0.02	Multidrug resistance-associated protein 1 OS=Rattus norvegicus GN=Abcc1 PE=1 SV=2
1350	1	UniProt_SwissProt	Q5U2Y1	50	110716	51	1	39	1	0.03	General transcription factor II-I OS=Rattus norvegicus GN=Gtf2i PE=1 SV=2
1351	1	UniProt_SwissProt	H1UBN0	50	62794	11	1	10	1	0.06	Copine-7 OS=Rattus norvegicus GN=Cpne7 PE=1 SV=1
1352	1	UniProt_SwissProt	B2RYI0	50	84063	32	1	23	1	0.05	WD repeat-containing protein 91 OS=Rattus norvegicus GN=Wdr91 PE=2 SV=1
1353	1	UniProt_SwissProt	P61203	50	51849	21	2	16	2	0.16	COP9 signalosome complex subunit 2 OS=Rattus norvegicus GN=Cops2 PE=1 SV=1
1354	1	UniProt_SwissProt	Q5XIF3	50	19785	12	2	10	2	0.46	NADH dehydrogenase [ubiquinone] iron-sulfur protein 4, mitochondrial OS=Rattus norvegicus GN=Ndufs4 PE=1 SV=1
1355	1	UniProt_SwissProt	Q64303	50	58209	15	2	12	2	0.14	Serine/threonine-protein kinase PAK 2 OS=Rattus norvegicus GN=Pak2 PE=1 SV=1
1356	1	UniProt_SwissProt	P18266	50	47226	16	1	13	1	0.08	Glycogen synthase kinase-3 beta OS=Rattus norvegicus GN=Gsk3b PE=1 SV=1
1357	1	UniProt_SwissProt	Q99JE6	50	140161	38	1	33	1	0.03	1-phosphatidylinositol 4,5-bisphosphate phosphodiesterase beta-3 OS=Rattus norvegicus GN=Plcb3 PE=1 SV=2
1358	1	UniProt_SwissProt	Q5XI42	49	52798	17	1	13	1	0.07	Aldehyde dehydrogenase family 3 member B1 OS=Rattus norvegicus GN=Aldh3b1 PE=2 SV=1
1359	1	UniProt_SwissProt	Q6AYS4	49	53509	15	1	9	1	0.07	Plasma alpha-L-fucosidase OS=Rattus norvegicus GN=Fuca2 PE=2 SV=1
1360	1	UniProt_SwissProt	Q9JMB5	49	42418	18	2	15	2	0.19	Proteasomal ubiquitin receptor ADRM1 OS=Rattus norvegicus GN=Adrm1 PE=1 SV=2
1361	1	UniProt_SwissProt	Q4V886	49	60681	12	1	11	1	0.06	RNA polymerase II-associated factor 1 homolog OS=Rattus norvegicus GN=Paf1 PE=2 SV=1
1362	1	UniProt_SwissProt	O54922	49	75227	39	1	35	1	0.05	Exocyst complex component 7 OS=Rattus norvegicus GN=Exoc7 PE=1 SV=1
1363	1	UniProt_SwissProt	P05964	49	10085	7	1	5	1	0.43	Protein S100-A6 OS=Rattus norvegicus GN=S100a6 PE=1 SV=3
1364	1	UniProt_SwissProt	Q91Y78	49	26278	8	1	6	1	0.15	Ubiquitin carboxyl-terminal hydrolase isozyme L3 OS=Rattus norvegicus GN=Uchl3 PE=1 SV=1
1365	1	UniProt_SwissProt	Q5BJS4	49	17205	3	1	3	1	0.24	FUN14 domain-containing protein 1 OS=Rattus norvegicus GN=Fundc1 PE=1 SV=1
1366	1	UniProt_SwissProt	P16970	49	75780	43	1	29	1	0.05	ATP-binding cassette sub-family D member 3 OS=Rattus norvegicus GN=Abcd3 PE=1 SV=3
1367	1	UniProt_SwissProt	Q9JHB5	49	33099	18	1	16	1	0.12	Translin-associated protein X OS=Rattus norvegicus GN=Tsnax PE=1 SV=1
1368	1	UniProt_SwissProt	P28037	48	99724	33	1	26	1	0.04	Cytosolic 10-formyltetrahydrofolate dehydrogenase OS=Rattus norvegicus GN=Aldh1l1 PE=1 SV=3
1369	1	UniProt_SwissProt	Q4QQR9	48	34057	8	1	6	1	0.12	Protein MEMO1 OS=Rattus norvegicus GN=Memo1 PE=1 SV=1
1370	1	UniProt_SwissProt	D4A4T9	48	38079	14	1	12	1	0.1	Cysteine and histidine-rich domain-containing protein 1 OS=Rattus norvegicus GN=Chordc1 PE=3 SV=1
1371	1	UniProt_SwissProt	Q5XI72	48	27364	23	3	18	3	0.5	Eukaryotic translation initiation factor 4H OS=Rattus norvegicus GN=Eif4h PE=1 SV=1
1372	1	UniProt_SwissProt	Q62625	48	16441	10	1	10	1	0.25	Microtubule-associated proteins 1A/1B light chain 3B OS=Rattus norvegicus GN=Map1lc3b PE=1 SV=3
1373	1	UniProt_SwissProt	Q7TQ20	48	72238	50	1	44	1	0.05	DnaJ homolog subfamily C member 2 OS=Rattus norvegicus GN=Dnajc2 PE=1 SV=1
1374	1	UniProt_SwissProt	Q9Z2P6	48	29053	13	1	10	1	0.14	Synaptosomal-associated protein 29 OS=Rattus norvegicus GN=Snap29 PE=1 SV=1
1375	1	UniProt_SwissProt	B5DF93	48	87100	29	1	19	1	0.04	Protein PAT1 homolog 1 OS=Rattus norvegicus GN=Patl1 PE=2 SV=1
1376	1	UniProt_SwissProt	Q5XXR3	48	88212	17	1	16	1	0.04	Rho guanine nucleotide exchange factor 6 OS=Rattus norvegicus GN=Arhgef6 PE=1 SV=1
1377	1	UniProt_SwissProt	Q75Q40	48	38294	12	2	11	2	0.22	Mitochondrial import receptor subunit TOM40 homolog OS=Rattus norvegicus GN=Tomm40 PE=1 SV=1
1378	1	UniProt_SwissProt	Q5U2R7	48	25314	16	2	13	2	0.34	LDLR chaperone MESD OS=Rattus norvegicus GN=Mesdc2 PE=2 SV=1
1379	1	UniProt_SwissProt	Q5PQN5	48	60911	13	1	8	1	0.06	Tripartite motif-containing protein 55 OS=Rattus norvegicus GN=Trim55 PE=1 SV=1
1380	1	UniProt_SwissProt	Q9JJM9	48	43281	31	2	20	2	0.19	Septin-5 OS=Rattus norvegicus GN=Sept5 PE=1 SV=2
1381	1	UniProt_SwissProt	Q5HZA9	48	21758	6	2	4	2	0.41	Transmembrane protein 126A OS=Rattus norvegicus GN=Tmem126a PE=2 SV=1
1382	1	UniProt_SwissProt	Q91ZW1	48	28397	20	1	14	1	0.14	Transcription factor A, mitochondrial OS=Rattus norvegicus GN=Tfam PE=2 SV=1
1383	1	UniProt_SwissProt	O09178	48	88940	26	1	22	1	0.04	AMP deaminase 3 OS=Rattus norvegicus GN=Ampd3 PE=1 SV=2
1384	1	UniProt_SwissProt	Q3B8N8	48	67904	46	1	35	1	0.06	Pescadillo homolog OS=Rattus norvegicus GN=Pes1 PE=2 SV=1
1385	1	UniProt_SwissProt	Q8K3Y6	47	88084	28	1	22	1	0.04	Zinc finger CCCH-type antiviral protein 1 OS=Rattus norvegicus GN=Zc3hav1 PE=1 SV=1
1386	1	UniProt_SwissProt	P11497	47	266678	76	1	60	1	0.01	Acetyl-CoA carboxylase 1 OS=Rattus norvegicus GN=Acaca PE=1 SV=1
1387	1	UniProt_SwissProt	Q99068	47	42006	37	2	27	2	0.2	Alpha-2-macroglobulin receptor-associated protein OS=Rattus norvegicus GN=Lrpap1 PE=1 SV=2
1388	1	UniProt_SwissProt	P02773	47	70166	26	1	17	1	0.06	Alpha-fetoprotein OS=Rattus norvegicus GN=Afp PE=2 SV=1
1389	1	UniProt_SwissProt	Q8K581	47	26483	8	1	7	1	0.15	Thioredoxin domain-containing protein 9 OS=Rattus norvegicus GN=Txndc9 PE=2 SV=2
1390	1	UniProt_SwissProt	P08494	47	12200	4	1	4	1	0.35	Matrix Gla protein OS=Rattus norvegicus GN=Mgp PE=1 SV=2
1391	1	UniProt_SwissProt	A2RUW1	47	30523	10	1	8	1	0.13	Toll-interacting protein OS=Rattus norvegicus GN=Tollip PE=1 SV=1
1392	1	UniProt_SwissProt	Q9WUS0	47	25301	8	2	7	2	0.34	Adenylate kinase 4, mitochondrial OS=Rattus norvegicus GN=Ak4 PE=2 SV=1
1393	1	UniProt_SwissProt	P58405	47	87513	15	2	15	2	0.09	Striatin-3 OS=Rattus norvegicus GN=Strn3 PE=1 SV=2
1394	1	UniProt_SwissProt	Q66HG9	47	54170	17	1	14	1	0.07	Mitochondrial antiviral-signaling protein OS=Rattus norvegicus GN=Mavs PE=1 SV=1
1395	1	UniProt_SwissProt	Q6YAT4	47	50207	12	1	9	1	0.08	Epsilon-sarcoglycan OS=Rattus norvegicus GN=Sgce PE=2 SV=1
1396	1	UniProt_SwissProt	Q5XIG6	47	51135	16	3	15	3	0.25	N-acetylgalactosamine kinase OS=Rattus norvegicus GN=Galk2 PE=2 SV=1
1397	1	UniProt_SwissProt	P80431	46	9047	9	1	6	1	0.49	Cytochrome c oxidase subunit 7B, mitochondrial OS=Rattus norvegicus GN=Cox7b PE=1 SV=3
1398	1	UniProt_SwissProt	P19686	46	78657	28	2	20	2	0.1	Guanylate cyclase soluble subunit alpha-3 OS=Rattus norvegicus GN=Gucy1a3 PE=1 SV=1
1399	1	UniProt_SwissProt	Q8R4C0	46	74045	33	1	28	1	0.05	Calpain-5 OS=Rattus norvegicus GN=Capn5 PE=1 SV=1
1400	1	UniProt_SwissProt	Q4FZT8	46	23349	11	1	10	1	0.17	SPRY domain-containing protein 4 OS=Rattus norvegicus GN=Spryd4 PE=2 SV=1
1401	1	UniProt_SwissProt	Q63379	46	50120	14	1	14	1	0.08	N-myc proto-oncogene protein OS=Rattus norvegicus GN=Mycn PE=3 SV=1
1402	1	UniProt_SwissProt	Q62632	46	35740	8	1	4	1	0.11	Follistatin-related protein 1 OS=Rattus norvegicus GN=Fstl1 PE=1 SV=1
1403	1	UniProt_SwissProt	Q5XII9	46	32166	12	1	12	1	0.12	Mitochondrial fission regulator 1-like OS=Rattus norvegicus GN=Mtfr1l PE=1 SV=1
1404	1	UniProt_SwissProt	P0C6B1	46	44698	11	1	9	1	0.09	Solute carrier family 35 member E1 OS=Rattus norvegicus GN=Slc35e1 PE=3 SV=1
1405	1	UniProt_SwissProt	B4F766	46	77127	18	1	16	1	0.05	Dymeclin OS=Rattus norvegicus GN=Dym PE=2 SV=1
1406	1	UniProt_SwissProt	P70623	46	14813	8	1	5	1	0.28	Fatty acid-binding protein, adipocyte OS=Rattus norvegicus GN=Fabp4 PE=1 SV=3
1407	1	UniProt_SwissProt	Q9Z327	46	100381	29	1	18	1	0.04	Synaptopodin OS=Rattus norvegicus GN=Synpo PE=1 SV=2
1408	1	UniProt_SwissProt	Q4V890	46	72928	28	1	17	1	0.05	Protein fem-1 homolog A OS=Rattus norvegicus GN=Fem1a PE=2 SV=1
1409	1	UniProt_SwissProt	O70536	46	64674	16	1	11	1	0.06	Sterol O-acyltransferase 1 OS=Rattus norvegicus GN=Soat1 PE=2 SV=1
1410	1	UniProt_SwissProt	Q6AYT5	46	50608	16	1	13	1	0.08	Protein-glutamate O-methyltransferase OS=Rattus norvegicus GN=Armt1 PE=1 SV=1
1411	1	UniProt_SwissProt	O55000	46	93112	28	1	25	1	0.04	Serine/threonine-protein phosphatase 1 regulatory subunit 10 OS=Rattus norvegicus GN=Ppp1r10 PE=1 SV=1
1412	1	UniProt_SwissProt	Q63481	46	23330	13	1	12	1	0.17	Ras-related protein Rab-7L1 OS=Rattus norvegicus GN=Rab29 PE=1 SV=1
1413	1	UniProt_SwissProt	Q5RKH7	46	41408	11	1	5	1	0.09	Solute carrier family 35 member F6 OS=Rattus norvegicus GN=Slc35f6 PE=2 SV=1
1414	1	UniProt_SwissProt	P41777	46	73520	34	1	25	1	0.05	Nucleolar and coiled-body phosphoprotein 1 OS=Rattus norvegicus GN=Nolc1 PE=1 SV=1
1415	1	UniProt_SwissProt	Q9ES58	46	36423	2	1	2	1	0.11	Cell surface glycoprotein CD200 receptor 1 OS=Rattus norvegicus GN=Cd200r1 PE=1 SV=1
1416	1	UniProt_SwissProt	Q64244	46	35155	15	1	13	1	0.11	ADP-ribosyl cyclase/cyclic ADP-ribose hydrolase 1 OS=Rattus norvegicus GN=Cd38 PE=1 SV=1
1417	1	UniProt_SwissProt	Q62668	46	102913	11	1	9	1	0.04	Urea transporter 2 OS=Rattus norvegicus GN=Slc14a2 PE=1 SV=2
1418	1	UniProt_SwissProt	Q78EJ9	46	80417	14	1	12	1	0.05	Calpain-8 OS=Rattus norvegicus GN=Capn8 PE=2 SV=1
1419	1	UniProt_SwissProt	Q0H8B9	45	23978	6	1	6	1	0.17	C-type lectin domain family 2 member D11 OS=Rattus norvegicus GN=Clec2d11 PE=1 SV=1
1420	1	UniProt_SwissProt	Q5XI41	45	43174	11	1	10	1	0.09	Translocating chain-associated membrane protein 1 OS=Rattus norvegicus GN=Tram1 PE=1 SV=3
1421	1	UniProt_SwissProt	Q6PCT8	45	17193	7	3	4	3	0.9	Succinate dehydrogenase [ubiquinone] cytochrome b small subunit, mitochondrial OS=Rattus norvegicus GN=Sdhd PE=2 SV=1
1422	1	UniProt_SwissProt	Q7TPB4	45	34566	9	1	6	1	0.11	CD276 antigen OS=Rattus norvegicus GN=Cd276 PE=2 SV=1
1423	1	UniProt_SwissProt	B2GUZ1	45	109616	21	2	20	2	0.07	Ubiquitin carboxyl-terminal hydrolase 4 OS=Rattus norvegicus GN=Usp4 PE=1 SV=1
1424	1	UniProt_SwissProt	Q9WUL0	45	91159	67	2	50	2	0.09	DNA topoisomerase 1 OS=Rattus norvegicus GN=Top1 PE=1 SV=1
1425	1	UniProt_SwissProt	Q6B345	45	11229	5	1	4	1	0.38	Protein S100-A11 OS=Rattus norvegicus GN=S100a11 PE=3 SV=1
1426	1	UniProt_SwissProt	Q4G017	45	167938	48	1	38	1	0.02	Nischarin OS=Rattus norvegicus GN=Nisch PE=2 SV=2
1427	1	UniProt_SwissProt	Q63450	45	42182	9	1	7	1	0.09	Calcium/calmodulin-dependent protein kinase type 1 OS=Rattus norvegicus GN=Camk1 PE=1 SV=2
1428	1	UniProt_SwissProt	P25886	45	17372	22	1	16	1	0.24	60S ribosomal protein L29 OS=Rattus norvegicus GN=Rpl29 PE=1 SV=3
1429	1	UniProt_SwissProt	Q62658	45	11972	3	1	3	1	0.36	Peptidyl-prolyl cis-trans isomerase FKBP1A OS=Rattus norvegicus GN=Fkbp1a PE=1 SV=3
1430	1	UniProt_SwissProt	Q9QW07	45	135552	60	1	46	1	0.03	1-phosphatidylinositol 4,5-bisphosphate phosphodiesterase beta-4 OS=Rattus norvegicus GN=Plcb4 PE=1 SV=2
1431	1	UniProt_SwissProt	Q63686	45	56072	18	1	15	1	0.07	Cyclin-dependent kinase 16 OS=Rattus norvegicus GN=Cdk16 PE=1 SV=1
1432	1	UniProt_SwissProt	Q5M7T4	45	27322	5	1	4	1	0.15	Protein YIPF4 OS=Rattus norvegicus GN=Yipf4 PE=2 SV=1
1433	1	UniProt_SwissProt	Q9EPF2	45	72252	10	1	9	1	0.05	Cell surface glycoprotein MUC18 OS=Rattus norvegicus GN=Mcam PE=1 SV=2
1434	1	UniProt_SwissProt	Q6AYQ1	45	15996	8	1	7	1	0.26	Golgin subfamily A member 7 OS=Rattus norvegicus GN=Golga7 PE=2 SV=1
1435	1	UniProt_SwissProt	A0JPM9	45	29284	9	1	7	1	0.14	Eukaryotic translation initiation factor 3 subunit J OS=Rattus norvegicus GN=Eif3j PE=1 SV=1
1436	1	UniProt_SwissProt	Q810F4	45	24983	15	1	12	1	0.16	Protein FAM3C OS=Rattus norvegicus GN=Fam3c PE=2 SV=1
1437	1	UniProt_SwissProt	Q6AXS3	45	43094	31	1	22	1	0.09	Protein DEK OS=Rattus norvegicus GN=Dek PE=1 SV=1
1438	1	UniProt_SwissProt	P31720	45	26186	6	1	4	1	0.15	Complement C1q subcomponent subunit A OS=Rattus norvegicus GN=C1qa PE=1 SV=2
1439	1	UniProt_SwissProt	P0C0A2	45	43975	31	1	22	1	0.09	Vacuolar protein-sorting-associated protein 36 OS=Rattus norvegicus GN=Vps36 PE=1 SV=1
1440	1	UniProt_SwissProt	Q6AY94	44	32202	19	2	16	2	0.26	Complex I assembly factor TIMMDC1, mitochondrial OS=Rattus norvegicus GN=Timmdc1 PE=2 SV=1
1441	1	UniProt_SwissProt	Q6BBI8	44	19651	9	1	8	1	0.21	Ubiquitin-fold modifier-conjugating enzyme 1 OS=Rattus norvegicus GN=Ufc1 PE=2 SV=1
1442	1	UniProt_SwissProt	Q4V8C8	44	60679	17	1	15	1	0.06	Parafibromin OS=Rattus norvegicus GN=Cdc73 PE=2 SV=1
1443	1	UniProt_SwissProt	Q64268	44	54745	16	1	13	1	0.07	Heparin cofactor 2 OS=Rattus norvegicus GN=Serpind1 PE=1 SV=1
1444	1	UniProt_SwissProt	Q63186	44	58400	23	1	18	1	0.07	Translation initiation factor eIF-2B subunit delta OS=Rattus norvegicus GN=Eif2b4 PE=2 SV=1
1445	1	UniProt_SwissProt	Q7TSP2	44	160582	84	1	70	1	0.02	Kinesin-like protein KIF15 OS=Rattus norvegicus GN=Kif15 PE=2 SV=1
1446	1	UniProt_SwissProt	P15589	44	63494	11	1	8	1	0.06	Steryl-sulfatase OS=Rattus norvegicus GN=Sts PE=1 SV=2
1447	1	UniProt_SwissProt	D3ZEF4	44	194306	50	2	37	2	0.04	Cullin-7 OS=Rattus norvegicus GN=Cul7 PE=1 SV=1
1448	1	UniProt_SwissProt	D3Z9R8	43	6967	4	1	3	1	0.66	6.8 kDa mitochondrial proteolipid OS=Rattus norvegicus GN=Mp68 PE=1 SV=1
1449	1	UniProt_SwissProt	Q68FT9	43	47682	14	1	11	1	0.08	Selenocysteine lyase OS=Rattus norvegicus GN=Scly PE=1 SV=1
1450	1	UniProt_SwissProt	P53042	43	57507	22	1	18	1	0.07	Serine/threonine-protein phosphatase 5 OS=Rattus norvegicus GN=Ppp5c PE=1 SV=1
1451	1	UniProt_SwissProt	P69682	43	29831	13	1	8	1	0.13	Adaptin ear-binding coat-associated protein 1 OS=Rattus norvegicus GN=Necap1 PE=1 SV=1
1452	1	UniProt_SwissProt	Q6AXP6	43	68337	18	1	14	1	0.06	Cation channel sperm-associated protein 2 OS=Rattus norvegicus GN=Catsper2 PE=2 SV=1
1453	1	UniProt_SwissProt	Q64350	43	80898	21	1	17	1	0.05	Translation initiation factor eIF-2B subunit epsilon OS=Rattus norvegicus GN=Eif2b5 PE=1 SV=2
1454	1	UniProt_SwissProt	O35923	43	376261	127	1	103	1	0.01	Breast cancer type 2 susceptibility protein homolog OS=Rattus norvegicus GN=Brca2 PE=1 SV=1
1455	1	UniProt_SwissProt	Q8CF97	43	135793	56	1	43	1	0.03	Deubiquitinating protein VCIP135 OS=Rattus norvegicus GN=Vcpip1 PE=1 SV=2
1456	1	UniProt_SwissProt	P26644	43	34316	7	1	5	1	0.12	Beta-2-glycoprotein 1 OS=Rattus norvegicus GN=Apoh PE=2 SV=2
1457	1	UniProt_SwissProt	Q8VH49	43	10294	7	1	4	1	0.42	HIG1 domain family member 1A, mitochondrial OS=Rattus norvegicus GN=Higd1a PE=1 SV=2
1458	1	UniProt_SwissProt	P61972	43	14640	4	2	4	2	0.65	Nuclear transport factor 2 OS=Rattus norvegicus GN=Nutf2 PE=1 SV=1
1459	1	UniProt_SwissProt	P52590	43	107825	46	1	36	1	0.04	Nuclear pore complex protein Nup107 OS=Rattus norvegicus GN=Nup107 PE=1 SV=1
1460	1	UniProt_SwissProt	P53676	42	47294	19	2	14	2	0.17	AP-3 complex subunit mu-1 OS=Rattus norvegicus GN=Ap3m1 PE=1 SV=1
1461	1	UniProt_SwissProt	Q68FP9	42	73367	12	1	11	1	0.05	Conserved oligomeric Golgi complex subunit 6 OS=Rattus norvegicus GN=Cog6 PE=2 SV=1
1462	1	UniProt_SwissProt	Q62780	42	117826	88	1	63	1	0.03	Probable ATP-dependent RNA helicase DDX46 OS=Rattus norvegicus GN=Ddx46 PE=1 SV=1
1463	1	UniProt_SwissProt	P49816	42	203489	54	1	42	1	0.02	Tuberin OS=Rattus norvegicus GN=Tsc2 PE=1 SV=1
1464	1	UniProt_SwissProt	Q9R168	42	18517	5	1	5	1	0.22	Secreted frizzled-related protein 1 (Fragment) OS=Rattus norvegicus GN=Sfrp1 PE=2 SV=1
1465	1	UniProt_SwissProt	Q63560	42	100651	33	1	25	1	0.04	Microtubule-associated protein 6 OS=Rattus norvegicus GN=Map6 PE=1 SV=1
1466	1	UniProt_SwissProt	Q9R283	42	131639	39	1	33	1	0.03	Short transient receptor potential channel 2 OS=Rattus norvegicus GN=Trpc2 PE=2 SV=2
1467	1	UniProt_SwissProt	Q62771	42	91290	34	1	19	1	0.04	Signal transducer and activator of transcription 5A OS=Rattus norvegicus GN=Stat5a PE=1 SV=1
1468	1	UniProt_SwissProt	P13599	42	40485	7	1	5	1	0.1	IgG receptor FcRn large subunit p51 OS=Rattus norvegicus GN=Fcgrt PE=1 SV=1
1469	1	UniProt_SwissProt	Q498R1	42	78660	17	1	13	1	0.05	Methionine synthase reductase OS=Rattus norvegicus GN=Mtrr PE=2 SV=2
1470	1	UniProt_SwissProt	B1WC86	42	46309	17	1	11	1	0.08	Metallophosphoesterase 1 OS=Rattus norvegicus GN=Mppe1 PE=2 SV=1
1471	1	UniProt_SwissProt	Q3SWT5	42	51120	6	1	5	1	0.08	Solute carrier family 41 member 3 OS=Rattus norvegicus GN=Slc41a3 PE=2 SV=1
1472	1	UniProt_SwissProt	F1LPQ2	42	251773	79	1	66	1	0.02	Activating signal cointegrator 1 complex subunit 3 OS=Rattus norvegicus GN=Ascc3 PE=3 SV=1
1473	1	UniProt_SwissProt	Q6AY25	42	25722	11	1	7	1	0.16	Transmembrane emp24 domain-containing protein 3 OS=Rattus norvegicus GN=Tmed3 PE=1 SV=1
1474	1	UniProt_SwissProt	P63074	42	25266	10	2	6	2	0.34	Eukaryotic translation initiation factor 4E OS=Rattus norvegicus GN=Eif4e PE=1 SV=1
1475	1	UniProt_SwissProt	Q64654	42	57070	12	1	11	1	0.07	Lanosterol 14-alpha demethylase OS=Rattus norvegicus GN=Cyp51a1 PE=2 SV=1
1476	1	UniProt_SwissProt	Q6IFU8	42	48378	28	1	23	1	0.08	Keratin, type I cytoskeletal 17 OS=Rattus norvegicus GN=Krt17 PE=1 SV=1
1477	1	UniProt_SwissProt	P62749	42	22438	8	1	7	1	0.18	Hippocalcin-like protein 1 OS=Rattus norvegicus GN=Hpcal1 PE=1 SV=2
1478	1	UniProt_SwissProt	Q9JJP6	42	77624	25	1	20	1	0.05	Tumor protein 63 OS=Rattus norvegicus GN=Tp63 PE=2 SV=1
1479	1	UniProt_SwissProt	Q9ERR2	42	24552	6	1	5	1	0.16	COMM domain-containing protein 5 OS=Rattus norvegicus GN=Commd5 PE=2 SV=1
1480	1	UniProt_SwissProt	Q4KLF8	41	16367	8	1	4	1	0.25	Actin-related protein 2/3 complex subunit 5 OS=Rattus norvegicus GN=Arpc5 PE=1 SV=3
1481	1	UniProt_SwissProt	P62893	41	6403	5	1	4	1	0.73	60S ribosomal protein L39 OS=Rattus norvegicus GN=Rpl39 PE=1 SV=2
1482	1	UniProt_SwissProt	Q6PDU1	41	25461	25	3	20	2	0.34	Serine/arginine-rich splicing factor 2 OS=Rattus norvegicus GN=Srsf2 PE=1 SV=3
1483	1	UniProt_SwissProt	P70496	41	124477	51	1	37	1	0.03	Phospholipase D1 OS=Rattus norvegicus GN=Pld1 PE=1 SV=3
1484	1	UniProt_SwissProt	Q00981	41	25165	16	1	11	1	0.16	Ubiquitin carboxyl-terminal hydrolase isozyme L1 OS=Rattus norvegicus GN=Uchl1 PE=1 SV=2
1485	1	UniProt_SwissProt	P61928	41	11299	21	1	15	1	0.38	60S ribosomal protein L37 OS=Rattus norvegicus GN=Rpl37 PE=1 SV=2
1486	1	UniProt_SwissProt	O35254	41	48042	4	1	2	1	0.08	Golgi reassembly-stacking protein 1 OS=Rattus norvegicus GN=Gorasp1 PE=1 SV=4
1487	1	UniProt_SwissProt	Q63396	41	14432	5	1	3	1	0.29	Activated RNA polymerase II transcriptional coactivator p15 OS=Rattus norvegicus GN=Sub1 PE=1 SV=3
1488	1	UniProt_SwissProt	P51799	41	89187	12	1	11	1	0.04	H(+)/Cl(-) exchange transporter 7 OS=Rattus norvegicus GN=Clcn7 PE=2 SV=1
1489	1	UniProt_SwissProt	Q9QYP0	41	308535	34	1	27	1	0.01	Multiple epidermal growth factor-like domains protein 8 OS=Rattus norvegicus GN=Megf8 PE=1 SV=2
1490	1	UniProt_SwissProt	Q64289	41	40317	10	1	8	1	0.1	Neurogenic differentiation factor 1 OS=Rattus norvegicus GN=Neurod1 PE=1 SV=1
1491	1	UniProt_SwissProt	P27008	41	113501	63	1	47	1	0.03	Poly [ADP-ribose] polymerase 1 OS=Rattus norvegicus GN=Parp1 PE=1 SV=4
1492	1	UniProt_SwissProt	P10252	41	27890	7	1	7	1	0.14	CD48 antigen OS=Rattus norvegicus GN=Cd48 PE=1 SV=1
1493	1	UniProt_SwissProt	Q924S1	41	44564	6	1	5	1	0.09	1-acyl-sn-glycerol-3-phosphate acyltransferase delta OS=Rattus norvegicus GN=Agpat4 PE=2 SV=1
1494	1	UniProt_SwissProt	P20417	41	50270	27	1	17	1	0.08	Tyrosine-protein phosphatase non-receptor type 1 OS=Rattus norvegicus GN=Ptpn1 PE=1 SV=1
1495	1	UniProt_SwissProt	Q9EPA0	41	109211	21	1	18	1	0.04	Dystrophin-related protein 2 OS=Rattus norvegicus GN=Drp2 PE=1 SV=1
1496	1	UniProt_SwissProt	P97680	40	85415	30	1	20	1	0.05	Ras and Rab interactor 1 OS=Rattus norvegicus GN=Rin1 PE=2 SV=2
1497	1	UniProt_SwissProt	Q5PPI1	40	25653	17	1	12	1	0.16	Serine/arginine-rich splicing factor 9 OS=Rattus norvegicus GN=Srsf9 PE=1 SV=1
1498	1	UniProt_SwissProt	B2RYJ8	40	77990	25	1	16	1	0.05	Epithelial splicing regulatory protein 2 OS=Rattus norvegicus GN=Esrp2 PE=2 SV=1
1499	1	UniProt_SwissProt	Q9QY16	40	55269	10	1	9	1	0.07	ATP-dependent RNA helicase DDX25 OS=Rattus norvegicus GN=Ddx25 PE=1 SV=2
1500	1	UniProt_SwissProt	P41516	40	173853	82	1	68	1	0.02	DNA topoisomerase 2-alpha OS=Rattus norvegicus GN=Top2a PE=2 SV=1
1501	1	UniProt_SwissProt	Q63528	40	29499	5	1	5	1	0.13	Replication protein A 32 kDa subunit OS=Rattus norvegicus GN=Rpa2 PE=2 SV=2
1502	1	UniProt_SwissProt	Q7TPJ0	40	35778	5	1	3	1	0.11	Translocon-associated protein subunit alpha OS=Rattus norvegicus GN=Ssr1 PE=1 SV=1
1503	1	UniProt_SwissProt	Q641X9	40	30228	20	1	14	1	0.13	39S ribosomal protein L9, mitochondrial OS=Rattus norvegicus GN=Mrpl9 PE=2 SV=1
1504	1	UniProt_SwissProt	O08837	40	92389	51	1	36	1	0.04	Cell division cycle 5-like protein OS=Rattus norvegicus GN=Cdc5l PE=1 SV=2
1505	1	UniProt_SwissProt	Q923V4	40	33165	7	1	7	1	0.12	F-box only protein 6 OS=Rattus norvegicus GN=Fbxo6 PE=1 SV=1
1506	1	UniProt_SwissProt	B0BN18	40	16627	10	1	10	1	0.25	Prefoldin subunit 2 OS=Rattus norvegicus GN=Pfdn2 PE=2 SV=1
1507	1	UniProt_SwissProt	Q6AYR8	40	47042	9	1	6	1	0.08	Secernin-2 OS=Rattus norvegicus GN=Scrn2 PE=2 SV=1
1508	1	UniProt_SwissProt	P01041	40	11303	8	1	7	1	0.38	Cystatin-B OS=Rattus norvegicus GN=Cstb PE=1 SV=1
1509	1	UniProt_SwissProt	B2RYM5	40	33451	6	1	5	1	0.12	Lys-63-specific deubiquitinase BRCC36 OS=Rattus norvegicus GN=Brcc3 PE=2 SV=1
1510	1	UniProt_SwissProt	Q3B7U2	40	53329	20	1	16	1	0.07	TATA box-binding protein-associated factor RNA polymerase I subunit A OS=Rattus norvegicus GN=Taf1a PE=1 SV=1
1511	1	UniProt_SwissProt	O08653	40	295173	73	1	59	1	0.01	Telomerase protein component 1 OS=Rattus norvegicus GN=Tep1 PE=1 SV=1
1512	1	UniProt_SwissProt	P22062	40	24683	14	1	12	1	0.16	Protein-L-isoaspartate(D-aspartate) O-methyltransferase OS=Rattus norvegicus GN=Pcmt1 PE=1 SV=2
1513	1	UniProt_SwissProt	O35777	40	38367	7	1	6	1	0.1	Magnesium transporter protein 1 OS=Rattus norvegicus GN=Magt1 PE=2 SV=2
1514	1	UniProt_SwissProt	F1LP90	39	150973	59	2	36	1	0.03	Misshapen-like kinase 1 OS=Rattus norvegicus GN=Mink1 PE=1 SV=2
1515	1	UniProt_SwissProt	Q6IMX7	39	39907	9	1	5	1	0.1	Hsp70-binding protein 1 OS=Rattus norvegicus GN=Hspbp1 PE=1 SV=1
1516	1	UniProt_SwissProt	P12075	39	14191	9	2	7	2	0.68	Cytochrome c oxidase subunit 5B, mitochondrial OS=Rattus norvegicus GN=Cox5b PE=1 SV=2
1517	1	UniProt_SwissProt	Q5U211	39	18808	13	1	12	1	0.22	Sorting nexin-3 OS=Rattus norvegicus GN=Snx3 PE=1 SV=1
1518	1	UniProt_SwissProt	Q9ESZ0	39	69079	15	1	15	1	0.06	DNA repair protein XRCC1 OS=Rattus norvegicus GN=Xrcc1 PE=1 SV=2
1519	1	UniProt_SwissProt	P16636	39	47214	5	1	5	1	0.08	Protein-lysine 6-oxidase OS=Rattus norvegicus GN=Lox PE=1 SV=2
1520	1	UniProt_SwissProt	Q5U2W7	39	28973	3	1	3	1	0.14	Cytochrome b ascorbate-dependent protein 3 OS=Rattus norvegicus GN=Cyb561a3 PE=2 SV=1
1521	1	UniProt_SwissProt	Q5PQN9	39	45095	13	1	11	1	0.09	39S ribosomal protein L38, mitochondrial OS=Rattus norvegicus GN=Mrpl38 PE=2 SV=2
1522	1	UniProt_SwissProt	Q4G075	39	42871	7	1	7	1	0.09	Leukocyte elastase inhibitor A OS=Rattus norvegicus GN=Serpinb1a PE=1 SV=1
1523	1	UniProt_SwissProt	Q52KK3	39	34038	13	1	13	1	0.12	Solute carrier family 25 member 51 OS=Rattus norvegicus GN=Slc25a51 PE=2 SV=1
1524	1	UniProt_SwissProt	Q5I0P2	39	18701	6	1	6	1	0.22	Glycine cleavage system H protein, mitochondrial OS=Rattus norvegicus GN=Gcsh PE=2 SV=1
1525	1	UniProt_SwissProt	Q5BJW9	39	42366	27	1	19	1	0.09	DnaJ homolog subfamily C member 25 OS=Rattus norvegicus GN=Dnajc25 PE=2 SV=1
1526	1	UniProt_SwissProt	P41243	39	52434	14	1	13	1	0.07	Megakaryocyte-associated tyrosine-protein kinase OS=Rattus norvegicus GN=Matk PE=2 SV=1
1527	1	UniProt_SwissProt	P58366	39	54743	7	1	7	1	0.07	Progressive ankylosis protein homolog OS=Rattus norvegicus GN=Ankh PE=2 SV=1
1528	1	UniProt_SwissProt	P41498	39	18596	5	1	4	1	0.22	Low molecular weight phosphotyrosine protein phosphatase OS=Rattus norvegicus GN=Acp1 PE=1 SV=3
1529	1	UniProt_SwissProt	Q62956	39	150170	24	2	18	2	0.05	Receptor tyrosine-protein kinase erbB-4 OS=Rattus norvegicus GN=Erbb4 PE=1 SV=3
1530	1	UniProt_SwissProt	Q924P2	39	11768	3	1	3	1	0.36	Transmembrane protein 14C OS=Rattus norvegicus GN=Tmem14c PE=3 SV=1
1531	1	UniProt_SwissProt	Q9Z244	39	37920	14	1	9	1	0.1	GMP reductase 1 OS=Rattus norvegicus GN=Gmpr PE=2 SV=1
1532	1	UniProt_SwissProt	P62994	39	25304	5	1	5	1	0.16	Growth factor receptor-bound protein 2 OS=Rattus norvegicus GN=Grb2 PE=1 SV=1
1533	1	UniProt_SwissProt	Q4FZZ1	39	65627	22	1	19	1	0.06	PX domain-containing protein kinase-like protein OS=Rattus norvegicus GN=Pxk PE=2 SV=1
1534	1	UniProt_SwissProt	O08618	39	41239	18	1	15	1	0.1	Phosphoribosyl pyrophosphate synthase-associated protein 2 OS=Rattus norvegicus GN=Prpsap2 PE=1 SV=1
1535	1	UniProt_SwissProt	Q99M63	39	58141	17	1	14	1	0.07	WD40 repeat-containing protein SMU1 OS=Rattus norvegicus GN=Smu1 PE=2 SV=1
1536	1	UniProt_SwissProt	Q63312	38	93883	74	1	52	1	0.04	Pleckstrin homology-like domain family B member 1 (Fragment) OS=Rattus norvegicus GN=Phldb1 PE=1 SV=2
1537	1	UniProt_SwissProt	P62864	38	6644	6	1	4	1	0.7	40S ribosomal protein S30 OS=Rattus norvegicus GN=Fau PE=1 SV=1
1538	1	UniProt_SwissProt	Q5PQS7	38	54473	44	1	32	1	0.07	Coiled-coil domain-containing protein 174 OS=Rattus norvegicus GN=Ccdc174 PE=2 SV=2
1539	1	UniProt_SwissProt	P14173	38	54703	17	1	15	1	0.07	Aromatic-L-amino-acid decarboxylase OS=Rattus norvegicus GN=Ddc PE=1 SV=1
1540	1	UniProt_SwissProt	Q03555	38	83954	20	1	15	1	0.05	Gephyrin OS=Rattus norvegicus GN=Gphn PE=1 SV=3
1541	1	UniProt_SwissProt	Q675A5	38	47760	12	1	11	1	0.08	Group XV phospholipase A2 OS=Rattus norvegicus GN=Pla2g15 PE=1 SV=1
1542	1	UniProt_SwissProt	Q71TY3	38	9797	4	2	4	2	1.1	40S ribosomal protein S27 OS=Rattus norvegicus GN=Rps27 PE=1 SV=3
1543	1	UniProt_SwissProt	Q4QQT6	38	41374	18	1	14	1	0.09	Ribosome biogenesis protein BRX1 homolog OS=Rattus norvegicus GN=Brix1 PE=2 SV=1
1544	1	UniProt_SwissProt	Q66H39	38	80205	34	2	24	2	0.1	ATP-binding cassette sub-family F member 3 OS=Rattus norvegicus GN=Abcf3 PE=2 SV=1
1545	1	UniProt_SwissProt	Q62881	38	24847	5	1	2	1	0.16	Nucleolar protein 3 OS=Rattus norvegicus GN=Nol3 PE=1 SV=1
1546	1	UniProt_SwissProt	P42893	38	86869	20	1	18	1	0.04	Endothelin-converting enzyme 1 OS=Rattus norvegicus GN=Ece1 PE=1 SV=2
1547	1	UniProt_SwissProt	P01161	38	16659	5	1	4	1	0.25	Natriuretic peptides A OS=Rattus norvegicus GN=Nppa PE=1 SV=1
1548	1	UniProt_SwissProt	D3ZGS3	38	105651	44	1	32	1	0.04	Inositol polyphosphate 5-phosphatase OCRL-1 OS=Rattus norvegicus GN=Ocrl PE=1 SV=1
1549	1	UniProt_SwissProt	Q9WV25	38	60382	19	1	16	1	0.06	Poly(U)-binding-splicing factor PUF60 OS=Rattus norvegicus GN=Puf60 PE=2 SV=2
1550	1	UniProt_SwissProt	Q1WIM3	37	43279	4	1	4	1	0.09	Cell adhesion molecule 3 OS=Rattus norvegicus GN=Cadm3 PE=1 SV=1
1551	1	UniProt_SwissProt	P04157	37	144776	24	1	21	1	0.03	Receptor-type tyrosine-protein phosphatase C OS=Rattus norvegicus GN=Ptprc PE=1 SV=2
1552	1	UniProt_SwissProt	P25095	37	41433	9	1	9	1	0.09	Type-1A angiotensin II receptor OS=Rattus norvegicus GN=Agtr1 PE=1 SV=1
1553	1	UniProt_SwissProt	Q920J3	37	53371	17	1	14	1	0.07	Coronin-6 OS=Rattus norvegicus GN=Coro6 PE=2 SV=2
1554	1	UniProt_SwissProt	Q9WTV0	37	45899	10	1	10	1	0.09	Prolactin regulatory element-binding protein OS=Rattus norvegicus GN=Preb PE=2 SV=2
1555	1	UniProt_SwissProt	P25093	37	46231	7	1	6	1	0.08	Fumarylacetoacetase OS=Rattus norvegicus GN=Fah PE=1 SV=1
1556	1	UniProt_SwissProt	Q4QR85	37	37736	9	1	7	1	0.1	Methylosome protein 50 OS=Rattus norvegicus GN=Wdr77 PE=1 SV=1
1557	1	UniProt_SwissProt	P07092	37	44206	16	1	12	1	0.09	Glia-derived nexin OS=Rattus norvegicus GN=Serpine2 PE=1 SV=1
1558	1	UniProt_SwissProt	P38062	37	53874	17	1	15	1	0.07	Methionine aminopeptidase 2 OS=Rattus norvegicus GN=Metap2 PE=1 SV=2
1559	1	UniProt_SwissProt	A1A5Q0	37	61850	24	1	20	1	0.06	Leiomodin-2 OS=Rattus norvegicus GN=Lmod2 PE=1 SV=1
1560	1	UniProt_SwissProt	Q5HZE2	37	41087	6	1	6	1	0.1	Transmembrane protein 120A OS=Rattus norvegicus GN=Tmem120a PE=2 SV=1
1561	1	UniProt_SwissProt	P23764	37	25637	18	1	13	1	0.16	Glutathione peroxidase 3 OS=Rattus norvegicus GN=Gpx3 PE=2 SV=2
1562	1	UniProt_SwissProt	P70541	37	51087	21	1	18	1	0.08	Translation initiation factor eIF-2B subunit gamma OS=Rattus norvegicus GN=Eif2b3 PE=2 SV=2
1563	1	UniProt_SwissProt	Q03114	36	33689	13	1	9	1	0.12	Cyclin-dependent-like kinase 5 OS=Rattus norvegicus GN=Cdk5 PE=1 SV=1
1564	1	UniProt_SwissProt	Q63635	36	29096	7	1	6	1	0.14	Syntaxin-6 OS=Rattus norvegicus GN=Stx6 PE=1 SV=1
1565	1	UniProt_SwissProt	P67874	36	25268	5	1	3	1	0.16	Casein kinase II subunit beta OS=Rattus norvegicus GN=Csnk2b PE=1 SV=1
1566	1	UniProt_SwissProt	O88588	36	105034	30	1	24	1	0.04	Phosphofurin acidic cluster sorting protein 1 OS=Rattus norvegicus GN=Pacs1 PE=1 SV=1
1567	1	UniProt_SwissProt	Q6AY84	36	46994	16	1	13	1	0.08	Secernin-1 OS=Rattus norvegicus GN=Scrn1 PE=1 SV=1
1568	1	UniProt_SwissProt	P31662	36	81801	21	1	15	1	0.05	Sodium-dependent neutral amino acid transporter SLC6A17 OS=Rattus norvegicus GN=Slc6a17 PE=1 SV=1
1569	1	UniProt_SwissProt	Q5XIS9	36	97804	19	1	15	1	0.04	Serine/threonine-protein kinase D2 OS=Rattus norvegicus GN=Prkd2 PE=1 SV=1
1570	1	UniProt_SwissProt	Q6PEC3	36	28514	6	1	6	1	0.14	Protein YIF1B OS=Rattus norvegicus GN=Yif1b PE=2 SV=2
1571	1	UniProt_SwissProt	O54715	36	51204	5	1	5	1	0.08	V-type proton ATPase subunit S1 OS=Rattus norvegicus GN=Atp6ap1 PE=2 SV=1
1572	1	UniProt_SwissProt	P13205	36	13761	13	1	9	1	0.31	Natriuretic peptides B OS=Rattus norvegicus GN=Nppb PE=1 SV=3
1573	1	UniProt_SwissProt	Q7TNK0	36	51546	6	1	5	1	0.08	Serine incorporator 1 OS=Rattus norvegicus GN=Serinc1 PE=1 SV=1
1574	1	UniProt_SwissProt	Q9QW30	36	279048	26	1	20	1	0.01	Neurogenic locus notch homolog protein 2 OS=Rattus norvegicus GN=Notch2 PE=1 SV=1
1575	1	UniProt_SwissProt	D3ZH22	36	24792	3	1	3	1	0.16	Sugar transporter SWEET1 OS=Rattus norvegicus GN=Slc50a1 PE=1 SV=1
1576	1	UniProt_SwissProt	Q5BJM8	35	42089	8	1	6	1	0.09	Zinc transporter 7 OS=Rattus norvegicus GN=Slc30a7 PE=2 SV=2
1577	1	UniProt_SwissProt	Q80X08	35	145233	19	1	17	1	0.03	WASH complex subunit FAM21 OS=Rattus norvegicus GN=Fam21 PE=1 SV=1
1578	1	UniProt_SwissProt	P49430	35	60734	22	1	17	1	0.06	Thromboxane-A synthase OS=Rattus norvegicus GN=Tbxas1 PE=2 SV=1
1579	1	UniProt_SwissProt	P25236	35	44092	8	1	4	1	0.09	Selenoprotein P OS=Rattus norvegicus GN=Sepp1 PE=1 SV=2
1580	1	UniProt_SwissProt	Q9QYF3	35	213283	120	1	91	1	0.02	Unconventional myosin-Va OS=Rattus norvegicus GN=Myo5a PE=1 SV=1
1581	1	UniProt_SwissProt	P18265	35	51394	13	1	12	1	0.08	Glycogen synthase kinase-3 alpha OS=Rattus norvegicus GN=Gsk3a PE=1 SV=1
1582	1	UniProt_SwissProt	Q9JLU4	34	186890	55	1	41	1	0.02	SH3 and multiple ankyrin repeat domains protein 3 OS=Rattus norvegicus GN=Shank3 PE=1 SV=3
1583	1	UniProt_SwissProt	B0BNM1	34	31213	5	1	5	1	0.13	NAD(P)H-hydrate epimerase OS=Rattus norvegicus GN=Apoa1bp PE=2 SV=1
1584	1	UniProt_SwissProt	Q4V8C3	34	90715	25	1	20	1	0.04	Echinoderm microtubule-associated protein-like 1 OS=Rattus norvegicus GN=Eml1 PE=1 SV=2
1585	1	UniProt_SwissProt	Q5M9G9	34	71592	26	1	19	1	0.05	Protein TBRG4 OS=Rattus norvegicus GN=Tbrg4 PE=2 SV=1
1586	1	UniProt_SwissProt	A8WCF8	34	30053	10	1	9	1	0.13	Tumor protein p63-regulated gene 1-like protein OS=Rattus norvegicus GN=Tprg1l PE=1 SV=1
1587	1	UniProt_SwissProt	Q2THW7	34	78179	17	1	17	1	0.05	Palmitoyltransferase ZDHHC5 OS=Rattus norvegicus GN=Zdhhc5 PE=1 SV=1
1588	1	UniProt_SwissProt	P70478	34	312623	98	1	77	1	0.01	Adenomatous polyposis coli protein OS=Rattus norvegicus GN=Apc PE=1 SV=1
1589	1	UniProt_SwissProt	P51794	34	84559	12	1	8	1	0.05	H(+)/Cl(-) exchange transporter 4 OS=Rattus norvegicus GN=Clcn4 PE=2 SV=1
1590	1	UniProt_SwissProt	O88788	34	56221	11	1	9	1	0.07	Putative Dol-P-Glc:Glc(2)Man(9)GlcNAc(2)-PP-Dol alpha-1,2-glucosyltransferase OS=Rattus norvegicus GN=Alg10b PE=1 SV=1
1591	1	UniProt_SwissProt	Q5PQR8	33	17696	9	1	5	1	0.23	EKC/KEOPS complex subunit Tprkb OS=Rattus norvegicus GN=Tprkb PE=2 SV=1
1592	1	UniProt_SwissProt	Q6IFV4	33	48098	23	1	16	1	0.08	Keratin, type I cytoskeletal 13 OS=Rattus norvegicus GN=Krt13 PE=3 SV=1
1593	1	UniProt_SwissProt	Q9WU61	33	62047	12	1	11	1	0.06	Chloride channel CLIC-like protein 1 OS=Rattus norvegicus GN=Clcc1 PE=1 SV=1
1594	1	UniProt_SwissProt	P0CE43	33	68695	19	1	17	1	0.06	Growth factor receptor-bound protein 10 OS=Rattus norvegicus GN=Grb10 PE=3 SV=1
1595	1	UniProt_SwissProt	Q9R066	32	40493	13	1	10	1	0.1	Coxsackievirus and adenovirus receptor homolog OS=Rattus norvegicus GN=Cxadr PE=1 SV=2
1596	1	UniProt_SwissProt	O35093	32	22064	4	2	4	2	0.4	Mitochondrial import inner membrane translocase subunit Tim23 OS=Rattus norvegicus GN=Timm23 PE=2 SV=1
1597	1	UniProt_SwissProt	Q9JJK1	32	29865	1	1	1	1	0.13	Neuronal membrane glycoprotein M6-b OS=Rattus norvegicus GN=Gpm6b PE=1 SV=1
1598	1	UniProt_SwissProt	Q5QE78	32	150058	53	1	43	1	0.03	Aldehyde oxidase 2 OS=Rattus norvegicus GN=Aox2 PE=2 SV=1
1599	1	UniProt_SwissProt	P11517	32	16086	7	1	6	1	0.26	Hemoglobin subunit beta-2 OS=Rattus norvegicus PE=1 SV=2
1600	1	UniProt_SwissProt	Q5U2U2	32	33958	12	1	9	1	0.12	Crk-like protein OS=Rattus norvegicus GN=Crkl PE=1 SV=1
1601	1	UniProt_SwissProt	Q5HZE4	32	39848	21	1	12	1	0.1	Methylthioribose-1-phosphate isomerase OS=Rattus norvegicus GN=Mri1 PE=1 SV=1
1602	1	UniProt_SwissProt	Q03346	32	55029	21	1	16	1	0.07	Mitochondrial-processing peptidase subunit beta OS=Rattus norvegicus GN=Pmpcb PE=1 SV=3
1603	1	UniProt_SwissProt	P10959	32	60479	12	1	9	1	0.06	Carboxylesterase 1C OS=Rattus norvegicus GN=Ces1c PE=1 SV=3
1604	1	UniProt_SwissProt	Q641W4	31	39031	20	1	16	1	0.1	Replication factor C subunit 2 OS=Rattus norvegicus GN=Rfc2 PE=2 SV=1
1605	1	UniProt_SwissProt	Q9QZK8	31	38607	9	1	8	1	0.1	Deoxyribonuclease-2-alpha OS=Rattus norvegicus GN=Dnase2 PE=2 SV=1
1606	1	UniProt_SwissProt	P43245	31	141925	43	1	39	1	0.03	Multidrug resistance protein 1 OS=Rattus norvegicus GN=Abcb1 PE=2 SV=1
1607	1	UniProt_SwissProt	Q5BJQ0	31	72750	29	1	22	1	0.05	Atypical kinase ADCK3, mitochondrial OS=Rattus norvegicus GN=Adck3 PE=2 SV=1
1608	1	UniProt_SwissProt	Q63366	30	31454	11	1	10	1	0.13	Neurexophilin-1 OS=Rattus norvegicus GN=Nxph1 PE=2 SV=1
1609	1	UniProt_SwissProt	O08816	30	54690	20	1	16	1	0.07	Neural Wiskott-Aldrich syndrome protein OS=Rattus norvegicus GN=Wasl PE=1 SV=2

## Sheet: ST1B_Protein ID_SD-M5
Database	UniProt_SwissProt 20151126
Taxonomy	Rattus (7,954 sequences)
Timestamp	13 Jun 2016 at 14:43:35 GMT
Type of search	MS/MS Ion Search
Quantitation	None
Enzyme	Trypsin
Fixed modifications	Carbamidomethyl (C)
Variable modifications	Oxidation (M)
Mass values	Monoisotopic
Protein mass	Unrestricted
Peptide mass tolerance	10 ppm
Fragment mass tolerance	0.06 Da
Max missed cleavages	2
Instrument type	Q-Exactive
Number of queries	49801
Significance threshold p<	0.000801
Max. number of families	AUTO
Ions score or expect cut-off	0
Preferred taxonomy	All entries
Show Percolator scores?	no
Family	Member	Database	Accession	Score	Mass	Num. of matches	Num. of significant matches	Num. of sequences	Num. of significant sequences	emPAI	Description
1	1	UniProt_SwissProt	P02564	10669	223743	613	354	253	156	24.87	Myosin-7 OS=Rattus norvegicus GN=Myh7 PE=1 SV=2
1	2	UniProt_SwissProt	P02563	10019	224168	577	329	242	152	23.85	Myosin-6 OS=Rattus norvegicus GN=Myh6 PE=1 SV=2
1	3	UniProt_SwissProt	Q01728	238	108914	30	9	26	9	0.37	Sodium/calcium exchanger 1 OS=Rattus norvegicus GN=Slc8a1 PE=1 SV=3
1	4	UniProt_SwissProt	P30839	160	54503	38	8	25	6	0.62	Fatty aldehyde dehydrogenase OS=Rattus norvegicus GN=Aldh3a2 PE=1 SV=1
2	1	UniProt_SwissProt	P16086	5263	285261	365	185	238	128	5.02	Spectrin alpha chain, non-erythrocytic 1 OS=Rattus norvegicus GN=Sptan1 PE=1 SV=2
3	1	UniProt_SwissProt	P63269	4768	42249	256	160	34	24	16.14	Actin, gamma-enteric smooth muscle OS=Rattus norvegicus GN=Actg2 PE=2 SV=1
3	2	UniProt_SwissProt	P68136	4170	42366	245	148	34	23	12.04	Actin, alpha skeletal muscle OS=Rattus norvegicus GN=Acta1 PE=1 SV=1
3	3	UniProt_SwissProt	P60711	3142	42052	178	119	28	22	12.31	Actin, cytoplasmic 1 OS=Rattus norvegicus GN=Actb PE=1 SV=1
3	4	UniProt_SwissProt	P85515	267	42701	37	9	24	7	0.85	Alpha-centractin OS=Rattus norvegicus GN=Actr1a PE=1 SV=1
3	5	UniProt_SwissProt	Q5M7U6	248	44990	43	10	27	8	0.95	Actin-related protein 2 OS=Rattus norvegicus GN=Actr2 PE=2 SV=1
3	6	UniProt_SwissProt	D3ZZ80	68	200820	56	4	43	4	0.08	Obscurin-like protein 1 OS=Rattus norvegicus GN=Obsl1 PE=2 SV=3
4	1	UniProt_SwissProt	P15999	4608	59831	193	134	53	39	17.12	ATP synthase subunit alpha, mitochondrial OS=Rattus norvegicus GN=Atp5a1 PE=1 SV=2
4	2	UniProt_SwissProt	Q6AYD3	157	43971	38	9	26	9	1.16	Proliferation-associated protein 2G4 OS=Rattus norvegicus GN=Pa2g4 PE=1 SV=1
5	1	UniProt_SwissProt	P30427	3473	535152	565	148	384	130	1.53	Plectin OS=Rattus norvegicus GN=Plec PE=1 SV=2
5	2	UniProt_SwissProt	P31000	1878	53757	141	69	65	35	13.33	Vimentin OS=Rattus norvegicus GN=Vim PE=1 SV=2
5	3	UniProt_SwissProt	P48675	1863	53481	112	66	56	37	18.2	Desmin OS=Rattus norvegicus GN=Des PE=1 SV=2
5	4	UniProt_SwissProt	P21531	421	46392	64	21	44	16	2.66	60S ribosomal protein L3 OS=Rattus norvegicus GN=Rpl3 PE=1 SV=3
5	5	UniProt_SwissProt	Q62871	262	71533	25	6	19	6	0.37	Cytoplasmic dynein 1 intermediate chain 2 OS=Rattus norvegicus GN=Dync1i2 PE=1 SV=1
5	6	UniProt_SwissProt	P39052	209	98511	70	10	49	10	0.47	Dynamin-2 OS=Rattus norvegicus GN=Dnm2 PE=1 SV=1
5	7	UniProt_SwissProt	Q5FVQ8	171	108548	54	10	39	9	0.37	NLR family member X1 OS=Rattus norvegicus GN=Nlrx1 PE=2 SV=1
5	8	UniProt_SwissProt	Q6IMF3	142	65190	24	5	19	4	0.26	Keratin, type II cytoskeletal 1 OS=Rattus norvegicus GN=Krt1 PE=2 SV=1
5	9	UniProt_SwissProt	Q4FZU2	127	59555	36	4	31	4	0.29	Keratin, type II cytoskeletal 6A OS=Rattus norvegicus GN=Krt6a PE=1 SV=1
5	10	UniProt_SwissProt	Q6P6Q2	116	61959	40	6	33	6	0.44	Keratin, type II cytoskeletal 5 OS=Rattus norvegicus GN=Krt5 PE=1 SV=1
5	11	UniProt_SwissProt	Q9JJ50	81	86819	34	5	26	4	0.19	Hepatocyte growth factor-regulated tyrosine kinase substrate OS=Rattus norvegicus GN=Hgs PE=1 SV=1
5	12	UniProt_SwissProt	Q6IG04	81	57386	31	3	20	2	0.14	Keratin, type II cytoskeletal 72 OS=Rattus norvegicus GN=Krt72 PE=3 SV=2
5	13	UniProt_SwissProt	Q6IG02	54	69484	18	2	17	2	0.11	Keratin, type II cytoskeletal 2 epidermal OS=Rattus norvegicus GN=Krt2 PE=3 SV=1
5	14	UniProt_SwissProt	Q920F5	43	55298	32	2	24	2	0.15	Malonyl-CoA decarboxylase, mitochondrial OS=Rattus norvegicus GN=Mlycd PE=1 SV=1
6	1	UniProt_SwissProt	Q05962	3466	33196	243	142	34	23	20.01	ADP/ATP translocase 1 OS=Rattus norvegicus GN=Slc25a4 PE=1 SV=3
6	2	UniProt_SwissProt	Q09073	2667	33108	222	102	33	22	20.22	ADP/ATP translocase 2 OS=Rattus norvegicus GN=Slc25a5 PE=1 SV=3
7	1	UniProt_SwissProt	P10719	3427	56318	177	125	35	26	12.6	ATP synthase subunit beta, mitochondrial OS=Rattus norvegicus GN=Atp5b PE=1 SV=2
8	1	UniProt_SwissProt	P06761	3070	72473	161	104	64	47	13.23	78 kDa glucose-regulated protein OS=Rattus norvegicus GN=Hspa5 PE=1 SV=1
8	2	UniProt_SwissProt	P48721	1729	74097	124	61	71	36	6.66	Stress-70 protein, mitochondrial OS=Rattus norvegicus GN=Hspa9 PE=1 SV=3
8	3	UniProt_SwissProt	P63018	1444	71055	99	56	52	35	6.94	Heat shock cognate 71 kDa protein OS=Rattus norvegicus GN=Hspa8 PE=1 SV=1
8	4	UniProt_SwissProt	P15650	997	48242	75	39	32	22	6.01	Long-chain specific acyl-CoA dehydrogenase, mitochondrial OS=Rattus norvegicus GN=Acadl PE=1 SV=1
8	5	UniProt_SwissProt	P0DMW0	511	70427	48	20	35	17	1.49	Heat shock 70 kDa protein 1A OS=Rattus norvegicus GN=Hspa1a PE=2 SV=1
8	6	UniProt_SwissProt	Q9Z1Y3	242	100081	38	14	24	12	0.57	Cadherin-2 OS=Rattus norvegicus GN=Cdh2 PE=1 SV=1
9	1	UniProt_SwissProt	P11507	3052	116347	160	98	68	44	5.38	Sarcoplasmic/endoplasmic reticulum calcium ATPase 2 OS=Rattus norvegicus GN=Atp2a2 PE=1 SV=1
9	2	UniProt_SwissProt	P06685	2121	114293	115	64	66	42	3.74	Sodium/potassium-transporting ATPase subunit alpha-1 OS=Rattus norvegicus GN=Atp1a1 PE=1 SV=1
9	3	UniProt_SwissProt	O35303	633	84369	66	19	51	18	1.24	Dynamin-1-like protein OS=Rattus norvegicus GN=Dnm1l PE=1 SV=1
9	4	UniProt_SwissProt	P13803	554	35272	40	20	24	14	3.42	Electron transfer flavoprotein subunit alpha, mitochondrial OS=Rattus norvegicus GN=Etfa PE=1 SV=4
9	5	UniProt_SwissProt	P84100	221	23565	42	10	31	9	3.15	60S ribosomal protein L19 OS=Rattus norvegicus GN=Rpl19 PE=1 SV=1
9	6	UniProt_SwissProt	Q4G061	188	91253	53	10	35	10	0.51	Eukaryotic translation initiation factor 3 subunit B OS=Rattus norvegicus GN=Eif3b PE=1 SV=1
9	7	UniProt_SwissProt	P29994	76	316486	113	4	92	4	0.05	Inositol 1,4,5-trisphosphate receptor type 1 OS=Rattus norvegicus GN=Itpr1 PE=1 SV=2
9	8	UniProt_SwissProt	P17078	73	14544	23	2	17	2	0.66	60S ribosomal protein L35 OS=Rattus norvegicus GN=Rpl35 PE=1 SV=3
9	9	UniProt_SwissProt	D3ZC96	47	71035	28	2	23	2	0.11	Tetratricopeptide repeat protein 39B OS=Rattus norvegicus GN=Ttc39b PE=3 SV=1
9	10	UniProt_SwissProt	P69735	45	87558	33	2	26	2	0.09	Rab3 GTPase-activating protein catalytic subunit (Fragments) OS=Rattus norvegicus GN=Rab3gap1 PE=1 SV=2
10	1	UniProt_SwissProt	Q9ER34	2939	86121	169	99	60	41	6.52	Aconitate hydratase, mitochondrial OS=Rattus norvegicus GN=Aco2 PE=1 SV=2
11	1	UniProt_SwissProt	P63039	2798	61088	139	79	59	35	12.37	60 kDa heat shock protein, mitochondrial OS=Rattus norvegicus GN=Hspd1 PE=1 SV=1
12	1	UniProt_SwissProt	P38650	2770	534653	365	114	264	96	0.98	Cytoplasmic dynein 1 heavy chain 1 OS=Rattus norvegicus GN=Dync1h1 PE=1 SV=1
13	1	UniProt_SwissProt	P56741	2415	141871	165	85	100	56	3.7	Myosin-binding protein C, cardiac-type OS=Rattus norvegicus GN=Mybpc3 PE=1 SV=2
13	2	UniProt_SwissProt	P85834	578	49890	62	22	39	16	2.35	Elongation factor Tu, mitochondrial OS=Rattus norvegicus GN=Tufm PE=1 SV=1
13	3	UniProt_SwissProt	P97629	316	117640	47	13	32	11	0.47	Leucyl-cystinyl aminopeptidase OS=Rattus norvegicus GN=Lnpep PE=1 SV=1
13	4	UniProt_SwissProt	Q80WE1	54	67025	32	3	22	2	0.12	Fragile X mental retardation protein 1 homolog OS=Rattus norvegicus GN=Fmr1 PE=1 SV=2
14	1	UniProt_SwissProt	P11442	2355	193187	151	83	102	58	2.18	Clathrin heavy chain 1 OS=Rattus norvegicus GN=Cltc PE=1 SV=3
14	2	UniProt_SwissProt	P97690	121	138761	127	6	93	5	0.15	Structural maintenance of chromosomes protein 3 OS=Rattus norvegicus GN=Smc3 PE=1 SV=1
15	1	UniProt_SwissProt	Q9Z1P2	2315	103466	143	76	78	48	5.45	Alpha-actinin-1 OS=Rattus norvegicus GN=Actn1 PE=1 SV=1
15	2	UniProt_SwissProt	Q9QXQ0	1791	105306	122	66	71	43	4.21	Alpha-actinin-4 OS=Rattus norvegicus GN=Actn4 PE=1 SV=2
16	1	UniProt_SwissProt	Q66HD0	2178	92998	169	80	77	40	5.48	Endoplasmin OS=Rattus norvegicus GN=Hsp90b1 PE=1 SV=2
16	2	UniProt_SwissProt	P34058	1604	83571	118	64	65	41	6.64	Heat shock protein HSP 90-beta OS=Rattus norvegicus GN=Hsp90ab1 PE=1 SV=4
16	3	UniProt_SwissProt	P82995	985	85161	96	40	58	28	2.79	Heat shock protein HSP 90-alpha OS=Rattus norvegicus GN=Hsp90aa1 PE=1 SV=3
16	4	UniProt_SwissProt	Q5XHZ0	556	80639	52	16	36	13	0.84	Heat shock protein 75 kDa, mitochondrial OS=Rattus norvegicus GN=Trap1 PE=1 SV=1
17	1	UniProt_SwissProt	Q62812	2153	227566	249	76	170	59	1.72	Myosin-9 OS=Rattus norvegicus GN=Myh9 PE=1 SV=3
17	2	UniProt_SwissProt	Q9JLT0	1578	229793	224	51	167	45	1.1	Myosin-10 OS=Rattus norvegicus GN=Myh10 PE=1 SV=1
17	3	UniProt_SwissProt	Q63862	752	153082	140	25	96	22	0.72	Myosin-11 (Fragments) OS=Rattus norvegicus GN=Myh11 PE=1 SV=3
18	1	UniProt_SwissProt	P04764	2044	47440	109	66	42	28	10.69	Alpha-enolase OS=Rattus norvegicus GN=Eno1 PE=1 SV=4
18	2	UniProt_SwissProt	P07323	1187	47510	63	34	30	16	3.16	Gamma-enolase OS=Rattus norvegicus GN=Eno2 PE=1 SV=2
18	3	UniProt_SwissProt	P15429	683	47326	45	17	26	6	0.61	Beta-enolase OS=Rattus norvegicus GN=Eno3 PE=1 SV=3
19	1	UniProt_SwissProt	P85972	1934	117112	169	75	102	53	5.73	Vinculin OS=Rattus norvegicus GN=Vcl PE=1 SV=1
20	1	UniProt_SwissProt	Q64428	1924	83297	124	68	61	34	5.14	Trifunctional enzyme subunit alpha, mitochondrial OS=Rattus norvegicus GN=Hadha PE=1 SV=2
21	1	UniProt_SwissProt	D3ZHA0	1896	293427	203	76	143	63	1.29	Filamin-C OS=Rattus norvegicus GN=Flnc PE=1 SV=1
22	1	UniProt_SwissProt	P04797	1879	36090	102	62	27	15	8.83	Glyceraldehyde-3-phosphate dehydrogenase OS=Rattus norvegicus GN=Gapdh PE=1 SV=3
23	1	UniProt_SwissProt	Q3KR86	1760	67477	104	59	59	39	11.36	MICOS complex subunit Mic60 (Fragment) OS=Rattus norvegicus GN=Immt PE=1 SV=1
24	1	UniProt_SwissProt	B0LPN4	1696	567783	290	78	228	73	0.63	Ryanodine receptor 2 OS=Rattus norvegicus GN=Ryr2 PE=1 SV=2
25	1	UniProt_SwissProt	P11980	1685	58294	120	69	56	34	13.16	Pyruvate kinase PKM OS=Rattus norvegicus GN=Pkm PE=1 SV=3
26	1	UniProt_SwissProt	P04636	1659	36117	82	57	31	21	9.9	Malate dehydrogenase, mitochondrial OS=Rattus norvegicus GN=Mdh2 PE=1 SV=2
27	1	UniProt_SwissProt	Q920L2	1601	72596	94	52	48	27	4.01	Succinate dehydrogenase [ubiquinone] flavoprotein subunit, mitochondrial OS=Rattus norvegicus GN=Sdha PE=1 SV=1
28	1	UniProt_SwissProt	P48679	1561	74564	123	53	77	39	6.96	Prelamin-A/C OS=Rattus norvegicus GN=Lmna PE=1 SV=1
28	2	UniProt_SwissProt	P70615	454	66794	73	17	52	15	1.33	Lamin-B1 OS=Rattus norvegicus GN=Lmnb1 PE=1 SV=3
29	1	UniProt_SwissProt	P45953	1496	71047	75	46	42	31	4.77	Very long-chain specific acyl-CoA dehydrogenase, mitochondrial OS=Rattus norvegicus GN=Acadvl PE=1 SV=1
30	1	UniProt_SwissProt	P04937	1462	275990	106	57	75	49	0.99	Fibronectin OS=Rattus norvegicus GN=Fn1 PE=1 SV=2
31	1	UniProt_SwissProt	Q6P9T8	1435	50225	96	51	31	24	9.22	Tubulin beta-4B chain OS=Rattus norvegicus GN=Tubb4b PE=1 SV=1
31	2	UniProt_SwissProt	P85108	1428	50274	83	49	30	21	7.12	Tubulin beta-2A chain OS=Rattus norvegicus GN=Tubb2a PE=1 SV=1
31	3	UniProt_SwissProt	P69897	1382	50095	86	51	32	24	8.53	Tubulin beta-5 chain OS=Rattus norvegicus GN=Tubb5 PE=1 SV=1
31	4	UniProt_SwissProt	Q4QRB4	779	50842	58	29	24	17	3.73	Tubulin beta-3 chain OS=Rattus norvegicus GN=Tubb3 PE=1 SV=1
32	1	UniProt_SwissProt	P29457	1409	46602	86	53	38	22	7.14	Serpin H1 OS=Rattus norvegicus GN=Serpinh1 PE=1 SV=1
33	1	UniProt_SwissProt	P05708	1347	103540	136	50	78	32	2.72	Hexokinase-1 OS=Rattus norvegicus GN=Hk1 PE=1 SV=4
33	2	UniProt_SwissProt	P27881	1285	103960	132	54	78	42	4.52	Hexokinase-2 OS=Rattus norvegicus GN=Hk2 PE=1 SV=1
33	3	UniProt_SwissProt	Q5RK27	232	120669	53	10	38	9	0.33	Solute carrier family 12 member 7 OS=Rattus norvegicus GN=Slc12a7 PE=2 SV=2
33	4	UniProt_SwissProt	Q63632	143	121690	42	6	30	6	0.21	Solute carrier family 12 member 4 OS=Rattus norvegicus GN=Slc12a4 PE=1 SV=1
34	1	UniProt_SwissProt	Q68FY0	1336	53500	59	40	25	17	3.08	Cytochrome b-c1 complex subunit 1, mitochondrial OS=Rattus norvegicus GN=Uqcrc1 PE=1 SV=1
35	1	UniProt_SwissProt	Q9JK11	1325	126766	91	50	58	31	1.6	Reticulon-4 OS=Rattus norvegicus GN=Rtn4 PE=1 SV=1
36	1	UniProt_SwissProt	B2GV06	1314	56624	77	46	31	17	3.32	Succinyl-CoA:3-ketoacid coenzyme A transferase 1, mitochondrial OS=Rattus norvegicus GN=Oxct1 PE=1 SV=1
37	1	UniProt_SwissProt	P16617	1290	44909	96	46	48	24	11.28	Phosphoglycerate kinase 1 OS=Rattus norvegicus GN=Pgk1 PE=1 SV=2
38	1	UniProt_SwissProt	Q9Z2L0	1288	30851	47	36	20	14	4.45	Voltage-dependent anion-selective channel protein 1 OS=Rattus norvegicus GN=Vdac1 PE=1 SV=4
38	2	UniProt_SwissProt	P81155	529	32353	25	18	14	10	2.18	Voltage-dependent anion-selective channel protein 2 OS=Rattus norvegicus GN=Vdac2 PE=1 SV=2
38	3	UniProt_SwissProt	Q9R1Z0	412	31178	25	15	19	10	2.32	Voltage-dependent anion-selective channel protein 3 OS=Rattus norvegicus GN=Vdac3 PE=1 SV=2
39	1	UniProt_SwissProt	Q5XI78	1256	117419	118	62	70	42	3.13	2-oxoglutarate dehydrogenase, mitochondrial OS=Rattus norvegicus GN=Ogdh PE=1 SV=1
40	1	UniProt_SwissProt	P56574	1246	51391	118	63	46	28	9.41	Isocitrate dehydrogenase [NADP], mitochondrial OS=Rattus norvegicus GN=Idh2 PE=1 SV=2
40	2	UniProt_SwissProt	P41562	296	47047	32	10	24	10	1.22	Isocitrate dehydrogenase [NADP] cytoplasmic OS=Rattus norvegicus GN=Idh1 PE=1 SV=1
41	1	UniProt_SwissProt	P08733	1242	18868	68	49	21	16	89.99	Myosin regulatory light chain 2, ventricular/cardiac muscle isoform OS=Rattus norvegicus GN=Myl2 PE=1 SV=2
42	1	UniProt_SwissProt	P68370	1194	50788	61	38	26	20	4.91	Tubulin alpha-1A chain OS=Rattus norvegicus GN=Tuba1a PE=1 SV=1
42	2	UniProt_SwissProt	Q5XIF6	1144	50634	55	36	25	20	4.95	Tubulin alpha-4A chain OS=Rattus norvegicus GN=Tuba4a PE=1 SV=1
42	3	UniProt_SwissProt	Q6AYZ1	1116	50590	59	36	25	20	4.53	Tubulin alpha-1C chain OS=Rattus norvegicus GN=Tuba1c PE=1 SV=1
43	1	UniProt_SwissProt	P04785	1188	57315	109	48	54	29	6.68	Protein disulfide-isomerase OS=Rattus norvegicus GN=P4hb PE=1 SV=2
44	1	UniProt_SwissProt	Q66HF1	1184	80331	102	48	53	30	3.71	NADH-ubiquinone oxidoreductase 75 kDa subunit, mitochondrial OS=Rattus norvegicus GN=Ndufs1 PE=1 SV=1
45	1	UniProt_SwissProt	Q63617	1166	111448	103	37	68	28	1.68	Hypoxia up-regulated protein 1 OS=Rattus norvegicus GN=Hyou1 PE=1 SV=1
45	2	UniProt_SwissProt	P47853	950	42079	59	31	27	18	4.96	Biglycan OS=Rattus norvegicus GN=Bgn PE=2 SV=1
45	3	UniProt_SwissProt	O88600	677	94795	83	25	57	23	1.6	Heat shock 70 kDa protein 4 OS=Rattus norvegicus GN=Hspa4 PE=1 SV=1
45	4	UniProt_SwissProt	Q2PQA9	575	110204	103	20	71	19	0.92	Kinesin-1 heavy chain OS=Rattus norvegicus GN=Kif5b PE=1 SV=1
45	5	UniProt_SwissProt	P47942	563	62638	48	21	35	20	2.54	Dihydropyrimidinase-related protein 2 OS=Rattus norvegicus GN=Dpysl2 PE=1 SV=1
45	6	UniProt_SwissProt	Q66HA8	388	97327	47	12	35	11	0.53	Heat shock protein 105 kDa OS=Rattus norvegicus GN=Hsph1 PE=1 SV=1
45	7	UniProt_SwissProt	Q01129	384	40122	53	19	26	10	1.8	Decorin OS=Rattus norvegicus GN=Dcn PE=1 SV=1
45	8	UniProt_SwissProt	Q62952	363	62327	37	16	31	16	1.63	Dihydropyrimidinase-related protein 3 OS=Rattus norvegicus GN=Dpysl3 PE=1 SV=2
45	9	UniProt_SwissProt	P18298	95	44030	13	2	10	2	0.19	S-adenosylmethionine synthase isoform type-2 OS=Rattus norvegicus GN=Mat2a PE=1 SV=1
46	1	UniProt_SwissProt	P05197	1154	96192	117	51	72	34	3.45	Elongation factor 2 OS=Rattus norvegicus GN=Eef2 PE=1 SV=4
47	1	UniProt_SwissProt	Q9WTT6	1138	51554	61	33	33	21	3.99	Guanine deaminase OS=Rattus norvegicus GN=Gda PE=1 SV=1
48	1	UniProt_SwissProt	P18163	1104	79155	75	39	44	25	2.3	Long-chain-fatty-acid--CoA ligase 1 OS=Rattus norvegicus GN=Acsl1 PE=1 SV=1
48	2	UniProt_SwissProt	O88813	116	77211	23	4	20	4	0.22	Long-chain-fatty-acid--CoA ligase 5 OS=Rattus norvegicus GN=Acsl5 PE=1 SV=1
49	1	UniProt_SwissProt	Q6P0K8	1072	82490	59	32	35	22	2.14	Junction plakoglobin OS=Rattus norvegicus GN=Jup PE=1 SV=1
49	2	UniProt_SwissProt	Q9WU82	508	86027	42	16	28	14	0.85	Catenin beta-1 OS=Rattus norvegicus GN=Ctnnb1 PE=1 SV=1
50	1	UniProt_SwissProt	P48037	1056	76106	106	42	69	34	4.67	Annexin A6 OS=Rattus norvegicus GN=Anxa6 PE=1 SV=2
51	1	UniProt_SwissProt	Q62638	1050	137347	93	34	67	28	1.29	Golgi apparatus protein 1 OS=Rattus norvegicus GN=Glg1 PE=1 SV=1
52	1	UniProt_SwissProt	P18418	1040	48137	73	42	32	19	4.15	Calreticulin OS=Rattus norvegicus GN=Calr PE=1 SV=1
53	1	UniProt_SwissProt	Q9EPB1	1029	55649	54	35	22	13	1.76	Dipeptidyl peptidase 2 OS=Rattus norvegicus GN=Dpp7 PE=1 SV=1
54	1	UniProt_SwissProt	P35565	1020	67612	72	48	40	28	4.04	Calnexin OS=Rattus norvegicus GN=Canx PE=1 SV=1
55	1	UniProt_SwissProt	P09812	1018	97725	110	41	75	32	2.59	Glycogen phosphorylase, muscle form OS=Rattus norvegicus GN=Pygm PE=1 SV=5
55	2	UniProt_SwissProt	P53534	956	96854	88	38	57	30	2.35	Glycogen phosphorylase, brain form (Fragment) OS=Rattus norvegicus GN=Pygb PE=1 SV=3
55	3	UniProt_SwissProt	P09811	356	97877	62	14	46	12	0.65	Glycogen phosphorylase, liver form OS=Rattus norvegicus GN=Pygl PE=1 SV=5
55	4	UniProt_SwissProt	P50123	235	108440	50	12	37	11	0.47	Glutamyl aminopeptidase OS=Rattus norvegicus GN=Enpep PE=1 SV=2
56	1	UniProt_SwissProt	Q6P6R2	1013	54574	59	34	32	16	2.71	Dihydrolipoyl dehydrogenase, mitochondrial OS=Rattus norvegicus GN=Dld PE=1 SV=1
57	1	UniProt_SwissProt	P14408	1010	54714	73	37	36	22	4.58	Fumarate hydratase, mitochondrial OS=Rattus norvegicus GN=Fh PE=1 SV=1
58	1	UniProt_SwissProt	P11598	1003	57044	92	48	52	32	9.08	Protein disulfide-isomerase A3 OS=Rattus norvegicus GN=Pdia3 PE=1 SV=2
59	1	UniProt_SwissProt	Q924S5	1000	106296	112	40	71	35	2.47	Lon protease homolog, mitochondrial OS=Rattus norvegicus GN=Lonp1 PE=2 SV=1
60	1	UniProt_SwissProt	P46462	1000	89977	101	42	55	29	3	Transitional endoplasmic reticulum ATPase OS=Rattus norvegicus GN=Vcp PE=1 SV=3
61	1	UniProt_SwissProt	Q00715	982	13982	57	28	16	7	9.59	Histone H2B type 1 OS=Rattus norvegicus PE=1 SV=2
62	1	UniProt_SwissProt	Q9JM53	978	66966	75	32	46	21	2.65	Apoptosis-inducing factor 1, mitochondrial OS=Rattus norvegicus GN=Aifm1 PE=1 SV=1
62	2	UniProt_SwissProt	P84092	151	49965	38	8	27	8	0.83	AP-2 complex subunit mu OS=Rattus norvegicus GN=Ap2m1 PE=1 SV=1
63	1	UniProt_SwissProt	P62630	961	50424	87	42	37	16	3.45	Elongation factor 1-alpha 1 OS=Rattus norvegicus GN=Eef1a1 PE=2 SV=1
63	2	UniProt_SwissProt	P62632	762	50764	58	27	29	13	2.28	Elongation factor 1-alpha 2 OS=Rattus norvegicus GN=Eef1a2 PE=1 SV=1
64	1	UniProt_SwissProt	Q60587	937	51667	76	36	38	22	5.66	Trifunctional enzyme subunit beta, mitochondrial OS=Rattus norvegicus GN=Hadhb PE=1 SV=1
65	1	UniProt_SwissProt	Q5SGE0	924	157808	145	47	97	40	1.61	Leucine-rich PPR motif-containing protein, mitochondrial OS=Rattus norvegicus GN=Lrpprc PE=1 SV=1
66	1	UniProt_SwissProt	P00507	910	47683	78	38	37	22	6.17	Aspartate aminotransferase, mitochondrial OS=Rattus norvegicus GN=Got2 PE=1 SV=2
67	1	UniProt_SwissProt	Q5XIM9	905	57764	64	26	45	20	2.94	T-complex protein 1 subunit beta OS=Rattus norvegicus GN=Cct2 PE=1 SV=3
68	1	UniProt_SwissProt	P38659	894	73017	69	33	52	27	3.47	Protein disulfide-isomerase A4 OS=Rattus norvegicus GN=Pdia4 PE=1 SV=2
69	1	UniProt_SwissProt	P15800	892	203474	108	34	78	30	0.78	Laminin subunit beta-2 OS=Rattus norvegicus GN=Lamb2 PE=2 SV=1
70	1	UniProt_SwissProt	P54001	857	61202	60	28	39	20	2.43	Prolyl 4-hydroxylase subunit alpha-1 OS=Rattus norvegicus GN=P4ha1 PE=2 SV=2
71	1	UniProt_SwissProt	P25235	850	69149	38	24	22	15	1.39	Dolichyl-diphosphooligosaccharide--protein glycosyltransferase subunit 2 OS=Rattus norvegicus GN=Rpn2 PE=2 SV=2
72	1	UniProt_SwissProt	Q6IRK9	834	52066	39	23	23	13	2.18	Carboxypeptidase Q OS=Rattus norvegicus GN=Cpq PE=1 SV=1
73	1	UniProt_SwissProt	P47860	814	86635	64	29	49	24	1.85	ATP-dependent 6-phosphofructokinase, platelet type OS=Rattus norvegicus GN=Pfkp PE=1 SV=2
73	2	UniProt_SwissProt	P30835	532	86083	63	21	43	18	1.2	ATP-dependent 6-phosphofructokinase, liver type OS=Rattus norvegicus GN=Pfkl PE=1 SV=3
73	3	UniProt_SwissProt	P47858	373	86361	61	14	47	12	0.69	ATP-dependent 6-phosphofructokinase, muscle type OS=Rattus norvegicus GN=Pfkm PE=1 SV=3
74	1	UniProt_SwissProt	P42123	810	36874	63	32	27	18	6.65	L-lactate dehydrogenase B chain OS=Rattus norvegicus GN=Ldhb PE=1 SV=2
74	2	UniProt_SwissProt	P04642	766	36712	83	34	35	21	7.52	L-lactate dehydrogenase A chain OS=Rattus norvegicus GN=Ldha PE=1 SV=1
75	1	UniProt_SwissProt	Q5U300	809	118910	68	29	47	23	1.15	Ubiquitin-like modifier-activating enzyme 1 OS=Rattus norvegicus GN=Uba1 PE=1 SV=1
76	1	UniProt_SwissProt	Q9Z2Q1	805	136328	78	31	53	23	0.95	Protein transport protein Sec31A OS=Rattus norvegicus GN=Sec31a PE=1 SV=2
77	1	UniProt_SwissProt	Q07936	790	38939	84	29	44	19	5.86	Annexin A2 OS=Rattus norvegicus GN=Anxa2 PE=1 SV=2
78	1	UniProt_SwissProt	P13437	777	42244	36	25	25	17	5.45	3-ketoacyl-CoA thiolase, mitochondrial OS=Rattus norvegicus GN=Acaa2 PE=2 SV=1
79	1	UniProt_SwissProt	P15684	776	109779	45	20	34	17	0.92	Aminopeptidase N OS=Rattus norvegicus GN=Anpep PE=1 SV=2
80	1	UniProt_SwissProt	P17764	768	45009	59	30	28	16	3.89	Acetyl-CoA acetyltransferase, mitochondrial OS=Rattus norvegicus GN=Acat1 PE=1 SV=1
81	1	UniProt_SwissProt	Q9Z1A6	761	142066	96	24	76	22	0.8	Vigilin OS=Rattus norvegicus GN=Hdlbp PE=1 SV=1
82	1	UniProt_SwissProt	A7VJC2	744	37512	44	27	23	16	5.04	Heterogeneous nuclear ribonucleoproteins A2/B1 OS=Rattus norvegicus GN=Hnrnpa2b1 PE=1 SV=1
82	2	UniProt_SwissProt	P04256	318	34362	43	15	24	10	1.97	Heterogeneous nuclear ribonucleoprotein A1 OS=Rattus norvegicus GN=Hnrnpa1 PE=1 SV=3
82	3	UniProt_SwissProt	Q6URK4	311	39856	36	13	26	9	1.56	Heterogeneous nuclear ribonucleoprotein A3 OS=Rattus norvegicus GN=Hnrnpa3 PE=1 SV=1
83	1	UniProt_SwissProt	Q2TA68	742	111751	97	34	67	22	1.18	Dynamin-like 120 kDa protein, mitochondrial OS=Rattus norvegicus GN=Opa1 PE=1 SV=1
84	1	UniProt_SwissProt	Q06647	732	23440	47	18	22	9	4.74	ATP synthase subunit O, mitochondrial OS=Rattus norvegicus GN=Atp5o PE=1 SV=1
85	1	UniProt_SwissProt	P05065	731	39783	74	38	33	24	8.64	Fructose-bisphosphate aldolase A OS=Rattus norvegicus GN=Aldoa PE=1 SV=2
85	2	UniProt_SwissProt	P09117	93	39658	32	8	18	5	0.61	Fructose-bisphosphate aldolase C OS=Rattus norvegicus GN=Aldoc PE=1 SV=3
86	1	UniProt_SwissProt	P49432	708	39299	42	22	22	15	5.14	Pyruvate dehydrogenase E1 component subunit beta, mitochondrial OS=Rattus norvegicus GN=Pdhb PE=1 SV=2
87	1	UniProt_SwissProt	P00787	685	38358	30	20	15	12	3.33	Cathepsin B OS=Rattus norvegicus GN=Ctsb PE=1 SV=2
88	1	UniProt_SwissProt	P16409	684	22256	51	26	22	14	19.04	Myosin light chain 3 OS=Rattus norvegicus GN=Myl3 PE=1 SV=2
88	2	UniProt_SwissProt	Q64119	240	17135	16	11	10	7	4.63	Myosin light polypeptide 6 OS=Rattus norvegicus GN=Myl6 PE=1 SV=3
88	3	UniProt_SwissProt	P17209	115	21383	14	5	10	5	1.38	Myosin light chain 4 OS=Rattus norvegicus GN=Myl4 PE=2 SV=2
89	1	UniProt_SwissProt	P00564	682	43246	52	26	33	19	5.18	Creatine kinase M-type OS=Rattus norvegicus GN=Ckm PE=1 SV=2
89	2	UniProt_SwissProt	P09605	177	47811	21	4	15	4	0.37	Creatine kinase S-type, mitochondrial OS=Rattus norvegicus GN=Ckmt2 PE=1 SV=2
90	1	UniProt_SwissProt	P11884	682	56966	53	30	31	23	3.58	Aldehyde dehydrogenase, mitochondrial OS=Rattus norvegicus GN=Aldh2 PE=1 SV=1
90	2	UniProt_SwissProt	P51647	187	54994	27	7	22	7	0.62	Retinal dehydrogenase 1 OS=Rattus norvegicus GN=Aldh1a1 PE=1 SV=3
90	3	UniProt_SwissProt	Q63639	167	57117	36	6	27	6	0.48	Retinal dehydrogenase 2 OS=Rattus norvegicus GN=Aldh1a2 PE=1 SV=2
91	1	UniProt_SwissProt	P18484	679	104891	55	27	41	23	1.29	AP-2 complex subunit alpha-2 OS=Rattus norvegicus GN=Ap2a2 PE=1 SV=3
92	1	UniProt_SwissProt	P61980	674	51230	41	22	33	16	2.23	Heterogeneous nuclear ribonucleoprotein K OS=Rattus norvegicus GN=Hnrnpk PE=1 SV=1
93	1	UniProt_SwissProt	Q9Z1X1	671	121369	72	26	52	24	1.11	Extended synaptotagmin-1 OS=Rattus norvegicus GN=Esyt1 PE=1 SV=1
94	1	UniProt_SwissProt	O35763	654	67868	109	32	65	25	3.49	Moesin OS=Rattus norvegicus GN=Msn PE=1 SV=3
94	2	UniProt_SwissProt	P31977	263	69462	95	13	57	12	1.03	Ezrin OS=Rattus norvegicus GN=Ezr PE=1 SV=3
95	1	UniProt_SwissProt	P14668	654	35779	35	22	20	14	3.82	Annexin A5 OS=Rattus norvegicus GN=Anxa5 PE=1 SV=3
96	1	UniProt_SwissProt	Q6UPE1	652	69010	63	23	39	18	1.67	Electron transfer flavoprotein-ubiquinone oxidoreductase, mitochondrial OS=Rattus norvegicus GN=Etfdh PE=1 SV=1
97	1	UniProt_SwissProt	Q68FU3	652	27898	48	24	26	16	8.75	Electron transfer flavoprotein subunit beta OS=Rattus norvegicus GN=Etfb PE=2 SV=3
98	1	UniProt_SwissProt	O55171	648	49955	45	23	26	15	2.09	Acyl-coenzyme A thioesterase 2, mitochondrial OS=Rattus norvegicus GN=Acot2 PE=1 SV=1
99	1	UniProt_SwissProt	P62944	647	105398	61	29	44	24	1.36	AP-2 complex subunit beta OS=Rattus norvegicus GN=Ap2b1 PE=1 SV=1
99	2	UniProt_SwissProt	P52303	431	105377	47	17	41	15	0.71	AP-1 complex subunit beta-1 OS=Rattus norvegicus GN=Ap1b1 PE=1 SV=1
100	1	UniProt_SwissProt	P15205	645	270532	116	25	91	23	0.38	Microtubule-associated protein 1B OS=Rattus norvegicus GN=Map1b PE=1 SV=2
100	2	UniProt_SwissProt	P34926	278	300831	126	19	100	17	0.24	Microtubule-associated protein 1A OS=Rattus norvegicus GN=Map1a PE=1 SV=1
101	1	UniProt_SwissProt	P70490	640	48522	47	24	27	19	3.71	Lactadherin OS=Rattus norvegicus GN=Mfge8 PE=2 SV=1
102	1	UniProt_SwissProt	P07150	630	39147	61	22	35	17	4.6	Annexin A1 OS=Rattus norvegicus GN=Anxa1 PE=1 SV=2
103	1	UniProt_SwissProt	P32551	626	48423	56	28	31	18	3.05	Cytochrome b-c1 complex subunit 2, mitochondrial OS=Rattus norvegicus GN=Uqcrc2 PE=1 SV=2
104	1	UniProt_SwissProt	P26284	624	43883	66	20	42	16	3.67	Pyruvate dehydrogenase E1 component subunit alpha, somatic form, mitochondrial OS=Rattus norvegicus GN=Pdha1 PE=1 SV=2
105	1	UniProt_SwissProt	P13596	624	95398	58	30	39	21	1.49	Neural cell adhesion molecule 1 OS=Rattus norvegicus GN=Ncam1 PE=1 SV=1
106	1	UniProt_SwissProt	P62804	616	11360	36	22	11	8	33.26	Histone H4 OS=Rattus norvegicus GN=Hist1h4b PE=1 SV=2
107	1	UniProt_SwissProt	P02454	612	138895	69	23	52	22	0.82	Collagen alpha-1(I) chain OS=Rattus norvegicus GN=Col1a1 PE=1 SV=5
108	1	UniProt_SwissProt	P85125	610	43882	66	22	37	15	2.62	Polymerase I and transcript release factor OS=Rattus norvegicus GN=Ptrf PE=1 SV=1
109	1	UniProt_SwissProt	P49134	604	91687	58	22	38	15	0.93	Integrin beta-1 OS=Rattus norvegicus GN=Itgb1 PE=2 SV=1
110	1	UniProt_SwissProt	P54311	604	38151	37	14	19	9	1.42	Guanine nucleotide-binding protein G(I)/G(S)/G(T) subunit beta-1 OS=Rattus norvegicus GN=Gnb1 PE=1 SV=4
110	2	UniProt_SwissProt	P54313	583	38048	34	13	20	10	1.68	Guanine nucleotide-binding protein G(I)/G(S)/G(T) subunit beta-2 OS=Rattus norvegicus GN=Gnb2 PE=1 SV=4
111	1	UniProt_SwissProt	Q499N5	603	68641	53	19	38	15	1.55	Acyl-CoA synthetase family member 2, mitochondrial OS=Rattus norvegicus GN=Acsf2 PE=2 SV=1
112	1	UniProt_SwissProt	A2VD12	600	80626	66	23	41	19	1.44	Pre-B-cell leukemia transcription factor-interacting protein 1 OS=Rattus norvegicus GN=Pbxip1 PE=1 SV=1
113	1	UniProt_SwissProt	P16036	598	39876	53	26	23	13	3.11	Phosphate carrier protein, mitochondrial OS=Rattus norvegicus GN=Slc25a3 PE=1 SV=1
114	1	UniProt_SwissProt	P10536	594	22320	27	17	12	8	5.25	Ras-related protein Rab-1B OS=Rattus norvegicus GN=Rab1b PE=1 SV=1
114	2	UniProt_SwissProt	Q6NYB7	566	22891	34	18	20	10	6.04	Ras-related protein Rab-1A OS=Rattus norvegicus GN=Rab1A PE=1 SV=3
114	3	UniProt_SwissProt	P61107	337	24140	24	14	18	12	5.39	Ras-related protein Rab-14 OS=Rattus norvegicus GN=Rab14 PE=1 SV=3
114	4	UniProt_SwissProt	P35281	168	23072	20	10	17	8	2.63	Ras-related protein Rab-10 OS=Rattus norvegicus GN=Rab10 PE=1 SV=1
114	5	UniProt_SwissProt	Q5U316	164	23296	15	6	9	4	0.89	Ras-related protein Rab-35 OS=Rattus norvegicus GN=Rab35 PE=1 SV=1
114	6	UniProt_SwissProt	P35280	158	23824	29	8	21	6	1.55	Ras-related protein Rab-8A OS=Rattus norvegicus GN=Rab8a PE=1 SV=2
114	7	UniProt_SwissProt	P70550	148	23759	31	7	20	5	1.19	Ras-related protein Rab-8B OS=Rattus norvegicus GN=Rab8b PE=1 SV=1
114	8	UniProt_SwissProt	P35286	131	23058	20	4	16	3	0.62	Ras-related protein Rab-13 OS=Rattus norvegicus GN=Rab13 PE=1 SV=2
114	9	UniProt_SwissProt	P63012	88	25182	7	3	5	2	0.34	Ras-related protein Rab-3A OS=Rattus norvegicus GN=Rab3a PE=1 SV=1
114	10	UniProt_SwissProt	Q9WVB1	86	23689	23	5	17	4	0.88	Ras-related protein Rab-6A OS=Rattus norvegicus GN=Rab6a PE=1 SV=2
114	11	UniProt_SwissProt	P51146	60	23899	17	4	15	3	0.6	Ras-related protein Rab-4B OS=Rattus norvegicus GN=Rab4b PE=2 SV=1
115	1	UniProt_SwissProt	Q9JLA3	593	177061	71	26	61	24	0.67	UDP-glucose:glycoprotein glucosyltransferase 1 OS=Rattus norvegicus GN=Uggt1 PE=1 SV=2
116	1	UniProt_SwissProt	Q62736	582	60662	90	21	57	15	1.7	Non-muscle caldesmon OS=Rattus norvegicus GN=Cald1 PE=1 SV=1
117	1	UniProt_SwissProt	P08461	577	67637	57	23	35	16	1.44	Dihydrolipoyllysine-residue acetyltransferase component of pyruvate dehydrogenase complex, mitochondrial OS=Rattus norvegicus GN=Dlat PE=1 SV=3
118	1	UniProt_SwissProt	Q5XFX0	573	22550	37	21	19	14	9.07	Transgelin-2 OS=Rattus norvegicus GN=Tagln2 PE=1 SV=1
118	2	UniProt_SwissProt	P31232	219	22645	23	13	17	12	7.45	Transgelin OS=Rattus norvegicus GN=Tagln PE=1 SV=2
119	1	UniProt_SwissProt	P97536	571	137985	80	25	60	22	0.83	Cullin-associated NEDD8-dissociated protein 1 OS=Rattus norvegicus GN=Cand1 PE=1 SV=1
120	1	UniProt_SwissProt	Q9Z1E1	570	47755	55	18	36	15	2.26	Flotillin-1 OS=Rattus norvegicus GN=Flot1 PE=2 SV=2
121	1	UniProt_SwissProt	P20788	570	29712	33	16	18	10	2.98	Cytochrome b-c1 complex subunit Rieske, mitochondrial OS=Rattus norvegicus GN=Uqcrfs1 PE=1 SV=2
122	1	UniProt_SwissProt	P25113	566	28928	38	23	19	15	6.87	Phosphoglycerate mutase 1 OS=Rattus norvegicus GN=Pgam1 PE=1 SV=4
122	2	UniProt_SwissProt	P51577	179	44271	22	8	16	8	0.97	P2X purinoceptor 4 OS=Rattus norvegicus GN=P2rx4 PE=1 SV=1
122	3	UniProt_SwissProt	Q9WVR3	42	139855	47	2	37	2	0.06	Phosphatidylinositol 3,4,5-trisphosphate 5-phosphatase 2 OS=Rattus norvegicus GN=Inppl1 PE=1 SV=1
123	1	UniProt_SwissProt	Q00438	561	59545	40	19	27	14	1.43	Polypyrimidine tract-binding protein 1 OS=Rattus norvegicus GN=Ptbp1 PE=1 SV=1
124	1	UniProt_SwissProt	P13383	560	77158	61	17	45	15	1.08	Nucleolin OS=Rattus norvegicus GN=Ncl PE=1 SV=3
125	1	UniProt_SwissProt	P50753	560	35709	77	25	46	15	4.94	Troponin T, cardiac muscle OS=Rattus norvegicus GN=Tnnt2 PE=1 SV=2
126	1	UniProt_SwissProt	P13635	558	121562	52	21	41	19	0.81	Ceruloplasmin OS=Rattus norvegicus GN=Cp PE=1 SV=3
127	1	UniProt_SwissProt	Q8R4A1	557	54839	35	21	24	16	2.21	ERO1-like protein alpha OS=Rattus norvegicus GN=Ero1a PE=1 SV=1
128	1	UniProt_SwissProt	P19511	557	28965	43	26	25	17	9.18	ATP synthase F(0) complex subunit B1, mitochondrial OS=Rattus norvegicus GN=Atp5f1 PE=1 SV=1
129	1	UniProt_SwissProt	P50399	555	51018	52	21	33	13	1.81	Rab GDP dissociation inhibitor beta OS=Rattus norvegicus GN=Gdi2 PE=1 SV=2
129	2	UniProt_SwissProt	P50398	222	51074	49	11	29	9	0.94	Rab GDP dissociation inhibitor alpha OS=Rattus norvegicus GN=Gdi1 PE=1 SV=1
130	1	UniProt_SwissProt	P14604	554	31895	42	20	25	15	4.82	Enoyl-CoA hydratase, mitochondrial OS=Rattus norvegicus GN=Echs1 PE=1 SV=1
131	1	UniProt_SwissProt	P04897	554	41043	50	19	32	15	3.32	Guanine nucleotide-binding protein G(i) subunit alpha-2 OS=Rattus norvegicus GN=Gnai2 PE=1 SV=3
131	2	UniProt_SwissProt	P59215	353	40613	29	15	21	11	2.03	Guanine nucleotide-binding protein G(o) subunit alpha OS=Rattus norvegicus GN=Gnao1 PE=1 SV=2
131	3	UniProt_SwissProt	P08753	215	41066	40	9	26	7	0.9	Guanine nucleotide-binding protein G(k) subunit alpha OS=Rattus norvegicus GN=Gnai3 PE=1 SV=3
132	1	UniProt_SwissProt	Q62969	553	57206	57	25	32	17	2.5	Prostacyclin synthase OS=Rattus norvegicus GN=Ptgis PE=2 SV=1
133	1	UniProt_SwissProt	Q62826	552	74076	99	22	70	19	1.5	Heterogeneous nuclear ribonucleoprotein M OS=Rattus norvegicus GN=Hnrnpm PE=1 SV=4
134	1	UniProt_SwissProt	Q63081	550	48542	44	19	29	14	1.96	Protein disulfide-isomerase A6 OS=Rattus norvegicus GN=Pdia6 PE=1 SV=2
135	1	UniProt_SwissProt	P62260	550	29326	47	24	28	17	7.73	14-3-3 protein epsilon OS=Rattus norvegicus GN=Ywhae PE=1 SV=1
135	2	UniProt_SwissProt	P35213	397	28151	35	14	25	11	3.9	14-3-3 protein beta/alpha OS=Rattus norvegicus GN=Ywhab PE=1 SV=3
135	3	UniProt_SwissProt	P61983	337	28456	37	16	27	12	5.29	14-3-3 protein gamma OS=Rattus norvegicus GN=Ywhag PE=1 SV=2
135	4	UniProt_SwissProt	P63102	318	27925	35	14	22	11	4.67	14-3-3 protein zeta/delta OS=Rattus norvegicus GN=Ywhaz PE=1 SV=1
135	5	UniProt_SwissProt	P68511	288	28365	37	14	22	11	4.52	14-3-3 protein eta OS=Rattus norvegicus GN=Ywhah PE=1 SV=2
135	6	UniProt_SwissProt	P68255	227	28046	33	13	22	11	3.93	14-3-3 protein theta OS=Rattus norvegicus GN=Ywhaq PE=1 SV=1
135	7	UniProt_SwissProt	Q4KMC4	185	77759	28	7	24	7	0.4	Glutamine--fructose-6-phosphate aminotransferase [isomerizing] 2 OS=Rattus norvegicus GN=Gfpt2 PE=1 SV=3
135	8	UniProt_SwissProt	Q641Z2	49	68546	26	2	20	2	0.12	Tyrosine-protein phosphatase non-receptor type 9 OS=Rattus norvegicus GN=Ptpn9 PE=2 SV=1
136	1	UniProt_SwissProt	Q5M7W5	542	110746	71	23	47	18	0.98	Microtubule-associated protein 4 OS=Rattus norvegicus GN=Map4 PE=1 SV=1
137	1	UniProt_SwissProt	P04692	540	32718	67	30	45	24	14.53	Tropomyosin alpha-1 chain OS=Rattus norvegicus GN=Tpm1 PE=1 SV=3
137	2	UniProt_SwissProt	P09495	363	28549	49	21	35	18	9.55	Tropomyosin alpha-4 chain OS=Rattus norvegicus GN=Tpm4 PE=1 SV=3
137	3	UniProt_SwissProt	Q63610	342	29217	46	18	33	15	5.82	Tropomyosin alpha-3 chain OS=Rattus norvegicus GN=Tpm3 PE=1 SV=2
137	4	UniProt_SwissProt	P58775	331	32931	58	19	39	15	4.49	Tropomyosin beta chain OS=Rattus norvegicus GN=Tpm2 PE=1 SV=1
138	1	UniProt_SwissProt	Q641Y2	539	52927	65	24	36	16	2.6	NADH dehydrogenase [ubiquinone] iron-sulfur protein 2, mitochondrial OS=Rattus norvegicus GN=Ndufs2 PE=1 SV=1
139	1	UniProt_SwissProt	P48500	537	27345	38	22	20	14	5.77	Triosephosphate isomerase OS=Rattus norvegicus GN=Tpi1 PE=1 SV=2
140	1	UniProt_SwissProt	O70351	537	27343	36	21	22	17	10.7	3-hydroxyacyl-CoA dehydrogenase type-2 OS=Rattus norvegicus GN=Hsd17b10 PE=1 SV=3
141	1	UniProt_SwissProt	Q5XIN6	531	83635	74	21	51	18	1.26	LETM1 and EF-hand domain-containing protein 1, mitochondrial OS=Rattus norvegicus GN=Letm1 PE=1 SV=1
142	1	UniProt_SwissProt	Q68FP1	529	86413	57	16	40	12	0.69	Gelsolin OS=Rattus norvegicus GN=Gsn PE=1 SV=1
143	1	UniProt_SwissProt	P52296	528	98373	36	16	28	14	0.78	Importin subunit beta-1 OS=Rattus norvegicus GN=Kpnb1 PE=1 SV=1
144	1	UniProt_SwissProt	P07335	526	42983	41	16	27	13	2.12	Creatine kinase B-type OS=Rattus norvegicus GN=Ckb PE=1 SV=2
145	1	UniProt_SwissProt	Q63355	525	120535	76	21	63	20	0.87	Unconventional myosin-Ic OS=Rattus norvegicus GN=Myo1c PE=1 SV=2
146	1	UniProt_SwissProt	P51868	525	47866	47	23	22	16	2.52	Calsequestrin-2 OS=Rattus norvegicus GN=Casq2 PE=1 SV=2
147	1	UniProt_SwissProt	P04182	524	48701	38	19	25	14	2.18	Ornithine aminotransferase, mitochondrial OS=Rattus norvegicus GN=Oat PE=1 SV=1
147	2	UniProt_SwissProt	P60868	105	13478	15	5	11	5	2.91	40S ribosomal protein S20 OS=Rattus norvegicus GN=Rps20 PE=3 SV=1
148	1	UniProt_SwissProt	P35435	522	30229	38	21	18	12	6.25	ATP synthase subunit gamma, mitochondrial OS=Rattus norvegicus GN=Atp5c1 PE=1 SV=2
149	1	UniProt_SwissProt	Q4FZT9	521	100922	59	22	41	18	0.96	26S proteasome non-ATPase regulatory subunit 2 OS=Rattus norvegicus GN=Psmd2 PE=1 SV=1
150	1	UniProt_SwissProt	Q8VHF5	514	52176	54	20	26	12	1.55	Citrate synthase, mitochondrial OS=Rattus norvegicus GN=Cs PE=1 SV=1
151	1	UniProt_SwissProt	P67779	505	29859	33	16	21	13	4.09	Prohibitin OS=Rattus norvegicus GN=Phb PE=1 SV=1
152	1	UniProt_SwissProt	Q561S0	503	40753	42	14	30	10	1.51	NADH dehydrogenase [ubiquinone] 1 alpha subcomplex subunit 10, mitochondrial OS=Rattus norvegicus GN=Ndufa10 PE=1 SV=1
153	1	UniProt_SwissProt	P07633	502	59216	33	14	23	11	1.15	Propionyl-CoA carboxylase beta chain, mitochondrial OS=Rattus norvegicus GN=Pccb PE=2 SV=1
154	1	UniProt_SwissProt	P0C219	502	99018	68	16	51	13	0.64	Sarcolemmal membrane-associated protein OS=Rattus norvegicus GN=Slmap PE=1 SV=1
155	1	UniProt_SwissProt	Q5XIH7	499	33292	48	19	28	15	5.04	Prohibitin-2 OS=Rattus norvegicus GN=Phb2 PE=1 SV=1
156	1	UniProt_SwissProt	P63245	494	35511	26	15	19	11	2.19	Guanine nucleotide-binding protein subunit beta-2-like 1 OS=Rattus norvegicus GN=Gnb2l1 PE=1 SV=3
157	1	UniProt_SwissProt	Q9EPH8	494	70884	49	17	40	14	1.22	Polyadenylate-binding protein 1 OS=Rattus norvegicus GN=Pabpc1 PE=1 SV=1
158	1	UniProt_SwissProt	P14882	489	82198	65	21	42	18	1.29	Propionyl-CoA carboxylase alpha chain, mitochondrial OS=Rattus norvegicus GN=Pcca PE=1 SV=3
159	1	UniProt_SwissProt	O08590	487	85555	50	22	34	16	1.12	Membrane primary amine oxidase OS=Rattus norvegicus GN=Aoc3 PE=1 SV=4
160	1	UniProt_SwissProt	Q63704	485	89129	72	25	49	21	1.65	Carnitine O-palmitoyltransferase 1, muscle isoform OS=Rattus norvegicus GN=Cpt1b PE=1 SV=1
160	2	UniProt_SwissProt	P32198	196	88810	39	8	30	7	0.35	Carnitine O-palmitoyltransferase 1, liver isoform OS=Rattus norvegicus GN=Cpt1a PE=1 SV=2
161	1	UniProt_SwissProt	Q4AEF8	480	98806	65	23	49	16	0.84	Coatomer subunit gamma-1 OS=Rattus norvegicus GN=Copg1 PE=2 SV=1
162	1	UniProt_SwissProt	P13941	480	140162	57	17	44	16	0.54	Collagen alpha-1(III) chain OS=Rattus norvegicus GN=Col3a1 PE=2 SV=3
162	2	UniProt_SwissProt	P02466	350	129999	65	14	50	13	0.46	Collagen alpha-2(I) chain OS=Rattus norvegicus GN=Col1a2 PE=1 SV=3
163	1	UniProt_SwissProt	Q6P7S1	478	44814	37	17	22	13	1.97	Acid ceramidase OS=Rattus norvegicus GN=Asah1 PE=2 SV=1
164	1	UniProt_SwissProt	O35413	477	135114	64	20	51	17	0.61	Sorbin and SH3 domain-containing protein 2 OS=Rattus norvegicus GN=Sorbs2 PE=1 SV=2
165	1	UniProt_SwissProt	Q6P6V0	476	62958	59	20	37	16	1.94	Glucose-6-phosphate isomerase OS=Rattus norvegicus GN=Gpi PE=1 SV=1
166	1	UniProt_SwissProt	P08010	471	25857	40	18	27	15	7.69	Glutathione S-transferase Mu 2 OS=Rattus norvegicus GN=Gstm2 PE=1 SV=2
166	2	UniProt_SwissProt	P04905	106	26068	29	3	19	3	0.54	Glutathione S-transferase Mu 1 OS=Rattus norvegicus GN=Gstm1 PE=1 SV=2
167	1	UniProt_SwissProt	P50475	471	107522	79	17	56	14	0.76	Alanine--tRNA ligase, cytoplasmic OS=Rattus norvegicus GN=Aars PE=1 SV=3
168	1	UniProt_SwissProt	P06760	470	75145	46	20	31	16	1.35	Beta-glucuronidase OS=Rattus norvegicus GN=Gusb PE=2 SV=1
169	1	UniProt_SwissProt	P49242	469	30154	52	19	29	14	4.66	40S ribosomal protein S3a OS=Rattus norvegicus GN=Rps3a PE=1 SV=2
170	1	UniProt_SwissProt	P62898	464	11712	32	16	14	7	15.23	Cytochrome c, somatic OS=Rattus norvegicus GN=Cycs PE=1 SV=2
171	1	UniProt_SwissProt	Q68FS4	461	56514	40	16	28	12	1.38	Cytosol aminopeptidase OS=Rattus norvegicus GN=Lap3 PE=1 SV=1
172	1	UniProt_SwissProt	Q4V8H8	456	61370	61	23	40	21	2.86	EH domain-containing protein 2 OS=Rattus norvegicus GN=Ehd2 PE=1 SV=1
172	2	UniProt_SwissProt	Q641Z6	287	60622	46	15	34	11	0.98	EH domain-containing protein 1 OS=Rattus norvegicus GN=Ehd1 PE=1 SV=1
172	3	UniProt_SwissProt	Q8R491	197	60810	48	10	31	7	0.54	EH domain-containing protein 3 OS=Rattus norvegicus GN=Ehd3 PE=1 SV=2
173	1	UniProt_SwissProt	Q5XIT9	454	61992	42	12	30	10	0.84	Methylcrotonoyl-CoA carboxylase beta chain, mitochondrial OS=Rattus norvegicus GN=Mccc2 PE=2 SV=1
174	1	UniProt_SwissProt	Q641X3	451	61070	36	19	24	15	1.52	Beta-hexosaminidase subunit alpha OS=Rattus norvegicus GN=Hexa PE=2 SV=1
174	2	UniProt_SwissProt	Q6AXR4	285	61888	43	14	30	11	0.84	Beta-hexosaminidase subunit beta OS=Rattus norvegicus GN=Hexb PE=2 SV=1
175	1	UniProt_SwissProt	P08649	447	193639	90	16	63	15	0.34	Complement C4 OS=Rattus norvegicus GN=C4 PE=1 SV=3
176	1	UniProt_SwissProt	P30919	446	37657	19	9	11	6	0.82	N(4)-(Beta-N-acetylglucosaminyl)-L-asparaginase OS=Rattus norvegicus GN=Aga PE=1 SV=2
177	1	UniProt_SwissProt	P55260	444	36168	20	6	18	6	0.86	Annexin A4 OS=Rattus norvegicus GN=Anxa4 PE=1 SV=3
178	1	UniProt_SwissProt	Q01205	440	49236	35	16	24	11	1.5	Dihydrolipoyllysine-residue succinyltransferase component of 2-oxoglutarate dehydrogenase complex, mitochondrial OS=Rattus norvegicus GN=Dlst PE=1 SV=2
179	1	UniProt_SwissProt	P20070	439	34381	27	12	16	7	1.66	NADH-cytochrome b5 reductase 3 OS=Rattus norvegicus GN=Cyb5r3 PE=1 SV=2
180	1	UniProt_SwissProt	P62815	436	56857	47	17	30	13	1.37	V-type proton ATPase subunit B, brain isoform OS=Rattus norvegicus GN=Atp6v1b2 PE=1 SV=1
181	1	UniProt_SwissProt	Q1JU68	436	163496	179	22	133	21	0.63	Eukaryotic translation initiation factor 3 subunit A OS=Rattus norvegicus GN=Eif3a PE=2 SV=2
182	1	UniProt_SwissProt	P97675	434	100946	43	15	35	12	0.57	Ectonucleotide pyrophosphatase/phosphodiesterase family member 3 OS=Rattus norvegicus GN=Enpp3 PE=1 SV=2
183	1	UniProt_SwissProt	O70513	434	64614	30	14	16	9	0.9	Galectin-3-binding protein OS=Rattus norvegicus GN=Lgals3bp PE=1 SV=2
184	1	UniProt_SwissProt	Q9ESN0	433	104199	60	16	43	15	0.72	Protein Niban OS=Rattus norvegicus GN=Fam129a PE=1 SV=2
185	1	UniProt_SwissProt	P23693	431	24259	58	12	33	8	2.97	Troponin I, cardiac muscle OS=Rattus norvegicus GN=Tnni3 PE=1 SV=2
186	1	UniProt_SwissProt	Q68FR6	431	50371	49	20	32	13	1.64	Elongation factor 1-gamma OS=Rattus norvegicus GN=Eef1g PE=2 SV=3
187	1	UniProt_SwissProt	Q6P502	431	61179	72	17	50	15	1.52	T-complex protein 1 subunit gamma OS=Rattus norvegicus GN=Cct3 PE=1 SV=1
188	1	UniProt_SwissProt	P19804	426	17386	34	14	16	7	5.73	Nucleoside diphosphate kinase B OS=Rattus norvegicus GN=Nme2 PE=1 SV=1
188	2	UniProt_SwissProt	Q05982	298	17296	22	11	11	7	4.51	Nucleoside diphosphate kinase A OS=Rattus norvegicus GN=Nme1 PE=1 SV=1
189	1	UniProt_SwissProt	Q811A3	425	85116	45	16	34	14	0.86	Procollagen-lysine,2-oxoglutarate 5-dioxygenase 2 OS=Rattus norvegicus GN=Plod2 PE=2 SV=1
190	1	UniProt_SwissProt	P21396	423	60097	54	23	33	17	1.91	Amine oxidase [flavin-containing] A OS=Rattus norvegicus GN=Maoa PE=1 SV=1
191	1	UniProt_SwissProt	P24368	423	23845	32	19	19	12	5.5	Peptidyl-prolyl cis-trans isomerase B OS=Rattus norvegicus GN=Ppib PE=1 SV=3
192	1	UniProt_SwissProt	P50137	422	68342	54	21	31	15	1.42	Transketolase OS=Rattus norvegicus GN=Tkt PE=1 SV=1
193	1	UniProt_SwissProt	P47875	420	21455	21	12	13	8	3.76	Cysteine and glycine-rich protein 1 OS=Rattus norvegicus GN=Csrp1 PE=1 SV=2
194	1	UniProt_SwissProt	P18614	419	132151	75	16	47	13	0.45	Integrin alpha-1 OS=Rattus norvegicus GN=Itga1 PE=1 SV=1
195	1	UniProt_SwissProt	Q794F9	418	58150	39	19	30	17	2.01	4F2 cell-surface antigen heavy chain OS=Rattus norvegicus GN=Slc3a2 PE=1 SV=1
195	2	UniProt_SwissProt	O88453	202	104960	84	8	59	7	0.29	Scaffold attachment factor B1 OS=Rattus norvegicus GN=Safb PE=1 SV=2
195	3	UniProt_SwissProt	O35987	195	40655	27	5	20	5	0.59	NSFL1 cofactor p47 OS=Rattus norvegicus GN=Nsfl1c PE=1 SV=1
195	4	UniProt_SwissProt	P13413	157	21882	56	5	32	5	1.34	Troponin I, slow skeletal muscle OS=Rattus norvegicus GN=Tnni1 PE=1 SV=2
196	1	UniProt_SwissProt	Q9EQP5	418	43494	41	20	21	16	3.34	Prolargin OS=Rattus norvegicus GN=Prelp PE=2 SV=1
197	1	UniProt_SwissProt	Q00657	418	252438	50	15	36	11	0.18	Chondroitin sulfate proteoglycan 4 OS=Rattus norvegicus GN=Cspg4 PE=1 SV=2
198	1	UniProt_SwissProt	P18886	417	74634	50	20	35	17	1.36	Carnitine O-palmitoyltransferase 2, mitochondrial OS=Rattus norvegicus GN=Cpt2 PE=1 SV=1
199	1	UniProt_SwissProt	Q6P7A9	415	106880	33	15	23	12	0.64	Lysosomal alpha-glucosidase OS=Rattus norvegicus GN=Gaa PE=2 SV=1
200	1	UniProt_SwissProt	P13084	411	32711	43	13	22	9	2.52	Nucleophosmin OS=Rattus norvegicus GN=Npm1 PE=1 SV=1
201	1	UniProt_SwissProt	P00388	408	77313	44	17	36	14	1.18	NADPH--cytochrome P450 reductase OS=Rattus norvegicus GN=Por PE=1 SV=3
202	1	UniProt_SwissProt	Q5RKI0	404	66824	34	13	29	13	1.08	WD repeat-containing protein 1 OS=Rattus norvegicus GN=Wdr1 PE=1 SV=3
203	1	UniProt_SwissProt	Q4TU93	402	170052	43	12	37	11	0.28	C-type mannose receptor 2 OS=Rattus norvegicus GN=Mrc2 PE=1 SV=1
204	1	UniProt_SwissProt	P62142	402	37961	27	15	19	13	2.61	Serine/threonine-protein phosphatase PP1-beta catalytic subunit OS=Rattus norvegicus GN=Ppp1cb PE=1 SV=3
204	2	UniProt_SwissProt	P62138	349	38229	19	13	14	11	1.95	Serine/threonine-protein phosphatase PP1-alpha catalytic subunit OS=Rattus norvegicus GN=Ppp1ca PE=1 SV=1
205	1	UniProt_SwissProt	P07895	399	24887	27	13	17	8	2.31	Superoxide dismutase [Mn], mitochondrial OS=Rattus norvegicus GN=Sod2 PE=1 SV=2
206	1	UniProt_SwissProt	Q9ESS6	397	68268	34	12	26	12	0.94	Basal cell adhesion molecule OS=Rattus norvegicus GN=Bcam PE=2 SV=1
207	1	UniProt_SwissProt	P17164	396	53737	27	11	17	7	0.63	Tissue alpha-L-fucosidase OS=Rattus norvegicus GN=Fuca1 PE=1 SV=1
208	1	UniProt_SwissProt	Q3MIE4	396	43319	48	16	29	13	2.67	Synaptic vesicle membrane protein VAT-1 homolog OS=Rattus norvegicus GN=Vat1 PE=1 SV=1
209	1	UniProt_SwissProt	Q5BK63	396	42646	51	20	28	13	2.43	NADH dehydrogenase [ubiquinone] 1 alpha subcomplex subunit 9, mitochondrial OS=Rattus norvegicus GN=Ndufa9 PE=1 SV=2
210	1	UniProt_SwissProt	O70511	396	285692	122	14	82	14	0.2	Ankyrin-3 OS=Rattus norvegicus GN=Ank3 PE=1 SV=3
211	1	UniProt_SwissProt	O35094	393	51370	52	14	36	12	1.41	Mitochondrial import inner membrane translocase subunit TIM44 OS=Rattus norvegicus GN=Timm44 PE=1 SV=1
212	1	UniProt_SwissProt	P07153	392	68376	51	21	36	18	1.7	Dolichyl-diphosphooligosaccharide--protein glycosyltransferase subunit 1 OS=Rattus norvegicus GN=Rpn1 PE=2 SV=1
213	1	UniProt_SwissProt	Q4V8F9	391	58649	32	9	22	8	0.67	Hydroxysteroid dehydrogenase-like protein 2 OS=Rattus norvegicus GN=Hsdl2 PE=2 SV=1
214	1	UniProt_SwissProt	P12785	389	275101	83	16	62	16	0.25	Fatty acid synthase OS=Rattus norvegicus GN=Fasn PE=1 SV=3
215	1	UniProt_SwissProt	Q32KJ6	389	58778	35	13	22	12	1.16	N-acetylgalactosamine-6-sulfatase OS=Rattus norvegicus GN=Galns PE=1 SV=1
216	1	UniProt_SwissProt	Q5XIE6	388	43282	37	10	31	10	1.38	3-hydroxyisobutyryl-CoA hydrolase, mitochondrial OS=Rattus norvegicus GN=Hibch PE=1 SV=2
217	1	UniProt_SwissProt	P28480	386	60835	54	16	36	16	1.69	T-complex protein 1 subunit alpha OS=Rattus norvegicus GN=Tcp1 PE=1 SV=1
218	1	UniProt_SwissProt	P35053	386	62721	40	16	25	12	1.18	Glypican-1 OS=Rattus norvegicus GN=Gpc1 PE=1 SV=1
219	1	UniProt_SwissProt	G3V9R8	385	32894	40	11	31	10	2.12	Heterogeneous nuclear ribonucleoprotein C OS=Rattus norvegicus GN=Hnrnpc PE=1 SV=2
220	1	UniProt_SwissProt	P51886	380	38654	25	12	13	9	1.4	Lumican OS=Rattus norvegicus GN=Lum PE=1 SV=1
221	1	UniProt_SwissProt	P13221	380	46628	34	13	24	12	1.63	Aspartate aminotransferase, cytoplasmic OS=Rattus norvegicus GN=Got1 PE=1 SV=3
222	1	UniProt_SwissProt	P62982	380	18282	49	19	13	8	4.03	Ubiquitin-40S ribosomal protein S27a OS=Rattus norvegicus GN=Rps27a PE=1 SV=2
223	1	UniProt_SwissProt	Q9Z2S9	380	47408	55	16	35	14	2.04	Flotillin-2 OS=Rattus norvegicus GN=Flot2 PE=1 SV=1
224	1	UniProt_SwissProt	P21588	379	64384	32	13	23	12	1.02	5'-nucleotidase OS=Rattus norvegicus GN=Nt5e PE=1 SV=1
225	1	UniProt_SwissProt	P22985	377	148259	69	13	50	12	0.36	Xanthine dehydrogenase/oxidase OS=Rattus norvegicus GN=Xdh PE=1 SV=3
225	2	UniProt_SwissProt	Q5QE80	163	148595	57	5	44	5	0.14	Aldehyde oxidase 3 OS=Rattus norvegicus GN=Aox3 PE=1 SV=1
225	3	UniProt_SwissProt	O88280	151	173703	46	5	39	5	0.12	Slit homolog 3 protein OS=Rattus norvegicus GN=Slit3 PE=2 SV=1
226	1	UniProt_SwissProt	P31399	374	18809	41	19	21	11	11.99	ATP synthase subunit d, mitochondrial OS=Rattus norvegicus GN=Atp5h PE=1 SV=3
227	1	UniProt_SwissProt	P08460	372	35981	14	11	8	6	1.07	Nidogen-1 (Fragment) OS=Rattus norvegicus GN=Nid1 PE=1 SV=2
228	1	UniProt_SwissProt	O88989	372	36631	34	13	24	10	1.78	Malate dehydrogenase, cytoplasmic OS=Rattus norvegicus GN=Mdh1 PE=1 SV=3
229	1	UniProt_SwissProt	Q99NA5	371	40044	39	15	26	11	2.08	Isocitrate dehydrogenase [NAD] subunit alpha, mitochondrial OS=Rattus norvegicus GN=Idh3a PE=1 SV=1
230	1	UniProt_SwissProt	O35821	370	153046	100	13	74	13	0.38	Myb-binding protein 1A OS=Rattus norvegicus GN=Mybbp1a PE=1 SV=2
231	1	UniProt_SwissProt	P68101	370	36371	36	13	25	11	2.1	Eukaryotic translation initiation factor 2 subunit 1 OS=Rattus norvegicus GN=Eif2s1 PE=1 SV=2
232	1	UniProt_SwissProt	O88761	368	106707	52	13	35	10	0.43	26S proteasome non-ATPase regulatory subunit 1 OS=Rattus norvegicus GN=Psmd1 PE=1 SV=1
233	1	UniProt_SwissProt	Q9QZ76	366	17203	27	13	17	7	3.49	Myoglobin OS=Rattus norvegicus GN=Mb PE=1 SV=3
234	1	UniProt_SwissProt	Q02253	366	58227	44	12	30	12	1.17	Methylmalonate-semialdehyde dehydrogenase [acylating], mitochondrial OS=Rattus norvegicus GN=Aldh6a1 PE=1 SV=1
235	1	UniProt_SwissProt	Q05030	360	123833	47	14	34	12	0.44	Platelet-derived growth factor receptor beta OS=Rattus norvegicus GN=Pdgfrb PE=2 SV=2
235	2	UniProt_SwissProt	P63086	125	41648	29	5	16	5	0.57	Mitogen-activated protein kinase 1 OS=Rattus norvegicus GN=Mapk1 PE=1 SV=3
235	3	UniProt_SwissProt	P21708	119	43395	24	5	16	5	0.54	Mitogen-activated protein kinase 3 OS=Rattus norvegicus GN=Mapk3 PE=1 SV=5
236	1	UniProt_SwissProt	Q5RKI1	360	46601	43	10	29	9	1.07	Eukaryotic initiation factor 4A-II OS=Rattus norvegicus GN=Eif4a2 PE=1 SV=1
236	2	UniProt_SwissProt	Q3B8Q2	82	47096	33	2	22	2	0.17	Eukaryotic initiation factor 4A-III OS=Rattus norvegicus GN=Eif4a3 PE=1 SV=1
237	1	UniProt_SwissProt	P15651	356	45022	30	11	21	8	0.95	Short-chain specific acyl-CoA dehydrogenase, mitochondrial OS=Rattus norvegicus GN=Acads PE=1 SV=2
238	1	UniProt_SwissProt	Q63598	355	71148	50	16	35	15	1.22	Plastin-3 OS=Rattus norvegicus GN=Pls3 PE=1 SV=2
239	1	UniProt_SwissProt	P23514	352	108083	59	16	38	12	0.58	Coatomer subunit beta OS=Rattus norvegicus GN=Copb1 PE=1 SV=1
240	1	UniProt_SwissProt	Q6AXV4	352	52384	44	14	25	12	1.54	Sorting and assembly machinery component 50 homolog OS=Rattus norvegicus GN=Samm50 PE=1 SV=1
241	1	UniProt_SwissProt	Q5XI73	352	23450	25	16	18	11	4.74	Rho GDP-dissociation inhibitor 1 OS=Rattus norvegicus GN=Arhgdia PE=1 SV=1
242	1	UniProt_SwissProt	P10111	352	18091	35	13	22	10	8.46	Peptidyl-prolyl cis-trans isomerase A OS=Rattus norvegicus GN=Ppia PE=1 SV=2
242	2	UniProt_SwissProt	Q6DGG0	105	41139	25	3	19	3	0.31	Peptidyl-prolyl cis-trans isomerase D OS=Rattus norvegicus GN=Ppid PE=1 SV=3
242	3	UniProt_SwissProt	P29117	82	22138	22	6	14	6	1.74	Peptidyl-prolyl cis-trans isomerase F, mitochondrial OS=Rattus norvegicus GN=Ppif PE=1 SV=2
243	1	UniProt_SwissProt	P42930	352	22936	20	11	15	9	3.29	Heat shock protein beta-1 OS=Rattus norvegicus GN=Hspb1 PE=1 SV=1
244	1	UniProt_SwissProt	P43244	350	94902	51	14	39	12	0.61	Matrin-3 OS=Rattus norvegicus GN=Matr3 PE=1 SV=2
245	1	UniProt_SwissProt	Q68FT1	349	35295	21	10	13	5	0.7	Ubiquinone biosynthesis protein COQ9, mitochondrial OS=Rattus norvegicus GN=Coq9 PE=1 SV=2
246	1	UniProt_SwissProt	P28023	349	142583	81	13	63	11	0.34	Dynactin subunit 1 OS=Rattus norvegicus GN=Dctn1 PE=1 SV=2
247	1	UniProt_SwissProt	P04904	348	25360	46	16	26	10	4.85	Glutathione S-transferase alpha-3 OS=Rattus norvegicus GN=Gsta3 PE=1 SV=3
248	1	UniProt_SwissProt	P00406	348	26082	16	12	7	5	2.14	Cytochrome c oxidase subunit 2 OS=Rattus norvegicus GN=Mtco2 PE=1 SV=3
249	1	UniProt_SwissProt	P02770	346	70682	38	12	24	5	0.31	Serum albumin OS=Rattus norvegicus GN=Alb PE=1 SV=2
250	1	UniProt_SwissProt	Q62920	345	64416	38	15	29	13	1.14	PDZ and LIM domain protein 5 OS=Rattus norvegicus GN=Pdlim5 PE=1 SV=2
251	1	UniProt_SwissProt	Q91Y81	344	41737	25	11	20	10	1.46	Septin-2 OS=Rattus norvegicus GN=Sept2 PE=1 SV=1
252	1	UniProt_SwissProt	O35814	342	63158	46	15	39	14	1.31	Stress-induced-phosphoprotein 1 OS=Rattus norvegicus GN=Stip1 PE=1 SV=1
253	1	UniProt_SwissProt	P85973	341	32566	28	14	18	11	2.54	Purine nucleoside phosphorylase OS=Rattus norvegicus GN=Pnp PE=1 SV=1
254	1	UniProt_SwissProt	P09895	341	34665	55	13	33	12	2.66	60S ribosomal protein L5 OS=Rattus norvegicus GN=Rpl5 PE=1 SV=3
255	1	UniProt_SwissProt	Q08290	339	33494	32	12	25	11	2.42	Calponin-1 OS=Rattus norvegicus GN=Cnn1 PE=1 SV=1
256	1	UniProt_SwissProt	P13264	339	74831	41	12	32	11	0.74	Glutaminase kidney isoform, mitochondrial OS=Rattus norvegicus GN=Gls PE=1 SV=2
257	1	UniProt_SwissProt	P53987	337	53831	21	11	14	8	0.75	Monocarboxylate transporter 1 OS=Rattus norvegicus GN=Slc16a1 PE=1 SV=1
258	1	UniProt_SwissProt	Q9QZA2	337	97141	59	12	49	12	0.6	Programmed cell death 6-interacting protein OS=Rattus norvegicus GN=Pdcd6ip PE=1 SV=2
259	1	UniProt_SwissProt	Q68FX0	336	42612	32	14	23	12	1.88	Isocitrate dehydrogenase [NAD] subunit beta, mitochondrial OS=Rattus norvegicus GN=Idh3B PE=2 SV=1
260	1	UniProt_SwissProt	P12369	334	46493	22	10	16	9	1.07	cAMP-dependent protein kinase type II-beta regulatory subunit OS=Rattus norvegicus GN=Prkar2b PE=1 SV=3
260	2	UniProt_SwissProt	P12368	308	45797	26	8	18	7	0.78	cAMP-dependent protein kinase type II-alpha regulatory subunit OS=Rattus norvegicus GN=Prkar2a PE=1 SV=3
261	1	UniProt_SwissProt	P29266	333	35679	32	12	20	8	1.58	3-hydroxyisobutyrate dehydrogenase, mitochondrial OS=Rattus norvegicus GN=Hibadh PE=1 SV=3
262	1	UniProt_SwissProt	Q9WVK7	332	34540	41	15	28	13	3.57	Hydroxyacyl-coenzyme A dehydrogenase, mitochondrial OS=Rattus norvegicus GN=Hadh PE=2 SV=1
263	1	UniProt_SwissProt	Q9JJ54	329	38365	29	10	21	8	1.18	Heterogeneous nuclear ribonucleoprotein D0 OS=Rattus norvegicus GN=Hnrnpd PE=1 SV=2
263	2	UniProt_SwissProt	Q3SWU3	63	35500	17	2	13	2	0.23	Heterogeneous nuclear ribonucleoprotein D-like OS=Rattus norvegicus GN=Hnrnpdl PE=1 SV=1
264	1	UniProt_SwissProt	P05712	328	23692	23	8	16	7	2.01	Ras-related protein Rab-2A OS=Rattus norvegicus GN=Rab2a PE=2 SV=1
265	1	UniProt_SwissProt	P23928	325	20076	44	14	19	11	6.61	Alpha-crystallin B chain OS=Rattus norvegicus GN=Cryab PE=1 SV=1
266	1	UniProt_SwissProt	Q62636	324	21013	21	9	17	8	3.12	Ras-related protein Rap-1b OS=Rattus norvegicus GN=Rap1b PE=1 SV=2
266	2	UniProt_SwissProt	P62836	307	21316	19	9	14	7	2.38	Ras-related protein Rap-1A OS=Rattus norvegicus GN=Rap1a PE=1 SV=1
267	1	UniProt_SwissProt	Q9WVC0	323	50818	54	13	35	10	1.1	Septin-7 OS=Rattus norvegicus GN=Sept7 PE=1 SV=1
267	2	UniProt_SwissProt	B3GNI6	307	50005	42	10	27	8	0.83	Septin-11 OS=Rattus norvegicus GN=Sept11 PE=1 SV=1
267	3	UniProt_SwissProt	B0BNF1	269	51562	51	12	34	9	0.93	Septin-8 OS=Rattus norvegicus GN=Sept8 PE=1 SV=1
268	1	UniProt_SwissProt	Q6PDV7	323	25044	30	15	21	11	4.12	60S ribosomal protein L10 OS=Rattus norvegicus GN=Rpl10 PE=1 SV=3
269	1	UniProt_SwissProt	Q07969	323	53268	32	16	19	10	1.18	Platelet glycoprotein 4 OS=Rattus norvegicus GN=Cd36 PE=1 SV=3
270	1	UniProt_SwissProt	Q07009	322	80724	46	15	32	15	1.02	Calpain-2 catalytic subunit OS=Rattus norvegicus GN=Capn2 PE=1 SV=3
271	1	UniProt_SwissProt	P02793	320	20793	16	7	12	6	1.92	Ferritin light chain 1 OS=Rattus norvegicus GN=Ftl1 PE=1 SV=3
272	1	UniProt_SwissProt	Q6AY30	319	47514	26	9	17	7	0.74	Saccharopine dehydrogenase-like oxidoreductase OS=Rattus norvegicus GN=Sccpdh PE=1 SV=1
273	1	UniProt_SwissProt	P00173	317	15346	9	3	6	1	0.27	Cytochrome b5 OS=Rattus norvegicus GN=Cyb5a PE=1 SV=2
274	1	UniProt_SwissProt	P04762	317	60062	41	14	29	13	1.26	Catalase OS=Rattus norvegicus GN=Cat PE=1 SV=3
275	1	UniProt_SwissProt	P27615	313	54513	31	13	20	11	1.29	Lysosome membrane protein 2 OS=Rattus norvegicus GN=Scarb2 PE=1 SV=2
276	1	UniProt_SwissProt	Q68FR9	313	31425	28	8	21	7	1.3	Elongation factor 1-delta OS=Rattus norvegicus GN=Eef1d PE=1 SV=2
277	1	UniProt_SwissProt	P38983	312	32917	24	9	15	8	1.48	40S ribosomal protein SA OS=Rattus norvegicus GN=Rpsa PE=1 SV=3
277	2	UniProt_SwissProt	F1LP64	155	225783	99	4	74	4	0.07	E3 ubiquitin-protein ligase TRIP12 OS=Rattus norvegicus GN=Trip12 PE=1 SV=1
278	1	UniProt_SwissProt	Q5I0G4	311	72669	50	11	33	10	0.68	Glycine--tRNA ligase (Fragment) OS=Rattus norvegicus GN=Gars PE=1 SV=1
279	1	UniProt_SwissProt	P10860	311	61719	56	14	38	12	1.08	Glutamate dehydrogenase 1, mitochondrial OS=Rattus norvegicus GN=Glud1 PE=1 SV=2
280	1	UniProt_SwissProt	Q8VIF7	309	53069	30	15	22	15	1.9	Selenium-binding protein 1 OS=Rattus norvegicus GN=Selenbp1 PE=1 SV=1
281	1	UniProt_SwissProt	P62703	308	29807	46	20	33	15	5.53	40S ribosomal protein S4, X isoform OS=Rattus norvegicus GN=Rps4x PE=2 SV=2
282	1	UniProt_SwissProt	Q920A6	306	51427	29	12	19	9	0.93	Retinoid-inducible serine carboxypeptidase OS=Rattus norvegicus GN=Scpep1 PE=2 SV=1
283	1	UniProt_SwissProt	P51583	306	47807	27	8	22	8	0.88	Multifunctional protein ADE2 OS=Rattus norvegicus GN=Paics PE=1 SV=3
284	1	UniProt_SwissProt	Q641Y0	305	49093	28	9	18	8	0.85	Dolichyl-diphosphooligosaccharide--protein glycosyltransferase 48 kDa subunit OS=Rattus norvegicus GN=Ddost PE=2 SV=1
285	1	UniProt_SwissProt	P52555	304	28614	36	11	23	8	2.23	Endoplasmic reticulum resident protein 29 OS=Rattus norvegicus GN=Erp29 PE=1 SV=2
286	1	UniProt_SwissProt	Q71LX6	303	375861	218	14	159	14	0.15	Xin actin-binding repeat-containing protein 2 OS=Rattus norvegicus GN=Xirp2 PE=1 SV=1
287	1	UniProt_SwissProt	P13086	303	36524	40	16	21	12	2.8	Succinyl-CoA ligase [ADP/GDP-forming] subunit alpha, mitochondrial OS=Rattus norvegicus GN=Suclg1 PE=2 SV=2
288	1	UniProt_SwissProt	O35567	302	64681	42	13	33	13	1.13	Bifunctional purine biosynthesis protein PURH OS=Rattus norvegicus GN=Atic PE=1 SV=2
289	1	UniProt_SwissProt	Q5RJR8	300	35304	43	8	28	6	0.89	Leucine-rich repeat-containing protein 59 OS=Rattus norvegicus GN=Lrrc59 PE=1 SV=1
290	1	UniProt_SwissProt	Q7TPB1	299	58576	50	15	32	14	1.46	T-complex protein 1 subunit delta OS=Rattus norvegicus GN=Cct4 PE=1 SV=3
290	2	UniProt_SwissProt	Q68FQ0	192	59955	69	9	49	8	0.65	T-complex protein 1 subunit epsilon OS=Rattus norvegicus GN=Cct5 PE=1 SV=1
291	1	UniProt_SwissProt	Q6P799	298	59064	37	9	29	8	0.67	Serine--tRNA ligase, cytoplasmic OS=Rattus norvegicus GN=Sars PE=1 SV=3
292	1	UniProt_SwissProt	O55012	298	69470	54	8	34	8	0.54	Phosphatidylinositol-binding clathrin assembly protein OS=Rattus norvegicus GN=Picalm PE=1 SV=1
293	1	UniProt_SwissProt	P04906	297	23652	17	10	11	7	2.52	Glutathione S-transferase P OS=Rattus norvegicus GN=Gstp1 PE=1 SV=2
294	1	UniProt_SwissProt	P50463	295	21701	18	12	11	7	2.3	Cysteine and glycine-rich protein 3 OS=Rattus norvegicus GN=Csrp3 PE=1 SV=1
295	1	UniProt_SwissProt	P97852	295	79891	38	10	26	8	0.46	Peroxisomal multifunctional enzyme type 2 OS=Rattus norvegicus GN=Hsd17b4 PE=1 SV=3
296	1	UniProt_SwissProt	Q10728	294	115669	88	10	67	10	0.39	Protein phosphatase 1 regulatory subunit 12A OS=Rattus norvegicus GN=Ppp1r12a PE=1 SV=2
297	1	UniProt_SwissProt	P07632	293	16073	17	9	10	7	3.96	Superoxide dismutase [Cu-Zn] OS=Rattus norvegicus GN=Sod1 PE=1 SV=2
298	1	UniProt_SwissProt	P07943	292	36230	28	10	19	10	1.82	Aldose reductase OS=Rattus norvegicus GN=Akr1b1 PE=1 SV=3
298	2	UniProt_SwissProt	P51635	184	36711	20	9	13	8	1.26	Alcohol dehydrogenase [NADP(+)] OS=Rattus norvegicus GN=Akr1a1 PE=1 SV=2
298	3	UniProt_SwissProt	Q5RJP0	96	36327	22	3	17	3	0.36	Aldose reductase-related protein 1 OS=Rattus norvegicus GN=Akr1b7 PE=1 SV=1
298	4	UniProt_SwissProt	P23457	74	37517	15	2	11	2	0.22	3-alpha-hydroxysteroid dehydrogenase OS=Rattus norvegicus GN=Akr1c9 PE=1 SV=1
299	1	UniProt_SwissProt	P09527	291	23774	24	9	17	7	1.99	Ras-related protein Rab-7a OS=Rattus norvegicus GN=Rab7a PE=1 SV=2
300	1	UniProt_SwissProt	Q63584	291	25013	15	11	9	7	1.84	Transmembrane emp24 domain-containing protein 10 OS=Rattus norvegicus GN=Tmed10 PE=1 SV=2
300	2	UniProt_SwissProt	Q5FVM4	215	55005	66	12	41	11	1.12	Non-POU domain-containing octamer-binding protein OS=Rattus norvegicus GN=Nono PE=1 SV=3
301	1	UniProt_SwissProt	Q5XIP9	290	44860	31	12	20	10	1.31	Transmembrane protein 43 OS=Rattus norvegicus GN=Tmem43 PE=2 SV=1
302	1	UniProt_SwissProt	Q8VHV7	289	49442	31	9	20	7	0.7	Heterogeneous nuclear ribonucleoprotein H OS=Rattus norvegicus GN=Hnrnph1 PE=1 SV=2
302	2	UniProt_SwissProt	Q6AY09	271	49547	34	9	23	8	0.84	Heterogeneous nuclear ribonucleoprotein H2 OS=Rattus norvegicus GN=Hnrnph2 PE=1 SV=1
302	3	UniProt_SwissProt	Q794E4	114	46043	19	4	12	3	0.28	Heterogeneous nuclear ribonucleoprotein F OS=Rattus norvegicus GN=Hnrnpf PE=1 SV=3
303	1	UniProt_SwissProt	P27605	289	24690	20	8	15	7	1.88	Hypoxanthine-guanine phosphoribosyltransferase OS=Rattus norvegicus GN=Hprt1 PE=1 SV=1
304	1	UniProt_SwissProt	P11661	289	68971	13	7	8	6	0.39	NADH-ubiquinone oxidoreductase chain 5 OS=Rattus norvegicus GN=Mtnd5 PE=3 SV=3
305	1	UniProt_SwissProt	Q6PDU7	288	11426	18	10	7	3	2.57	ATP synthase subunit g, mitochondrial OS=Rattus norvegicus GN=Atp5l PE=1 SV=2
306	1	UniProt_SwissProt	Q63347	288	48943	44	11	33	10	1.16	26S protease regulatory subunit 7 OS=Rattus norvegicus GN=Psmc2 PE=1 SV=3
307	1	UniProt_SwissProt	Q08163	287	51899	30	12	19	9	0.92	Adenylyl cyclase-associated protein 1 OS=Rattus norvegicus GN=Cap1 PE=1 SV=3
307	2	UniProt_SwissProt	P52481	208	53164	42	8	31	8	0.76	Adenylyl cyclase-associated protein 2 OS=Rattus norvegicus GN=Cap2 PE=1 SV=1
308	1	UniProt_SwissProt	G3V7P1	287	31282	22	7	13	6	1.05	Syntaxin-12 OS=Rattus norvegicus GN=Stx12 PE=1 SV=1
309	1	UniProt_SwissProt	P62425	287	30148	39	10	29	9	2.05	60S ribosomal protein L7a OS=Rattus norvegicus GN=Rpl7a PE=1 SV=2
310	1	UniProt_SwissProt	Q63258	285	125371	46	13	36	10	0.35	Integrin alpha-7 OS=Rattus norvegicus GN=Itga7 PE=1 SV=2
310	2	UniProt_SwissProt	Q00238	79	60902	14	5	11	4	0.28	Intercellular adhesion molecule 1 OS=Rattus norvegicus GN=Icam1 PE=2 SV=1
311	1	UniProt_SwissProt	P52873	285	130436	68	12	50	12	0.42	Pyruvate carboxylase, mitochondrial OS=Rattus norvegicus GN=Pc PE=1 SV=2
312	1	UniProt_SwissProt	P16303	284	62393	40	15	25	13	1.19	Carboxylesterase 1D OS=Rattus norvegicus GN=Ces1d PE=1 SV=2
313	1	UniProt_SwissProt	P31430	284	45949	21	10	12	9	1.09	Dipeptidase 1 OS=Rattus norvegicus GN=Dpep1 PE=2 SV=2
314	1	UniProt_SwissProt	P26376	281	15133	8	5	4	2	1.08	Interferon-induced transmembrane protein 3 OS=Rattus norvegicus GN=ifitm3 PE=2 SV=1
315	1	UniProt_SwissProt	A2RRU1	281	84817	32	10	26	10	0.56	Glycogen [starch] synthase, muscle OS=Rattus norvegicus GN=Gys1 PE=1 SV=1
316	1	UniProt_SwissProt	Q99ML5	280	56480	33	11	22	9	0.82	Prenylcysteine oxidase OS=Rattus norvegicus GN=Pcyox1 PE=1 SV=1
317	1	UniProt_SwissProt	Q63413	279	49460	43	10	30	9	0.98	Spliceosome RNA helicase Ddx39b OS=Rattus norvegicus GN=Ddx39b PE=2 SV=3
318	1	UniProt_SwissProt	Q0ZHH6	279	61004	25	11	19	8	0.64	Atlastin-3 OS=Rattus norvegicus GN=Atl3 PE=2 SV=2
319	1	UniProt_SwissProt	B5DFC8	278	106053	74	11	53	11	0.48	Eukaryotic translation initiation factor 3 subunit C OS=Rattus norvegicus GN=Eif3c PE=1 SV=1
320	1	UniProt_SwissProt	P41542	276	108122	43	10	32	10	0.42	General vesicular transport factor p115 OS=Rattus norvegicus GN=Uso1 PE=1 SV=1
321	1	UniProt_SwissProt	Q66X93	276	102573	65	15	51	13	0.61	Staphylococcal nuclease domain-containing protein 1 OS=Rattus norvegicus GN=Snd1 PE=1 SV=1
322	1	UniProt_SwissProt	Q6TUG0	275	40755	27	8	21	7	0.91	DnaJ homolog subfamily B member 11 OS=Rattus norvegicus GN=Dnajb11 PE=2 SV=1
323	1	UniProt_SwissProt	Q80U96	273	124099	54	13	42	13	0.49	Exportin-1 OS=Rattus norvegicus GN=Xpo1 PE=1 SV=1
324	1	UniProt_SwissProt	Q66H12	271	47354	24	9	16	6	0.61	Alpha-N-acetylgalactosaminidase OS=Rattus norvegicus GN=Naga PE=2 SV=1
325	1	UniProt_SwissProt	P45592	270	18749	21	8	16	8	3.85	Cofilin-1 OS=Rattus norvegicus GN=Cfl1 PE=1 SV=3
325	2	UniProt_SwissProt	Q7M0E3	143	18807	19	7	13	6	2.27	Destrin OS=Rattus norvegicus GN=Dstn PE=1 SV=3
326	1	UniProt_SwissProt	Q63965	270	35808	20	5	15	5	0.69	Sideroflexin-1 OS=Rattus norvegicus GN=Sfxn1 PE=2 SV=4
326	2	UniProt_SwissProt	Q9JHY2	263	35696	26	7	14	6	0.88	Sideroflexin-3 OS=Rattus norvegicus GN=Sfxn3 PE=2 SV=1
327	1	UniProt_SwissProt	Q9ES40	269	21534	19	9	10	4	1.37	PRA1 family protein 3 OS=Rattus norvegicus GN=Arl6ip5 PE=1 SV=1
328	1	UniProt_SwissProt	Q9R1J8	268	83193	36	9	23	7	0.37	Prolyl 3-hydroxylase 1 OS=Rattus norvegicus GN=P3h1 PE=1 SV=1
329	1	UniProt_SwissProt	P14562	268	44397	13	7	10	6	0.66	Lysosome-associated membrane glycoprotein 1 OS=Rattus norvegicus GN=Lamp1 PE=1 SV=1
330	1	UniProt_SwissProt	Q01460	267	42189	18	7	14	7	0.86	Di-N-acetylchitobiase OS=Rattus norvegicus GN=Ctbs PE=1 SV=1
331	1	UniProt_SwissProt	P52631	265	88782	25	8	19	7	0.35	Signal transducer and activator of transcription 3 OS=Rattus norvegicus GN=Stat3 PE=1 SV=1
332	1	UniProt_SwissProt	Q00566	265	53186	46	7	29	6	0.53	Methyl-CpG-binding protein 2 OS=Rattus norvegicus GN=Mecp2 PE=1 SV=1
333	1	UniProt_SwissProt	Q66HA6	262	21753	29	11	19	7	2.3	ADP-ribosylation factor-like protein 8B OS=Rattus norvegicus GN=Arl8b PE=2 SV=1
334	1	UniProt_SwissProt	P05370	262	59794	30	9	24	9	0.76	Glucose-6-phosphate 1-dehydrogenase OS=Rattus norvegicus GN=G6pdx PE=1 SV=3
335	1	UniProt_SwissProt	Q641Y8	261	83414	43	7	32	6	0.31	ATP-dependent RNA helicase DDX1 OS=Rattus norvegicus GN=Ddx1 PE=1 SV=1
336	1	UniProt_SwissProt	P11762	260	15189	13	9	8	6	4.44	Galectin-1 OS=Rattus norvegicus GN=Lgals1 PE=1 SV=2
337	1	UniProt_SwissProt	Q6AYT3	260	55727	33	9	28	8	0.72	tRNA-splicing ligase RtcB homolog OS=Rattus norvegicus GN=Rtcb PE=2 SV=1
338	1	UniProt_SwissProt	Q4KM74	259	24896	21	5	15	5	1.11	Vesicle-trafficking protein SEC22b OS=Rattus norvegicus GN=Sec22b PE=1 SV=3
339	1	UniProt_SwissProt	O35509	259	24588	20	8	14	8	2.35	Ras-related protein Rab-11B OS=Rattus norvegicus GN=Rab11b PE=1 SV=4
340	1	UniProt_SwissProt	P24268	257	45165	35	14	20	9	1.3	Cathepsin D OS=Rattus norvegicus GN=Ctsd PE=1 SV=1
341	1	UniProt_SwissProt	P56571	257	28497	24	12	16	9	2.25	ES1 protein homolog, mitochondrial OS=Rattus norvegicus PE=1 SV=2
342	1	UniProt_SwissProt	Q05175	256	21777	11	5	11	5	1.35	Brain acid soluble protein 1 OS=Rattus norvegicus GN=Basp1 PE=1 SV=2
343	1	UniProt_SwissProt	Q4FZV0	256	101898	39	13	28	12	0.56	Beta-mannosidase OS=Rattus norvegicus GN=Manba PE=2 SV=1
344	1	UniProt_SwissProt	Q5M9G3	255	78244	24	7	21	6	0.34	Caprin-1 OS=Rattus norvegicus GN=Caprin1 PE=1 SV=2
345	1	UniProt_SwissProt	Q04462	254	141535	69	10	57	9	0.31	Valine--tRNA ligase OS=Rattus norvegicus GN=Vars PE=2 SV=2
346	1	UniProt_SwissProt	Q5I0C3	254	79564	55	10	42	10	0.61	Methylcrotonoyl-CoA carboxylase subunit alpha, mitochondrial OS=Rattus norvegicus GN=Mccc1 PE=1 SV=1
347	1	UniProt_SwissProt	Q9Z0V6	254	28563	14	9	9	6	1.19	Thioredoxin-dependent peroxide reductase, mitochondrial OS=Rattus norvegicus GN=Prdx3 PE=1 SV=2
348	1	UniProt_SwissProt	Q66H98	253	46415	42	11	31	10	1.25	Serum deprivation-response protein OS=Rattus norvegicus GN=Sdpr PE=1 SV=3
349	1	UniProt_SwissProt	Q66HG5	253	76620	35	11	20	8	0.48	Transmembrane 9 superfamily member 2 OS=Rattus norvegicus GN=Tm9sf2 PE=2 SV=1
349	2	UniProt_SwissProt	Q4KLL4	81	75424	16	3	12	3	0.16	Transmembrane 9 superfamily member 4 OS=Rattus norvegicus GN=Tm9sf4 PE=2 SV=1
350	1	UniProt_SwissProt	Q2TL32	253	580498	144	11	114	10	0.07	E3 ubiquitin-protein ligase UBR4 OS=Rattus norvegicus GN=Ubr4 PE=1 SV=2
350	2	UniProt_SwissProt	Q704S8	146	71211	38	7	33	7	0.45	Carnitine O-acetyltransferase OS=Rattus norvegicus GN=Crat PE=1 SV=1
351	1	UniProt_SwissProt	P86252	252	15370	14	6	11	6	3.22	Transcriptional activator protein Pur-alpha (Fragments) OS=Rattus norvegicus GN=Pura PE=1 SV=1
352	1	UniProt_SwissProt	B1PRL5	252	41125	38	7	31	7	0.9	Muscle-related coiled-coil protein OS=Rattus norvegicus GN=Murc PE=1 SV=1
353	1	UniProt_SwissProt	P26453	251	42865	22	13	16	9	1.4	Basigin OS=Rattus norvegicus GN=Bsg PE=1 SV=2
354	1	UniProt_SwissProt	P29315	250	51653	11	4	9	4	0.34	Ribonuclease inhibitor OS=Rattus norvegicus GN=Rnh1 PE=1 SV=2
355	1	UniProt_SwissProt	Q9JJ22	249	107035	44	12	34	11	0.48	Endoplasmic reticulum aminopeptidase 1 OS=Rattus norvegicus GN=Erap1 PE=2 SV=2
356	1	UniProt_SwissProt	Q5FVQ4	249	32569	25	7	14	6	0.99	Malectin OS=Rattus norvegicus GN=Mlec PE=2 SV=1
357	1	UniProt_SwissProt	P41123	249	24351	37	9	27	9	2.97	60S ribosomal protein L13 OS=Rattus norvegicus GN=Rpl13 PE=1 SV=2
358	1	UniProt_SwissProt	Q9ES21	248	67509	32	10	20	9	0.75	Phosphatidylinositide phosphatase SAC1 OS=Rattus norvegicus GN=Sacm1l PE=1 SV=1
359	1	UniProt_SwissProt	P15865	246	21974	25	8	20	6	1.76	Histone H1.4 OS=Rattus norvegicus GN=Hist1h1e PE=1 SV=3
359	2	UniProt_SwissProt	D3ZBN0	115	22635	21	5	17	4	0.93	Histone H1.5 OS=Rattus norvegicus GN=Hist1h1b PE=1 SV=1
360	1	UniProt_SwissProt	P36972	245	19761	15	11	10	7	2.72	Adenine phosphoribosyltransferase OS=Rattus norvegicus GN=Aprt PE=1 SV=1
361	1	UniProt_SwissProt	P62193	245	49325	31	7	24	7	0.71	26S protease regulatory subunit 4 OS=Rattus norvegicus GN=Psmc1 PE=2 SV=1
362	1	UniProt_SwissProt	P62755	245	28834	30	8	20	7	1.47	40S ribosomal protein S6 OS=Rattus norvegicus GN=Rps6 PE=1 SV=1
363	1	UniProt_SwissProt	P38656	244	47919	40	7	33	7	0.73	Lupus La protein homolog OS=Rattus norvegicus GN=Ssb PE=1 SV=1
364	1	UniProt_SwissProt	Q2PS20	243	74384	48	9	33	8	0.5	Junctophilin-2 OS=Rattus norvegicus GN=Jph2 PE=1 SV=1
365	1	UniProt_SwissProt	P14669	243	36569	28	7	19	6	1.05	Annexin A3 OS=Rattus norvegicus GN=Anxa3 PE=1 SV=4
366	1	UniProt_SwissProt	Q66H80	242	57619	40	7	33	7	0.58	Coatomer subunit delta OS=Rattus norvegicus GN=Arcn1 PE=2 SV=1
367	1	UniProt_SwissProt	P62243	241	24475	19	8	18	7	1.91	40S ribosomal protein S8 OS=Rattus norvegicus GN=Rps8 PE=1 SV=2
368	1	UniProt_SwissProt	P97700	241	34393	38	10	24	8	1.39	Mitochondrial 2-oxoglutarate/malate carrier protein OS=Rattus norvegicus GN=Slc25a11 PE=1 SV=3
369	1	UniProt_SwissProt	Q5U2V4	240	63329	24	6	19	6	0.43	Phospholipase B-like 1 OS=Rattus norvegicus GN=Plbd1 PE=2 SV=1
370	1	UniProt_SwissProt	P40329	240	76503	50	9	37	9	0.56	Arginine--tRNA ligase, cytoplasmic OS=Rattus norvegicus GN=Rars PE=1 SV=2
370	2	UniProt_SwissProt	P98158	42	537697	96	3	74	3	0.02	Low-density lipoprotein receptor-related protein 2 OS=Rattus norvegicus GN=Lrp2 PE=1 SV=1
371	1	UniProt_SwissProt	Q99376	240	70337	37	11	26	10	0.71	Transferrin receptor protein 1 (Fragment) OS=Rattus norvegicus GN=Tfrc PE=2 SV=1
372	1	UniProt_SwissProt	P10760	240	48020	31	9	21	7	0.73	Adenosylhomocysteinase OS=Rattus norvegicus GN=Ahcy PE=1 SV=3
373	1	UniProt_SwissProt	O08629	240	90667	44	10	29	9	0.46	Transcription intermediary factor 1-beta OS=Rattus norvegicus GN=Trim28 PE=1 SV=2
374	1	UniProt_SwissProt	F1LNJ2	239	246373	95	9	77	9	0.15	U5 small nuclear ribonucleoprotein 200 kDa helicase OS=Rattus norvegicus GN=Snrnp200 PE=1 SV=1
375	1	UniProt_SwissProt	Q8CGU6	238	79035	27	8	18	7	0.4	Nicastrin OS=Rattus norvegicus GN=Ncstn PE=1 SV=1
376	1	UniProt_SwissProt	Q99J82	238	51853	42	8	28	6	0.66	Integrin-linked protein kinase OS=Rattus norvegicus GN=Ilk PE=2 SV=1
377	1	UniProt_SwissProt	Q62902	238	58206	39	10	27	9	0.79	Protein ERGIC-53 OS=Rattus norvegicus GN=Lman1 PE=1 SV=1
378	1	UniProt_SwissProt	Q9JHW1	234	153546	40	7	37	7	0.19	Carboxypeptidase D OS=Rattus norvegicus GN=Cpd PE=1 SV=2
379	1	UniProt_SwissProt	Q6P7C7	234	64489	24	10	14	5	0.51	Transmembrane glycoprotein NMB OS=Rattus norvegicus GN=Gpnmb PE=2 SV=1
380	1	UniProt_SwissProt	Q62651	233	36491	37	11	25	9	1.52	Delta(3,5)-Delta(2,4)-dienoyl-CoA isomerase, mitochondrial OS=Rattus norvegicus GN=Ech1 PE=1 SV=2
381	1	UniProt_SwissProt	Q4QQV3	233	18044	32	14	16	8	5.29	Protein FAM162A OS=Rattus norvegicus GN=Fam162a PE=2 SV=1
382	1	UniProt_SwissProt	P08503	232	46925	43	12	28	10	1.41	Medium-chain specific acyl-CoA dehydrogenase, mitochondrial OS=Rattus norvegicus GN=Acadm PE=1 SV=1
383	1	UniProt_SwissProt	Q9QWN8	232	272151	168	13	130	12	0.18	Spectrin beta chain, non-erythrocytic 2 OS=Rattus norvegicus GN=Sptbn2 PE=1 SV=2
384	1	UniProt_SwissProt	Q6IFW6	231	56699	33	8	21	6	0.7	Keratin, type I cytoskeletal 10 OS=Rattus norvegicus GN=Krt10 PE=3 SV=1
384	2	UniProt_SwissProt	Q6IFV3	127	49011	27	5	17	4	0.47	Keratin, type I cytoskeletal 15 OS=Rattus norvegicus GN=Krt15 PE=1 SV=1
384	3	UniProt_SwissProt	Q6IFW2	115	50089	20	6	13	4	0.46	Keratin, type I cytoskeletal 40 OS=Rattus norvegicus GN=Krt40 PE=3 SV=1
384	4	UniProt_SwissProt	Q6IFV4	45	48098	29	2	16	2	0.17	Keratin, type I cytoskeletal 13 OS=Rattus norvegicus GN=Krt13 PE=3 SV=1
385	1	UniProt_SwissProt	P21670	231	29764	18	7	13	6	1.12	Proteasome subunit alpha type-4 OS=Rattus norvegicus GN=Psma4 PE=1 SV=1
386	1	UniProt_SwissProt	O89049	230	55435	39	7	28	7	0.61	Thioredoxin reductase 1, cytoplasmic OS=Rattus norvegicus GN=Txnrd1 PE=1 SV=5
387	1	UniProt_SwissProt	Q75WE7	230	92280	33	8	24	8	0.39	von Willebrand factor A domain-containing protein 5A OS=Rattus norvegicus GN=Vwa5a PE=2 SV=1
388	1	UniProt_SwissProt	P54290	230	124885	37	8	31	8	0.27	Voltage-dependent calcium channel subunit alpha-2/delta-1 OS=Rattus norvegicus GN=Cacna2d1 PE=1 SV=1
389	1	UniProt_SwissProt	O70199	229	55542	24	8	22	8	0.72	UDP-glucose 6-dehydrogenase OS=Rattus norvegicus GN=Ugdh PE=1 SV=1
390	1	UniProt_SwissProt	P27791	228	40708	31	12	25	12	2.02	cAMP-dependent protein kinase catalytic subunit alpha OS=Rattus norvegicus GN=Prkaca PE=1 SV=2
390	2	UniProt_SwissProt	P68182	170	40853	33	8	24	8	1.09	cAMP-dependent protein kinase catalytic subunit beta OS=Rattus norvegicus GN=Prkacb PE=1 SV=2
391	1	UniProt_SwissProt	O35244	228	24860	25	9	16	8	2.31	Peroxiredoxin-6 OS=Rattus norvegicus GN=Prdx6 PE=1 SV=3
392	1	UniProt_SwissProt	Q9JLJ3	228	54530	28	8	18	6	0.62	4-trimethylaminobutyraldehyde dehydrogenase OS=Rattus norvegicus GN=Aldh9a1 PE=1 SV=1
393	1	UniProt_SwissProt	P26772	227	10895	16	10	12	8	13.45	10 kDa heat shock protein, mitochondrial OS=Rattus norvegicus GN=Hspe1 PE=1 SV=3
394	1	UniProt_SwissProt	Q64057	225	59225	35	9	24	9	0.77	Alpha-aminoadipic semialdehyde dehydrogenase OS=Rattus norvegicus GN=Aldh7a1 PE=1 SV=2
395	1	UniProt_SwissProt	P21533	224	33598	39	12	29	10	2.04	60S ribosomal protein L6 OS=Rattus norvegicus GN=Rpl6 PE=1 SV=5
396	1	UniProt_SwissProt	D3ZHV2	224	623208	308	13	232	13	0.08	Microtubule-actin cross-linking factor 1 OS=Rattus norvegicus GN=Macf1 PE=1 SV=1
397	1	UniProt_SwissProt	Q63362	224	13460	14	7	12	7	5.74	NADH dehydrogenase [ubiquinone] 1 alpha subcomplex subunit 5 OS=Rattus norvegicus GN=Ndufa5 PE=1 SV=3
398	1	UniProt_SwissProt	A2RUV9	221	128723	37	6	30	5	0.16	Adipocyte enhancer-binding protein 1 OS=Rattus norvegicus GN=Aebp1 PE=2 SV=1
399	1	UniProt_SwissProt	Q8VII6	220	74583	20	8	17	8	0.5	Choline transporter-like protein 1 OS=Rattus norvegicus GN=Slc44a1 PE=1 SV=1
400	1	UniProt_SwissProt	D3ZTX0	220	25862	14	7	11	7	1.74	Transmembrane emp24 domain-containing protein 7 OS=Rattus norvegicus GN=Tmed7 PE=1 SV=1
401	1	UniProt_SwissProt	Q75Q39	220	68143	34	8	28	8	0.56	Mitochondrial import receptor subunit TOM70 OS=Rattus norvegicus GN=Tomm70a PE=1 SV=1
402	1	UniProt_SwissProt	Q63321	219	84130	33	8	28	7	0.37	Procollagen-lysine,2-oxoglutarate 5-dioxygenase 1 OS=Rattus norvegicus GN=Plod1 PE=2 SV=1
403	1	UniProt_SwissProt	Q63716	219	22323	27	14	18	10	4.29	Peroxiredoxin-1 OS=Rattus norvegicus GN=Prdx1 PE=1 SV=1
403	2	UniProt_SwissProt	Q9Z0V5	184	31216	16	7	12	5	0.82	Peroxiredoxin-4 OS=Rattus norvegicus GN=Prdx4 PE=2 SV=1
404	1	UniProt_SwissProt	P81795	219	51617	30	11	21	9	0.93	Eukaryotic translation initiation factor 2 subunit 3 OS=Rattus norvegicus GN=Eif2s3 PE=1 SV=2
405	1	UniProt_SwissProt	P04166	218	16312	9	3	7	2	0.57	Cytochrome b5 type B OS=Rattus norvegicus GN=Cyb5b PE=1 SV=2
406	1	UniProt_SwissProt	P41565	218	43223	32	12	16	10	1.39	Isocitrate dehydrogenase [NAD] subunit gamma 1, mitochondrial OS=Rattus norvegicus GN=Idh3g PE=1 SV=2
407	1	UniProt_SwissProt	Q75Q41	218	15481	9	5	5	3	1.6	Mitochondrial import receptor subunit TOM22 homolog OS=Rattus norvegicus GN=Tomm22 PE=1 SV=1
408	1	UniProt_SwissProt	F1LMZ8	217	47719	31	8	23	8	0.88	26S proteasome non-ATPase regulatory subunit 11 OS=Rattus norvegicus GN=Psmd11 PE=1 SV=2
409	1	UniProt_SwissProt	P62278	217	17212	19	8	11	7	3.49	40S ribosomal protein S13 OS=Rattus norvegicus GN=Rps13 PE=1 SV=2
410	1	UniProt_SwissProt	P62963	217	15119	19	9	9	7	6.02	Profilin-1 OS=Rattus norvegicus GN=Pfn1 PE=1 SV=2
411	1	UniProt_SwissProt	Q62940	216	102787	40	11	33	10	0.44	E3 ubiquitin-protein ligase NEDD4 OS=Rattus norvegicus GN=Nedd4 PE=1 SV=1
412	1	UniProt_SwissProt	B4F7E8	215	85304	46	11	33	9	0.49	Niban-like protein 1 OS=Rattus norvegicus GN=Fam129b PE=1 SV=1
413	1	UniProt_SwissProt	Q66HL2	214	57078	37	9	25	9	0.81	Src substrate cortactin OS=Rattus norvegicus GN=Cttn PE=1 SV=1
414	1	UniProt_SwissProt	P12007	214	46862	29	9	23	9	1.06	Isovaleryl-CoA dehydrogenase, mitochondrial OS=Rattus norvegicus GN=Ivd PE=1 SV=2
415	1	UniProt_SwissProt	Q5FVI6	214	44044	28	4	22	4	0.41	V-type proton ATPase subunit C 1 OS=Rattus norvegicus GN=Atp6v1c1 PE=2 SV=1
416	1	UniProt_SwissProt	Q62733	214	50304	40	8	29	7	0.69	Lamina-associated polypeptide 2, isoform beta OS=Rattus norvegicus GN=Tmpo PE=1 SV=3
417	1	UniProt_SwissProt	Q4QQW8	213	65756	26	7	19	7	0.49	Putative phospholipase B-like 2 OS=Rattus norvegicus GN=Plbd2 PE=1 SV=2
418	1	UniProt_SwissProt	Q5XIG4	213	27870	12	5	10	4	0.95	OCIA domain-containing protein 1 OS=Rattus norvegicus GN=Ociad1 PE=1 SV=1
419	1	UniProt_SwissProt	O08628	212	50837	18	6	13	5	0.45	Procollagen C-endopeptidase enhancer 1 OS=Rattus norvegicus GN=Pcolce PE=1 SV=1
420	1	UniProt_SwissProt	P61589	211	22110	31	11	19	7	2.84	Transforming protein RhoA OS=Rattus norvegicus GN=Rhoa PE=1 SV=1
421	1	UniProt_SwissProt	P62083	210	22113	25	11	14	7	2.25	40S ribosomal protein S7 OS=Rattus norvegicus GN=Rps7 PE=1 SV=1
422	1	UniProt_SwissProt	Q02874	210	39650	19	8	16	8	1.13	Core histone macro-H2A.1 OS=Rattus norvegicus GN=H2afy PE=1 SV=4
423	1	UniProt_SwissProt	P62198	207	45768	55	8	35	8	0.93	26S protease regulatory subunit 8 OS=Rattus norvegicus GN=Psmc5 PE=1 SV=1
423	2	UniProt_SwissProt	Q63772	123	76528	17	3	14	3	0.16	Growth arrest-specific protein 6 OS=Rattus norvegicus GN=Gas6 PE=1 SV=1
423	3	UniProt_SwissProt	Q9Z2Q7	78	27122	25	2	15	2	0.32	Syntaxin-8 OS=Rattus norvegicus GN=Stx8 PE=1 SV=1
424	1	UniProt_SwissProt	Q7TP47	207	59845	38	8	29	8	0.66	Heterogeneous nuclear ribonucleoprotein Q OS=Rattus norvegicus GN=Syncrip PE=2 SV=1
425	1	UniProt_SwissProt	Q924C3	207	104929	27	9	20	7	0.29	Ectonucleotide pyrophosphatase/phosphodiesterase family member 1 OS=Rattus norvegicus GN=Enpp1 PE=1 SV=2
426	1	UniProt_SwissProt	Q6AXT5	205	24547	19	7	17	6	1.49	Ras-related protein Rab-21 OS=Rattus norvegicus GN=Rab21 PE=2 SV=1
427	1	UniProt_SwissProt	P17074	205	16076	32	12	19	10	8.87	40S ribosomal protein S19 OS=Rattus norvegicus GN=Rps19 PE=2 SV=3
428	1	UniProt_SwissProt	Q63798	204	27068	12	3	12	3	0.51	Proteasome activator complex subunit 2 OS=Rattus norvegicus GN=Psme2 PE=2 SV=3
429	1	UniProt_SwissProt	P42676	203	80944	32	5	23	5	0.26	Neurolysin, mitochondrial OS=Rattus norvegicus GN=Nln PE=1 SV=1
430	1	UniProt_SwissProt	P48004	202	28480	26	6	14	5	0.92	Proteasome subunit alpha type-7 OS=Rattus norvegicus GN=Psma7 PE=1 SV=1
431	1	UniProt_SwissProt	P25286	201	97063	45	9	29	8	0.37	V-type proton ATPase 116 kDa subunit a isoform 1 OS=Rattus norvegicus GN=Atp6v0a1 PE=2 SV=1
432	1	UniProt_SwissProt	Q5XIA8	201	37324	14	7	11	6	1.02	Growth hormone-inducible transmembrane protein OS=Rattus norvegicus GN=Ghitm PE=2 SV=1
433	1	UniProt_SwissProt	O88884	201	92660	25	6	19	6	0.28	A-kinase anchor protein 1, mitochondrial OS=Rattus norvegicus GN=Akap1 PE=1 SV=1
434	1	UniProt_SwissProt	P56603	201	38373	17	3	13	3	0.34	Secretory carrier-associated membrane protein 1 OS=Rattus norvegicus GN=Scamp1 PE=1 SV=1
435	1	UniProt_SwissProt	P63045	200	12740	8	5	7	4	2.14	Vesicle-associated membrane protein 2 OS=Rattus norvegicus GN=Vamp2 PE=1 SV=2
436	1	UniProt_SwissProt	O88941	199	91986	25	7	19	7	0.33	Mannosyl-oligosaccharide glucosidase OS=Rattus norvegicus GN=Mogs PE=1 SV=1
437	1	UniProt_SwissProt	Q9EQS0	199	37608	28	8	21	8	1.22	Transaldolase OS=Rattus norvegicus GN=Taldo1 PE=1 SV=2
438	1	UniProt_SwissProt	P35704	199	21941	16	8	11	5	1.33	Peroxiredoxin-2 OS=Rattus norvegicus GN=Prdx2 PE=1 SV=3
439	1	UniProt_SwissProt	Q9JI85	199	50173	46	7	33	7	0.69	Nucleobindin-2 OS=Rattus norvegicus GN=Nucb2 PE=1 SV=1
440	1	UniProt_SwissProt	P29419	199	8249	19	7	12	6	12.66	ATP synthase subunit e, mitochondrial OS=Rattus norvegicus GN=Atp5i PE=1 SV=3
441	1	UniProt_SwissProt	P21913	197	32607	38	9	29	7	1.5	Succinate dehydrogenase [ubiquinone] iron-sulfur subunit, mitochondrial OS=Rattus norvegicus GN=Sdhb PE=2 SV=2
442	1	UniProt_SwissProt	Q01986	196	43779	16	6	10	5	0.54	Dual specificity mitogen-activated protein kinase kinase 1 OS=Rattus norvegicus GN=Map2k1 PE=1 SV=2
442	2	UniProt_SwissProt	P36506	112	44539	16	4	12	3	0.29	Dual specificity mitogen-activated protein kinase kinase 2 OS=Rattus norvegicus GN=Map2k2 PE=1 SV=1
443	1	UniProt_SwissProt	P38652	195	61650	39	10	26	7	0.63	Phosphoglucomutase-1 OS=Rattus norvegicus GN=Pgm1 PE=1 SV=2
444	1	UniProt_SwissProt	Q9HB97	195	42322	35	5	21	5	0.56	Alpha-parvin OS=Rattus norvegicus GN=Parva PE=1 SV=2
445	1	UniProt_SwissProt	Q63028	193	80704	39	6	28	6	0.32	Alpha-adducin OS=Rattus norvegicus GN=Add1 PE=1 SV=2
446	1	UniProt_SwissProt	P63029	193	19564	11	6	8	5	1.58	Translationally-controlled tumor protein OS=Rattus norvegicus GN=Tpt1 PE=1 SV=1
447	1	UniProt_SwissProt	Q63270	193	98750	50	5	31	5	0.21	Cytoplasmic aconitate hydratase OS=Rattus norvegicus GN=Aco1 PE=1 SV=1
448	1	UniProt_SwissProt	P62271	192	17708	34	10	21	10	7.01	40S ribosomal protein S18 OS=Rattus norvegicus GN=Rps18 PE=1 SV=3
449	1	UniProt_SwissProt	O70595	192	93816	23	4	21	4	0.17	ATP-binding cassette sub-family B member 6, mitochondrial OS=Rattus norvegicus GN=Abcb6 PE=2 SV=1
450	1	UniProt_SwissProt	P04644	192	15557	22	6	12	4	2.27	40S ribosomal protein S17 OS=Rattus norvegicus GN=Rps17 PE=1 SV=3
451	1	UniProt_SwissProt	Q5XIU9	192	23503	12	3	10	3	0.61	Membrane-associated progesterone receptor component 2 OS=Rattus norvegicus GN=Pgrmc2 PE=1 SV=1
452	1	UniProt_SwissProt	Q9WVH8	191	52408	17	7	10	5	0.43	Fibulin-5 OS=Rattus norvegicus GN=Fbln5 PE=2 SV=1
453	1	UniProt_SwissProt	Q64537	190	28666	12	4	8	4	0.68	Calpain small subunit 1 OS=Rattus norvegicus GN=Capns1 PE=1 SV=3
454	1	UniProt_SwissProt	P50878	189	47569	49	8	41	7	0.74	60S ribosomal protein L4 OS=Rattus norvegicus GN=Rpl4 PE=1 SV=3
454	2	UniProt_SwissProt	Q4V8C7	42	34790	18	3	15	3	0.38	Interferon-inducible double-stranded RNA-dependent protein kinase activator A OS=Rattus norvegicus GN=Prkra PE=1 SV=1
455	1	UniProt_SwissProt	Q64591	189	36395	24	6	17	5	0.67	2,4-dienoyl-CoA reductase, mitochondrial OS=Rattus norvegicus GN=Decr1 PE=1 SV=2
456	1	UniProt_SwissProt	Q9QUL6	188	83170	43	7	33	7	0.37	Vesicle-fusing ATPase OS=Rattus norvegicus GN=Nsf PE=1 SV=1
457	1	UniProt_SwissProt	O55096	188	83386	33	4	22	4	0.2	Dipeptidyl peptidase 3 OS=Rattus norvegicus GN=Dpp3 PE=1 SV=2
458	1	UniProt_SwissProt	Q497B0	188	31024	13	5	13	5	0.83	Omega-amidase NIT2 OS=Rattus norvegicus GN=Nit2 PE=1 SV=1
459	1	UniProt_SwissProt	P34064	187	26545	13	4	10	3	0.52	Proteasome subunit alpha type-5 OS=Rattus norvegicus GN=Psma5 PE=1 SV=1
460	1	UniProt_SwissProt	P11915	187	59517	27	6	23	6	0.46	Non-specific lipid-transfer protein OS=Rattus norvegicus GN=Scp2 PE=1 SV=3
461	1	UniProt_SwissProt	P85968	187	53715	31	7	25	7	0.63	6-phosphogluconate dehydrogenase, decarboxylating OS=Rattus norvegicus GN=Pgd PE=1 SV=1
462	1	UniProt_SwissProt	P13832	187	19940	14	4	12	4	1.1	Myosin regulatory light chain RLC-A OS=Rattus norvegicus GN=Rlc-a PE=2 SV=2
462	2	UniProt_SwissProt	P18666	135	19883	12	4	9	4	1.11	Myosin regulatory light chain 12B OS=Rattus norvegicus GN=Myl12b PE=1 SV=3
463	1	UniProt_SwissProt	Q4V7C7	187	47783	27	8	19	6	0.6	Actin-related protein 3 OS=Rattus norvegicus GN=Actr3 PE=1 SV=1
464	1	UniProt_SwissProt	P31044	186	20902	10	5	9	5	1.43	Phosphatidylethanolamine-binding protein 1 OS=Rattus norvegicus GN=Pebp1 PE=1 SV=3
465	1	UniProt_SwissProt	P15178	186	57546	45	8	26	7	0.58	Aspartate--tRNA ligase, cytoplasmic OS=Rattus norvegicus GN=Dars PE=2 SV=1
465	2	UniProt_SwissProt	Q9JID2	106	42285	34	7	17	6	0.7	Guanine nucleotide-binding protein subunit alpha-11 OS=Rattus norvegicus GN=Gna11 PE=2 SV=1
465	3	UniProt_SwissProt	P82471	74	42402	29	7	19	6	0.7	Guanine nucleotide-binding protein G(q) subunit alpha OS=Rattus norvegicus GN=Gnaq PE=2 SV=2
466	1	UniProt_SwissProt	P97584	185	35980	23	5	17	5	0.68	Prostaglandin reductase 1 OS=Rattus norvegicus GN=Ptgr1 PE=2 SV=3
467	1	UniProt_SwissProt	Q6P7B0	185	54622	19	9	16	8	0.74	Tryptophan--tRNA ligase, cytoplasmic OS=Rattus norvegicus GN=Wars PE=1 SV=2
468	1	UniProt_SwissProt	O35217	185	55239	19	4	15	4	0.31	Multiple inositol polyphosphate phosphatase 1 OS=Rattus norvegicus GN=Minpp1 PE=1 SV=3
469	1	UniProt_SwissProt	Q641X8	185	52587	30	6	20	5	0.43	Eukaryotic translation initiation factor 3 subunit E OS=Rattus norvegicus GN=Eif3e PE=2 SV=1
470	1	UniProt_SwissProt	Q6AYK8	184	64576	25	6	19	4	0.26	Eukaryotic translation initiation factor 3 subunit D OS=Rattus norvegicus GN=Eif3d PE=1 SV=1
471	1	UniProt_SwissProt	Q5BJK8	184	76608	27	4	20	4	0.22	Golgi integral membrane protein 4 OS=Rattus norvegicus GN=Golim4 PE=1 SV=2
472	1	UniProt_SwissProt	P29147	184	38576	21	5	20	5	0.62	D-beta-hydroxybutyrate dehydrogenase, mitochondrial OS=Rattus norvegicus GN=Bdh1 PE=1 SV=2
473	1	UniProt_SwissProt	P27952	184	31497	35	12	23	10	2.28	40S ribosomal protein S2 OS=Rattus norvegicus GN=Rps2 PE=1 SV=1
474	1	UniProt_SwissProt	P19357	184	55088	6	5	5	4	0.31	Solute carrier family 2, facilitated glucose transporter member 4 OS=Rattus norvegicus GN=Slc2a4 PE=1 SV=1
475	1	UniProt_SwissProt	B1WBW4	184	33743	11	4	7	4	0.56	Armadillo repeat-containing protein 10 OS=Rattus norvegicus GN=Armc10 PE=1 SV=1
476	1	UniProt_SwissProt	A0JPQ4	184	53767	32	9	25	7	0.63	Tripartite motif-containing protein 72 OS=Rattus norvegicus GN=Trim72 PE=1 SV=1
477	1	UniProt_SwissProt	P18420	183	29784	21	6	15	5	0.87	Proteasome subunit alpha type-1 OS=Rattus norvegicus GN=Psma1 PE=1 SV=2
478	1	UniProt_SwissProt	Q5PQX1	183	65894	25	4	22	4	0.26	Torsin-1A-interacting protein 1 OS=Rattus norvegicus GN=Tor1aip1 PE=1 SV=1
479	1	UniProt_SwissProt	P28648	183	26537	16	5	12	3	0.52	CD63 antigen OS=Rattus norvegicus GN=Cd63 PE=1 SV=2
480	1	UniProt_SwissProt	P02650	183	35788	32	7	24	7	1.08	Apolipoprotein E OS=Rattus norvegicus GN=Apoe PE=1 SV=2
481	1	UniProt_SwissProt	B5DEH2	182	37915	25	8	20	7	1	Erlin-2 OS=Rattus norvegicus GN=Erlin2 PE=1 SV=1
482	1	UniProt_SwissProt	P84817	182	17041	12	4	9	3	0.91	Mitochondrial fission 1 protein OS=Rattus norvegicus GN=Fis1 PE=1 SV=1
483	1	UniProt_SwissProt	Q6P791	181	17824	11	4	7	3	0.86	Ragulator complex protein LAMTOR1 OS=Rattus norvegicus GN=Lamtor1 PE=1 SV=1
484	1	UniProt_SwissProt	Q9EQ76	180	60606	23	8	14	7	0.55	Dimethylaniline monooxygenase [N-oxide-forming] 3 OS=Rattus norvegicus GN=Fmo3 PE=1 SV=1
485	1	UniProt_SwissProt	P80067	180	53000	16	6	13	5	0.43	Dipeptidyl peptidase 1 OS=Rattus norvegicus GN=Ctsc PE=1 SV=3
486	1	UniProt_SwissProt	Q62868	180	161427	127	6	90	5	0.12	Rho-associated protein kinase 2 OS=Rattus norvegicus GN=Rock2 PE=1 SV=2
487	1	UniProt_SwissProt	P11167	180	54270	23	9	18	5	0.52	Solute carrier family 2, facilitated glucose transporter member 1 OS=Rattus norvegicus GN=Slc2a1 PE=1 SV=1
488	1	UniProt_SwissProt	B2RYW9	179	34958	12	5	11	5	0.71	Fumarylacetoacetate hydrolase domain-containing protein 2 OS=Rattus norvegicus GN=Fahd2 PE=1 SV=1
489	1	UniProt_SwissProt	P09456	178	43296	38	8	25	7	0.84	cAMP-dependent protein kinase type I-alpha regulatory subunit OS=Rattus norvegicus GN=Prkar1a PE=1 SV=2
490	1	UniProt_SwissProt	P41350	178	20710	21	10	13	7	3.18	Caveolin-1 OS=Rattus norvegicus GN=Cav1 PE=1 SV=3
490	2	UniProt_SwissProt	P51638	55	17904	9	3	6	3	0.86	Caveolin-3 OS=Rattus norvegicus GN=Cav3 PE=1 SV=1
491	1	UniProt_SwissProt	P62859	178	7893	9	3	7	3	2.89	40S ribosomal protein S28 OS=Rattus norvegicus GN=Rps28 PE=1 SV=1
492	1	UniProt_SwissProt	Q6AYH5	177	44235	18	7	15	6	0.66	Dynactin subunit 2 OS=Rattus norvegicus GN=Dctn2 PE=1 SV=1
493	1	UniProt_SwissProt	B2GV54	177	46021	12	6	10	5	0.5	Neutral cholesterol ester hydrolase 1 OS=Rattus norvegicus GN=Nceh1 PE=2 SV=1
494	1	UniProt_SwissProt	P07340	176	35578	29	9	21	9	1.58	Sodium/potassium-transporting ATPase subunit beta-1 OS=Rattus norvegicus GN=Atp1b1 PE=1 SV=1
495	1	UniProt_SwissProt	P63174	175	8270	17	6	10	3	2.64	60S ribosomal protein L38 OS=Rattus norvegicus GN=Rpl38 PE=1 SV=2
496	1	UniProt_SwissProt	O08623	175	48392	15	4	12	4	0.36	Sequestosome-1 OS=Rattus norvegicus GN=Sqstm1 PE=1 SV=1
497	1	UniProt_SwissProt	Q63524	174	22832	15	9	12	6	3.32	Transmembrane emp24 domain-containing protein 2 OS=Rattus norvegicus GN=Tmed2 PE=1 SV=1
498	1	UniProt_SwissProt	P40241	173	25768	12	4	11	4	0.78	CD9 antigen OS=Rattus norvegicus GN=Cd9 PE=1 SV=2
499	1	UniProt_SwissProt	Q6P9U8	173	40051	27	6	22	6	0.75	Eukaryotic translation initiation factor 3 subunit H OS=Rattus norvegicus GN=Eif3h PE=1 SV=1
500	1	UniProt_SwissProt	O08700	173	65252	39	6	27	5	0.33	Vacuolar protein sorting-associated protein 45 OS=Rattus norvegicus GN=Vps45 PE=1 SV=1
501	1	UniProt_SwissProt	Q9Z1H9	172	27894	28	7	17	6	1.23	Protein kinase C delta-binding protein OS=Rattus norvegicus GN=Prkcdbp PE=1 SV=1
502	1	UniProt_SwissProt	O88496	171	87936	41	10	29	9	0.47	Vitamin K-dependent gamma-carboxylase OS=Rattus norvegicus GN=Ggcx PE=1 SV=1
503	1	UniProt_SwissProt	E9PU28	171	56179	24	5	21	5	0.4	Inosine-5'-monophosphate dehydrogenase 2 OS=Rattus norvegicus GN=Impdh2 PE=1 SV=1
504	1	UniProt_SwissProt	P19945	171	34365	25	7	19	7	1.14	60S acidic ribosomal protein P0 OS=Rattus norvegicus GN=Rplp0 PE=1 SV=2
505	1	UniProt_SwissProt	P29975	170	29066	8	4	5	4	0.67	Aquaporin-1 OS=Rattus norvegicus GN=Aqp1 PE=1 SV=4
506	1	UniProt_SwissProt	P17077	170	21994	21	7	16	6	1.76	60S ribosomal protein L9 OS=Rattus norvegicus GN=Rpl9 PE=1 SV=1
507	1	UniProt_SwissProt	P61751	170	20498	11	3	9	3	0.72	ADP-ribosylation factor 4 OS=Rattus norvegicus GN=Arf4 PE=2 SV=2
507	2	UniProt_SwissProt	P61206	158	20645	24	6	15	6	1.94	ADP-ribosylation factor 3 OS=Rattus norvegicus GN=Arf3 PE=2 SV=2
507	3	UniProt_SwissProt	P84083	150	20631	14	4	12	4	1.05	ADP-ribosylation factor 5 OS=Rattus norvegicus GN=Arf5 PE=1 SV=2
508	1	UniProt_SwissProt	B2RZ37	170	21645	18	6	14	6	1.36	Receptor expression-enhancing protein 5 OS=Rattus norvegicus GN=Reep5 PE=1 SV=1
509	1	UniProt_SwissProt	Q9Z270	169	28051	35	9	20	7	1.54	Vesicle-associated membrane protein-associated protein A OS=Rattus norvegicus GN=Vapa PE=1 SV=3
509	2	UniProt_SwissProt	Q9Z269	135	27127	29	4	21	4	0.73	Vesicle-associated membrane protein-associated protein B OS=Rattus norvegicus GN=Vapb PE=1 SV=3
510	1	UniProt_SwissProt	Q9QZ86	168	60546	32	4	29	3	0.21	Nucleolar protein 58 OS=Rattus norvegicus GN=Nop58 PE=1 SV=1
511	1	UniProt_SwissProt	P05426	168	30367	44	10	33	9	2.02	60S ribosomal protein L7 OS=Rattus norvegicus GN=Rpl7 PE=1 SV=2
512	1	UniProt_SwissProt	O70156	168	42377	11	3	11	3	0.3	Oxidized low-density lipoprotein receptor 1 OS=Rattus norvegicus GN=Olr1 PE=2 SV=1
513	1	UniProt_SwissProt	O35115	168	34060	17	4	13	4	0.55	Four and a half LIM domains protein 2 OS=Rattus norvegicus GN=Fhl2 PE=1 SV=1
514	1	UniProt_SwissProt	Q4QQT4	167	66649	21	5	16	4	0.25	Serine/threonine-protein phosphatase 2A 65 kDa regulatory subunit A beta isoform OS=Rattus norvegicus GN=Ppp2r1b PE=2 SV=1
515	1	UniProt_SwissProt	P97519	167	34626	12	4	9	3	0.38	Hydroxymethylglutaryl-CoA lyase, mitochondrial OS=Rattus norvegicus GN=Hmgcl PE=2 SV=1
516	1	UniProt_SwissProt	Q9QZK5	166	52210	32	7	25	7	0.66	Serine protease HTRA1 OS=Rattus norvegicus GN=Htra1 PE=2 SV=1
517	1	UniProt_SwissProt	P06762	165	32985	12	8	9	5	0.98	Heme oxygenase 1 OS=Rattus norvegicus GN=Hmox1 PE=1 SV=1
518	1	UniProt_SwissProt	Q64560	165	139688	49	9	39	9	0.28	Tripeptidyl-peptidase 2 OS=Rattus norvegicus GN=Tpp2 PE=2 SV=3
519	1	UniProt_SwissProt	Q9ESW0	165	128036	40	11	31	8	0.27	DNA damage-binding protein 1 OS=Rattus norvegicus GN=Ddb1 PE=1 SV=1
520	1	UniProt_SwissProt	P18421	165	26690	26	5	17	4	0.75	Proteasome subunit beta type-1 OS=Rattus norvegicus GN=Psmb1 PE=1 SV=3
521	1	UniProt_SwissProt	P63322	163	23709	23	5	13	4	0.87	Ras-related protein Ral-A OS=Rattus norvegicus GN=Rala PE=1 SV=1
522	1	UniProt_SwissProt	Q6Q0N1	163	53116	30	6	22	6	0.53	Cytosolic non-specific dipeptidase OS=Rattus norvegicus GN=Cndp2 PE=1 SV=1
523	1	UniProt_SwissProt	P52287	163	38125	18	4	12	3	0.34	Guanine nucleotide-binding protein G(I)/G(S)/G(T) subunit beta-3 OS=Rattus norvegicus GN=Gnb3 PE=1 SV=1
524	1	UniProt_SwissProt	P18422	162	28629	16	7	12	6	1.19	Proteasome subunit alpha type-3 OS=Rattus norvegicus GN=Psma3 PE=1 SV=3
525	1	UniProt_SwissProt	B5DFC9	162	155674	26	4	23	3	0.08	Nidogen-2 OS=Rattus norvegicus GN=Nid2 PE=2 SV=1
526	1	UniProt_SwissProt	Q9EQV6	161	61750	12	6	9	4	0.28	Tripeptidyl-peptidase 1 OS=Rattus norvegicus GN=Tpp1 PE=1 SV=1
527	1	UniProt_SwissProt	P05508	161	51919	14	5	8	4	0.44	NADH-ubiquinone oxidoreductase chain 4 OS=Rattus norvegicus GN=Mtnd4 PE=3 SV=3
528	1	UniProt_SwissProt	Q9R063	161	22507	21	6	13	5	1.28	Peroxiredoxin-5, mitochondrial OS=Rattus norvegicus GN=Prdx5 PE=1 SV=1
529	1	UniProt_SwissProt	P54645	160	64560	25	3	22	3	0.19	5'-AMP-activated protein kinase catalytic subunit alpha-1 OS=Rattus norvegicus GN=Prkaa1 PE=1 SV=2
530	1	UniProt_SwissProt	Q3T1J1	160	17049	13	8	8	5	1.94	Eukaryotic translation initiation factor 5A-1 OS=Rattus norvegicus GN=Eif5a PE=1 SV=3
531	1	UniProt_SwissProt	Q4FZT0	159	38504	16	4	13	4	0.48	Stomatin-like protein 2, mitochondrial OS=Rattus norvegicus GN=Stoml2 PE=1 SV=1
532	1	UniProt_SwissProt	B2RYG6	158	31478	13	5	8	5	0.81	Ubiquitin thioesterase OTUB1 OS=Rattus norvegicus GN=Otub1 PE=1 SV=1
533	1	UniProt_SwissProt	Q62991	158	72559	36	3	24	3	0.17	Sec1 family domain-containing protein 1 OS=Rattus norvegicus GN=Scfd1 PE=1 SV=1
534	1	UniProt_SwissProt	P10688	158	86763	34	6	27	5	0.24	1-phosphatidylinositol 4,5-bisphosphate phosphodiesterase delta-1 OS=Rattus norvegicus GN=Plcd1 PE=1 SV=1
535	1	UniProt_SwissProt	Q6QD51	157	108023	53	8	42	7	0.28	Coiled-coil domain-containing protein 80 OS=Rattus norvegicus GN=Ccdc80 PE=1 SV=1
536	1	UniProt_SwissProt	P00762	157	26627	9	5	2	1	0.15	Anionic trypsin-1 OS=Rattus norvegicus GN=Prss1 PE=1 SV=1
537	1	UniProt_SwissProt	Q68A21	157	33512	25	4	21	4	0.56	Transcriptional activator protein Pur-beta OS=Rattus norvegicus GN=Purb PE=1 SV=3
538	1	UniProt_SwissProt	O08564	156	32375	10	6	7	4	0.59	Lipid phosphate phosphohydrolase 1 OS=Rattus norvegicus GN=Ppap2a PE=1 SV=1
539	1	UniProt_SwissProt	Q642A4	156	24780	9	4	7	4	0.83	UPF0598 protein C8orf82 homolog OS=Rattus norvegicus PE=2 SV=1
540	1	UniProt_SwissProt	Q7TQ16	156	9843	12	8	8	5	5.23	Cytochrome b-c1 complex subunit 8 OS=Rattus norvegicus GN=Uqcrq PE=3 SV=1
541	1	UniProt_SwissProt	Q5U301	155	96338	35	6	27	5	0.22	A-kinase anchor protein 2 OS=Rattus norvegicus GN=Akap2 PE=1 SV=1
542	1	UniProt_SwissProt	P39069	155	21684	24	8	19	7	2.32	Adenylate kinase isoenzyme 1 OS=Rattus norvegicus GN=Ak1 PE=1 SV=3
543	1	UniProt_SwissProt	P23965	155	32348	35	5	23	4	0.59	Enoyl-CoA delta isomerase 1, mitochondrial OS=Rattus norvegicus GN=Eci1 PE=1 SV=1
544	1	UniProt_SwissProt	O89046	155	54438	36	6	26	6	0.51	Coronin-1B OS=Rattus norvegicus GN=Coro1b PE=1 SV=1
544	2	UniProt_SwissProt	Q920J3	67	53371	19	2	17	2	0.15	Coronin-6 OS=Rattus norvegicus GN=Coro6 PE=2 SV=2
545	1	UniProt_SwissProt	Q9R0T3	155	57981	53	8	37	7	0.58	DnaJ homolog subfamily C member 3 OS=Rattus norvegicus GN=Dnajc3 PE=1 SV=3
546	1	UniProt_SwissProt	P12001	154	21702	25	5	18	5	1.35	60S ribosomal protein L18 OS=Rattus norvegicus GN=Rpl18 PE=1 SV=2
547	1	UniProt_SwissProt	P62716	154	36123	19	5	12	5	0.68	Serine/threonine-protein phosphatase 2A catalytic subunit beta isoform OS=Rattus norvegicus GN=Ppp2cb PE=2 SV=1
548	1	UniProt_SwissProt	Q704E8	154	82848	33	4	24	4	0.2	ATP-binding cassette sub-family B member 7, mitochondrial OS=Rattus norvegicus GN=Abcb7 PE=1 SV=1
549	1	UniProt_SwissProt	P85971	154	27445	7	5	6	5	0.97	6-phosphogluconolactonase OS=Rattus norvegicus GN=Pgls PE=1 SV=1
550	1	UniProt_SwissProt	G3V9D0	154	46993	20	3	12	2	0.17	Protein O-glucosyltransferase 1 OS=Rattus norvegicus GN=Poglut1 PE=3 SV=1
551	1	UniProt_SwissProt	O35824	153	46364	24	6	21	6	0.63	DnaJ homolog subfamily A member 2 OS=Rattus norvegicus GN=Dnaja2 PE=1 SV=1
552	1	UniProt_SwissProt	O35783	153	37087	17	6	13	5	0.66	Calumenin OS=Rattus norvegicus GN=Calu PE=1 SV=1
553	1	UniProt_SwissProt	P60123	152	50524	38	7	28	7	0.68	RuvB-like 1 OS=Rattus norvegicus GN=Ruvbl1 PE=1 SV=1
554	1	UniProt_SwissProt	P37285	152	64161	36	3	30	3	0.19	Kinesin light chain 1 OS=Rattus norvegicus GN=Klc1 PE=1 SV=2
555	1	UniProt_SwissProt	P13471	152	16420	10	3	7	3	0.96	40S ribosomal protein S14 OS=Rattus norvegicus GN=Rps14 PE=2 SV=3
556	1	UniProt_SwissProt	D3ZAF6	152	10503	25	6	10	3	2.96	ATP synthase subunit f, mitochondrial OS=Rattus norvegicus GN=Atp5j2 PE=1 SV=1
557	1	UniProt_SwissProt	P62250	152	16549	24	7	14	4	1.44	40S ribosomal protein S16 OS=Rattus norvegicus GN=Rps16 PE=1 SV=2
558	1	UniProt_SwissProt	O35854	151	44817	28	4	20	4	0.4	Branched-chain-amino-acid aminotransferase, mitochondrial OS=Rattus norvegicus GN=Bcat2 PE=1 SV=1
559	1	UniProt_SwissProt	P62909	151	26828	24	8	20	8	2.04	40S ribosomal protein S3 OS=Rattus norvegicus GN=Rps3 PE=1 SV=1
560	1	UniProt_SwissProt	Q80Z29	151	55689	24	5	18	5	0.4	Nicotinamide phosphoribosyltransferase OS=Rattus norvegicus GN=Nampt PE=1 SV=1
561	1	UniProt_SwissProt	P15791	151	60670	41	6	29	6	0.45	Calcium/calmodulin-dependent protein kinase type II subunit delta OS=Rattus norvegicus GN=Camk2d PE=1 SV=1
561	2	UniProt_SwissProt	P11730	97	59685	32	4	25	4	0.29	Calcium/calmodulin-dependent protein kinase type II subunit gamma OS=Rattus norvegicus GN=Camk2g PE=1 SV=1
562	1	UniProt_SwissProt	Q8CFG6	151	131948	34	8	29	8	0.26	Voltage-dependent calcium channel subunit alpha-2/delta-2 OS=Rattus norvegicus GN=Cacna2d2 PE=2 SV=1
563	1	UniProt_SwissProt	P62828	151	24579	12	4	10	3	0.58	GTP-binding nuclear protein Ran OS=Rattus norvegicus GN=Ran PE=1 SV=3
564	1	UniProt_SwissProt	P62961	150	35709	28	5	21	5	0.69	Nuclease-sensitive element-binding protein 1 OS=Rattus norvegicus GN=Ybx1 PE=2 SV=3
565	1	UniProt_SwissProt	P40112	150	23235	8	5	7	4	0.9	Proteasome subunit beta type-3 OS=Rattus norvegicus GN=Psmb3 PE=1 SV=1
566	1	UniProt_SwissProt	O35796	150	31320	17	5	14	4	0.61	Complement component 1 Q subcomponent-binding protein, mitochondrial OS=Rattus norvegicus GN=C1qbp PE=1 SV=2
567	1	UniProt_SwissProt	B0BNE5	149	31971	13	5	11	4	0.6	S-formylglutathione hydrolase OS=Rattus norvegicus GN=Esd PE=2 SV=1
568	1	UniProt_SwissProt	P61314	149	24245	26	9	19	8	2.42	60S ribosomal protein L15 OS=Rattus norvegicus GN=Rpl15 PE=1 SV=2
569	1	UniProt_SwissProt	Q5EB81	149	34372	20	6	15	6	0.92	NADH-cytochrome b5 reductase 1 OS=Rattus norvegicus GN=Cyb5r1 PE=2 SV=1
570	1	UniProt_SwissProt	Q3ZAV8	148	153870	30	2	23	1	0.02	Enhancer of mRNA-decapping protein 4 OS=Rattus norvegicus GN=Edc4 PE=1 SV=1
571	1	UniProt_SwissProt	P24050	148	23035	32	5	21	5	1.24	40S ribosomal protein S5 OS=Rattus norvegicus GN=Rps5 PE=1 SV=3
572	1	UniProt_SwissProt	Q5XIE8	148	30808	20	4	17	4	0.62	Integral membrane protein 2B OS=Rattus norvegicus GN=Itm2b PE=2 SV=1
573	1	UniProt_SwissProt	P22509	148	34315	18	5	16	5	0.73	rRNA 2'-O-methyltransferase fibrillarin OS=Rattus norvegicus GN=Fbl PE=1 SV=2
574	1	UniProt_SwissProt	Q62696	148	100908	24	4	22	4	0.16	Disks large homolog 1 OS=Rattus norvegicus GN=Dlg1 PE=1 SV=1
575	1	UniProt_SwissProt	Q5FVH0	148	25490	4	3	3	2	0.34	Complement C1q tumor necrosis factor-related protein 5 OS=Rattus norvegicus GN=C1qtnf5 PE=2 SV=1
576	1	UniProt_SwissProt	F1MA98	147	267486	166	5	117	5	0.07	Nucleoprotein TPR OS=Rattus norvegicus GN=Tpr PE=1 SV=1
577	1	UniProt_SwissProt	Q5I0D7	147	55684	13	4	11	3	0.22	Xaa-Pro dipeptidase OS=Rattus norvegicus GN=Pepd PE=2 SV=1
578	1	UniProt_SwissProt	Q499T2	147	28424	7	4	5	2	0.3	Gamma-interferon-inducible lysosomal thiol reductase OS=Rattus norvegicus GN=Ifi30 PE=2 SV=1
579	1	UniProt_SwissProt	P97532	147	33205	29	5	15	3	0.4	3-mercaptopyruvate sulfurtransferase OS=Rattus norvegicus GN=Mpst PE=1 SV=3
580	1	UniProt_SwissProt	Q06000	146	53619	20	5	17	4	0.32	Lipoprotein lipase OS=Rattus norvegicus GN=Lpl PE=1 SV=1
581	1	UniProt_SwissProt	P17220	146	26024	22	5	13	3	0.54	Proteasome subunit alpha type-2 OS=Rattus norvegicus GN=Psma2 PE=1 SV=3
582	1	UniProt_SwissProt	P24049	146	21611	27	5	18	4	0.99	60S ribosomal protein L17 OS=Rattus norvegicus GN=Rpl17 PE=2 SV=3
583	1	UniProt_SwissProt	Q5M9I5	146	10702	16	3	9	2	0.98	Cytochrome b-c1 complex subunit 6, mitochondrial OS=Rattus norvegicus GN=Uqcrh PE=3 SV=1
584	1	UniProt_SwissProt	P84245	145	15376	40	7	21	4	1.6	Histone H3.3 OS=Rattus norvegicus GN=H3f3b PE=1 SV=2
585	1	UniProt_SwissProt	Q9R1E9	145	39954	18	5	16	5	0.6	Connective tissue growth factor OS=Rattus norvegicus GN=Ctgf PE=2 SV=1
586	1	UniProt_SwissProt	Q63083	144	53474	33	5	25	4	0.33	Nucleobindin-1 OS=Rattus norvegicus GN=Nucb1 PE=1 SV=1
587	1	UniProt_SwissProt	P54921	144	33627	16	4	9	3	0.4	Alpha-soluble NSF attachment protein OS=Rattus norvegicus GN=Napa PE=1 SV=2
588	1	UniProt_SwissProt	P55053	144	15335	16	4	11	4	1.61	Fatty acid-binding protein, epidermal OS=Rattus norvegicus GN=Fabp5 PE=1 SV=3
589	1	UniProt_SwissProt	P63326	144	18904	33	7	19	4	1.19	40S ribosomal protein S10 OS=Rattus norvegicus GN=Rps10 PE=2 SV=1
590	1	UniProt_SwissProt	Q6PCU2	144	26169	39	3	21	2	0.33	V-type proton ATPase subunit E 1 OS=Rattus norvegicus GN=Atp6v1e1 PE=1 SV=1
591	1	UniProt_SwissProt	Q63016	144	56551	21	2	13	2	0.14	Large neutral amino acids transporter small subunit 1 OS=Rattus norvegicus GN=Slc7a5 PE=1 SV=2
592	1	UniProt_SwissProt	Q8VBU2	144	41095	13	5	11	4	0.44	Protein NDRG2 OS=Rattus norvegicus GN=Ndrg2 PE=1 SV=1
592	2	UniProt_SwissProt	Q9Z2L9	42	38861	8	2	7	2	0.21	Protein NDRG4 OS=Rattus norvegicus GN=Ndrg4 PE=1 SV=1
593	1	UniProt_SwissProt	Q566E5	144	59006	30	8	22	7	0.56	KDEL motif-containing protein 2 OS=Rattus norvegicus GN=Kdelc2 PE=2 SV=1
594	1	UniProt_SwissProt	P70567	143	40626	18	3	16	3	0.32	Tropomodulin-1 OS=Rattus norvegicus GN=Tmod1 PE=2 SV=1
595	1	UniProt_SwissProt	Q63357	143	116820	59	4	46	3	0.1	Unconventional myosin-Id OS=Rattus norvegicus GN=Myo1d PE=1 SV=3
596	1	UniProt_SwissProt	O88767	143	20190	17	7	10	6	2.01	Protein deglycase DJ-1 OS=Rattus norvegicus GN=Park7 PE=1 SV=1
597	1	UniProt_SwissProt	P20069	143	59083	21	8	18	8	0.67	Mitochondrial-processing peptidase subunit alpha OS=Rattus norvegicus GN=Pmpca PE=1 SV=1
598	1	UniProt_SwissProt	P0CC09	143	14087	17	6	8	5	2.67	Histone H2A type 2-A OS=Rattus norvegicus GN=Hist2h2aa3 PE=1 SV=1
598	2	UniProt_SwissProt	A9UMV8	135	14037	18	6	9	5	2.71	Histone H2A.J OS=Rattus norvegicus GN=H2afj PE=2 SV=1
598	3	UniProt_SwissProt	P0C0S7	121	13545	18	5	11	4	1.95	Histone H2A.Z OS=Rattus norvegicus GN=H2afz PE=1 SV=2
599	1	UniProt_SwissProt	Q62667	143	96081	50	6	40	6	0.27	Major vault protein OS=Rattus norvegicus GN=Mvp PE=1 SV=4
600	1	UniProt_SwissProt	P55161	142	130093	52	4	38	4	0.12	Nck-associated protein 1 OS=Rattus norvegicus GN=Nckap1 PE=2 SV=1
601	1	UniProt_SwissProt	Q498E0	142	19178	8	4	6	4	1.16	Thioredoxin domain-containing protein 12 OS=Rattus norvegicus GN=Txndc12 PE=2 SV=2
602	1	UniProt_SwissProt	Q9QZA6	142	29192	14	3	10	3	0.47	CD151 antigen OS=Rattus norvegicus GN=Cd151 PE=1 SV=2
603	1	UniProt_SwissProt	Q63009	142	41123	8	5	7	4	0.44	Protein arginine N-methyltransferase 1 OS=Rattus norvegicus GN=Prmt1 PE=1 SV=1
604	1	UniProt_SwissProt	P19234	142	27703	14	7	10	7	1.56	NADH dehydrogenase [ubiquinone] flavoprotein 2, mitochondrial OS=Rattus norvegicus GN=Ndufv2 PE=1 SV=2
605	1	UniProt_SwissProt	Q9JHL4	142	48925	17	2	13	2	0.17	Drebrin-like protein OS=Rattus norvegicus GN=Dbnl PE=1 SV=1
606	1	UniProt_SwissProt	Q5U367	141	85577	29	5	22	5	0.25	Procollagen-lysine,2-oxoglutarate 5-dioxygenase 3 OS=Rattus norvegicus GN=Plod3 PE=2 SV=1
607	1	UniProt_SwissProt	P30009	141	29834	11	4	10	4	0.65	Myristoylated alanine-rich C-kinase substrate OS=Rattus norvegicus GN=Marcks PE=1 SV=2
608	1	UniProt_SwissProt	Q99PD6	141	51686	11	3	8	3	0.24	Transforming growth factor beta-1-induced transcript 1 protein OS=Rattus norvegicus GN=Tgfb1i1 PE=1 SV=2
609	1	UniProt_SwissProt	P10888	141	19559	26	7	20	6	2.77	Cytochrome c oxidase subunit 4 isoform 1, mitochondrial OS=Rattus norvegicus GN=Cox4i1 PE=1 SV=1
610	1	UniProt_SwissProt	O08662	141	233737	74	4	64	4	0.07	Phosphatidylinositol 4-kinase alpha OS=Rattus norvegicus GN=Pi4ka PE=1 SV=1
611	1	UniProt_SwissProt	Q9Z0J5	141	57167	24	3	17	3	0.22	Thioredoxin reductase 2, mitochondrial OS=Rattus norvegicus GN=Txnrd2 PE=1 SV=3
612	1	UniProt_SwissProt	Q63065	140	49392	18	5	12	5	0.46	[Pyruvate dehydrogenase (acetyl-transferring)] kinase isozyme 1, mitochondrial OS=Rattus norvegicus GN=Pdk1 PE=1 SV=1
613	1	UniProt_SwissProt	Q66HC5	140	93757	43	3	35	3	0.13	Nuclear pore complex protein Nup93 OS=Rattus norvegicus GN=Nup93 PE=1 SV=1
614	1	UniProt_SwissProt	Q4FZX7	139	29722	20	4	18	4	0.65	Signal recognition particle receptor subunit beta OS=Rattus norvegicus GN=Srprb PE=2 SV=1
615	1	UniProt_SwissProt	Q5XIF3	138	19785	23	7	17	7	2.72	NADH dehydrogenase [ubiquinone] iron-sulfur protein 4, mitochondrial OS=Rattus norvegicus GN=Ndufs4 PE=1 SV=1
616	1	UniProt_SwissProt	Q3KRE0	137	66889	51	5	38	5	0.33	ATPase family AAA domain-containing protein 3 OS=Rattus norvegicus GN=Atad3 PE=1 SV=1
617	1	UniProt_SwissProt	Q07984	136	19196	12	5	7	4	1.16	Translocon-associated protein subunit delta OS=Rattus norvegicus GN=Ssr4 PE=2 SV=1
618	1	UniProt_SwissProt	Q63707	136	42637	14	5	10	4	0.42	Dihydroorotate dehydrogenase (quinone), mitochondrial OS=Rattus norvegicus GN=Dhodh PE=1 SV=1
619	1	UniProt_SwissProt	B0BN93	136	43075	18	10	15	10	1.39	26S proteasome non-ATPase regulatory subunit 13 OS=Rattus norvegicus GN=Psmd13 PE=1 SV=1
620	1	UniProt_SwissProt	Q80W89	136	15129	5	2	5	2	0.63	NADH dehydrogenase [ubiquinone] 1 alpha subcomplex subunit 11 OS=Rattus norvegicus GN=Ndufa11 PE=2 SV=1
621	1	UniProt_SwissProt	Q64380	135	102573	37	4	24	4	0.16	Sarcosine dehydrogenase, mitochondrial OS=Rattus norvegicus GN=Sardh PE=1 SV=2
622	1	UniProt_SwissProt	P14925	134	109461	42	5	36	5	0.19	Peptidyl-glycine alpha-amidating monooxygenase OS=Rattus norvegicus GN=Pam PE=1 SV=1
623	1	UniProt_SwissProt	Q6AYC4	134	39060	13	2	11	2	0.21	Macrophage-capping protein OS=Rattus norvegicus GN=Capg PE=1 SV=1
624	1	UniProt_SwissProt	P50503	134	41424	29	6	22	6	0.72	Hsc70-interacting protein OS=Rattus norvegicus GN=St13 PE=1 SV=1
625	1	UniProt_SwissProt	P60901	133	27838	12	5	9	5	0.95	Proteasome subunit alpha type-6 OS=Rattus norvegicus GN=Psma6 PE=1 SV=1
626	1	UniProt_SwissProt	Q5XIB3	133	40365	18	2	13	2	0.2	[Protein ADP-ribosylarginine] hydrolase-like protein 1 OS=Rattus norvegicus GN=Adprhl1 PE=2 SV=1
627	1	UniProt_SwissProt	Q6P747	133	61054	67	6	50	6	0.45	Heterochromatin protein 1-binding protein 3 OS=Rattus norvegicus GN=Hp1bp3 PE=1 SV=1
628	1	UniProt_SwissProt	P97521	133	33474	29	9	21	8	1.73	Mitochondrial carnitine/acylcarnitine carrier protein OS=Rattus norvegicus GN=Slc25a20 PE=1 SV=1
629	1	UniProt_SwissProt	Q9WTT7	132	48247	31	5	27	5	0.48	Basic leucine zipper and W2 domain-containing protein 2 OS=Rattus norvegicus GN=Bzw2 PE=1 SV=1
629	2	UniProt_SwissProt	Q6P7P5	65	48184	25	3	21	3	0.26	Basic leucine zipper and W2 domain-containing protein 1 OS=Rattus norvegicus GN=Bzw1 PE=1 SV=1
630	1	UniProt_SwissProt	Q8VID1	132	30031	32	4	19	4	0.64	Dehydrogenase/reductase SDR family member 4 OS=Rattus norvegicus GN=Dhrs4 PE=2 SV=2
631	1	UniProt_SwissProt	Q63569	132	49415	45	6	31	5	0.46	26S protease regulatory subunit 6A OS=Rattus norvegicus GN=Psmc3 PE=2 SV=1
632	1	UniProt_SwissProt	P12711	132	40348	18	4	13	4	0.45	Alcohol dehydrogenase class-3 OS=Rattus norvegicus GN=Adh5 PE=1 SV=2
633	1	UniProt_SwissProt	Q6AY20	131	31589	10	2	9	2	0.27	Cation-dependent mannose-6-phosphate receptor OS=Rattus norvegicus GN=M6pr PE=1 SV=1
634	1	UniProt_SwissProt	Q9WUH4	131	33821	20	6	16	6	0.94	Four and a half LIM domains protein 1 OS=Rattus norvegicus GN=Fhl1 PE=2 SV=1
635	1	UniProt_SwissProt	Q8K4G6	131	29081	16	3	14	3	0.47	O-acetyl-ADP-ribose deacetylase MACROD1 (Fragment) OS=Rattus norvegicus GN=Macrod1 PE=2 SV=2
636	1	UniProt_SwissProt	P37397	131	36583	20	2	15	2	0.23	Calponin-3 OS=Rattus norvegicus GN=Cnn3 PE=1 SV=1
637	1	UniProt_SwissProt	Q3T1K5	131	33118	16	5	11	5	0.76	F-actin-capping protein subunit alpha-2 OS=Rattus norvegicus GN=Capza2 PE=1 SV=1
637	2	UniProt_SwissProt	B2GUZ5	79	33060	15	3	11	3	0.4	F-actin-capping protein subunit alpha-1 OS=Rattus norvegicus GN=Capza1 PE=1 SV=1
638	1	UniProt_SwissProt	Q6P734	131	55804	33	9	25	9	0.83	Plasma protease C1 inhibitor OS=Rattus norvegicus GN=Serping1 PE=2 SV=1
639	1	UniProt_SwissProt	P28494	130	131786	40	3	29	3	0.09	Alpha-mannosidase 2 OS=Rattus norvegicus GN=Man2a1 PE=1 SV=2
640	1	UniProt_SwissProt	A1L1J9	130	80431	16	3	12	3	0.15	Lipase maturation factor 2 OS=Rattus norvegicus GN=Lmf2 PE=2 SV=1
641	1	UniProt_SwissProt	P08592	130	87675	38	4	29	4	0.19	Amyloid beta A4 protein OS=Rattus norvegicus GN=App PE=1 SV=2
642	1	UniProt_SwissProt	Q5XI31	130	61799	16	3	15	2	0.13	GPI transamidase component PIG-S OS=Rattus norvegicus GN=Pigs PE=2 SV=3
643	1	UniProt_SwissProt	Q5U312	129	109637	69	7	50	7	0.27	Ankycorbin OS=Rattus norvegicus GN=Rai14 PE=1 SV=2
644	1	UniProt_SwissProt	Q63493	129	38916	7	2	7	2	0.21	Antigen-presenting glycoprotein CD1d OS=Rattus norvegicus GN=Cd1d PE=2 SV=2
645	1	UniProt_SwissProt	Q62698	128	55110	20	4	15	4	0.31	Cytoplasmic dynein 1 light intermediate chain 2 OS=Rattus norvegicus GN=Dync1li2 PE=1 SV=1
646	1	UniProt_SwissProt	Q6VBQ5	128	35866	13	5	10	5	0.69	Myeloid-associated differentiation marker OS=Rattus norvegicus GN=Myadm PE=1 SV=1
647	1	UniProt_SwissProt	P60905	128	22885	8	3	6	3	0.63	DnaJ homolog subfamily C member 5 OS=Rattus norvegicus GN=Dnajc5 PE=1 SV=1
648	1	UniProt_SwissProt	Q68FS2	128	46546	33	4	20	4	0.38	COP9 signalosome complex subunit 4 OS=Rattus norvegicus GN=Cops4 PE=1 SV=1
649	1	UniProt_SwissProt	Q5XII0	128	26022	13	5	9	5	1.05	Mammalian ependymin-related protein 1 OS=Rattus norvegicus GN=Epdr1 PE=2 SV=1
650	1	UniProt_SwissProt	Q505J8	127	57798	27	2	19	2	0.14	Phenylalanine--tRNA ligase alpha subunit OS=Rattus norvegicus GN=Farsa PE=1 SV=1
651	1	UniProt_SwissProt	P0C2X9	127	62286	25	3	16	3	0.2	Delta-1-pyrroline-5-carboxylate dehydrogenase, mitochondrial OS=Rattus norvegicus GN=Aldh4a1 PE=1 SV=1
652	1	UniProt_SwissProt	P24473	127	25590	26	3	16	3	0.55	Glutathione S-transferase kappa 1 OS=Rattus norvegicus GN=Gstk1 PE=1 SV=3
653	1	UniProt_SwissProt	Q5XI32	127	30952	13	3	11	3	0.44	F-actin-capping protein subunit beta OS=Rattus norvegicus GN=Capzb PE=1 SV=1
654	1	UniProt_SwissProt	O35142	127	103342	44	7	37	7	0.29	Coatomer subunit beta' OS=Rattus norvegicus GN=Copb2 PE=1 SV=3
655	1	UniProt_SwissProt	P62752	126	17684	19	4	14	4	1.31	60S ribosomal protein L23a OS=Rattus norvegicus GN=Rpl23a PE=2 SV=1
656	1	UniProt_SwissProt	O88656	126	41829	19	4	16	3	0.31	Actin-related protein 2/3 complex subunit 1B OS=Rattus norvegicus GN=Arpc1b PE=1 SV=3
657	1	UniProt_SwissProt	Q6AXS5	126	44841	33	2	21	2	0.18	Plasminogen activator inhibitor 1 RNA-binding protein OS=Rattus norvegicus GN=Serbp1 PE=1 SV=2
658	1	UniProt_SwissProt	Q32PX2	126	35705	14	3	9	2	0.37	Aminoacyl tRNA synthase complex-interacting multifunctional protein 2 OS=Rattus norvegicus GN=Aimp2 PE=2 SV=1
659	1	UniProt_SwissProt	P62919	125	28235	23	8	17	7	1.53	60S ribosomal protein L8 OS=Rattus norvegicus GN=Rpl8 PE=2 SV=2
660	1	UniProt_SwissProt	Q8VIJ5	125	103935	40	3	30	3	0.12	Protein O-GlcNAcase OS=Rattus norvegicus GN=Mgea5 PE=1 SV=1
661	1	UniProt_SwissProt	Q63377	125	32151	20	4	17	4	0.59	Sodium/potassium-transporting ATPase subunit beta-3 OS=Rattus norvegicus GN=Atp1b3 PE=2 SV=1
662	1	UniProt_SwissProt	P37199	125	156387	55	4	36	4	0.1	Nuclear pore complex protein Nup155 OS=Rattus norvegicus GN=Nup155 PE=1 SV=1
663	1	UniProt_SwissProt	P24329	124	33614	18	5	16	5	0.74	Thiosulfate sulfurtransferase OS=Rattus norvegicus GN=Tst PE=1 SV=3
664	1	UniProt_SwissProt	P34067	124	29349	11	3	10	3	0.47	Proteasome subunit beta type-4 OS=Rattus norvegicus GN=Psmb4 PE=1 SV=2
665	1	UniProt_SwissProt	P16975	123	35129	16	5	12	4	0.53	SPARC OS=Rattus norvegicus GN=Sparc PE=1 SV=4
666	1	UniProt_SwissProt	Q5I0H9	123	60102	10	3	8	3	0.21	Protein disulfide-isomerase A5 OS=Rattus norvegicus GN=Pdia5 PE=2 SV=1
667	1	UniProt_SwissProt	O35878	123	20391	12	6	9	6	1.97	Heat shock protein beta-2 OS=Rattus norvegicus GN=Hspb2 PE=3 SV=1
668	1	UniProt_SwissProt	P38718	123	14306	18	6	10	4	2.6	Mitochondrial pyruvate carrier 2 OS=Rattus norvegicus GN=Mpc2 PE=2 SV=1
669	1	UniProt_SwissProt	O70257	123	29946	19	3	12	3	0.45	Syntaxin-7 OS=Rattus norvegicus GN=Stx7 PE=1 SV=4
670	1	UniProt_SwissProt	D3Z8L7	123	24065	14	5	8	5	1.17	Ras-related protein R-Ras OS=Rattus norvegicus GN=Rras PE=1 SV=1
671	1	UniProt_SwissProt	Q5I0H4	123	21389	14	4	10	4	1	Transmembrane and coiled-coil domains protein 1 OS=Rattus norvegicus GN=Tmco1 PE=2 SV=1
672	1	UniProt_SwissProt	P47198	122	14837	14	2	11	2	0.64	60S ribosomal protein L22 OS=Rattus norvegicus GN=Rpl22 PE=2 SV=2
673	1	UniProt_SwissProt	P35738	122	43537	12	3	9	3	0.3	2-oxoisovalerate dehydrogenase subunit beta, mitochondrial OS=Rattus norvegicus GN=Bckdhb PE=1 SV=3
674	1	UniProt_SwissProt	P45479	122	34946	25	4	18	4	0.53	Palmitoyl-protein thioesterase 1 OS=Rattus norvegicus GN=Ppt1 PE=1 SV=1
675	1	UniProt_SwissProt	P61621	122	52687	22	6	14	5	0.43	Protein transport protein Sec61 subunit alpha isoform 1 OS=Rattus norvegicus GN=Sec61a1 PE=2 SV=2
676	1	UniProt_SwissProt	Q8R560	121	36383	24	3	20	3	0.36	Ankyrin repeat domain-containing protein 1 OS=Rattus norvegicus GN=Ankrd1 PE=1 SV=1
677	1	UniProt_SwissProt	Q5XI07	121	69813	19	6	18	6	0.38	Lipoma-preferred partner homolog OS=Rattus norvegicus GN=Lpp PE=1 SV=1
678	1	UniProt_SwissProt	Q9JIL3	121	96274	40	3	31	3	0.13	Interleukin enhancer-binding factor 3 OS=Rattus norvegicus GN=Ilf3 PE=1 SV=2
679	1	UniProt_SwissProt	D4A631	121	210039	71	3	56	3	0.06	Brefeldin A-inhibited guanine nucleotide-exchange protein 1 OS=Rattus norvegicus GN=Arfgef1 PE=1 SV=1
679	2	UniProt_SwissProt	Q7TSU1	108	204297	96	2	66	2	0.04	Brefeldin A-inhibited guanine nucleotide-exchange protein 2 OS=Rattus norvegicus GN=Arfgef2 PE=1 SV=1
680	1	UniProt_SwissProt	P62718	121	21004	24	6	17	5	1.42	60S ribosomal protein L18a OS=Rattus norvegicus GN=Rpl18a PE=2 SV=1
681	1	UniProt_SwissProt	Q9Z2J4	121	78630	79	6	60	6	0.33	Nexilin OS=Rattus norvegicus GN=Nexn PE=1 SV=1
682	1	UniProt_SwissProt	P03889	120	36178	11	6	5	4	0.68	NADH-ubiquinone oxidoreductase chain 1 OS=Rattus norvegicus GN=Mtnd1 PE=1 SV=3
683	1	UniProt_SwissProt	Q5RJY4	120	35662	20	3	13	3	0.37	Dehydrogenase/reductase SDR family member 7B OS=Rattus norvegicus GN=Dhrs7b PE=1 SV=1
684	1	UniProt_SwissProt	P11232	120	12008	7	4	5	3	1.49	Thioredoxin OS=Rattus norvegicus GN=Txn PE=1 SV=2
685	1	UniProt_SwissProt	Q62658	120	11972	8	2	6	2	0.84	Peptidyl-prolyl cis-trans isomerase FKBP1A OS=Rattus norvegicus GN=Fkbp1a PE=1 SV=3
686	1	UniProt_SwissProt	P61212	119	20513	8	4	6	3	0.72	ADP-ribosylation factor-like protein 1 OS=Rattus norvegicus GN=Arl1 PE=1 SV=1
687	1	UniProt_SwissProt	B4F795	119	81326	29	7	22	7	0.38	Choline transporter-like protein 2 OS=Rattus norvegicus GN=Slc44a2 PE=2 SV=1
688	1	UniProt_SwissProt	Q6RUV5	119	21835	17	6	10	5	1.77	Ras-related C3 botulinum toxin substrate 1 OS=Rattus norvegicus GN=Rac1 PE=1 SV=1
689	1	UniProt_SwissProt	Q5XII9	119	32166	13	4	10	4	0.59	Mitochondrial fission regulator 1-like OS=Rattus norvegicus GN=Mtfr1l PE=1 SV=1
690	1	UniProt_SwissProt	Q10739	119	66323	31	4	27	4	0.26	Matrix metalloproteinase-14 OS=Rattus norvegicus GN=Mmp14 PE=2 SV=2
691	1	UniProt_SwissProt	Q7TPJ0	119	35778	7	3	4	2	0.23	Translocon-associated protein subunit alpha OS=Rattus norvegicus GN=Ssr1 PE=1 SV=1
692	1	UniProt_SwissProt	P11348	118	25764	6	2	6	2	0.34	Dihydropteridine reductase OS=Rattus norvegicus GN=Qdpr PE=1 SV=1
693	1	UniProt_SwissProt	Q5XIJ4	118	31512	19	3	13	3	0.43	Protein FAM210A OS=Rattus norvegicus GN=Fam210a PE=2 SV=1
694	1	UniProt_SwissProt	Q99372	118	73399	4	3	4	3	0.17	Elastin OS=Rattus norvegicus GN=Eln PE=1 SV=2
695	1	UniProt_SwissProt	P05982	118	30984	15	5	11	4	0.62	NAD(P)H dehydrogenase [quinone] 1 OS=Rattus norvegicus GN=Nqo1 PE=1 SV=4
696	1	UniProt_SwissProt	P23358	118	18006	15	2	11	2	0.51	60S ribosomal protein L12 OS=Rattus norvegicus GN=Rpl12 PE=2 SV=1
697	1	UniProt_SwissProt	P20961	117	45038	26	5	19	5	0.52	Plasminogen activator inhibitor 1 OS=Rattus norvegicus GN=Serpine1 PE=2 SV=1
698	1	UniProt_SwissProt	Q07803	116	84089	28	4	23	4	0.2	Elongation factor G, mitochondrial OS=Rattus norvegicus GN=Gfm1 PE=1 SV=2
699	1	UniProt_SwissProt	P42346	116	290662	83	4	74	4	0.05	Serine/threonine-protein kinase mTOR OS=Rattus norvegicus GN=Mtor PE=1 SV=1
700	1	UniProt_SwissProt	Q8CG45	116	41105	27	4	22	4	0.44	Aflatoxin B1 aldehyde reductase member 2 OS=Rattus norvegicus GN=Akr7a2 PE=1 SV=2
701	1	UniProt_SwissProt	Q5U2Q7	115	49228	25	4	19	4	0.36	Eukaryotic peptide chain release factor subunit 1 OS=Rattus norvegicus GN=Etf1 PE=2 SV=3
702	1	UniProt_SwissProt	Q9R0L4	115	141238	38	3	32	3	0.08	Cullin-associated NEDD8-dissociated protein 2 OS=Rattus norvegicus GN=Cand2 PE=1 SV=1
703	1	UniProt_SwissProt	Q5XHY5	115	81437	47	4	32	4	0.2	Threonine--tRNA ligase, cytoplasmic OS=Rattus norvegicus GN=Tars PE=1 SV=1
703	2	UniProt_SwissProt	Q68FW7	72	82647	22	2	18	2	0.1	Threonine--tRNA ligase, mitochondrial OS=Rattus norvegicus GN=Tars2 PE=2 SV=1
704	1	UniProt_SwissProt	Q641Z8	115	30221	6	3	5	3	0.45	Peflin OS=Rattus norvegicus GN=Pef1 PE=2 SV=1
705	1	UniProt_SwissProt	Q5M7V8	115	108302	67	4	51	3	0.11	Thyroid hormone receptor-associated protein 3 OS=Rattus norvegicus GN=Thrap3 PE=1 SV=1
706	1	UniProt_SwissProt	Q5RJR2	114	40294	28	3	24	3	0.32	Twinfilin-1 OS=Rattus norvegicus GN=Twf1 PE=1 SV=1
707	1	UniProt_SwissProt	Q1HAQ0	114	60408	18	2	16	2	0.13	Lysophosphatidylcholine acyltransferase 1 OS=Rattus norvegicus GN=Lpcat1 PE=2 SV=2
708	1	UniProt_SwissProt	P30121	114	25024	11	1	8	1	0.16	Metalloproteinase inhibitor 2 OS=Rattus norvegicus GN=Timp2 PE=1 SV=3
709	1	UniProt_SwissProt	P11960	114	50418	23	2	14	2	0.16	2-oxoisovalerate dehydrogenase subunit alpha, mitochondrial (Fragment) OS=Rattus norvegicus GN=Bckdha PE=1 SV=1
710	1	UniProt_SwissProt	Q91XU8	114	51859	17	3	10	3	0.24	Phosphatidate cytidylyltransferase 2 OS=Rattus norvegicus GN=Cds2 PE=1 SV=1
711	1	UniProt_SwissProt	Q9Z1W6	114	64045	28	4	23	4	0.27	Protein LYRIC OS=Rattus norvegicus GN=Mtdh PE=1 SV=2
712	1	UniProt_SwissProt	O35568	114	56841	17	2	9	2	0.14	EGF-containing fibulin-like extracellular matrix protein 1 OS=Rattus norvegicus GN=Efemp1 PE=1 SV=1
713	1	UniProt_SwissProt	Q66HR0	113	96742	15	2	12	2	0.08	Solute carrier family 12 member 9 OS=Rattus norvegicus GN=Slc12a9 PE=1 SV=1
714	1	UniProt_SwissProt	P63031	113	12617	15	6	9	3	3.24	Mitochondrial pyruvate carrier 1 OS=Rattus norvegicus GN=Mpc1 PE=3 SV=1
715	1	UniProt_SwissProt	B0K020	113	12260	19	4	12	2	1.45	CDGSH iron-sulfur domain-containing protein 1 OS=Rattus norvegicus GN=Cisd1 PE=3 SV=1
716	1	UniProt_SwissProt	Q4VSI4	113	129433	40	4	26	4	0.12	Ubiquitin carboxyl-terminal hydrolase 7 OS=Rattus norvegicus GN=Usp7 PE=1 SV=1
717	1	UniProt_SwissProt	O70196	113	81659	28	4	26	4	0.2	Prolyl endopeptidase OS=Rattus norvegicus GN=Prep PE=1 SV=1
718	1	UniProt_SwissProt	P29314	113	22635	29	5	21	5	1.27	40S ribosomal protein S9 OS=Rattus norvegicus GN=Rps9 PE=1 SV=4
719	1	UniProt_SwissProt	P63004	113	47210	26	5	20	5	0.49	Platelet-activating factor acetylhydrolase IB subunit alpha OS=Rattus norvegicus GN=Pafah1b1 PE=1 SV=2
720	1	UniProt_SwissProt	P54319	112	88511	21	4	18	4	0.19	Phospholipase A-2-activating protein OS=Rattus norvegicus GN=Plaa PE=1 SV=3
721	1	UniProt_SwissProt	Q64232	112	36498	23	4	17	4	0.51	Very-long-chain enoyl-CoA reductase OS=Rattus norvegicus GN=Tecr PE=1 SV=1
722	1	UniProt_SwissProt	P63159	111	25049	23	5	16	4	0.81	High mobility group protein B1 OS=Rattus norvegicus GN=Hmgb1 PE=1 SV=2
723	1	UniProt_SwissProt	Q5XI81	111	64307	45	2	28	2	0.12	Fragile X mental retardation syndrome-related protein 1 OS=Rattus norvegicus GN=Fxr1 PE=1 SV=1
724	1	UniProt_SwissProt	Q63797	111	28730	21	5	18	5	0.91	Proteasome activator complex subunit 1 OS=Rattus norvegicus GN=Psme1 PE=2 SV=1
725	1	UniProt_SwissProt	Q5XIK2	111	34243	20	3	14	3	0.39	Thioredoxin-related transmembrane protein 2 OS=Rattus norvegicus GN=Tmx2 PE=2 SV=1
726	1	UniProt_SwissProt	Q99M64	111	54727	23	4	19	4	0.32	Phosphatidylinositol 4-kinase type 2-alpha OS=Rattus norvegicus GN=Pi4k2a PE=1 SV=1
727	1	UniProt_SwissProt	Q9JJW3	111	6460	3	2	3	2	1.99	Up-regulated during skeletal muscle growth protein 5 OS=Rattus norvegicus GN=Usmg5 PE=1 SV=1
728	1	UniProt_SwissProt	P61515	111	10497	17	4	11	4	2.96	Putative 60S ribosomal protein L37a OS=Rattus norvegicus GN=Rpl37a-ps1 PE=5 SV=2
729	1	UniProt_SwissProt	Q792H5	111	54692	19	2	17	2	0.15	CUGBP Elav-like family member 2 OS=Rattus norvegicus GN=Celf2 PE=2 SV=1
730	1	UniProt_SwissProt	P47727	111	30844	17	3	14	3	0.44	Carbonyl reductase [NADPH] 1 OS=Rattus norvegicus GN=Cbr1 PE=1 SV=2
731	1	UniProt_SwissProt	P01026	111	187825	37	2	31	2	0.04	Complement C3 OS=Rattus norvegicus GN=C3 PE=1 SV=3
732	1	UniProt_SwissProt	P27321	110	77551	39	5	28	5	0.28	Calpastatin OS=Rattus norvegicus GN=Cast PE=1 SV=3
733	1	UniProt_SwissProt	Q08013	110	21051	14	4	11	3	0.7	Translocon-associated protein subunit gamma OS=Rattus norvegicus GN=Ssr3 PE=1 SV=2
734	1	UniProt_SwissProt	P35427	110	23575	46	6	25	6	1.58	60S ribosomal protein L13a OS=Rattus norvegicus GN=Rpl13a PE=1 SV=2
735	1	UniProt_SwissProt	P32089	110	34156	22	4	17	4	0.55	Tricarboxylate transport protein, mitochondrial OS=Rattus norvegicus GN=Slc25a1 PE=1 SV=1
736	1	UniProt_SwissProt	Q5M827	110	32272	7	3	6	3	0.42	Pirin OS=Rattus norvegicus GN=Pir PE=1 SV=1
737	1	UniProt_SwissProt	P0C5H9	110	20831	17	3	11	3	0.7	Mesencephalic astrocyte-derived neurotrophic factor OS=Rattus norvegicus GN=Manf PE=1 SV=1
738	1	UniProt_SwissProt	P11497	109	266678	72	2	60	2	0.03	Acetyl-CoA carboxylase 1 OS=Rattus norvegicus GN=Acaca PE=1 SV=1
739	1	UniProt_SwissProt	Q6AYQ4	109	26282	19	2	9	2	0.33	Transmembrane protein 109 OS=Rattus norvegicus GN=Tmem109 PE=2 SV=1
740	1	UniProt_SwissProt	P29410	109	26648	18	4	14	4	0.75	Adenylate kinase 2, mitochondrial OS=Rattus norvegicus GN=Ak2 PE=2 SV=2
741	1	UniProt_SwissProt	B1H267	109	47049	30	3	25	3	0.27	Sorting nexin-5 OS=Rattus norvegicus GN=Snx5 PE=1 SV=1
742	1	UniProt_SwissProt	P83732	109	17882	30	3	24	3	0.86	60S ribosomal protein L24 OS=Rattus norvegicus GN=Rpl24 PE=2 SV=1
743	1	UniProt_SwissProt	Q9Z339	108	27936	16	3	14	3	0.49	Glutathione S-transferase omega-1 OS=Rattus norvegicus GN=Gsto1 PE=1 SV=2
744	1	UniProt_SwissProt	P43278	108	20872	20	4	16	4	1.04	Histone H1.0 OS=Rattus norvegicus GN=H1f0 PE=2 SV=2
745	1	UniProt_SwissProt	P02696	108	15995	6	2	5	2	0.59	Retinol-binding protein 1 OS=Rattus norvegicus GN=Rbp1 PE=1 SV=2
746	1	UniProt_SwissProt	O35795	108	54982	10	3	10	3	0.23	Ectonucleoside triphosphate diphosphohydrolase 2 OS=Rattus norvegicus GN=Entpd2 PE=1 SV=1
747	1	UniProt_SwissProt	Q62847	108	79097	30	5	21	5	0.27	Gamma-adducin OS=Rattus norvegicus GN=Add3 PE=1 SV=2
747	2	UniProt_SwissProt	Q03386	55	99891	33	2	25	2	0.08	Ral guanine nucleotide dissociation stimulator OS=Rattus norvegicus GN=Ralgds PE=1 SV=1
747	3	UniProt_SwissProt	O55007	54	231184	54	3	45	3	0.05	Ral GTPase-activating protein subunit alpha-1 OS=Rattus norvegicus GN=Ralgapa1 PE=1 SV=2
747	4	UniProt_SwissProt	O54921	51	104992	33	2	25	2	0.07	Exocyst complex component 2 OS=Rattus norvegicus GN=Exoc2 PE=1 SV=1
748	1	UniProt_SwissProt	P83868	108	18995	11	3	9	3	0.79	Prostaglandin E synthase 3 OS=Rattus norvegicus GN=Ptges3 PE=1 SV=2
749	1	UniProt_SwissProt	Q9QZR6	108	64094	35	3	29	3	0.19	Septin-9 OS=Rattus norvegicus GN=Sept9 PE=1 SV=1
750	1	UniProt_SwissProt	P20595	107	71210	12	3	11	3	0.17	Guanylate cyclase soluble subunit beta-1 OS=Rattus norvegicus GN=Gucy1b3 PE=1 SV=2
751	1	UniProt_SwissProt	P61203	107	51849	11	3	9	3	0.24	COP9 signalosome complex subunit 2 OS=Rattus norvegicus GN=Cops2 PE=1 SV=1
752	1	UniProt_SwissProt	Q62745	107	26555	2	2	2	2	0.32	CD81 antigen OS=Rattus norvegicus GN=Cd81 PE=1 SV=1
753	1	UniProt_SwissProt	B2GUV7	107	138001	73	4	57	4	0.12	Eukaryotic translation initiation factor 5B OS=Rattus norvegicus GN=Eif5b PE=1 SV=1
754	1	UniProt_SwissProt	P70500	107	23939	10	3	7	3	0.59	CDP-diacylglycerol--inositol 3-phosphatidyltransferase OS=Rattus norvegicus GN=Cdipt PE=1 SV=1
755	1	UniProt_SwissProt	P43138	107	35915	11	3	9	2	0.23	DNA-(apurinic or apyrimidinic site) lyase OS=Rattus norvegicus GN=Apex1 PE=1 SV=2
756	1	UniProt_SwissProt	P12749	107	17267	31	5	22	5	1.9	60S ribosomal protein L26 OS=Rattus norvegicus GN=Rpl26 PE=1 SV=1
757	1	UniProt_SwissProt	Q63507	106	23438	19	3	18	3	0.61	60S ribosomal protein L14 OS=Rattus norvegicus GN=Rpl14 PE=1 SV=3
758	1	UniProt_SwissProt	Q5BK62	106	19842	5	4	3	2	0.45	Protein Mpv17 OS=Rattus norvegicus GN=Mpv17 PE=2 SV=1
759	1	UniProt_SwissProt	Q6AYE2	106	41047	16	2	13	2	0.2	Endophilin-B1 OS=Rattus norvegicus GN=Sh3glb1 PE=2 SV=1
760	1	UniProt_SwissProt	Q6AXX6	106	25861	15	3	11	3	0.54	Redox-regulatory protein FAM213A OS=Rattus norvegicus GN=Fam213a PE=1 SV=1
761	1	UniProt_SwissProt	Q9QWJ9	105	104271	18	2	11	2	0.08	Neuropilin-1 OS=Rattus norvegicus GN=Nrp1 PE=1 SV=1
762	1	UniProt_SwissProt	Q9Z1M9	105	143743	110	2	81	2	0.05	Structural maintenance of chromosomes protein 1A OS=Rattus norvegicus GN=Smc1a PE=1 SV=1
763	1	UniProt_SwissProt	P10960	105	62908	17	4	15	4	0.27	Sulfated glycoprotein 1 OS=Rattus norvegicus GN=Psap PE=1 SV=1
764	1	UniProt_SwissProt	P11505	105	139601	55	4	45	4	0.11	Plasma membrane calcium-transporting ATPase 1 OS=Rattus norvegicus GN=Atp2b1 PE=1 SV=2
764	2	UniProt_SwissProt	Q64542	104	134094	63	3	49	3	0.09	Plasma membrane calcium-transporting ATPase 4 OS=Rattus norvegicus GN=Atp2b4 PE=1 SV=1
765	1	UniProt_SwissProt	A1A5Q0	105	61850	36	6	27	6	0.44	Leiomodin-2 OS=Rattus norvegicus GN=Lmod2 PE=1 SV=1
766	1	UniProt_SwissProt	Q6AYQ8	104	24750	17	2	15	2	0.35	Acylpyruvase FAHD1, mitochondrial OS=Rattus norvegicus GN=Fahd1 PE=1 SV=1
767	1	UniProt_SwissProt	Q5XIA1	104	63181	20	2	15	2	0.13	Nicalin OS=Rattus norvegicus GN=Ncln PE=2 SV=1
768	1	UniProt_SwissProt	Q63570	104	47493	34	7	28	6	0.61	26S protease regulatory subunit 6B OS=Rattus norvegicus GN=Psmc4 PE=1 SV=1
769	1	UniProt_SwissProt	P39032	104	12317	15	2	11	2	0.81	60S ribosomal protein L36 OS=Rattus norvegicus GN=Rpl36 PE=1 SV=2
770	1	UniProt_SwissProt	P35571	104	81549	32	3	23	3	0.15	Glycerol-3-phosphate dehydrogenase, mitochondrial OS=Rattus norvegicus GN=Gpd2 PE=1 SV=1
771	1	UniProt_SwissProt	P0C546	104	35134	16	2	10	2	0.24	Mitochondrial coenzyme A transporter SLC25A42 OS=Rattus norvegicus GN=Slc25a42 PE=2 SV=1
772	1	UniProt_SwissProt	P63170	104	10530	5	1	3	1	0.41	Dynein light chain 1, cytoplasmic OS=Rattus norvegicus GN=Dynll1 PE=1 SV=1
773	1	UniProt_SwissProt	Q63803	104	123836	46	4	32	4	0.13	Guanine nucleotide-binding protein G(s) subunit alpha isoforms XLas OS=Rattus norvegicus GN=Gnas PE=1 SV=3
774	1	UniProt_SwissProt	Q5U1Y1	103	29540	21	2	16	2	0.29	Ras-related protein Rab-34 OS=Rattus norvegicus GN=Rab34 PE=2 SV=1
775	1	UniProt_SwissProt	Q5RK09	103	35914	22	2	16	1	0.11	Eukaryotic translation initiation factor 3 subunit G OS=Rattus norvegicus GN=Eif3g PE=1 SV=1
776	1	UniProt_SwissProt	P29411	103	25479	17	3	13	3	0.55	GTP:AMP phosphotransferase AK3, mitochondrial OS=Rattus norvegicus GN=Ak3 PE=2 SV=2
777	1	UniProt_SwissProt	Q99MZ8	103	30351	19	5	14	5	0.85	LIM and SH3 domain protein 1 OS=Rattus norvegicus GN=Lasp1 PE=1 SV=1
778	1	UniProt_SwissProt	P62268	103	15969	15	4	12	3	1	40S ribosomal protein S23 OS=Rattus norvegicus GN=Rps23 PE=1 SV=3
779	1	UniProt_SwissProt	Q63768	103	33881	13	2	8	2	0.25	Adapter molecule crk OS=Rattus norvegicus GN=Crk PE=1 SV=1
780	1	UniProt_SwissProt	Q6P7R8	103	34990	20	5	16	4	0.53	Very-long-chain 3-oxoacyl-CoA reductase OS=Rattus norvegicus GN=Hsd17b12 PE=2 SV=1
781	1	UniProt_SwissProt	O35093	103	22064	4	1	4	1	0.18	Mitochondrial import inner membrane translocase subunit Tim23 OS=Rattus norvegicus GN=Timm23 PE=2 SV=1
782	1	UniProt_SwissProt	Q5EAJ6	102	42391	18	2	13	2	0.19	Inhibitor of nuclear factor kappa-B kinase-interacting protein OS=Rattus norvegicus GN=Ikbip PE=2 SV=1
783	1	UniProt_SwissProt	Q4V898	102	42232	37	3	28	3	0.31	RNA-binding motif protein, X chromosome OS=Rattus norvegicus GN=Rbmx PE=1 SV=1
784	1	UniProt_SwissProt	Q64194	102	45499	11	1	9	1	0.09	Lysosomal acid lipase/cholesteryl ester hydrolase OS=Rattus norvegicus GN=Lipa PE=2 SV=1
785	1	UniProt_SwissProt	Q9JKW1	102	20247	7	2	6	2	0.44	Mitochondrial import inner membrane translocase subunit Tim22 OS=Rattus norvegicus GN=Timm22 PE=2 SV=2
786	1	UniProt_SwissProt	Q5PPN7	101	46070	34	2	19	2	0.18	Coiled-coil domain-containing protein 51 OS=Rattus norvegicus GN=Ccdc51 PE=2 SV=2
787	1	UniProt_SwissProt	Q4FZY0	101	26743	26	3	19	3	0.52	EF-hand domain-containing protein D2 OS=Rattus norvegicus GN=Efhd2 PE=1 SV=1
788	1	UniProt_SwissProt	P20280	101	18511	20	3	16	3	0.82	60S ribosomal protein L21 OS=Rattus norvegicus GN=Rpl21 PE=1 SV=3
789	1	UniProt_SwissProt	P62890	101	12947	8	3	6	3	1.33	60S ribosomal protein L30 OS=Rattus norvegicus GN=Rpl30 PE=3 SV=2
790	1	UniProt_SwissProt	Q5BK32	101	41339	23	4	19	4	0.44	FAS-associated factor 2 OS=Rattus norvegicus GN=Faf2 PE=2 SV=1
791	1	UniProt_SwissProt	P61227	101	20719	8	2	7	2	0.43	Ras-related protein Rap-2b OS=Rattus norvegicus GN=Rap2b PE=2 SV=1
792	1	UniProt_SwissProt	Q6AXQ0	101	38945	8	2	8	2	0.21	SUMO-activating enzyme subunit 1 OS=Rattus norvegicus GN=Sae1 PE=2 SV=1
793	1	UniProt_SwissProt	O35806	101	198523	30	1	24	1	0.02	Latent-transforming growth factor beta-binding protein 2 OS=Rattus norvegicus GN=Ltbp2 PE=1 SV=1
794	1	UniProt_SwissProt	P35434	101	17584	12	3	6	3	0.88	ATP synthase subunit delta, mitochondrial OS=Rattus norvegicus GN=Atp5d PE=1 SV=2
795	1	UniProt_SwissProt	P24942	101	59830	12	1	11	1	0.07	Excitatory amino acid transporter 1 OS=Rattus norvegicus GN=Slc1a3 PE=1 SV=2
796	1	UniProt_SwissProt	P04041	101	22463	16	3	11	2	0.39	Glutathione peroxidase 1 OS=Rattus norvegicus GN=Gpx1 PE=1 SV=4
797	1	UniProt_SwissProt	P62856	101	13292	9	2	7	2	0.73	40S ribosomal protein S26 OS=Rattus norvegicus GN=Rps26 PE=3 SV=3
798	1	UniProt_SwissProt	Q5HZV9	100	41385	10	1	8	1	0.09	Protein phosphatase 1 regulatory subunit 7 OS=Rattus norvegicus GN=Ppp1r7 PE=1 SV=1
799	1	UniProt_SwissProt	P11240	100	16347	26	5	13	4	1.47	Cytochrome c oxidase subunit 5A, mitochondrial OS=Rattus norvegicus GN=Cox5a PE=1 SV=1
800	1	UniProt_SwissProt	Q5U2Z3	100	44118	16	4	13	4	0.41	Nucleosome assembly protein 1-like 4 OS=Rattus norvegicus GN=Nap1l4 PE=1 SV=1
800	2	UniProt_SwissProt	Q9Z2G8	65	45571	17	4	14	4	0.39	Nucleosome assembly protein 1-like 1 OS=Rattus norvegicus GN=Nap1l1 PE=1 SV=1
801	1	UniProt_SwissProt	P85007	100	9050	2	2	2	2	1.21	Immediate early response 3-interacting protein 1 OS=Rattus norvegicus GN=Ier3ip1 PE=3 SV=1
802	1	UniProt_SwissProt	P18445	100	16722	22	4	19	4	1.41	60S ribosomal protein L27a OS=Rattus norvegicus GN=Rpl27a PE=1 SV=3
803	1	UniProt_SwissProt	Q5HZE2	100	41087	8	2	7	2	0.2	Transmembrane protein 120A OS=Rattus norvegicus GN=Tmem120a PE=2 SV=1
804	1	UniProt_SwissProt	P97697	100	30834	21	3	17	3	0.44	Inositol monophosphatase 1 OS=Rattus norvegicus GN=Impa1 PE=1 SV=2
805	1	UniProt_SwissProt	Q9ERE6	100	117896	45	3	38	3	0.1	Myosin phosphatase Rho-interacting protein OS=Rattus norvegicus GN=Mprip PE=1 SV=1
806	1	UniProt_SwissProt	Q6AY55	99	27506	18	3	13	3	0.5	Dephospho-CoA kinase domain-containing protein OS=Rattus norvegicus GN=Dcakd PE=2 SV=1
807	1	UniProt_SwissProt	P63164	99	24769	22	3	12	3	0.57	Small nuclear ribonucleoprotein-associated protein N OS=Rattus norvegicus GN=Snrpn PE=2 SV=1
808	1	UniProt_SwissProt	Q99P39	99	50380	21	3	16	2	0.16	Cysteine desulfurase, mitochondrial OS=Rattus norvegicus GN=Nfs1 PE=2 SV=1
809	1	UniProt_SwissProt	P97541	99	17551	9	5	7	4	1.32	Heat shock protein beta-6 OS=Rattus norvegicus GN=Hspb6 PE=1 SV=1
810	1	UniProt_SwissProt	Q4KM64	99	21088	10	2	7	2	0.42	Protein jagunal homolog 1 OS=Rattus norvegicus GN=Jagn1 PE=2 SV=1
811	1	UniProt_SwissProt	Q9WVE9	99	137185	68	2	51	2	0.06	Intersectin-1 OS=Rattus norvegicus GN=Itsn1 PE=1 SV=1
812	1	UniProt_SwissProt	P62076	98	10679	4	1	3	1	0.41	Mitochondrial import inner membrane translocase subunit Tim13 OS=Rattus norvegicus GN=Timm13 PE=3 SV=1
813	1	UniProt_SwissProt	Q3T1I4	98	46323	24	4	16	4	0.38	Protein PRRC1 OS=Rattus norvegicus GN=Prrc1 PE=2 SV=1
814	1	UniProt_SwissProt	Q99PF5	98	74466	26	4	22	4	0.22	Far upstream element-binding protein 2 OS=Rattus norvegicus GN=Khsrp PE=1 SV=1
815	1	UniProt_SwissProt	Q02765	98	37437	8	1	8	1	0.11	Cathepsin S OS=Rattus norvegicus GN=Ctss PE=2 SV=1
816	1	UniProt_SwissProt	P62870	98	13219	10	4	8	4	2.03	Transcription elongation factor B polypeptide 2 OS=Rattus norvegicus GN=Tceb2 PE=1 SV=1
817	1	UniProt_SwissProt	Q9EPC6	98	15334	5	2	5	2	0.62	Profilin-2 OS=Rattus norvegicus GN=Pfn2 PE=1 SV=3
818	1	UniProt_SwissProt	P28042	98	17444	11	3	9	2	0.89	Single-stranded DNA-binding protein, mitochondrial OS=Rattus norvegicus GN=Ssbp1 PE=1 SV=2
819	1	UniProt_SwissProt	Q6TRW4	98	165667	79	3	57	3	0.07	Sister chromatid cohesion protein PDS5 homolog B OS=Rattus norvegicus GN=Pds5b PE=1 SV=2
820	1	UniProt_SwissProt	Q03346	97	55029	19	4	15	4	0.31	Mitochondrial-processing peptidase subunit beta OS=Rattus norvegicus GN=Pmpcb PE=1 SV=3
821	1	UniProt_SwissProt	P28073	97	25502	11	3	8	3	0.55	Proteasome subunit beta type-6 OS=Rattus norvegicus GN=Psmb6 PE=1 SV=3
822	1	UniProt_SwissProt	P85970	97	34484	25	4	20	4	0.54	Actin-related protein 2/3 complex subunit 2 OS=Rattus norvegicus GN=Arpc2 PE=1 SV=1
823	1	UniProt_SwissProt	P62282	97	18590	23	5	17	5	1.71	40S ribosomal protein S11 OS=Rattus norvegicus GN=Rps11 PE=1 SV=3
824	1	UniProt_SwissProt	Q6EV70	97	45410	9	2	7	2	0.18	GDP-fucose protein O-fucosyltransferase 1 OS=Rattus norvegicus GN=Pofut1 PE=2 SV=1
825	1	UniProt_SwissProt	Q4FZT8	96	23349	14	3	10	3	0.61	SPRY domain-containing protein 4 OS=Rattus norvegicus GN=Spryd4 PE=2 SV=1
826	1	UniProt_SwissProt	Q6AYK3	96	61472	19	2	15	2	0.13	Inositol-3-phosphate synthase 1 OS=Rattus norvegicus GN=Isyna1 PE=3 SV=2
827	1	UniProt_SwissProt	Q71UF4	96	48132	11	2	7	2	0.17	Histone-binding protein RBBP7 OS=Rattus norvegicus GN=Rbbp7 PE=2 SV=1
828	1	UniProt_SwissProt	Q6MGB5	95	27002	11	2	8	2	0.32	Estradiol 17-beta-dehydrogenase 8 OS=Rattus norvegicus GN=Hsd17b8 PE=1 SV=1
829	1	UniProt_SwissProt	Q568Z6	95	40088	28	1	16	1	0.1	IST1 homolog OS=Rattus norvegicus GN=Ist1 PE=2 SV=1
830	1	UniProt_SwissProt	Q5HZY0	94	56702	49	3	38	3	0.22	UBX domain-containing protein 4 OS=Rattus norvegicus GN=Ubxn4 PE=1 SV=1
831	1	UniProt_SwissProt	Q5FVC2	94	112809	48	2	35	2	0.07	Rho guanine nucleotide exchange factor 2 OS=Rattus norvegicus GN=Arhgef2 PE=1 SV=1
832	1	UniProt_SwissProt	Q66H94	94	63543	17	3	14	3	0.19	Peptidyl-prolyl cis-trans isomerase FKBP9 OS=Rattus norvegicus GN=Fkbp9 PE=2 SV=1
833	1	UniProt_SwissProt	Q9WVA1	94	11263	2	1	2	1	0.38	Mitochondrial import inner membrane translocase subunit Tim8 A OS=Rattus norvegicus GN=Timm8a PE=1 SV=1
834	1	UniProt_SwissProt	P05371	94	51970	22	3	15	3	0.24	Clusterin OS=Rattus norvegicus GN=Clu PE=1 SV=2
835	1	UniProt_SwissProt	Q6AYB5	94	55953	36	2	26	2	0.14	Signal recognition particle 54 kDa protein OS=Rattus norvegicus GN=Srp54 PE=2 SV=1
836	1	UniProt_SwissProt	P12346	94	78512	27	2	18	1	0.05	Serotransferrin OS=Rattus norvegicus GN=Tf PE=1 SV=3
837	1	UniProt_SwissProt	Q6B345	94	11229	2	1	2	1	0.38	Protein S100-A11 OS=Rattus norvegicus GN=S100a11 PE=3 SV=1
838	1	UniProt_SwissProt	P08011	94	17517	11	2	7	2	0.52	Microsomal glutathione S-transferase 1 OS=Rattus norvegicus GN=Mgst1 PE=1 SV=3
839	1	UniProt_SwissProt	Q4KM49	93	59420	44	8	36	8	0.66	Tyrosine--tRNA ligase, cytoplasmic OS=Rattus norvegicus GN=Yars PE=2 SV=3
840	1	UniProt_SwissProt	Q5U2R7	93	25314	23	2	19	2	0.34	LDLR chaperone MESD OS=Rattus norvegicus GN=Mesdc2 PE=2 SV=1
841	1	UniProt_SwissProt	Q4V7C6	93	77507	19	3	17	3	0.16	GMP synthase [glutamine-hydrolyzing] OS=Rattus norvegicus GN=Gmps PE=1 SV=1
842	1	UniProt_SwissProt	P06238	93	165107	36	3	27	3	0.07	Alpha-2-macroglobulin OS=Rattus norvegicus GN=A2m PE=2 SV=2
843	1	UniProt_SwissProt	P08430	93	60720	18	3	10	3	0.2	UDP-glucuronosyltransferase 1-6 OS=Rattus norvegicus GN=Ugt1a6 PE=1 SV=1
843	2	UniProt_SwissProt	Q64633	79	60216	21	2	12	2	0.13	UDP-glucuronosyltransferase 1-7 OS=Rattus norvegicus GN=Ugt1a7c PE=2 SV=1
844	1	UniProt_SwissProt	Q62908	93	21838	10	2	7	2	0.4	Cysteine and glycine-rich protein 2 OS=Rattus norvegicus GN=Csrp2 PE=2 SV=3
845	1	UniProt_SwissProt	Q9EQG6	93	197247	61	3	49	3	0.06	Kinase D-interacting substrate of 220 kDa OS=Rattus norvegicus GN=Kidins220 PE=1 SV=2
846	1	UniProt_SwissProt	Q5U2X7	93	28030	21	3	18	3	0.49	Mitochondrial import inner membrane translocase subunit Tim21 OS=Rattus norvegicus GN=Timm21 PE=2 SV=1
847	1	UniProt_SwissProt	O88994	92	38851	28	4	18	4	0.47	Mitochondrial amidoxime reducing component 2 OS=Rattus norvegicus GN=Marc2 PE=2 SV=1
848	1	UniProt_SwissProt	Q5FVL2	92	23847	11	2	7	2	0.37	ER membrane protein complex subunit 8 OS=Rattus norvegicus GN=Emc8 PE=2 SV=1
849	1	UniProt_SwissProt	P97531	92	62988	30	3	23	3	0.2	Cdc42-interacting protein 4 OS=Rattus norvegicus GN=Trip10 PE=1 SV=3
850	1	UniProt_SwissProt	Q56B11	92	120376	11	2	10	2	0.06	Proline-, glutamic acid- and leucine-rich protein 1 OS=Rattus norvegicus GN=Pelp1 PE=1 SV=2
851	1	UniProt_SwissProt	Q921A4	92	21597	17	4	11	4	0.99	Cytoglobin OS=Rattus norvegicus GN=Cygb PE=1 SV=1
852	1	UniProt_SwissProt	Q5XIG8	92	38717	16	3	11	3	0.34	Serine-threonine kinase receptor-associated protein OS=Rattus norvegicus GN=Strap PE=1 SV=1
853	1	UniProt_SwissProt	Q6P7D4	92	52307	25	3	18	3	0.24	Cytochrome P450 20A1 OS=Rattus norvegicus GN=Cyp20a1 PE=2 SV=1
854	1	UniProt_SwissProt	Q9ERM3	92	57290	9	1	9	1	0.07	Diacylglycerol O-acyltransferase 1 OS=Rattus norvegicus GN=Dgat1 PE=2 SV=1
855	1	UniProt_SwissProt	P62161	92	16827	10	2	5	1	0.24	Calmodulin OS=Rattus norvegicus GN=Calm1 PE=1 SV=2
856	1	UniProt_SwissProt	Q9Z1Z9	92	50964	14	3	14	3	0.25	PDZ and LIM domain protein 7 OS=Rattus norvegicus GN=Pdlim7 PE=1 SV=1
857	1	UniProt_SwissProt	Q5U4E6	92	261457	197	2	142	2	0.03	Golgin subfamily A member 4 OS=Rattus norvegicus GN=Golga4 PE=1 SV=2
858	1	UniProt_SwissProt	Q6P6S4	91	52659	16	2	15	2	0.15	Nucleotide exchange factor SIL1 OS=Rattus norvegicus GN=Sil1 PE=2 SV=1
859	1	UniProt_SwissProt	Q9Z1N4	91	33495	14	3	10	3	0.4	3'(2'),5'-bisphosphate nucleotidase 1 OS=Rattus norvegicus GN=Bpnt1 PE=1 SV=1
860	1	UniProt_SwissProt	P23785	91	68343	9	1	7	1	0.06	Granulins OS=Rattus norvegicus GN=Grn PE=1 SV=3
861	1	UniProt_SwissProt	Q6MG61	91	27306	16	3	10	3	0.51	Chloride intracellular channel protein 1 OS=Rattus norvegicus GN=Clic1 PE=1 SV=1
862	1	UniProt_SwissProt	M0RC99	91	23838	10	4	8	4	0.87	Ras-related protein Rab-5A OS=Rattus norvegicus GN=Rab5a PE=2 SV=1
863	1	UniProt_SwissProt	P84060	91	74742	41	2	22	2	0.11	Dystrobrevin beta OS=Rattus norvegicus GN=Dtnb PE=1 SV=2
864	1	UniProt_SwissProt	P46152	91	45026	7	1	5	1	0.09	Transcription factor GATA-4 OS=Rattus norvegicus GN=Gata4 PE=1 SV=1
865	1	UniProt_SwissProt	Q6AYA5	91	31418	4	3	4	3	0.43	Transmembrane protein 106B OS=Rattus norvegicus GN=Tmem106b PE=1 SV=1
866	1	UniProt_SwissProt	B0LT89	91	48245	12	3	12	3	0.26	Serine/threonine-protein kinase 24 OS=Rattus norvegicus GN=Stk24 PE=2 SV=1
867	1	UniProt_SwissProt	Q792I0	90	21935	20	3	15	3	0.66	Protein lin-7 homolog C OS=Rattus norvegicus GN=Lin7c PE=1 SV=1
868	1	UniProt_SwissProt	Q5BJQ0	90	72750	21	3	20	3	0.17	Atypical kinase ADCK3, mitochondrial OS=Rattus norvegicus GN=Adck3 PE=2 SV=1
869	1	UniProt_SwissProt	Q91ZW6	90	50106	19	1	16	1	0.08	Trimethyllysine dioxygenase, mitochondrial OS=Rattus norvegicus GN=Tmlhe PE=1 SV=2
870	1	UniProt_SwissProt	P00786	90	37650	14	4	9	3	0.35	Pro-cathepsin H OS=Rattus norvegicus GN=Ctsh PE=1 SV=1
871	1	UniProt_SwissProt	Q5XFW8	89	36038	9	2	7	2	0.23	Protein SEC13 homolog OS=Rattus norvegicus GN=Sec13 PE=1 SV=1
872	1	UniProt_SwissProt	B5D5N9	89	72559	17	2	13	1	0.05	Cationic amino acid transporter 2 OS=Rattus norvegicus GN=Slc7a2 PE=1 SV=1
873	1	UniProt_SwissProt	P13852	89	28015	5	2	4	2	0.31	Major prion protein OS=Rattus norvegicus GN=Prnp PE=1 SV=2
874	1	UniProt_SwissProt	P43245	88	141925	51	2	44	2	0.05	Multidrug resistance protein 1 OS=Rattus norvegicus GN=Abcb1 PE=2 SV=1
875	1	UniProt_SwissProt	Q9JHE5	88	55916	14	2	11	2	0.14	Sodium-coupled neutral amino acid transporter 2 OS=Rattus norvegicus GN=Slc38a2 PE=1 SV=1
876	1	UniProt_SwissProt	Q3T1L0	88	86159	24	2	17	2	0.09	Aldehyde dehydrogenase family 16 member A1 OS=Rattus norvegicus GN=Aldh16a1 PE=2 SV=1
877	1	UniProt_SwissProt	P61023	88	22418	8	1	8	1	0.18	Calcineurin B homologous protein 1 OS=Rattus norvegicus GN=Chp1 PE=1 SV=2
878	1	UniProt_SwissProt	O88797	88	82497	19	2	16	2	0.1	Disabled homolog 2 OS=Rattus norvegicus GN=Dab2 PE=1 SV=1
879	1	UniProt_SwissProt	P80254	88	13239	9	3	7	3	1.3	D-dopachrome decarboxylase OS=Rattus norvegicus GN=Ddt PE=1 SV=3
880	1	UniProt_SwissProt	P0C5E3	88	67404	18	3	13	3	0.18	Palladin (Fragment) OS=Rattus norvegicus GN=Palld PE=1 SV=1
881	1	UniProt_SwissProt	Q9JLH7	88	57351	23	3	15	3	0.22	CDK5 regulatory subunit-associated protein 3 OS=Rattus norvegicus GN=Cdk5rap3 PE=1 SV=1
882	1	UniProt_SwissProt	Q6AXT8	88	49973	12	1	9	1	0.08	Splicing factor 3A subunit 2 OS=Rattus norvegicus GN=Sf3a2 PE=2 SV=1
883	1	UniProt_SwissProt	Q63638	88	356856	136	4	100	4	0.04	Striated muscle-specific serine/threonine-protein kinase OS=Rattus norvegicus GN=Speg PE=1 SV=2
884	1	UniProt_SwissProt	Q498U3	88	38493	10	1	9	1	0.1	Solute carrier family 25 member 40 OS=Rattus norvegicus GN=Slc25a40 PE=2 SV=2
885	1	UniProt_SwissProt	P97576	88	24510	25	3	20	3	0.58	GrpE protein homolog 1, mitochondrial OS=Rattus norvegicus GN=Grpel1 PE=1 SV=2
886	1	UniProt_SwissProt	P70483	88	86629	28	1	23	1	0.04	Striatin OS=Rattus norvegicus GN=Strn PE=1 SV=1
887	1	UniProt_SwissProt	P07483	88	14766	13	5	9	4	1.71	Fatty acid-binding protein, heart OS=Rattus norvegicus GN=Fabp3 PE=1 SV=2
888	1	UniProt_SwissProt	Q9Z336	88	12672	2	1	2	1	0.33	Dynein light chain Tctex-type 1 OS=Rattus norvegicus GN=Dynlt1 PE=1 SV=1
889	1	UniProt_SwissProt	Q9WTP0	88	98866	36	1	28	1	0.04	Band 4.1-like protein 1 OS=Rattus norvegicus GN=Epb41l1 PE=1 SV=1
890	1	UniProt_SwissProt	P97608	88	139002	36	1	32	1	0.03	5-oxoprolinase OS=Rattus norvegicus GN=Oplah PE=1 SV=2
891	1	UniProt_SwissProt	Q8VHI8	88	26325	13	1	11	1	0.15	Vesicle transport protein SEC20 OS=Rattus norvegicus GN=Bnip1 PE=2 SV=1
892	1	UniProt_SwissProt	P97834	87	53964	23	3	19	3	0.23	COP9 signalosome complex subunit 1 OS=Rattus norvegicus GN=Gps1 PE=1 SV=1
893	1	UniProt_SwissProt	Q9Z142	87	28307	10	3	9	3	0.49	Transmembrane protein 33 OS=Rattus norvegicus GN=Tmem33 PE=2 SV=1
894	1	UniProt_SwissProt	P27653	87	101616	40	5	33	5	0.2	C-1-tetrahydrofolate synthase, cytoplasmic OS=Rattus norvegicus GN=Mthfd1 PE=1 SV=3
895	1	UniProt_SwissProt	Q3B8Q0	87	37193	17	2	11	2	0.22	Microtubule-associated protein RP/EB family member 2 OS=Rattus norvegicus GN=Mapre2 PE=1 SV=1
896	1	UniProt_SwissProt	P27274	87	14465	5	3	4	3	1.15	CD59 glycoprotein OS=Rattus norvegicus GN=Cd59 PE=1 SV=2
897	1	UniProt_SwissProt	Q5U2V5	87	33006	8	1	7	1	0.12	Cardiolipin synthase (CMP-forming) OS=Rattus norvegicus GN=Crls1 PE=2 SV=1
898	1	UniProt_SwissProt	P50430	87	59549	22	5	14	5	0.37	Arylsulfatase B OS=Rattus norvegicus GN=Arsb PE=2 SV=2
899	1	UniProt_SwissProt	Q9Z0W7	87	28843	17	2	14	2	0.3	Chloride intracellular channel protein 4 OS=Rattus norvegicus GN=Clic4 PE=1 SV=3
900	1	UniProt_SwissProt	Q4KM51	87	41911	17	1	14	1	0.09	Transcription elongation factor, mitochondrial OS=Rattus norvegicus GN=Tefm PE=2 SV=1
901	1	UniProt_SwissProt	Q64060	87	78648	42	2	27	2	0.1	Probable ATP-dependent RNA helicase DDX4 OS=Rattus norvegicus GN=Ddx4 PE=1 SV=1
902	1	UniProt_SwissProt	P97571	87	82752	29	1	24	1	0.05	Calpain-1 catalytic subunit OS=Rattus norvegicus GN=Capn1 PE=1 SV=1
903	1	UniProt_SwissProt	Q8K1Q0	87	57166	26	3	19	3	0.22	Glycylpeptide N-tetradecanoyltransferase 1 OS=Rattus norvegicus GN=Nmt1 PE=1 SV=1
904	1	UniProt_SwissProt	Q91Y94	86	20328	15	2	10	2	0.44	Cytochrome c oxidase subunit 4 isoform 2, mitochondrial OS=Rattus norvegicus GN=Cox4i2 PE=2 SV=1
905	1	UniProt_SwissProt	B0BNA7	86	36837	13	3	9	3	0.36	Eukaryotic translation initiation factor 3 subunit I OS=Rattus norvegicus GN=Eif3i PE=2 SV=1
906	1	UniProt_SwissProt	Q64536	86	46304	15	1	10	1	0.08	[Pyruvate dehydrogenase (acetyl-transferring)] kinase isozyme 2, mitochondrial OS=Rattus norvegicus GN=Pdk2 PE=1 SV=1
907	1	UniProt_SwissProt	P20611	86	48745	13	4	12	4	0.36	Lysosomal acid phosphatase OS=Rattus norvegicus GN=Acp2 PE=1 SV=1
908	1	UniProt_SwissProt	P0CE43	86	68695	15	1	15	1	0.06	Growth factor receptor-bound protein 10 OS=Rattus norvegicus GN=Grb10 PE=3 SV=1
909	1	UniProt_SwissProt	O35828	86	101518	30	1	22	1	0.04	Coronin-7 OS=Rattus norvegicus GN=Coro7 PE=1 SV=2
910	1	UniProt_SwissProt	Q505J9	86	41033	18	2	14	2	0.2	ATPase family AAA domain-containing protein 1 OS=Rattus norvegicus GN=Atad1 PE=1 SV=1
911	1	UniProt_SwissProt	O35264	85	25736	7	2	4	2	0.34	Platelet-activating factor acetylhydrolase IB subunit beta OS=Rattus norvegicus GN=Pafah1b2 PE=1 SV=1
912	1	UniProt_SwissProt	P14841	85	15655	3	2	2	2	0.6	Cystatin-C OS=Rattus norvegicus GN=Cst3 PE=1 SV=2
913	1	UniProt_SwissProt	B5DEQ3	85	57103	21	3	15	3	0.22	Probable Xaa-Pro aminopeptidase 3 OS=Rattus norvegicus GN=Xpnpep3 PE=1 SV=1
914	1	UniProt_SwissProt	P22734	85	29806	10	4	10	4	0.65	Catechol O-methyltransferase OS=Rattus norvegicus GN=Comt PE=1 SV=2
915	1	UniProt_SwissProt	P53042	85	57507	23	1	21	1	0.07	Serine/threonine-protein phosphatase 5 OS=Rattus norvegicus GN=Ppp5c PE=1 SV=1
916	1	UniProt_SwissProt	Q7TP48	85	42207	22	4	14	4	0.43	Adipocyte plasma membrane-associated protein OS=Rattus norvegicus GN=Apmap PE=2 SV=2
917	1	UniProt_SwissProt	P63036	85	45581	28	5	17	4	0.39	DnaJ homolog subfamily A member 1 OS=Rattus norvegicus GN=Dnaja1 PE=1 SV=1
918	1	UniProt_SwissProt	Q6MG55	85	63682	22	4	18	4	0.27	Abhydrolase domain-containing protein 16A OS=Rattus norvegicus GN=Abhd16a PE=2 SV=1
919	1	UniProt_SwissProt	A1L1L2	85	77486	26	1	17	1	0.05	Transmembrane protein 214 OS=Rattus norvegicus GN=Tmem214 PE=2 SV=1
920	1	UniProt_SwissProt	P62850	85	15413	25	3	14	3	1.05	40S ribosomal protein S24 OS=Rattus norvegicus GN=Rps24 PE=2 SV=1
921	1	UniProt_SwissProt	Q8CHN6	85	64287	35	2	28	2	0.12	Sphingosine-1-phosphate lyase 1 OS=Rattus norvegicus GN=Sgpl1 PE=2 SV=1
922	1	UniProt_SwissProt	P16446	85	32115	16	2	14	2	0.26	Phosphatidylinositol transfer protein alpha isoform OS=Rattus norvegicus GN=Pitpna PE=1 SV=2
923	1	UniProt_SwissProt	Q8CFN2	85	21587	14	4	8	3	0.68	Cell division control protein 42 homolog OS=Rattus norvegicus GN=Cdc42 PE=1 SV=2
924	1	UniProt_SwissProt	Q9R085	84	110440	26	1	24	1	0.03	Ubiquitin carboxyl-terminal hydrolase 15 OS=Rattus norvegicus GN=Usp15 PE=1 SV=1
925	1	UniProt_SwissProt	P60825	84	18596	12	1	9	1	0.22	Cold-inducible RNA-binding protein OS=Rattus norvegicus GN=Cirbp PE=2 SV=1
926	1	UniProt_SwissProt	Q63060	84	58238	13	2	10	2	0.14	Glycerol kinase OS=Rattus norvegicus GN=Gk PE=2 SV=1
927	1	UniProt_SwissProt	P51650	84	56723	23	2	16	2	0.14	Succinate-semialdehyde dehydrogenase, mitochondrial OS=Rattus norvegicus GN=Aldh5a1 PE=1 SV=2
928	1	UniProt_SwissProt	Q5I0K8	84	28350	39	1	26	1	0.14	28S ribosomal protein S7, mitochondrial OS=Rattus norvegicus GN=Mrps7 PE=2 SV=2
929	1	UniProt_SwissProt	Q80W92	84	89095	26	3	19	3	0.14	Protein VAC14 homolog OS=Rattus norvegicus GN=Vac14 PE=1 SV=1
930	1	UniProt_SwissProt	P55062	84	26788	4	2	4	2	0.32	Bax inhibitor 1 OS=Rattus norvegicus GN=Tmbim6 PE=2 SV=2
931	1	UniProt_SwissProt	Q64640	84	40450	13	2	11	2	0.2	Adenosine kinase OS=Rattus norvegicus GN=Adk PE=1 SV=3
932	1	UniProt_SwissProt	Q6RJR6	84	102024	27	3	22	3	0.12	Reticulon-3 OS=Rattus norvegicus GN=Rtn3 PE=1 SV=1
933	1	UniProt_SwissProt	P05369	83	41146	12	3	11	3	0.31	Farnesyl pyrophosphate synthase OS=Rattus norvegicus GN=Fdps PE=2 SV=2
934	1	UniProt_SwissProt	Q8R5M4	83	67656	51	1	40	1	0.06	Optineurin OS=Rattus norvegicus GN=Optn PE=1 SV=3
935	1	UniProt_SwissProt	Q9Z2F5	83	47055	22	3	17	3	0.27	C-terminal-binding protein 1 OS=Rattus norvegicus GN=Ctbp1 PE=1 SV=3
936	1	UniProt_SwissProt	Q642A2	83	17558	3	1	2	1	0.23	Type-1 angiotensin II receptor-associated protein OS=Rattus norvegicus GN=Agtrap PE=1 SV=1
937	1	UniProt_SwissProt	Q9QX82	83	21090	3	1	3	1	0.19	Sialomucin core protein 24 OS=Rattus norvegicus GN=Cd164 PE=1 SV=1
938	1	UniProt_SwissProt	P27008	83	113501	72	1	53	1	0.03	Poly [ADP-ribose] polymerase 1 OS=Rattus norvegicus GN=Parp1 PE=1 SV=4
939	1	UniProt_SwissProt	B0BNI5	83	46331	15	1	12	1	0.08	Olfactomedin-like protein 3 OS=Rattus norvegicus GN=Olfml3 PE=2 SV=2
940	1	UniProt_SwissProt	Q63135	83	63407	8	2	7	2	0.13	Complement component receptor 1-like protein OS=Rattus norvegicus GN=Cr1l PE=1 SV=1
941	1	UniProt_SwissProt	Q6AYA6	83	20938	7	3	6	2	0.42	Uncharacterized protein C17orf62 homolog OS=Rattus norvegicus PE=1 SV=1
942	1	UniProt_SwissProt	P70470	83	25034	5	3	5	3	0.56	Acyl-protein thioesterase 1 OS=Rattus norvegicus GN=Lypla1 PE=1 SV=1
943	1	UniProt_SwissProt	Q9QZ81	82	98510	28	2	23	2	0.08	Protein argonaute-2 OS=Rattus norvegicus GN=Ago2 PE=2 SV=2
944	1	UniProt_SwissProt	Q6JE36	82	43383	15	2	12	2	0.19	Protein NDRG1 OS=Rattus norvegicus GN=Ndrg1 PE=1 SV=1
945	1	UniProt_SwissProt	A1A5S1	82	107495	64	2	44	2	0.07	Pre-mRNA-processing factor 6 OS=Rattus norvegicus GN=Prpf6 PE=1 SV=1
946	1	UniProt_SwissProt	Q5QD51	82	181514	37	1	26	1	0.02	A-kinase anchor protein 12 OS=Rattus norvegicus GN=Akap12 PE=1 SV=1
947	1	UniProt_SwissProt	Q7TSA0	82	70250	14	2	13	2	0.11	Mitochondrial Rho GTPase 2 OS=Rattus norvegicus GN=Rhot2 PE=2 SV=1
948	1	UniProt_SwissProt	Q5RKH7	82	41408	11	4	8	4	0.44	Solute carrier family 35 member F6 OS=Rattus norvegicus GN=Slc35f6 PE=2 SV=1
949	1	UniProt_SwissProt	P58195	82	37599	8	1	6	1	0.1	Phospholipid scramblase 1 OS=Rattus norvegicus GN=Plscr1 PE=1 SV=1
950	1	UniProt_SwissProt	Q3B7U9	81	44041	13	1	10	1	0.09	Peptidyl-prolyl cis-trans isomerase FKBP8 OS=Rattus norvegicus GN=Fkbp8 PE=2 SV=1
951	1	UniProt_SwissProt	P62902	81	14454	24	4	17	4	1.77	60S ribosomal protein L31 OS=Rattus norvegicus GN=Rpl31 PE=2 SV=1
952	1	UniProt_SwissProt	P18395	81	89637	37	4	31	4	0.18	Cold shock domain-containing protein E1 OS=Rattus norvegicus GN=Csde1 PE=2 SV=1
953	1	UniProt_SwissProt	Q4V7F2	81	47947	14	3	10	3	0.27	Cysteine-rich with EGF-like domain protein 1 OS=Rattus norvegicus GN=Creld1 PE=2 SV=1
954	1	UniProt_SwissProt	P19139	81	45159	17	2	14	2	0.18	Casein kinase II subunit alpha OS=Rattus norvegicus GN=Csnk2a1 PE=1 SV=2
955	1	UniProt_SwissProt	Q5U305	80	24609	10	4	6	2	0.35	ER lumen protein-retaining receptor 2 OS=Rattus norvegicus GN=Kdelr2 PE=2 SV=1
956	1	UniProt_SwissProt	Q6AY94	80	32202	24	2	18	2	0.26	Complex I assembly factor TIMMDC1, mitochondrial OS=Rattus norvegicus GN=Timmdc1 PE=2 SV=1
957	1	UniProt_SwissProt	P16638	80	121471	46	4	37	4	0.13	ATP-citrate synthase OS=Rattus norvegicus GN=Acly PE=1 SV=1
958	1	UniProt_SwissProt	Q9R064	80	47419	19	3	13	3	0.27	Golgi reassembly-stacking protein 2 OS=Rattus norvegicus GN=Gorasp2 PE=1 SV=3
959	1	UniProt_SwissProt	O35952	80	34544	9	1	9	1	0.11	Hydroxyacylglutathione hydrolase, mitochondrial OS=Rattus norvegicus GN=Hagh PE=1 SV=2
960	1	UniProt_SwissProt	P62914	80	20468	21	3	17	3	0.72	60S ribosomal protein L11 OS=Rattus norvegicus GN=Rpl11 PE=1 SV=2
961	1	UniProt_SwissProt	Q56R16	79	61116	20	1	15	1	0.06	Importin subunit alpha-6 OS=Rattus norvegicus GN=Kpna5 PE=2 SV=1
962	1	UniProt_SwissProt	Q1H5H1	79	22449	4	2	3	1	0.18	Selenoprotein T OS=Rattus norvegicus GN=Selt PE=2 SV=2
963	1	UniProt_SwissProt	Q6GQP4	79	21697	16	2	11	2	0.41	Ras-related protein Rab-31 OS=Rattus norvegicus GN=Rab31 PE=1 SV=2
964	1	UniProt_SwissProt	Q9R066	79	40493	10	1	9	1	0.1	Coxsackievirus and adenovirus receptor homolog OS=Rattus norvegicus GN=Cxadr PE=1 SV=2
965	1	UniProt_SwissProt	Q4G069	79	35663	23	6	20	6	0.88	Regulator of microtubule dynamics protein 1 OS=Rattus norvegicus GN=Rmdn1 PE=2 SV=1
966	1	UniProt_SwissProt	B5DF89	78	89446	63	3	46	3	0.14	Cullin-3 OS=Rattus norvegicus GN=Cul3 PE=1 SV=2
967	1	UniProt_SwissProt	Q91XU1	78	37733	13	2	10	2	0.22	Protein quaking OS=Rattus norvegicus GN=Qki PE=1 SV=2
968	1	UniProt_SwissProt	Q6VV72	78	16606	14	1	12	1	0.25	Eukaryotic translation initiation factor 1A OS=Rattus norvegicus GN=Eif1a PE=2 SV=3
969	1	UniProt_SwissProt	Q64654	78	57070	16	2	14	2	0.14	Lanosterol 14-alpha demethylase OS=Rattus norvegicus GN=Cyp51a1 PE=2 SV=1
970	1	UniProt_SwissProt	P22062	78	24683	13	2	9	2	0.35	Protein-L-isoaspartate(D-aspartate) O-methyltransferase OS=Rattus norvegicus GN=Pcmt1 PE=1 SV=2
971	1	UniProt_SwissProt	P52944	78	36018	14	4	11	4	0.52	PDZ and LIM domain protein 1 OS=Rattus norvegicus GN=Pdlim1 PE=1 SV=4
972	1	UniProt_SwissProt	Q6AYL5	78	44384	9	1	7	1	0.09	Splicing factor 3B subunit 4 OS=Rattus norvegicus GN=Sf3b4 PE=2 SV=1
973	1	UniProt_SwissProt	Q66H86	78	45970	15	3	12	3	0.28	Olfactomedin-like protein 1 OS=Rattus norvegicus GN=Olfml1 PE=2 SV=1
974	1	UniProt_SwissProt	P84850	78	59566	25	1	22	1	0.07	D-2-hydroxyglutarate dehydrogenase, mitochondrial OS=Rattus norvegicus GN=D2hgdh PE=3 SV=1
975	1	UniProt_SwissProt	Q641Z7	77	50377	12	2	9	2	0.16	Acid sphingomyelinase-like phosphodiesterase 3a OS=Rattus norvegicus GN=Smpdl3a PE=2 SV=1
976	1	UniProt_SwissProt	P0C5W1	77	103712	42	1	31	1	0.04	Microtubule-associated protein 1S OS=Rattus norvegicus GN=Map1s PE=1 SV=1
977	1	UniProt_SwissProt	Q6P7Q4	77	20977	17	3	13	3	0.7	Lactoylglutathione lyase OS=Rattus norvegicus GN=Glo1 PE=1 SV=3
978	1	UniProt_SwissProt	Q99N27	77	59122	19	1	17	1	0.07	Sorting nexin-1 OS=Rattus norvegicus GN=Snx1 PE=1 SV=1
979	1	UniProt_SwissProt	Q7TT49	77	196590	78	3	67	3	0.06	Serine/threonine-protein kinase MRCK beta OS=Rattus norvegicus GN=Cdc42bpb PE=1 SV=1
980	1	UniProt_SwissProt	Q6AY86	77	38205	15	4	13	4	0.48	Vacuolar protein sorting-associated protein 26A OS=Rattus norvegicus GN=Vps26a PE=1 SV=1
981	1	UniProt_SwissProt	Q5HZY2	77	22510	14	4	10	4	0.93	GTP-binding protein SAR1b OS=Rattus norvegicus GN=Sar1b PE=2 SV=1
982	1	UniProt_SwissProt	P05765	77	9236	8	2	7	2	1.19	40S ribosomal protein S21 OS=Rattus norvegicus GN=Rps21 PE=1 SV=1
983	1	UniProt_SwissProt	D4AD37	77	38659	25	1	15	1	0.1	Inositol monophosphatase 3 OS=Rattus norvegicus GN=Impad1 PE=3 SV=1
984	1	UniProt_SwissProt	P08644	77	21927	10	2	8	2	0.4	GTPase KRas OS=Rattus norvegicus GN=Kras PE=1 SV=3
985	1	UniProt_SwissProt	Q6P7A2	76	123270	24	2	21	2	0.06	Ubiquitin conjugation factor E4 A OS=Rattus norvegicus GN=Ube4a PE=2 SV=1
986	1	UniProt_SwissProt	Q498U4	76	23647	14	2	12	2	0.37	SAP domain-containing ribonucleoprotein OS=Rattus norvegicus GN=Sarnp PE=1 SV=3
987	1	UniProt_SwissProt	A6ZIQ8	76	33653	4	1	4	1	0.12	Trimeric intracellular cation channel type A OS=Rattus norvegicus GN=Tmem38a PE=2 SV=1
988	1	UniProt_SwissProt	Q62786	76	99638	21	2	15	2	0.08	Prostaglandin F2 receptor negative regulator OS=Rattus norvegicus GN=Ptgfrn PE=1 SV=1
989	1	UniProt_SwissProt	Q3B8Q1	76	86540	42	2	35	2	0.09	Nucleolar RNA helicase 2 OS=Rattus norvegicus GN=Ddx21 PE=2 SV=1
990	1	UniProt_SwissProt	Q63448	76	79080	30	1	24	1	0.05	Peroxisomal acyl-coenzyme A oxidase 3 OS=Rattus norvegicus GN=Acox3 PE=1 SV=1
991	1	UniProt_SwissProt	Q6YAT4	76	50207	6	1	5	1	0.08	Epsilon-sarcoglycan OS=Rattus norvegicus GN=Sgce PE=2 SV=1
992	1	UniProt_SwissProt	Q63356	75	127374	42	1	36	1	0.03	Unconventional myosin-Ie OS=Rattus norvegicus GN=Myo1e PE=1 SV=1
993	1	UniProt_SwissProt	P46413	75	52597	27	1	19	1	0.07	Glutathione synthetase OS=Rattus norvegicus GN=Gss PE=1 SV=1
994	1	UniProt_SwissProt	Q5U1X1	75	26963	20	1	12	1	0.15	Oligoribonuclease, mitochondrial OS=Rattus norvegicus GN=Rexo2 PE=2 SV=1
995	1	UniProt_SwissProt	P30904	75	12640	6	2	6	2	0.78	Macrophage migration inhibitory factor OS=Rattus norvegicus GN=Mif PE=1 SV=4
996	1	UniProt_SwissProt	Q5XI83	75	107395	42	3	28	3	0.11	UPF0505 protein C16orf62 homolog OS=Rattus norvegicus PE=2 SV=1
997	1	UniProt_SwissProt	Q07116	75	61167	12	3	11	3	0.2	Sulfite oxidase, mitochondrial OS=Rattus norvegicus GN=Suox PE=1 SV=2
998	1	UniProt_SwissProt	P21451	75	50562	18	3	14	3	0.25	Endothelin B receptor OS=Rattus norvegicus GN=Ednrb PE=2 SV=2
999	1	UniProt_SwissProt	Q6IUR5	75	18980	4	1	4	1	0.22	Neudesin OS=Rattus norvegicus GN=Nenf PE=2 SV=1
1000	1	UniProt_SwissProt	Q62915	74	104106	37	3	29	3	0.12	Peripheral plasma membrane protein CASK OS=Rattus norvegicus GN=Cask PE=1 SV=1
1001	1	UniProt_SwissProt	Q498C8	74	23087	17	2	11	2	0.38	Protein RER1 OS=Rattus norvegicus GN=Rer1 PE=1 SV=1
1002	1	UniProt_SwissProt	Q80Z70	74	89140	23	2	19	2	0.09	Protein sel-1 homolog 1 OS=Rattus norvegicus GN=Sel1l PE=2 SV=2
1003	1	UniProt_SwissProt	Q63945	74	33386	7	2	7	2	0.25	Protein SET OS=Rattus norvegicus GN=Set PE=2 SV=2
1004	1	UniProt_SwissProt	P11951	74	8449	9	5	7	5	7.37	Cytochrome c oxidase subunit 6C-2 OS=Rattus norvegicus GN=Cox6c2 PE=1 SV=3
1005	1	UniProt_SwissProt	P15087	74	53675	12	1	12	1	0.07	Carboxypeptidase E OS=Rattus norvegicus GN=Cpe PE=1 SV=1
1006	1	UniProt_SwissProt	Q4KMA2	74	43527	19	3	12	3	0.3	UV excision repair protein RAD23 homolog B OS=Rattus norvegicus GN=Rad23b PE=1 SV=1
1007	1	UniProt_SwissProt	Q811S9	74	61307	29	1	21	1	0.06	Guanine nucleotide-binding protein-like 3 OS=Rattus norvegicus GN=Gnl3 PE=1 SV=1
1008	1	UniProt_SwissProt	P17046	74	45591	9	3	6	3	0.28	Lysosome-associated membrane glycoprotein 2 OS=Rattus norvegicus GN=Lamp2 PE=1 SV=2
1009	1	UniProt_SwissProt	Q5XIB4	73	52730	13	1	11	1	0.07	Ufm1-specific protease 2 OS=Rattus norvegicus GN=Ufsp2 PE=2 SV=1
1010	1	UniProt_SwissProt	O35532	73	35226	2	1	2	1	0.11	Methylsterol monooxygenase 1 OS=Rattus norvegicus GN=Msmo1 PE=2 SV=1
1011	1	UniProt_SwissProt	D3ZEH5	72	95721	22	2	18	2	0.08	SID1 transmembrane family member 2 OS=Rattus norvegicus GN=Sidt2 PE=1 SV=2
1012	1	UniProt_SwissProt	Q5BJS4	72	17205	3	1	3	1	0.24	FUN14 domain-containing protein 1 OS=Rattus norvegicus GN=Fundc1 PE=1 SV=1
1013	1	UniProt_SwissProt	P46844	72	33716	18	1	13	1	0.12	Biliverdin reductase A OS=Rattus norvegicus GN=Blvra PE=1 SV=1
1014	1	UniProt_SwissProt	Q5I0E7	72	27182	11	2	7	2	0.32	Transmembrane emp24 domain-containing protein 9 OS=Rattus norvegicus GN=Tmed9 PE=1 SV=1
1015	1	UniProt_SwissProt	Q68FU7	72	51805	16	1	7	1	0.08	Ubiquinone biosynthesis monooxygenase COQ6, mitochondrial OS=Rattus norvegicus GN=Coq6 PE=2 SV=1
1016	1	UniProt_SwissProt	Q5RJM1	72	38409	7	1	6	1	0.1	Polyprenol reductase OS=Rattus norvegicus GN=Srd5a3 PE=1 SV=2
1017	1	UniProt_SwissProt	Q62839	72	113259	42	1	35	1	0.03	Golgin subfamily A member 2 OS=Rattus norvegicus GN=Golga2 PE=1 SV=4
1018	1	UniProt_SwissProt	P16232	72	32091	13	2	11	2	0.26	Corticosteroid 11-beta-dehydrogenase isozyme 1 OS=Rattus norvegicus GN=Hsd11b1 PE=1 SV=2
1019	1	UniProt_SwissProt	Q9JHW0	72	30250	25	2	14	2	0.28	Proteasome subunit beta type-7 OS=Rattus norvegicus GN=Psmb7 PE=1 SV=1
1020	1	UniProt_SwissProt	Q920R3	72	52733	15	3	14	3	0.24	Fatty acid desaturase 1 OS=Rattus norvegicus GN=Fads1 PE=2 SV=1
1021	1	UniProt_SwissProt	B2GV24	72	90043	31	4	26	4	0.18	E3 UFM1-protein ligase 1 OS=Rattus norvegicus GN=Ufl1 PE=1 SV=1
1022	1	UniProt_SwissProt	Q5XIC0	72	43336	24	2	19	1	0.19	Enoyl-CoA delta isomerase 2, mitochondrial OS=Rattus norvegicus GN=Eci2 PE=1 SV=1
1023	1	UniProt_SwissProt	Q8R5M3	72	64999	17	1	11	1	0.06	Leucine-rich repeat-containing protein 15 OS=Rattus norvegicus GN=Lrrc15 PE=2 SV=1
1024	1	UniProt_SwissProt	Q5M7W1	72	44616	10	2	10	2	0.18	Thioredoxin-interacting protein OS=Rattus norvegicus GN=Txnip PE=2 SV=1
1025	1	UniProt_SwissProt	Q9JLZ1	71	38111	15	3	12	3	0.34	Glutaredoxin-3 OS=Rattus norvegicus GN=Glrx3 PE=1 SV=2
1026	1	UniProt_SwissProt	Q924A5	71	53105	4	1	4	1	0.07	Proton-coupled amino acid transporter 1 OS=Rattus norvegicus GN=Slc36a1 PE=2 SV=1
1027	1	UniProt_SwissProt	P35171	71	9347	5	1	5	1	0.47	Cytochrome c oxidase subunit 7A2, mitochondrial OS=Rattus norvegicus GN=Cox7a2 PE=1 SV=1
1028	1	UniProt_SwissProt	O88902	71	163979	41	1	28	1	0.02	Tyrosine-protein phosphatase non-receptor type 23 (Fragment) OS=Rattus norvegicus GN=Ptpn23 PE=1 SV=2
1029	1	UniProt_SwissProt	Q5XI43	70	43108	12	1	10	1	0.09	Matrix-remodeling-associated protein 8 OS=Rattus norvegicus GN=Mxra8 PE=2 SV=1
1030	1	UniProt_SwissProt	Q6UPR8	70	100517	19	2	11	2	0.08	Endoplasmic reticulum metallopeptidase 1 OS=Rattus norvegicus GN=Ermp1 PE=1 SV=1
1031	1	UniProt_SwissProt	Q6AY23	70	33994	15	1	11	1	0.12	Pyrroline-5-carboxylate reductase 2 OS=Rattus norvegicus GN=Pycr2 PE=2 SV=1
[truncated: 492 more rows]

## Sheet: File Info
SD-CN5	Experiment 5, Sprague Dawley Neonatal Rats co-cultures (neurons and myocytes)
[truncated: 1 more rows]
