# Supplementary material for: Optical Interrogation of Sympathetic Neuronal Effects on Macroscopic Cardiomyocyte Network Dynamics
Source: iScience. 2020 Jul 1;23(7):101334. doi: 10.1016/j.isci.2020.101334 (PMC7363704; doi:10.1016/j.isci.2020.101334)
Supplement: Table S4. Gene Ontology and Expressence Analysis of Regulated Protein Hits (≥2-Fold up- or Downregulation) in the Comparison of Primary Myocyte and Neuron-Myocyte Co-cultures, Related to Figures 2 and S10 (Sample SD5) — Analysis was carried out with the Biological Network Gene Ontology tool (BiNGO). -tab ST4A) SDCN5allclusters-BP—this contains the Bingo hypergeometric tests against the Biological Process (BP) gene ontology for SDCN5 experiment; -tab ST4B) SDCN5allclusters-CC—this contains the Bingo hypergeometric tests against the cellular component (CC) gene ontology for SDCN5 experiment; -tab ST4C) SDCN5allclusters-MF—this contains the Bingo hypergeometric tests against the molecular function (MF) gene ontology for SDCN5 experiment. [file mmc5.xlsx]

## Sheet: ST4A_SDCN5allclusters-BP
File created with BiNGO (c) on 30-Jun-2016 at 23:25:51
ontology: unknown
curator: unknown
Discarded evidence codes :
Overrepresentation
Selected statistical test : Hypergeometric test
Selected correction : Benjamini & Hochberg False Discovery Rate (FDR) correction
Selected significance level : 0.05
Testing option : Use network as reference set
The selected cluster :
GPI	SLC25A3	CSE1L	COX4I1	GDI2	ATP5C1	ENO1	RPL9	IPO4	IPO5	RPS17	RPS16	RPS18	FAM162A	UQCRFS1	RPS11	KPNA3	RPS13	HSP90AA1	RPS7	RPS8	CAD	ENSRNOG00000011355	RPS3A	ATP5F1	ENSRNOG00000000938	HIST2H4	MYH9	VDAC2	RPL24	RPL27	S100A4	NDUFS1	LCP1	UQCRC2	SLC25A5	PPIA	GART	DLD	PPID	KPNB1	RAB7A	TAGLN	ENSRNOG00000003201	NDUFB10	UQCRB	LOC681754	DLST	ENSRNOG00000037897	UQCRH
No annotations were retrieved for the following entities:
ENSRNOG00000000938	ENSRNOG00000003201	DES	FAM162A	HIST2H4	SGTA	SERBP1	ENSRNOG00000011355	ENSRNOG00000037897
GO-ID	p-value	corr p-value	x	n	X	N	Description	Genes in test set
6414	1.845e-07	0.00019133	17	55	73	925	translational elongation	RPS7|RPS8|RPS3A|RPL9|RPS17|RPS16|RPS15A|RPS18|RPS29|RPL24|RPL27|RPS20|RPL15|FAU|RPS11|RPS27A|RPS13
1901564	3.6723e-07	0.00019133	35	206	73	925	organonitrogen compound metabolic process	GPI|UQCRB|ATP5C1|DLST|ENO1|RPL9|UQCRH|RPS17|RPS16|RPS15A|MTHFD1L|RPS18|RPL15|RPS11|RPS27A|RPS13|YARS|RPS7|RPS8|CAD|RPS3A|ATP5F1|RPS28|RPS29|IMPDH2|RPL24|CYCS|RPL27|NDUFS1|RPS20|ALDH18A1|FAU|GART|DLD|RGD1565183
44249	1.2545e-06	0.00043573	32	186	73	925	cellular biosynthetic process	GPI|ATP5C1|RPL9|RPS17|RPS16|RPS15A|MTHFD1L|RPS18|COX2|RPL15|RPS11|RPS27A|RPS13|YARS|RPS7|RPS8|PTGES3|CAD|RPS3A|SSRP1|ATP5F1|RPS28|RPS29|IMPDH2|RPL24|RPL27|RPS20|ALDH18A1|FAU|GART|DLD|RGD1565183
1901566	3.0826e-06	0.00080301	27	146	73	925	organonitrogen compound biosynthetic process	ATP5C1|RPL9|RPS17|RPS16|RPS15A|MTHFD1L|RPS18|RPL15|RPS11|RPS27A|RPS13|YARS|RPS7|RPS8|CAD|RPS3A|ATP5F1|RPS28|RPS29|IMPDH2|RPL24|RPL27|RPS20|ALDH18A1|FAU|GART|RGD1565183
1901576	5.7775e-06	0.001204	32	198	73	925	organic substance biosynthetic process	GPI|ATP5C1|RPL9|RPS17|RPS16|RPS15A|MTHFD1L|RPS18|COX2|RPL15|RPS11|RPS27A|RPS13|YARS|RPS7|RPS8|PTGES3|CAD|RPS3A|SSRP1|ATP5F1|RPS28|RPS29|IMPDH2|RPL24|RPL27|RPS20|ALDH18A1|FAU|GART|DLD|RGD1565183
9058	8.2626e-06	0.0014349	32	201	73	925	biosynthetic process	GPI|ATP5C1|RPL9|RPS17|RPS16|RPS15A|MTHFD1L|RPS18|COX2|RPL15|RPS11|RPS27A|RPS13|YARS|RPS7|RPS8|PTGES3|CAD|RPS3A|SSRP1|ATP5F1|RPS28|RPS29|IMPDH2|RPL24|RPL27|RPS20|ALDH18A1|FAU|GART|DLD|RGD1565183
44271	9.6565e-06	0.0014374	26	145	73	925	cellular nitrogen compound biosynthetic process	ATP5C1|RPL9|RPS17|RPS16|RPS15A|MTHFD1L|RPS18|RPL15|RPS11|RPS27A|RPS13|YARS|RPS7|RPS8|CAD|RPS3A|ATP5F1|RPS28|RPS29|IMPDH2|RPL24|RPL27|RPS20|FAU|GART|RGD1565183
1902600	2.1077e-05	0.0026667	10	28	73	925	hydrogen ion transmembrane transport	SLC25A3|UQCRB|COX4I1|LOC681754|ATP5C1|UQCRFS1|COX2|ATP5F1|COX6C|UQCRH
15672	2.3033e-05	0.0026667	11	34	73	925	monovalent inorganic cation transport	SLC25A3|UQCRB|COX4I1|LOC681754|ATP5C1|UQCRFS1|MYH9|COX2|ATP5F1|COX6C|UQCRH
6818	3.0143e-05	0.0028554	10	29	73	925	hydrogen transport	SLC25A3|UQCRB|COX4I1|LOC681754|ATP5C1|UQCRFS1|COX2|ATP5F1|COX6C|UQCRH
15992	3.0143e-05	0.0028554	10	29	73	925	proton transport	SLC25A3|UQCRB|COX4I1|LOC681754|ATP5C1|UQCRFS1|COX2|ATP5F1|COX6C|UQCRH
6412	5.1967e-05	0.0038363	20	104	73	925	translation	YARS|RPS7|RPS8|RPS3A|RPL9|RPS17|RPS28|RPS16|RPS15A|RPS18|RPS29|RPL24|RPL27|RPS20|RPL15|FAU|RPS11|RPS27A|RPS13|RGD1565183
98655	5.6646e-05	0.0038363	11	37	73	925	cation transmembrane transport	SLC25A3|UQCRB|COX4I1|LOC681754|ATP5C1|UQCRFS1|MYH9|COX2|ATP5F1|COX6C|UQCRH
98662	5.6646e-05	0.0038363	11	37	73	925	inorganic cation transmembrane transport	SLC25A3|UQCRB|COX4I1|LOC681754|ATP5C1|UQCRFS1|MYH9|COX2|ATP5F1|COX6C|UQCRH
43043	6.0335e-05	0.0038363	20	105	73	925	peptide biosynthetic process	YARS|RPS7|RPS8|RPS3A|RPL9|RPS17|RPS28|RPS16|RPS15A|RPS18|RPS29|RPL24|RPL27|RPS20|RPL15|FAU|RPS11|RPS27A|RPS13|RGD1565183
43604	6.0335e-05	0.0038363	20	105	73	925	amide biosynthetic process	YARS|RPS7|RPS8|RPS3A|RPL9|RPS17|RPS28|RPS16|RPS15A|RPS18|RPS29|RPL24|RPL27|RPS20|RPL15|FAU|RPS11|RPS27A|RPS13|RGD1565183
34220	6.5075e-05	0.0038363	12	44	73	925	ion transmembrane transport	SLC25A3|UQCRB|COX4I1|LOC681754|ATP5C1|UQCRFS1|MYH9|VDAC2|COX2|ATP5F1|COX6C|UQCRH
34641	6.627e-05	0.0038363	37	274	73	925	cellular nitrogen compound metabolic process	GPI|UQCRB|ATP5C1|DLST|ENO1|RPL9|UQCRH|RPS17|RPS16|RPS15A|MTHFD1L|RPS18|RPL15|RPS11|RPS27A|RPS13|YARS|RPS7|RPS8|CAD|RPS3A|HSPA2|SSRP1|ATP5F1|RPS28|RPS29|IMPDH2|RPL24|CYCS|RPL27|NDUFS1|RPS20|FAU|GART|DLD|RGD1565183|HSPA1A
43603	8.4012e-05	0.0046074	21	116	73	925	cellular amide metabolic process	YARS|RPS7|RPS8|RPS3A|RPL9|RPS17|RPS28|RPS16|RPS15A|RPS18|RPS29|RPL24|RPL27|RPS20|RPL15|FAU|RPS11|RPS27A|DLD|RPS13|RGD1565183
98660	9.7502e-05	0.0050302	11	39	73	925	inorganic ion transmembrane transport	SLC25A3|UQCRB|COX4I1|LOC681754|ATP5C1|UQCRFS1|MYH9|COX2|ATP5F1|COX6C|UQCRH
6807	0.00010138	0.0050302	38	290	73	925	nitrogen compound metabolic process	GPI|UQCRB|ATP5C1|DLST|ENO1|RPL9|UQCRH|RPS17|RPS16|RPS15A|MTHFD1L|RPS18|RPL15|RPS11|RPS27A|RPS13|YARS|RPS7|RPS8|CAD|RPS3A|HSPA2|SSRP1|ATP5F1|RPS28|RPS29|IMPDH2|RPL24|CYCS|RPL27|NDUFS1|RPS20|ALDH18A1|FAU|GART|DLD|RGD1565183|HSPA1A
6119	0.00012483	0.0059123	6	12	73	925	oxidative phosphorylation	UQCRB|ATP5C1|CYCS|NDUFS1|DLD|UQCRH
22904	0.00014731	0.0066737	7	17	73	925	respiratory electron transport chain	UQCRB|NDUFA5|COX2|CYCS|NDUFS1|DLD|UQCRH
6518	0.00016139	0.0070071	20	112	73	925	peptide metabolic process	YARS|RPS7|RPS8|RPS3A|RPL9|RPS17|RPS28|RPS16|RPS15A|RPS18|RPS29|RPL24|RPL27|RPS20|RPL15|FAU|RPS11|RPS27A|RPS13|RGD1565183
6812	0.00032218	0.013428	11	44	73	925	cation transport	SLC25A3|UQCRB|COX4I1|LOC681754|ATP5C1|UQCRFS1|MYH9|COX2|ATP5F1|COX6C|UQCRH
34645	0.00038172	0.015298	21	128	73	925	cellular macromolecule biosynthetic process	YARS|RPS7|RPS8|RPS3A|SSRP1|RPL9|RPS17|RPS28|RPS16|RPS15A|RPS18|RPS29|RPL24|RPL27|RPS20|RPL15|FAU|RPS11|RPS27A|RPS13|RGD1565183
22900	0.00046342	0.017885	9	32	73	925	electron transport chain	UQCRB|NDUFA5|UQCRFS1|COX2|CYCS|NDUFS1|UQCRC2|DLD|UQCRH
9059	0.00053687	0.019979	21	131	73	925	macromolecule biosynthetic process	YARS|RPS7|RPS8|RPS3A|SSRP1|RPL9|RPS17|RPS28|RPS16|RPS15A|RPS18|RPS29|RPL24|RPL27|RPS20|RPL15|FAU|RPS11|RPS27A|RPS13|RGD1565183
55085	0.00068578	0.024641	13	63	73	925	transmembrane transport	SLC25A3|UQCRB|COX4I1|LOC681754|ATP5C1|ATP5F1|COX6C|UQCRH|UQCRFS1|MYH9|VDAC2|COX2|SLC25A5
42773	0.0008497	0.029513	5	11	73	925	ATP synthesis coupled electron transport	UQCRB|CYCS|NDUFS1|DLD|UQCRH
6811	0.0009374	0.031509	12	57	73	925	ion transport	SLC25A3|UQCRB|COX4I1|LOC681754|ATP5C1|UQCRFS1|MYH9|VDAC2|COX2|ATP5F1|COX6C|UQCRH
[truncated: 32 more columns]

## Sheet: ST4B_SDCN5allclusters-CC
File created with BiNGO (c) on 30-Jun-2016 at 23:30:11
ontology: unknown
curator: unknown
Discarded evidence codes :
Overrepresentation
Selected statistical test : Hypergeometric test
Selected correction : Benjamini & Hochberg False Discovery Rate (FDR) correction
Selected significance level : 0.05
Testing option : Use network as reference set
The selected cluster :
GPI	SLC25A3	CSE1L	COX4I1	GDI2	ATP5C1	ENO1	RPL9	IPO4	IPO5	RPS17	RPS16	RPS18	FAM162A	UQCRFS1	RPS11	KPNA3	RPS13	HSP90AA1	RPS7	RPS8	CAD	ENSRNOG00000011355	RPS3A	ATP5F1	ENSRNOG00000000938	HIST2H4	MYH9	VDAC2	RPL24	RPL27	S100A4	NDUFS1	LCP1	UQCRC2	SLC25A5	PPIA	GART	DLD	PPID	KPNB1	RAB7A	TAGLN	ENSRNOG00000003201	NDUFB10	UQCRB	LOC681754	DLST	ENSRNOG00000037897	UQCRH
No annotations were retrieved for the following entities:
ENSRNOG00000000938	ENSRNOG00000003201	HIST2H4	ENSRNOG00000011355	ENSRNOG00000037897	IPO4	IPO5
GO-ID	p-value	corr p-value	x	n	X	N	Description	Genes in test set
22627	4.8357e-11	8.1204e-09	14	23	75	954	cytosolic small ribosomal subunit	RPS7|RPS8|RPS3A|RPS17|RPS28|RPS16|RPS15A|RPS18|RPS29|RPS20|FAU|RPS11|RPS27A|RPS13
15935	1.0898e-10	8.1204e-09	14	24	75	954	small ribosomal subunit	RPS7|RPS8|RPS3A|RPS17|RPS28|RPS16|RPS15A|RPS18|RPS29|RPS20|FAU|RPS11|RPS27A|RPS13
22626	1.1278e-10	8.1204e-09	15	28	75	954	cytosolic ribosome	RPS7|RPS8|RPS3A|RPS17|RPS28|RPS16|RPS15A|RPS18|RPS29|RPL24|RPS20|FAU|RPS11|RPS27A|RPS13
44391	3.8422e-09	2.0748e-07	15	34	75	954	ribosomal subunit	RPS7|RPS8|RPS3A|RPS17|RPS28|RPS16|RPS15A|RPS18|RPS29|RPL24|RPS20|FAU|RPS11|RPS27A|RPS13
5840	9.4861e-09	3.4297e-07	19	58	75	954	ribosome	RPS7|RPS8|RPS3A|RPL9|RPS17|RPS28|RPS16|RPS15A|RPS18|RPS29|RPL24|RPL27|RPS20|RPL15|FAU|RPS11|RPS27A|RPS13|RGD1565183
44445	9.5268e-09	3.4297e-07	16	41	75	954	cytosolic part	RPS7|RPS8|RPS3A|ENO1|RPS17|RPS28|RPS16|RPS15A|RPS18|RPS29|RPL24|RPS20|FAU|RPS11|RPS27A|RPS13
70069	1.4915e-05	0.00046024	5	6	75	954	cytochrome complex	UQCRB|UQCRFS1|UQCRC2|COX6C|UQCRH
1990904	7.1828e-05	0.0017239	21	115	75	954	ribonucleoprotein complex	RPS7|RPS8|RPS3A|HSPA2|RPL9|RPS17|RPS28|RPS16|RPS15A|RPS18|RPS29|RPL24|RPL27|RPS20|RPL15|FAU|RPS11|RPS27A|RPS13|RGD1565183|HSPA1A
30529	7.1828e-05	0.0017239	21	115	75	954	intracellular ribonucleoprotein complex	RPS7|RPS8|RPS3A|HSPA2|RPL9|RPS17|RPS28|RPS16|RPS15A|RPS18|RPS29|RPL24|RPL27|RPS20|RPL15|FAU|RPS11|RPS27A|RPS13|RGD1565183|HSPA1A
5750	0.0001666	0.0032715	4	5	75	954	mitochondrial respiratory chain complex III	UQCRB|UQCRFS1|UQCRC2|UQCRH
45275	0.0001666	0.0032715	4	5	75	954	respiratory chain complex III	UQCRB|UQCRFS1|UQCRC2|UQCRH
5737	0.00033407	0.0060133	72	789	75	954	cytoplasm	GPI|SLC25A3|CSE1L|COX4I1|GDI2|ATP5C1|ENO1|RPL9|RPS17|RPS16|RPS18|FAM162A|UQCRFS1|RPS11|KPNA3|RPS13|HSP90AA1|RPS7|RPS8|CAD|RPS3A|ATP5F1|MYH9|VDAC2|RPL24|RPL27|S100A4|NDUFS1|LCP1|UQCRC2|SLC25A5|PPIA|DLD|PPID|KPNB1|RAB7A|TAGLN|NDUFB10|UQCRB|LOC681754|DLST|UQCRH|HSP90B1|RPS15A|MTHFD1L|COX2|RPL15|RPS27A|PDLIM7|RANBP2|YARS|NDUFA5|PTGES3|STAT3|SGTA|HSPA2|SSRP1|COX6C|GNB2L1|RPS28|DES|RPS29|IMPDH2|TOMM70A…
31967	0.00041947	0.0064719	21	129	75	954	organelle envelope	RANBP2|SLC25A3|NDUFB10|UQCRB|NDUFA5|COX4I1|ATP5C1|ATP5F1|COX6C|UQCRH|TOMM70A|UQCRFS1|VDAC2|COX2|CYCS|NDUFS1|UQCRC2|ALDH18A1|SLC25A5|KPNA3|KPNB1
31975	0.00041947	0.0064719	21	129	75	954	envelope	RANBP2|SLC25A3|NDUFB10|UQCRB|NDUFA5|COX4I1|ATP5C1|ATP5F1|COX6C|UQCRH|TOMM70A|UQCRFS1|VDAC2|COX2|CYCS|NDUFS1|UQCRC2|ALDH18A1|SLC25A5|KPNA3|KPNB1
31966	0.00063227	0.0091047	18	105	75	954	mitochondrial membrane	SLC25A3|NDUFB10|UQCRB|NDUFA5|COX4I1|ATP5C1|ATP5F1|COX6C|UQCRH|TOMM70A|UQCRFS1|VDAC2|COX2|CYCS|NDUFS1|UQCRC2|ALDH18A1|SLC25A5
70469	0.00075536	0.010197	10	41	75	954	respiratory chain	NDUFB10|UQCRB|NDUFA5|UQCRFS1|COX2|CYCS|NDUFS1|UQCRC2|COX6C|UQCRH
5743	0.00089028	0.010888	16	90	75	954	mitochondrial inner membrane	SLC25A3|NDUFB10|UQCRB|NDUFA5|COX4I1|ATP5C1|ATP5F1|COX6C|UQCRH|UQCRFS1|COX2|CYCS|NDUFS1|UQCRC2|ALDH18A1|SLC25A5
5740	0.0009073	0.010888	18	108	75	954	mitochondrial envelope	SLC25A3|NDUFB10|UQCRB|NDUFA5|COX4I1|ATP5C1|ATP5F1|COX6C|UQCRH|TOMM70A|UQCRFS1|VDAC2|COX2|CYCS|NDUFS1|UQCRC2|ALDH18A1|SLC25A5
5829	0.0010014	0.011384	32	251	75	954	cytosol	GPI|GDI2|ENO1|RPL9|HSP90B1|RPS17|RPS16|RPS15A|RPS18|RPL15|RPS11|RPS27A|RPS13|RANBP2|HSP90AA1|RPS7|RPS8|CAD|RPS3A|RPS28|RPS29|IMPDH2|MYH9|RPL24|CYCS|RPL27|RPS20|LCP1|FAU|PPIA|KPNB1|HSPA1A
19866	0.0013016	0.014058	16	93	75	954	organelle inner membrane	SLC25A3|NDUFB10|UQCRB|NDUFA5|COX4I1|ATP5C1|ATP5F1|COX6C|UQCRH|UQCRFS1|COX2|CYCS|NDUFS1|UQCRC2|ALDH18A1|SLC25A5
5746	0.0014538	0.014953	9	37	75	954	mitochondrial respiratory chain	NDUFB10|UQCRB|NDUFA5|UQCRFS1|CYCS|NDUFS1|UQCRC2|COX6C|UQCRH
98800	0.0019818	0.019244	10	46	75	954	inner mitochondrial membrane protein complex	NDUFB10|UQCRB|NDUFA5|ATP5C1|UQCRFS1|NDUFS1|UQCRC2|ATP5F1|COX6C|UQCRH
44455	0.0020491	0.019244	11	54	75	954	mitochondrial membrane part	NDUFB10|UQCRB|NDUFA5|ATP5C1|UQCRFS1|CYCS|NDUFS1|UQCRC2|ATP5F1|COX6C|UQCRH
44444	0.0027265	0.024538	62	651	75	954	cytoplasmic part	GPI|SLC25A3|COX4I1|GDI2|ATP5C1|ENO1|RPL9|RPS17|RPS16|RPS18|FAM162A|UQCRFS1|RPS11|RPS13|HSP90AA1|RPS7|RPS8|CAD|RPS3A|ATP5F1|MYH9|VDAC2|RPL24|RPL27|S100A4|NDUFS1|LCP1|UQCRC2|SLC25A5|PPIA|DLD|PPID|KPNB1|RAB7A|NDUFB10|UQCRB|LOC681754|DLST|UQCRH|HSP90B1|RPS15A|MTHFD1L|COX2|RPL15|RPS27A|RANBP2|NDUFA5|HSPA2|COX6C|RPS28|DES|RPS29|IMPDH2|TOMM70A|SERBP1|DNAJC10|CYCS|RPS20|ALDH18A1|FAU|RGD1565183|HSPA1A
1990351	0.0032847	0.027288	4	9	75	954	transporter complex	UQCRB|UQCRFS1|UQCRC2|UQCRH
1902495	0.0032847	0.027288	4	9	75	954	transmembrane transporter complex	UQCRB|UQCRFS1|UQCRC2|UQCRH
98803	0.005004	0.040032	8	36	75	954	respiratory chain complex	NDUFB10|UQCRB|NDUFA5|UQCRFS1|NDUFS1|UQCRC2|COX6C|UQCRH
1990204	0.0052496	0.040497	9	44	75	954	oxidoreductase complex	NDUFB10|UQCRB|NDUFA5|UQCRFS1|DLST|NDUFS1|UQCRC2|DLD|UQCRH
[truncated: 32 more columns]

## Sheet: ST4C_SDCN5allclusters-MF
File created with BiNGO (c) on 30-Jun-2016 at 23:28:38
ontology: unknown
curator: unknown
Discarded evidence codes :
Overrepresentation
Selected statistical test : Hypergeometric test
Selected correction : Benjamini & Hochberg False Discovery Rate (FDR) correction
Selected significance level : 0.05
Testing option : Use network as reference set
The selected cluster :
GPI	SLC25A3	CSE1L	COX4I1	GDI2	ATP5C1	ENO1	RPL9	IPO4	IPO5	RPS17	RPS16	RPS18	FAM162A	UQCRFS1	RPS11	KPNA3	RPS13	HSP90AA1	RPS7	RPS8	CAD	ENSRNOG00000011355	RPS3A	ATP5F1	ENSRNOG00000000938	HIST2H4	MYH9	VDAC2	RPL24	RPL27	S100A4	NDUFS1	LCP1	UQCRC2	SLC25A5	PPIA	GART	DLD	PPID	KPNB1	RAB7A	TAGLN	ENSRNOG00000003201	NDUFB10	UQCRB	LOC681754	DLST	ENSRNOG00000037897	UQCRH
No annotations were retrieved for the following entities:
ENSRNOG00000000938	ENSRNOG00000003201	DES	FAM162A	HIST2H4	SGTA	SERBP1	ENSRNOG00000011355	ENSRNOG00000037897
GO-ID	p-value	corr p-value	x	n	X	N	Description	Genes in test set
6414	1.845e-07	0.00019133	17	55	73	925	translational elongation	RPS7|RPS8|RPS3A|RPL9|RPS17|RPS16|RPS15A|RPS18|RPS29|RPL24|RPL27|RPS20|RPL15|FAU|RPS11|RPS27A|RPS13
1901564	3.6723e-07	0.00019133	35	206	73	925	organonitrogen compound metabolic process	GPI|UQCRB|ATP5C1|DLST|ENO1|RPL9|UQCRH|RPS17|RPS16|RPS15A|MTHFD1L|RPS18|RPL15|RPS11|RPS27A|RPS13|YARS|RPS7|RPS8|CAD|RPS3A|ATP5F1|RPS28|RPS29|IMPDH2|RPL24|CYCS|RPL27|NDUFS1|RPS20|ALDH18A1|FAU|GART|DLD|RGD1565183
44249	1.2545e-06	0.00043573	32	186	73	925	cellular biosynthetic process	GPI|ATP5C1|RPL9|RPS17|RPS16|RPS15A|MTHFD1L|RPS18|COX2|RPL15|RPS11|RPS27A|RPS13|YARS|RPS7|RPS8|PTGES3|CAD|RPS3A|SSRP1|ATP5F1|RPS28|RPS29|IMPDH2|RPL24|RPL27|RPS20|ALDH18A1|FAU|GART|DLD|RGD1565183
1901566	3.0826e-06	0.00080301	27	146	73	925	organonitrogen compound biosynthetic process	ATP5C1|RPL9|RPS17|RPS16|RPS15A|MTHFD1L|RPS18|RPL15|RPS11|RPS27A|RPS13|YARS|RPS7|RPS8|CAD|RPS3A|ATP5F1|RPS28|RPS29|IMPDH2|RPL24|RPL27|RPS20|ALDH18A1|FAU|GART|RGD1565183
1901576	5.7775e-06	0.001204	32	198	73	925	organic substance biosynthetic process	GPI|ATP5C1|RPL9|RPS17|RPS16|RPS15A|MTHFD1L|RPS18|COX2|RPL15|RPS11|RPS27A|RPS13|YARS|RPS7|RPS8|PTGES3|CAD|RPS3A|SSRP1|ATP5F1|RPS28|RPS29|IMPDH2|RPL24|RPL27|RPS20|ALDH18A1|FAU|GART|DLD|RGD1565183
9058	8.2626e-06	0.0014349	32	201	73	925	biosynthetic process	GPI|ATP5C1|RPL9|RPS17|RPS16|RPS15A|MTHFD1L|RPS18|COX2|RPL15|RPS11|RPS27A|RPS13|YARS|RPS7|RPS8|PTGES3|CAD|RPS3A|SSRP1|ATP5F1|RPS28|RPS29|IMPDH2|RPL24|RPL27|RPS20|ALDH18A1|FAU|GART|DLD|RGD1565183
44271	9.6565e-06	0.0014374	26	145	73	925	cellular nitrogen compound biosynthetic process	ATP5C1|RPL9|RPS17|RPS16|RPS15A|MTHFD1L|RPS18|RPL15|RPS11|RPS27A|RPS13|YARS|RPS7|RPS8|CAD|RPS3A|ATP5F1|RPS28|RPS29|IMPDH2|RPL24|RPL27|RPS20|FAU|GART|RGD1565183
1902600	2.1077e-05	0.0026667	10	28	73	925	hydrogen ion transmembrane transport	SLC25A3|UQCRB|COX4I1|LOC681754|ATP5C1|UQCRFS1|COX2|ATP5F1|COX6C|UQCRH
15672	2.3033e-05	0.0026667	11	34	73	925	monovalent inorganic cation transport	SLC25A3|UQCRB|COX4I1|LOC681754|ATP5C1|UQCRFS1|MYH9|COX2|ATP5F1|COX6C|UQCRH
6818	3.0143e-05	0.0028554	10	29	73	925	hydrogen transport	SLC25A3|UQCRB|COX4I1|LOC681754|ATP5C1|UQCRFS1|COX2|ATP5F1|COX6C|UQCRH
15992	3.0143e-05	0.0028554	10	29	73	925	proton transport	SLC25A3|UQCRB|COX4I1|LOC681754|ATP5C1|UQCRFS1|COX2|ATP5F1|COX6C|UQCRH
6412	5.1967e-05	0.0038363	20	104	73	925	translation	YARS|RPS7|RPS8|RPS3A|RPL9|RPS17|RPS28|RPS16|RPS15A|RPS18|RPS29|RPL24|RPL27|RPS20|RPL15|FAU|RPS11|RPS27A|RPS13|RGD1565183
98655	5.6646e-05	0.0038363	11	37	73	925	cation transmembrane transport	SLC25A3|UQCRB|COX4I1|LOC681754|ATP5C1|UQCRFS1|MYH9|COX2|ATP5F1|COX6C|UQCRH
98662	5.6646e-05	0.0038363	11	37	73	925	inorganic cation transmembrane transport	SLC25A3|UQCRB|COX4I1|LOC681754|ATP5C1|UQCRFS1|MYH9|COX2|ATP5F1|COX6C|UQCRH
43043	6.0335e-05	0.0038363	20	105	73	925	peptide biosynthetic process	YARS|RPS7|RPS8|RPS3A|RPL9|RPS17|RPS28|RPS16|RPS15A|RPS18|RPS29|RPL24|RPL27|RPS20|RPL15|FAU|RPS11|RPS27A|RPS13|RGD1565183
43604	6.0335e-05	0.0038363	20	105	73	925	amide biosynthetic process	YARS|RPS7|RPS8|RPS3A|RPL9|RPS17|RPS28|RPS16|RPS15A|RPS18|RPS29|RPL24|RPL27|RPS20|RPL15|FAU|RPS11|RPS27A|RPS13|RGD1565183
34220	6.5075e-05	0.0038363	12	44	73	925	ion transmembrane transport	SLC25A3|UQCRB|COX4I1|LOC681754|ATP5C1|UQCRFS1|MYH9|VDAC2|COX2|ATP5F1|COX6C|UQCRH
34641	6.627e-05	0.0038363	37	274	73	925	cellular nitrogen compound metabolic process	GPI|UQCRB|ATP5C1|DLST|ENO1|RPL9|UQCRH|RPS17|RPS16|RPS15A|MTHFD1L|RPS18|RPL15|RPS11|RPS27A|RPS13|YARS|RPS7|RPS8|CAD|RPS3A|HSPA2|SSRP1|ATP5F1|RPS28|RPS29|IMPDH2|RPL24|CYCS|RPL27|NDUFS1|RPS20|FAU|GART|DLD|RGD1565183|HSPA1A
43603	8.4012e-05	0.0046074	21	116	73	925	cellular amide metabolic process	YARS|RPS7|RPS8|RPS3A|RPL9|RPS17|RPS28|RPS16|RPS15A|RPS18|RPS29|RPL24|RPL27|RPS20|RPL15|FAU|RPS11|RPS27A|DLD|RPS13|RGD1565183
98660	9.7502e-05	0.0050302	11	39	73	925	inorganic ion transmembrane transport	SLC25A3|UQCRB|COX4I1|LOC681754|ATP5C1|UQCRFS1|MYH9|COX2|ATP5F1|COX6C|UQCRH
6807	0.00010138	0.0050302	38	290	73	925	nitrogen compound metabolic process	GPI|UQCRB|ATP5C1|DLST|ENO1|RPL9|UQCRH|RPS17|RPS16|RPS15A|MTHFD1L|RPS18|RPL15|RPS11|RPS27A|RPS13|YARS|RPS7|RPS8|CAD|RPS3A|HSPA2|SSRP1|ATP5F1|RPS28|RPS29|IMPDH2|RPL24|CYCS|RPL27|NDUFS1|RPS20|ALDH18A1|FAU|GART|DLD|RGD1565183|HSPA1A
6119	0.00012483	0.0059123	6	12	73	925	oxidative phosphorylation	UQCRB|ATP5C1|CYCS|NDUFS1|DLD|UQCRH
22904	0.00014731	0.0066737	7	17	73	925	respiratory electron transport chain	UQCRB|NDUFA5|COX2|CYCS|NDUFS1|DLD|UQCRH
6518	0.00016139	0.0070071	20	112	73	925	peptide metabolic process	YARS|RPS7|RPS8|RPS3A|RPL9|RPS17|RPS28|RPS16|RPS15A|RPS18|RPS29|RPL24|RPL27|RPS20|RPL15|FAU|RPS11|RPS27A|RPS13|RGD1565183
6812	0.00032218	0.013428	11	44	73	925	cation transport	SLC25A3|UQCRB|COX4I1|LOC681754|ATP5C1|UQCRFS1|MYH9|COX2|ATP5F1|COX6C|UQCRH
34645	0.00038172	0.015298	21	128	73	925	cellular macromolecule biosynthetic process	YARS|RPS7|RPS8|RPS3A|SSRP1|RPL9|RPS17|RPS28|RPS16|RPS15A|RPS18|RPS29|RPL24|RPL27|RPS20|RPL15|FAU|RPS11|RPS27A|RPS13|RGD1565183
22900	0.00046342	0.017885	9	32	73	925	electron transport chain	UQCRB|NDUFA5|UQCRFS1|COX2|CYCS|NDUFS1|UQCRC2|DLD|UQCRH
9059	0.00053687	0.019979	21	131	73	925	macromolecule biosynthetic process	YARS|RPS7|RPS8|RPS3A|SSRP1|RPL9|RPS17|RPS28|RPS16|RPS15A|RPS18|RPS29|RPL24|RPL27|RPS20|RPL15|FAU|RPS11|RPS27A|RPS13|RGD1565183
55085	0.00068578	0.024641	13	63	73	925	transmembrane transport	SLC25A3|UQCRB|COX4I1|LOC681754|ATP5C1|ATP5F1|COX6C|UQCRH|UQCRFS1|MYH9|VDAC2|COX2|SLC25A5
42773	0.0008497	0.029513	5	11	73	925	ATP synthesis coupled electron transport	UQCRB|CYCS|NDUFS1|DLD|UQCRH
6811	0.0009374	0.031509	12	57	73	925	ion transport	SLC25A3|UQCRB|COX4I1|LOC681754|ATP5C1|UQCRFS1|MYH9|VDAC2|COX2|ATP5F1|COX6C|UQCRH
[truncated: 32 more columns]
