# Supplementary material for: Optical Interrogation of Sympathetic Neuronal Effects on Macroscopic Cardiomyocyte Network Dynamics
Source: iScience. 2020 Jul 1;23(7):101334. doi: 10.1016/j.isci.2020.101334 (PMC7363704; doi:10.1016/j.isci.2020.101334)
Supplement: Table S5. Spectral Index Quantitation (SINQ) of Proteins Identified in Primary Myocyte and Neuron-Myocyte Co-culture from Sprague Dawley Neonatal Rats, Related to Figure 2 (Experiment SD22) — The analysis was performed with the integrated SINQ algorithm within the central proteomics facilities pipeline. Maximum protein group q-value: 0.01; minimum of 2 unique peptide sequences per protein hit in at least one search. [file mmc6.xls]

## Sheet: ST5A_CPFP results
CPFP Results Comparison
Key to Searches
MSS11223	RB_AK_samples_SD2012_22SD-Co_22Jun16 (Meta) ( Meta-Search, UPR_RattusNorvegicus )
MSS11224	RB_AK_samples_SD2012_22SDMyo_22Jun16 (Meta) ( Meta-Search, UPR_RattusNorvegicus )
Maximum protein-group q-value: 0.0100
Minimum 2 unique peptide sequences in at least one search
Protein	Description	Length	MSS11223 Prob	MSS11223 Coverage	MSS11223 Contrib PSMs	MSS11223 Unique Peptide Seqs	MSS11224 Prob	MSS11224 Coverage	MSS11224 Contrib PSMs	MSS11224 Unique Peptide Seqs	MSS11223 SINQ Co culture MIC SIn	MSS11224 SINQ Myocytes MIC SIn	MSS11223 Leading Prot	MSS11223 Ind. Prots	MSS11224 Leading Prot	MSS11224 Ind. Prots
sp|Q8VHU4|ELP1_RAT	Elongator complex protein 1 OS=Rattus norvegicus GN=Ikbkap PE=2 SV=1	1331					1	4.8	5	5		3.39e-08			sp|Q8VHU4|ELP1_RAT	tr|F1LP76|F1LP76_RAT;
sp|P21588|5NTD_RAT	5'-nucleotidase OS=Rattus norvegicus GN=Nt5e PE=1 SV=1	576	1	23.4	14	12	1	25	10	9	8.052e-07	4.171e-07	sp|P21588|5NTD_RAT	tr|Q66HL0|Q66HL0_RAT;	sp|P21588|5NTD_RAT	tr|Q66HL0|Q66HL0_RAT;
sp|Q64542-2|AT2B4_RAT	Isoform XA of Plasma membrane calcium-transporting ATPase 4 OS=Rattus norvegicus GN=Atp2b4	1169					0.9979	4.1	2	3		1.239e-08			sp|Q64542-2|AT2B4_RAT	sp|Q64542-3|AT2B4_RAT;sp|Q64542-4|AT2B4_RAT;sp|Q64542|AT2B4_RAT;tr|D3ZH00|D3ZH00_RAT;tr|D4A1Z6|D4A1Z6_RAT;tr|F1LSX8|F1LSX8_RAT;
sp|P06238|A2MG_RAT	Alpha-2-macroglobulin OS=Rattus norvegicus GN=A2m PE=2 SV=2	1472	1	2.7	2	4	1	2.5	3	4	7.792e-08	1.034e-07	sp|P06238|A2MG_RAT	tr|M0R9G2|M0R9G2_RAT;	sp|P06238|A2MG_RAT	tr|M0R9G2|M0R9G2_RAT;
tr|D3ZQM0|D3ZQM0_RAT	Protein Sf3a1 OS=Rattus norvegicus GN=Sf3a1 PE=4 SV=1	791	1	20.1	16	11	1	20.6	12	12	2.856e-07	2.281e-07	tr|D3ZQM0|D3ZQM0_RAT		tr|D3ZQM0|D3ZQM0_RAT
tr|G3V8A5|G3V8A5_RAT	Vacuolar protein sorting-associated protein 35 OS=Rattus norvegicus GN=Vps35 PE=3 SV=1	796	1	35.9	22	22	1	33	26	21	8.881e-07	8.284e-07	tr|G3V8A5|G3V8A5_RAT		tr|G3V8A5|G3V8A5_RAT
sp|Q9JJ31|CUL5_RAT	Cullin-5 OS=Rattus norvegicus GN=Cul5 PE=1 SV=3	780	1	5.8	4	4	1	3.6	2	2	2.923e-08	8.845e-09	sp|Q9JJ31|CUL5_RAT		sp|Q9JJ31|CUL5_RAT
sp|P18418|CALR_RAT	Calreticulin OS=Rattus norvegicus GN=Calr PE=1 SV=1	416	1	63.2	66	24	1	62.5	61	23	1.364e-05	1.56e-05	sp|P18418|CALR_RAT		sp|P18418|CALR_RAT
sp|Q6AYS7|ACY1A_RAT	Aminoacylase-1A OS=Rattus norvegicus GN=Acy1a PE=1 SV=1	408	1	12.5	4	4	0.9977	8.6	2	2	9.364e-08	5.415e-09	sp|Q6AYS7|ACY1A_RAT		sp|Q6AYS7|ACY1A_RAT
tr|B0BMW0|B0BMW0_RAT	RAB14, member RAS oncogene family OS=Rattus norvegicus GN=Rab14 PE=2 SV=1	215	1	69.3	12	11	1	79.1	13	12	1.526e-06	2.52e-06	tr|B0BMW0|B0BMW0_RAT		tr|B0BMW0|B0BMW0_RAT
tr|F1MAA3|F1MAA3_RAT	Protein LOC100909464 OS=Rattus norvegicus GN=LOC100909464 PE=4 SV=1	596	0.9962	5.5	2	3	1	8.7	4	5	4.037e-08	4.933e-08	tr|F1MAA3|F1MAA3_RAT		tr|F1MAA3|F1MAA3_RAT
tr|Q4QR73|Q4QR73_RAT	DnaJ (Hsp40) homolog, subfamily A, member 4 OS=Rattus norvegicus GN=Dnaja4 PE=2 SV=1	555	0.9959	5.9	1	2					9.862e-09		tr|Q4QR73|Q4QR73_RAT
sp|Q3B7D0|HEM6_RAT	Oxygen-dependent coproporphyrinogen-III oxidase, mitochondrial OS=Rattus norvegicus GN=Cpox PE=2 SV=1	443	1	17.2	6	6	1	19	7	7	3.259e-07	3.335e-07	sp|Q3B7D0|HEM6_RAT		sp|Q3B7D0|HEM6_RAT
sp|O88453|SAFB1_RAT	Scaffold attachment factor B1 OS=Rattus norvegicus GN=Safb PE=1 SV=2	931					1	11.3	8	8		2.059e-07			sp|O88453|SAFB1_RAT	tr|M0RBF0|M0RBF0_RAT;
tr|M0R7Q9|M0R7Q9_RAT	Uncharacterized protein OS=Rattus norvegicus PE=4 SV=1	421	0.903	13.3	1	4					8.525e-08		tr|M0R7Q9|M0R7Q9_RAT
sp|P62703|RS4X_RAT	40S ribosomal protein S4, X isoform OS=Rattus norvegicus GN=Rps4x PE=2 SV=2	263	1	50.8	27	15	1	50.4	24	15	1.025e-05	1.101e-05	sp|P62703|RS4X_RAT	tr|X1WI37|X1WI37_RAT;	sp|P62703|RS4X_RAT	tr|X1WI37|X1WI37_RAT;
tr|D3ZZZ0|D3ZZZ0_RAT	Protein Ahctf1 OS=Rattus norvegicus GN=Ahctf1 PE=4 SV=1	2240	0.9872	1.3	1	2	0.9962	1.7	2	3	1.693e-09	1.896e-08	tr|D3ZZZ0|D3ZZZ0_RAT		tr|D3ZZZ0|D3ZZZ0_RAT
sp|P13383|NUCL_RAT	Nucleolin OS=Rattus norvegicus GN=Ncl PE=1 SV=3	713	1	35.3	38	30	1	32.5	26	25	2.347e-06	1.885e-06	sp|P13383|NUCL_RAT	tr|Q5U328|Q5U328_RAT;	sp|P13383|NUCL_RAT	tr|Q5U328|Q5U328_RAT;
tr|B1H2A6|B1H2A6_RAT	Fxr2 protein OS=Rattus norvegicus GN=Fxr2 PE=2 SV=1	675	1	12	4	6	1	12	3	6	3.992e-08	4.523e-08	tr|B1H2A6|B1H2A6_RAT		tr|B1H2A6|B1H2A6_RAT
tr|Q6AYF8|Q6AYF8_RAT	Protein Serpinb9 OS=Rattus norvegicus GN=Serpinb9 PE=2 SV=1	374	1	21.4	5	6	1	21.7	6	6	2.418e-07	2.345e-07	tr|Q6AYF8|Q6AYF8_RAT		tr|Q6AYF8|Q6AYF8_RAT
tr|D3ZCG9|D3ZCG9_RAT	Integrin alpha 3 variant A OS=Rattus norvegicus GN=Itga3 PE=2 SV=1	1052	1	2.3	2	2	0.9875	4	1	2	1.115e-08	2.245e-09	tr|D3ZCG9|D3ZCG9_RAT	tr|D3ZQM3|D3ZQM3_RAT;tr|F1M867|F1M867_RAT;	tr|D3ZCG9|D3ZCG9_RAT	tr|D3ZQM3|D3ZQM3_RAT;tr|F1M867|F1M867_RAT;
tr|Q5PQM7|Q5PQM7_RAT	LIM and senescent cell antigen like domains 2 OS=Rattus norvegicus GN=Lims2 PE=2 SV=1	306	0.9217	12.1	1	3					7.065e-09		tr|Q5PQM7|Q5PQM7_RAT
sp|P28648|CD63_RAT	CD63 antigen OS=Rattus norvegicus GN=Cd63 PE=1 SV=2	238	0.9994	11.4	2	2	1	11.4	2	2	3.064e-07	1.361e-06	sp|P28648|CD63_RAT	tr|F1LPA7|F1LPA7_RAT;	sp|P28648|CD63_RAT	tr|F1LPA7|F1LPA7_RAT;
sp|Q9ERE6-2|MPRIP_RAT	Isoform 2 of Myosin phosphatase Rho-interacting protein OS=Rattus norvegicus GN=Mprip	993	1	16.3	12	11					1.28e-07		sp|Q9ERE6-2|MPRIP_RAT	sp|Q9ERE6|MPRIP_RAT;tr|G3V9F3|G3V9F3_RAT;
sp|P31430|DPEP1_RAT	Dipeptidase 1 OS=Rattus norvegicus GN=Dpep1 PE=2 SV=2	410					0.9958	7.8	1	2		2.564e-08			sp|P31430|DPEP1_RAT
tr|G3V667|G3V667_RAT	Integrin, alpha 6, isoform CRA_a OS=Rattus norvegicus GN=Itga6 PE=3 SV=1	1073	0.9872	0.7	1	1	0.9986	2	2	2	2.33e-08	2.213e-08	tr|G3V667|G3V667_RAT	tr|G3V991|G3V991_RAT;	tr|G3V667|G3V667_RAT	tr|G3V991|G3V991_RAT;
tr|D4A3S8|D4A3S8_RAT	NOL1/NOP2/Sun domain family, member 2 (Predicted) OS=Rattus norvegicus GN=Nsun2 PE=4 SV=1	782	1	23.5	15	15	1	9.5	4	6	2.689e-07	7.709e-08	tr|D4A3S8|D4A3S8_RAT		tr|D4A3S8|D4A3S8_RAT
tr|A0A0A0MY14|A0A0A0MY14_RAT	Protein LOC100359503 OS=Rattus norvegicus GN=LOC100359503 PE=4 SV=1	69	0.8748	46.4	3	3					2.927e-06		tr|A0A0A0MY14|A0A0A0MY14_RAT
sp|P19637|TPA_RAT	Tissue-type plasminogen activator OS=Rattus norvegicus GN=Plat PE=2 SV=2	559	0.9902	5.9	2	2	1	4.3	2	2	1.442e-08	4.325e-08	sp|P19637|TPA_RAT		sp|P19637|TPA_RAT
tr|D4A4J0|D4A4J0_RAT	Protein Supt16h OS=Rattus norvegicus GN=Supt16h PE=4 SV=1	1047	1	8.4	8	8	1	8	7	7	1.259e-07	1.176e-07	tr|D4A4J0|D4A4J0_RAT		tr|D4A4J0|D4A4J0_RAT
sp|Q5PQT7|PHLA3_RAT	Pleckstrin homology-like domain family A member 3 OS=Rattus norvegicus GN=Phlda3 PE=2 SV=1	125	0.9959	15.2	1	2	0.9875	14.4	1	2	7.229e-08	4.214e-08	sp|Q5PQT7|PHLA3_RAT		sp|Q5PQT7|PHLA3_RAT
sp|Q66HG5|TM9S2_RAT	Transmembrane 9 superfamily member 2 OS=Rattus norvegicus GN=Tm9sf2 PE=2 SV=1	663	1	15.7	10	8	1	12.8	9	6	2.967e-07	2.476e-07	sp|Q66HG5|TM9S2_RAT		sp|Q66HG5|TM9S2_RAT
sp|Q5XIP9|TMM43_RAT	Transmembrane protein 43 OS=Rattus norvegicus GN=Tmem43 PE=2 SV=1	400	1	41.5	13	11	1	42.2	13	11	7.366e-07	8.232e-07	sp|Q5XIP9|TMM43_RAT		sp|Q5XIP9|TMM43_RAT
sp|Q5RK30|SBDS_RAT	Ribosome maturation protein SBDS OS=Rattus norvegicus GN=Sbds PE=2 SV=1	250	0.9999	7.2	2	2					2.049e-07		sp|Q5RK30|SBDS_RAT
tr|R4GNK3|R4GNK3_RAT	Thioredoxin (Fragment) OS=Rattus norvegicus GN=Txn1 PE=4 SV=1	104	0.9342	41.3	5	4					2.077e-06		tr|R4GNK3|R4GNK3_RAT
tr|D3ZH39|D3ZH39_RAT	Eph receptor B3 (Predicted) OS=Rattus norvegicus GN=Ephb3 PE=4 SV=1	1048	0.998	2.7	2	2					1.46e-08		tr|D3ZH39|D3ZH39_RAT	tr|M0RDA4|M0RDA4_RAT;
tr|B5DEQ4|B5DEQ4_RAT	Protein Snrpb2 OS=Rattus norvegicus GN=Snrpb2 PE=2 SV=1	225	1	16	4	4	0.9994	8.4	2	2	6.131e-07	1.72e-07	tr|B5DEQ4|B5DEQ4_RAT		tr|B5DEQ4|B5DEQ4_RAT
sp|P62138|PP1A_RAT	Serine/threonine-protein phosphatase PP1-alpha catalytic subunit OS=Rattus norvegicus GN=Ppp1ca PE=1 SV=1	330					0.9999	47.6	3	13		3.119e-07			sp|P62138|PP1A_RAT
tr|D3ZQR7|D3ZQR7_RAT	Procollagen-lysine,2-oxoglutarate 5-dioxygenase 2 OS=Rattus norvegicus GN=Plod2 PE=4 SV=1	758	1	53.4	7	34	1	45.4	46	34	1.804e-07	1.852e-06	tr|D3ZQR7|D3ZQR7_RAT		tr|D3ZQR7|D3ZQR7_RAT
tr|D4A4W7|D4A4W7_RAT	Protein Mgarp OS=Rattus norvegicus GN=Mgarp PE=4 SV=1	278					1	12.2	3	3		7.354e-08			tr|D4A4W7|D4A4W7_RAT
tr|D3ZJX5|D3ZJX5_RAT	Protein LOC687295 OS=Rattus norvegicus GN=Timm50 PE=4 SV=2	353	1	17.6	5	5	1	22.9	9	7	2.021e-07	3.787e-07	tr|D3ZJX5|D3ZJX5_RAT		tr|D3ZJX5|D3ZJX5_RAT
sp|P97584|PTGR1_RAT	Prostaglandin reductase 1 OS=Rattus norvegicus GN=Ptgr1 PE=2 SV=3	329	1	22.2	6	5	1	14.3	4	3	5.61e-07	1.775e-07	sp|P97584|PTGR1_RAT		sp|P97584|PTGR1_RAT
sp|Q09167|SRSF5_RAT	Serine/arginine-rich splicing factor 5 OS=Rattus norvegicus GN=Srsf5 PE=2 SV=1	269	1	27.9	5	7	1	27.9	6	7	9.848e-07	1.005e-06	sp|Q09167|SRSF5_RAT		sp|Q09167|SRSF5_RAT
sp|Q99M63|SMU1_RAT	WD40 repeat-containing protein SMU1 OS=Rattus norvegicus GN=Smu1 PE=2 SV=1	513	1	6.4	4	3	1	3.9	3	2	1.574e-07	1.04e-07	sp|Q99M63|SMU1_RAT	tr|G3V702|G3V702_RAT;	sp|Q99M63|SMU1_RAT	tr|G3V702|G3V702_RAT;
tr|B1WC28|B1WC28_RAT	Histone H2A OS=Rattus norvegicus GN=H2afy2 PE=1 SV=1	372	0.9999	11.8	5	4					3.147e-07		tr|B1WC28|B1WC28_RAT
tr|D4AEP0|D4AEP0_RAT	Adenylosuccinate synthetase isozyme 2 OS=Rattus norvegicus GN=Adss PE=3 SV=1	456	1	18	6	6	1	16.4	5	6	1.856e-07	1.39e-07	tr|D4AEP0|D4AEP0_RAT		tr|D4AEP0|D4AEP0_RAT
sp|P13803|ETFA_RAT	Electron transfer flavoprotein subunit alpha, mitochondrial OS=Rattus norvegicus GN=Etfa PE=1 SV=4	333	1	59.5	23	16	1	59.8	23	15	3.419e-06	3.95e-06	sp|P13803|ETFA_RAT		sp|P13803|ETFA_RAT
tr|D3ZCZ9|D3ZCZ9_RAT	Protein LOC100912599 OS=Rattus norvegicus GN=LOC100912599 PE=4 SV=1	116	1	43.1	4	4	1	50	5	5	1.049e-06	1.359e-06	tr|D3ZCZ9|D3ZCZ9_RAT		tr|D3ZCZ9|D3ZCZ9_RAT
tr|G3V7U4|G3V7U4_RAT	Lamin-B1 OS=Rattus norvegicus GN=Lmnb1 PE=3 SV=1	587	1	60	35	37	1	60	37	35	2.769e-06	3.63e-06	tr|G3V7U4|G3V7U4_RAT		tr|G3V7U4|G3V7U4_RAT
tr|Q4FZY1|Q4FZY1_RAT	Cd68 molecule OS=Rattus norvegicus GN=Cd68 PE=2 SV=1	330	1	5.5	2	2					2.33e-07		tr|Q4FZY1|Q4FZY1_RAT
sp|P85972|VINC_RAT	Vinculin OS=Rattus norvegicus GN=Vcl PE=1 SV=1	1066	1	57.7	72	53	1	63.5	82	62	4.952e-06	6.014e-06	sp|P85972|VINC_RAT	tr|R9PXU6|R9PXU6_RAT;	sp|P85972|VINC_RAT	tr|R9PXU6|R9PXU6_RAT;
sp|P00173-2|CYB5_RAT	Isoform Short of Cytochrome b5 OS=Rattus norvegicus GN=Cyb5a	100	0.9999	33	2	2	1	30	2	2	7.023e-07	7.56e-07	sp|P00173-2|CYB5_RAT	sp|P00173|CYB5_RAT;tr|D4A1G4|D4A1G4_RAT;	sp|P00173-2|CYB5_RAT	sp|P00173|CYB5_RAT;tr|D4A1G4|D4A1G4_RAT;
tr|D3ZNZ9|D3ZNZ9_RAT	Histone H2B OS=Rattus norvegicus GN=Hist3h2ba PE=3 SV=1	126	1	40.5	28	5	1	54	31	8	7.206e-05	7.064e-05	tr|D3ZNZ9|D3ZNZ9_RAT	tr|M0RBQ5|M0RBQ5_RAT;	tr|D3ZNZ9|D3ZNZ9_RAT	tr|M0RBQ5|M0RBQ5_RAT;
tr|D4ADC3|D4ADC3_RAT	Protein Mgst2 OS=Rattus norvegicus GN=Mgst2 PE=4 SV=2	147	1	17.7	3	2	1	17.7	3	2	2.994e-07	2.349e-07	tr|D4ADC3|D4ADC3_RAT		tr|D4ADC3|D4ADC3_RAT
sp|Q8K3P7|HINT3_RAT	Histidine triad nucleotide-binding protein 3 OS=Rattus norvegicus GN=Hint3 PE=2 SV=2	175	0.9872	8	1	1	0.9997	12	2	2	4.828e-08	1.026e-07	sp|Q8K3P7|HINT3_RAT	tr|F1M9G8|F1M9G8_RAT;	sp|Q8K3P7|HINT3_RAT	tr|F1M9G8|F1M9G8_RAT;
tr|D4A604|D4A604_RAT	Phosphatidylinositol glycan, class T (Predicted), isoform CRA_b OS=Rattus norvegicus GN=Pigt PE=4 SV=1	580					1	4	3	3		6.388e-08			tr|D4A604|D4A604_RAT
sp|P70582|NUP54_RAT	Nuclear pore complex protein Nup54 OS=Rattus norvegicus GN=Nup54 PE=1 SV=1	510	1	6.3	3	3	1	9.4	4	4	4.654e-08	9.437e-08	sp|P70582|NUP54_RAT		sp|P70582|NUP54_RAT
sp|P35704|PRDX2_RAT	Peroxiredoxin-2 OS=Rattus norvegicus GN=Prdx2 PE=1 SV=3	198	1	51	9	7	1	55.6	10	8	2.7e-06	2.121e-06	sp|P35704|PRDX2_RAT		sp|P35704|PRDX2_RAT
sp|Q5XI43|MXRA8_RAT	Matrix-remodeling-associated protein 8 OS=Rattus norvegicus GN=Mxra8 PE=2 SV=1	382	0.9298	5.8	2	2					5.681e-08		sp|Q5XI43|MXRA8_RAT
tr|D4ABP4|D4ABP4_RAT	Rab3 GTPase-activating protein non-catalytic subunit (Fragment) OS=Rattus norvegicus GN=Rab3gap2 PE=4 SV=2	1349	0.9866	2.5	3	3	0.9998	8	7	8	1.71e-08	3.681e-08	tr|D4ABP4|D4ABP4_RAT	tr|F1LMT8|F1LMT8_RAT;	tr|D4ABP4|D4ABP4_RAT	tr|F1LMT8|F1LMT8_RAT;
sp|Q9JJW3|USMG5_RAT	Up-regulated during skeletal muscle growth protein 5 OS=Rattus norvegicus GN=Usmg5 PE=1 SV=1	58	1	43.1	2	2	1	43.1	2	2	7.591e-06	2.962e-06	sp|Q9JJW3|USMG5_RAT	tr|D4A786|D4A786_RAT;tr|M0R808|M0R808_RAT;	sp|Q9JJW3|USMG5_RAT	tr|D4A786|D4A786_RAT;tr|M0R808|M0R808_RAT;
tr|D4A5R0|D4A5R0_RAT	Peptidyl-prolyl cis-trans isomerase OS=Rattus norvegicus GN=Ppih PE=3 SV=2	176	1	18.8	3	3					1.584e-07		tr|D4A5R0|D4A5R0_RAT
tr|F1M1E5|F1M1E5_RAT	Uncharacterized protein (Fragment) OS=Rattus norvegicus PE=3 SV=1	155					0.9582	20.6	1	5		6.073e-08			tr|F1M1E5|F1M1E5_RAT
tr|A0A096MJY1|A0A096MJY1_RAT	Protein LOC691984 OS=Rattus norvegicus GN=LOC691984 PE=4 SV=1	555	0.9959	5.8	1	3	0.9958	7.2	1	3	1.611e-08	1.782e-08	tr|A0A096MJY1|A0A096MJY1_RAT		tr|A0A096MJY1|A0A096MJY1_RAT
sp|Q6RJR6-2|RTN3_RAT	Isoform 2 of Reticulon-3 OS=Rattus norvegicus GN=Rtn3	237	1	27.8	5	4	1	13.1	4	4	1.364e-06	1.24e-06	sp|Q6RJR6-2|RTN3_RAT		sp|Q6RJR6-2|RTN3_RAT	sp|Q6RJR6|RTN3_RAT;
tr|B0BN82|B0BN82_RAT	Brix domain containing 1 OS=Rattus norvegicus GN=Rpf2 PE=2 SV=1	306	0.9815	5.9	2	2					6.445e-08		tr|B0BN82|B0BN82_RAT
sp|Q4V882|EPN3_RAT	Epsin-3 OS=Rattus norvegicus GN=Epn3 PE=2 SV=1	608	1	2	2	2	0.986	2	1	2	2.268e-08	1.73e-08	sp|Q4V882|EPN3_RAT		sp|Q4V882|EPN3_RAT
tr|A0A096MJB5|A0A096MJB5_RAT	Protein Unc45b OS=Rattus norvegicus GN=Unc45b PE=4 SV=1	929	1	14.4	10	10	1	19.9	15	14	1.517e-07	2.206e-07	tr|A0A096MJB5|A0A096MJB5_RAT		tr|A0A096MJB5|A0A096MJB5_RAT
sp|Q568Z6|IST1_RAT	IST1 homolog OS=Rattus norvegicus GN=Ist1 PE=2 SV=1	366	1	13.1	3	4	1	12.3	4	4	1.053e-07	1.743e-07	sp|Q568Z6|IST1_RAT		sp|Q568Z6|IST1_RAT
tr|D3ZD97|D3ZD97_RAT	DEAH (Asp-Glu-Ala-His) box polypeptide 15 (Predicted), isoform CRA_b OS=Rattus norvegicus GN=Dhx15 PE=4 SV=1	795	1	25.3	18	16	1	28.3	22	18	4.622e-07	5.555e-07	tr|D3ZD97|D3ZD97_RAT		tr|D3ZD97|D3ZD97_RAT
sp|Q6Q0N3|NT5D2_RAT	5'-nucleotidase domain-containing protein 2 OS=Rattus norvegicus GN=Nt5dc2 PE=2 SV=2	553	1	8.3	3	3	1	13.9	6	6	1.758e-08	1.108e-07	sp|Q6Q0N3|NT5D2_RAT		sp|Q6Q0N3|NT5D2_RAT
sp|P35559|IDE_RAT	Insulin-degrading enzyme OS=Rattus norvegicus GN=Ide PE=1 SV=1	1019	1	7.5	7	7	1	7.4	6	6	1.936e-07	6.644e-08	sp|P35559|IDE_RAT		sp|P35559|IDE_RAT
tr|D3ZFU9|D3ZFU9_RAT	Protein Mylk OS=Rattus norvegicus GN=Mylk PE=4 SV=2	1961	0.9892	1.2	2	3	1	2.9	5	6	1.176e-08	4.41e-08	tr|D3ZFU9|D3ZFU9_RAT		tr|D3ZFU9|D3ZFU9_RAT
sp|P62193|PRS4_RAT	26S protease regulatory subunit 4 OS=Rattus norvegicus GN=Psmc1 PE=2 SV=1	440	1	48.4	15	15	1	49.1	17	16	1.188e-06	1.125e-06	sp|P62193|PRS4_RAT		sp|P62193|PRS4_RAT
sp|P48004-2|PSA7_RAT	Isoform RC6-IS of Proteasome subunit alpha type-7 OS=Rattus norvegicus GN=Psma7	248	1	54	13	10					1.175e-06		sp|P48004-2|PSA7_RAT
tr|B5DF91|B5DF91_RAT	ELAV (Embryonic lethal, abnormal vision, Drosophila)-like 1 (Hu antigen R) OS=Rattus norvegicus GN=Elavl1 PE=2 SV=1	326	1	44.2	16	11	1	41.7	14	11	1.864e-06	2.412e-06	tr|B5DF91|B5DF91_RAT		tr|B5DF91|B5DF91_RAT
sp|P50137|TKT_RAT	Transketolase OS=Rattus norvegicus GN=Tkt PE=1 SV=1	623	1	54.4	40	26	1	51.2	41	26	1.755e-06	1.383e-06	sp|P50137|TKT_RAT		sp|P50137|TKT_RAT
sp|Q63945-2|SET_RAT	Isoform 2 of Protein SET OS=Rattus norvegicus GN=Set	277	1	43.7	3	9	1	37.5	7	7	1.098e-07	1.107e-06	sp|Q63945-2|SET_RAT		sp|Q63945-2|SET_RAT
tr|M0R9Y3|M0R9Y3_RAT	Protein Nup43 OS=Rattus norvegicus GN=Nup43 PE=4 SV=1	352	1	8.8	2	2	1	6.8	2	2	9.256e-08	8.736e-08	tr|M0R9Y3|M0R9Y3_RAT		tr|M0R9Y3|M0R9Y3_RAT
sp|P62268|RS23_RAT	40S ribosomal protein S23 OS=Rattus norvegicus GN=Rps23 PE=1 SV=3	143	1	40.6	8	5	1	53.8	9	7	3.536e-06	3.892e-06	sp|P62268|RS23_RAT		sp|P62268|RS23_RAT
sp|P18265|GSK3A_RAT	Glycogen synthase kinase-3 alpha OS=Rattus norvegicus GN=Gsk3a PE=1 SV=1	483	0.9806	4.1	2	2					1.668e-08		sp|P18265|GSK3A_RAT	tr|F1LP91|F1LP91_RAT;
sp|P13233|CN37_RAT	2',3'-cyclic-nucleotide 3'-phosphodiesterase OS=Rattus norvegicus GN=Cnp PE=1 SV=2	420	1	4.8	2	2	1	9.8	3	4	4.045e-08	1.248e-07	sp|P13233|CN37_RAT		sp|P13233|CN37_RAT
tr|D3ZUN5|D3ZUN5_RAT	Protein O-fucosyltransferase 2 (Predicted), isoform CRA_a OS=Rattus norvegicus GN=Pofut2 PE=4 SV=1	429	1	17.7	7	6	1	24	9	9	3.219e-07	3.142e-07	tr|D3ZUN5|D3ZUN5_RAT		tr|D3ZUN5|D3ZUN5_RAT
tr|D4A9L2|D4A9L2_RAT	Protein Srsf1 OS=Rattus norvegicus GN=Srsf1 PE=4 SV=1	248	1	43.1	13	10	1	40.7	10	9	1.532e-06	1.058e-06	tr|D4A9L2|D4A9L2_RAT		tr|D4A9L2|D4A9L2_RAT
sp|Q9QUR2-2|DCTN4_RAT	Isoform 2 of Dynactin subunit 4 OS=Rattus norvegicus GN=Dctn4	460	1	5.2	2	2					4.322e-08		sp|Q9QUR2-2|DCTN4_RAT	sp|Q9QUR2|DCTN4_RAT;
sp|O55012-2|PICAL_RAT	Isoform 2 of Phosphatidylinositol-binding clathrin assembly protein OS=Rattus norvegicus GN=Picalm	597	1	22.6	10	11	1	23.3	9	10	4.753e-07	3.505e-07	sp|O55012-2|PICAL_RAT	sp|O55012|PICAL_RAT;tr|E9PTD2|E9PTD2_RAT;	sp|O55012-2|PICAL_RAT	sp|O55012|PICAL_RAT;tr|E9PTD2|E9PTD2_RAT;
sp|Q91Y81|SEPT2_RAT	Septin-2 OS=Rattus norvegicus GN=Sept2 PE=1 SV=1	361	1	44	17	12	1	54.3	22	14	1.604e-06	2.062e-06	sp|Q91Y81|SEPT2_RAT		sp|Q91Y81|SEPT2_RAT
tr|M0R544|M0R544_RAT	Glucosidase, alpha, acid, isoform CRA_a OS=Rattus norvegicus GN=Gaa PE=3 SV=1	953	1	15.8	10	9	0.9993	16.8	2	10	1.026e-07	1.452e-08	tr|M0R544|M0R544_RAT		tr|M0R544|M0R544_RAT
tr|D3Z8E0|D3Z8E0_RAT	Ribosomal protein S6 kinase OS=Rattus norvegicus GN=Rps6ka3 PE=3 SV=2	740	0.9872	2.2	1	1	1	3.5	3	3	1.022e-08	4.626e-08	tr|D3Z8E0|D3Z8E0_RAT		tr|D3Z8E0|D3Z8E0_RAT
sp|P63039|CH60_RAT	60 kDa heat shock protein, mitochondrial OS=Rattus norvegicus GN=Hspd1 PE=1 SV=1	573	1	76.8	87	40	1	75.4	86	37	9.004e-06	9.693e-06	sp|P63039|CH60_RAT		sp|P63039|CH60_RAT
sp|P09527|RAB7A_RAT	Ras-related protein Rab-7a OS=Rattus norvegicus GN=Rab7a PE=1 SV=2	207	1	55.1	14	11	1	63.8	14	11	4.045e-06	4.57e-06	sp|P09527|RAB7A_RAT		sp|P09527|RAB7A_RAT
sp|P07340|AT1B1_RAT	Sodium/potassium-transporting ATPase subunit beta-1 OS=Rattus norvegicus GN=Atp1b1 PE=1 SV=1	304	1	32.6	12	9	1	35.2	13	10	1.943e-06	2.721e-06	sp|P07340|AT1B1_RAT		sp|P07340|AT1B1_RAT
tr|D3ZM21|D3ZM21_RAT	Catechol-O-methyltransferase domain containing 1 (Predicted), isoform CRA_a OS=Rattus norvegicus GN=Comtd1 PE=4 SV=1	262	1	17.2	3	3	1	17.2	3	3	6.042e-08	1.319e-07	tr|D3ZM21|D3ZM21_RAT		tr|D3ZM21|D3ZM21_RAT
tr|Q6PCT9|Q6PCT9_RAT	Proteasome (Prosome, macropain) 26S subunit, non-ATPase, 6 OS=Rattus norvegicus GN=Psmd6 PE=2 SV=1	389	1	37.8	16	13	1	38.3	16	14	8.217e-07	1.062e-06	tr|Q6PCT9|Q6PCT9_RAT		tr|Q6PCT9|Q6PCT9_RAT
sp|Q63584|TMEDA_RAT	Transmembrane emp24 domain-containing protein 10 OS=Rattus norvegicus GN=Tmed10 PE=1 SV=2	219	1	35.2	13	7	1	35.2	14	7	2.869e-06	2.838e-06	sp|Q63584|TMEDA_RAT		sp|Q63584|TMEDA_RAT
sp|P62198|PRS8_RAT	26S protease regulatory subunit 8 OS=Rattus norvegicus GN=Psmc5 PE=1 SV=1	406	1	52.5	18	18	1	41.4	17	14	1.469e-06	1.17e-06	sp|P62198|PRS8_RAT		sp|P62198|PRS8_RAT
sp|Q2LAP6|TES_RAT	Testin OS=Rattus norvegicus GN=Tes PE=1 SV=1	419	1	4.5	2	2					7.937e-08		sp|Q2LAP6|TES_RAT
sp|Q5U2R4|MRRP1_RAT	Mitochondrial ribonuclease P protein 1 OS=Rattus norvegicus GN=Trmt10c PE=2 SV=1	414	0.9946	4.1	2	2					4.453e-08		sp|Q5U2R4|MRRP1_RAT
tr|Q4PP99|Q4PP99_RAT	Cardiac troponin C OS=Rattus norvegicus GN=Tnnc1 PE=2 SV=1	161	1	53.4	17	7	1	53.4	11	6	2.103e-06	1.537e-06	tr|Q4PP99|Q4PP99_RAT		tr|Q4PP99|Q4PP99_RAT
sp|Q6AXQ0|SAE1_RAT	SUMO-activating enzyme subunit 1 OS=Rattus norvegicus GN=Sae1 PE=2 SV=1	349	1	36.7	10	9	1	35.8	11	11	6.592e-07	5.546e-07	sp|Q6AXQ0|SAE1_RAT		sp|Q6AXQ0|SAE1_RAT
tr|Q5XI77|Q5XI77_RAT	Annexin OS=Rattus norvegicus GN=Anxa11 PE=2 SV=1	503	1	22.3	10	10	1	15.1	6	7	6.423e-07	2.746e-07	tr|Q5XI77|Q5XI77_RAT		tr|Q5XI77|Q5XI77_RAT
sp|P15999|ATPA_RAT	ATP synthase subunit alpha, mitochondrial OS=Rattus norvegicus GN=Atp5a1 PE=1 SV=2	553	1	65.1	93	33	1	65.5	91	35	2.587e-05	2.997e-05	sp|P15999|ATPA_RAT		sp|P15999|ATPA_RAT
sp|Q66HD0|ENPL_RAT	Endoplasmin OS=Rattus norvegicus GN=Hsp90b1 PE=1 SV=2	804	1	57.1	81	43	1	56	82	42	6.88e-06	9.369e-06	sp|Q66HD0|ENPL_RAT	tr|A0A0A0MY09|A0A0A0MY09_RAT;	sp|Q66HD0|ENPL_RAT	tr|A0A0A0MY09|A0A0A0MY09_RAT;
sp|P05765|RS21_RAT	40S ribosomal protein S21 OS=Rattus norvegicus GN=Rps21 PE=1 SV=1	83	1	57.8	5	4	1	66.3	8	5	6.851e-06	6.555e-06	sp|P05765|RS21_RAT		sp|P05765|RS21_RAT
sp|P13264|GLSK_RAT	Glutaminase kidney isoform, mitochondrial OS=Rattus norvegicus GN=Gls PE=1 SV=2	674					1	37.1	6	16		6.99e-08			sp|P13264|GLSK_RAT
sp|Q63347|PRS7_RAT	26S protease regulatory subunit 7 OS=Rattus norvegicus GN=Psmc2 PE=1 SV=3	433	1	52.4	22	18	1	47.8	20	16	1.648e-06	8.783e-07	sp|Q63347|PRS7_RAT	tr|G3V7L6|G3V7L6_RAT;	sp|Q63347|PRS7_RAT	tr|G3V7L6|G3V7L6_RAT;
tr|D3ZJ92|D3ZJ92_RAT	Pre-mRNA processing factor 40 homolog A (Yeast) (Predicted) OS=Rattus norvegicus GN=Prpf40a PE=4 SV=1	953	1	4.7	3	3	1	14.4	9	12	1.636e-08	1.061e-07	tr|D3ZJ92|D3ZJ92_RAT		tr|D3ZJ92|D3ZJ92_RAT
sp|Q6AY25|TMED3_RAT	Transmembrane emp24 domain-containing protein 3 OS=Rattus norvegicus GN=Tmed3 PE=1 SV=1	221	1	14	2	2	1	18.6	3	3	1.498e-07	4.702e-07	sp|Q6AY25|TMED3_RAT		sp|Q6AY25|TMED3_RAT
sp|Q66HF9|LRRF1_RAT	Leucine-rich repeat flightless-interacting protein 1 OS=Rattus norvegicus GN=Lrrfip1 PE=1 SV=1	738	1	15.4	8	7	1	8.4	5	5	1.652e-07	1.079e-07	sp|Q66HF9|LRRF1_RAT		sp|Q66HF9|LRRF1_RAT
tr|D4AE56|D4AE56_RAT	Prostaglandin E synthase 2 (Predicted), isoform CRA_b OS=Rattus norvegicus GN=Ptges2 PE=3 SV=1	384	1	17.4	4	4	1	21.1	5	5	2.1e-07	1.551e-07	tr|D4AE56|D4AE56_RAT		tr|D4AE56|D4AE56_RAT
sp|P68511|1433F_RAT	14-3-3 protein eta OS=Rattus norvegicus GN=Ywhah PE=1 SV=2	246	1	63	15	15	1	57.7	12	15	2.968e-06	2.797e-06	sp|P68511|1433F_RAT		sp|P68511|1433F_RAT
sp|Q5XIK2|TMX2_RAT	Thioredoxin-related transmembrane protein 2 OS=Rattus norvegicus GN=Tmx2 PE=2 SV=1	295	1	9.8	4	3	1	10.2	4	3	1.393e-07	2.617e-07	sp|Q5XIK2|TMX2_RAT		sp|Q5XIK2|TMX2_RAT
tr|B5DEI0|B5DEI0_RAT	Pcyox1l protein OS=Rattus norvegicus GN=Pcyox1l PE=2 SV=1	494	0.772	2.2	1	1	1	4.5	2	2	1.14e-07	1.268e-07	tr|B5DEI0|B5DEI0_RAT		tr|B5DEI0|B5DEI0_RAT
sp|Q9Z2F5|CTBP1_RAT	C-terminal-binding protein 1 OS=Rattus norvegicus GN=Ctbp1 PE=1 SV=3	430	1	16.6	5	6	1	16.4	6	6	2.51e-07	3.811e-07	sp|Q9Z2F5|CTBP1_RAT	tr|Q6AZ26|Q6AZ26_RAT;	sp|Q9Z2F5|CTBP1_RAT	tr|Q6AZ26|Q6AZ26_RAT;
sp|Q9JMB5|ADRM1_RAT	Proteasomal ubiquitin receptor ADRM1 OS=Rattus norvegicus GN=Adrm1 PE=2 SV=2	407	1	11.8	4	4	1	15	6	5	1.923e-07	2.779e-07	sp|Q9JMB5|ADRM1_RAT		sp|Q9JMB5|ADRM1_RAT
tr|G3V928|G3V928_RAT	Protein Lrp1 OS=Rattus norvegicus GN=Lrp1 PE=4 SV=1	4545	1	9.3	34	31	1	9.7	34	35	1.468e-07	1.962e-07	tr|G3V928|G3V928_RAT		tr|G3V928|G3V928_RAT
sp|Q5BJS0|DHX30_RAT	Putative ATP-dependent RNA helicase DHX30 OS=Rattus norvegicus GN=Dhx30 PE=1 SV=1	1194	0.9529	3.2	2	3	1	3.3	4	3	4.888e-09	1.211e-08	sp|Q5BJS0|DHX30_RAT		sp|Q5BJS0|DHX30_RAT
tr|A0A096MJ91|A0A096MJ91_RAT	Protein Plch1 OS=Rattus norvegicus GN=Plch1 PE=4 SV=1	1021	0.9942	1.6	1	2					3.631e-08		tr|A0A096MJ91|A0A096MJ91_RAT	tr|A0A096MJW5|A0A096MJW5_RAT;tr|A0A096MJW8|A0A096MJW8_RAT;
sp|P14659|HSP72_RAT	Heat shock-related 70 kDa protein 2 OS=Rattus norvegicus GN=Hspa2 PE=1 SV=2	633	0.9994	19.4	1	13	1	23.9	3	15	9.069e-09	5.356e-08	sp|P14659|HSP72_RAT		sp|P14659|HSP72_RAT
sp|Q9WUF4|VAMP8_RAT	Vesicle-associated membrane protein 8 OS=Rattus norvegicus GN=Vamp8 PE=1 SV=1	100	0.9849	22.2	2	2					2.961e-07		sp|Q9WUF4|VAMP8_RAT	tr|F1LNT8|F1LNT8_RAT;
sp|D3ZLZ7|IMDH1_RAT	Inosine-5'-monophosphate dehydrogenase 1 OS=Rattus norvegicus GN=Impdh1 PE=3 SV=1	514	1	13.8	6	6	1	7.8	3	3	1.385e-07	9.516e-08	sp|D3ZLZ7|IMDH1_RAT	tr|A0A0A0MXZ8|A0A0A0MXZ8_RAT;	sp|D3ZLZ7|IMDH1_RAT	tr|A0A0A0MXZ8|A0A0A0MXZ8_RAT;
tr|B2RYP4|B2RYP4_RAT	Protein Snx2 OS=Rattus norvegicus GN=Snx2 PE=2 SV=1	519	1	11.9	6	5	1	11.9	7	6	3.139e-07	3.249e-07	tr|B2RYP4|B2RYP4_RAT		tr|B2RYP4|B2RYP4_RAT
tr|D3ZXS8|D3ZXS8_RAT	Huntingtin interacting protein 2 (Predicted), isoform CRA_a OS=Rattus norvegicus GN=Ube2k PE=3 SV=1	200	1	30	3	4	1	30	2	4	3.442e-07	2.45e-07	tr|D3ZXS8|D3ZXS8_RAT		tr|D3ZXS8|D3ZXS8_RAT
tr|D4A111|D4A111_RAT	Protein Col6a3 OS=Rattus norvegicus GN=Col6a3 PE=4 SV=2	2819	1	23.7	56	49	1	31.9	74	65	3.893e-07	7.573e-07	tr|D4A111|D4A111_RAT		tr|D4A111|D4A111_RAT
sp|Q4G061|EIF3B_RAT	Eukaryotic translation initiation factor 3 subunit B OS=Rattus norvegicus GN=Eif3b PE=1 SV=1	797	1	24.6	15	13	1	18.3	15	13	3.901e-07	3.969e-07	sp|Q4G061|EIF3B_RAT		sp|Q4G061|EIF3B_RAT
tr|G3V679|G3V679_RAT	Transferrin receptor protein 1 OS=Rattus norvegicus GN=Tfrc PE=4 SV=1	761	1	22.3	14	14	1	22.6	17	15	4.334e-07	6.849e-07	tr|G3V679|G3V679_RAT		tr|G3V679|G3V679_RAT
sp|Q5HZY2|SAR1B_RAT	GTP-binding protein SAR1b OS=Rattus norvegicus GN=Sar1b PE=2 SV=1	198	1	45.5	9	7	0.9991	21.2	2	3	9.134e-07	3.366e-07	sp|Q5HZY2|SAR1B_RAT		sp|Q5HZY2|SAR1B_RAT
tr|B2RYI2|B2RYI2_RAT	Signal recognition particle subunit SRP68 OS=Rattus norvegicus GN=Srp68 PE=2 SV=1	625	1	18.7	12	11	1	20.6	12	11	4.09e-07	3.393e-07	tr|B2RYI2|B2RYI2_RAT		tr|B2RYI2|B2RYI2_RAT
tr|F1M062|F1M062_RAT	Protein Larp1 (Fragment) OS=Rattus norvegicus GN=Larp1 PE=4 SV=2	956	1	7.5	7	6	1	6.5	7	6	8.279e-08	8.355e-08	tr|F1M062|F1M062_RAT		tr|F1M062|F1M062_RAT
sp|P18266|GSK3B_RAT	Glycogen synthase kinase-3 beta OS=Rattus norvegicus GN=Gsk3b PE=1 SV=1	420	0.9991	13.3	3	3	0.997	11	2	2	5.145e-08	2.999e-08	sp|P18266|GSK3B_RAT		sp|P18266|GSK3B_RAT
tr|D3ZRX9|D3ZRX9_RAT	Calponin OS=Rattus norvegicus GN=Cnn2 PE=3 SV=2	220	1	38.6	8	7	1	38.2	8	7	1.726e-06	1.118e-06	tr|D3ZRX9|D3ZRX9_RAT		tr|D3ZRX9|D3ZRX9_RAT
tr|F1M705|F1M705_RAT	Dystrophin (Fragment) OS=Rattus norvegicus GN=Dmd PE=4 SV=2	2117	1	3.1	2	5	1	3	4	5	9.106e-09	1.04e-08	tr|F1M705|F1M705_RAT		tr|F1M705|F1M705_RAT
tr|G3V918|G3V918_RAT	Phosphoribosylglycinamide formyltransferase, isoform CRA_a OS=Rattus norvegicus GN=Gart PE=3 SV=1	1010	1	10.7	7	6	1	13.1	8	7	5.346e-08	4.579e-08	tr|G3V918|G3V918_RAT		tr|G3V918|G3V918_RAT
sp|P01830|THY1_RAT	Thy-1 membrane glycoprotein OS=Rattus norvegicus GN=Thy1 PE=1 SV=1	161	0.9872	9.3	1	1	1	13.7	2	2	2.275e-07	5.098e-07	sp|P01830|THY1_RAT		sp|P01830|THY1_RAT
tr|D3ZPR0|D3ZPR0_RAT	Chromosome segregation 1-like (S. cerevisiae) (Predicted) OS=Rattus norvegicus GN=Cse1l PE=4 SV=1	971	1	19.7	17	16	1	17.6	15	15	3.301e-07	2.466e-07	tr|D3ZPR0|D3ZPR0_RAT		tr|D3ZPR0|D3ZPR0_RAT
tr|Q68FS8|Q68FS8_RAT	Protein Rtcd1 OS=Rattus norvegicus GN=Rtcd1 PE=2 SV=1	366	1	10.4	3	3	1	10.4	4	3	8.553e-08	1.298e-07	tr|Q68FS8|Q68FS8_RAT		tr|Q68FS8|Q68FS8_RAT
sp|P51635|AK1A1_RAT	Alcohol dehydrogenase [NADP(+)] OS=Rattus norvegicus GN=Akr1a1 PE=1 SV=2	325	1	44	14	12	1	42.2	14	11	1.364e-06	1.617e-06	sp|P51635|AK1A1_RAT		sp|P51635|AK1A1_RAT
tr|B2RZD4|B2RZD4_RAT	60S ribosomal protein L34 OS=Rattus norvegicus GN=Rpl34 PE=2 SV=1	117	1	23.9	4	4	1	23.9	4	4	2.064e-06	1.761e-06	tr|B2RZD4|B2RZD4_RAT		tr|B2RZD4|B2RZD4_RAT
sp|P21913|SDHB_RAT	Succinate dehydrogenase [ubiquinone] iron-sulfur subunit, mitochondrial OS=Rattus norvegicus GN=Sdhb PE=2 SV=2	282	1	47.9	17	12	1	37.9	12	10	3.389e-06	2.058e-06	sp|P21913|SDHB_RAT		sp|P21913|SDHB_RAT
sp|Q9QZ86|NOP58_RAT	Nucleolar protein 58 OS=Rattus norvegicus GN=Nop58 PE=1 SV=1	534	1	36	17	13	1	31.5	13	12	5.801e-07	5.562e-07	sp|Q9QZ86|NOP58_RAT		sp|Q9QZ86|NOP58_RAT
sp|P39052-3|DYN2_RAT	Isoform 3 of Dynamin-2 OS=Rattus norvegicus GN=Dnm2	866	1	16.9	10	14	1	13.6	12	12	1.838e-07	1.791e-07	sp|P39052-3|DYN2_RAT	sp|P39052|DYN2_RAT;tr|A0A0A0MY49|A0A0A0MY49_RAT;	sp|P39052-3|DYN2_RAT	sp|P39052|DYN2_RAT;tr|A0A0A0MY49|A0A0A0MY49_RAT;
sp|Q924S1|PLCD_RAT	1-acyl-sn-glycerol-3-phosphate acyltransferase delta OS=Rattus norvegicus GN=Agpat4 PE=2 SV=1	378	1	7.9	3	3	0.9999	4.5	2	2	6.417e-08	4.187e-08	sp|Q924S1|PLCD_RAT		sp|Q924S1|PLCD_RAT
sp|P62282|RS11_RAT	40S ribosomal protein S11 OS=Rattus norvegicus GN=Rps11 PE=1 SV=3	158	1	55.1	14	10	1	60.8	15	11	6.239e-06	8.765e-06	sp|P62282|RS11_RAT		sp|P62282|RS11_RAT
tr|G3V829|G3V829_RAT	Protein Fubp3 OS=Rattus norvegicus GN=Fubp3 PE=4 SV=1	569	1	10.9	4	7	1	7.9	3	6	1.136e-07	7.199e-08	tr|G3V829|G3V829_RAT		tr|G3V829|G3V829_RAT
sp|Q62931|GOSR1_RAT	Golgi SNAP receptor complex member 1 OS=Rattus norvegicus GN=Gosr1 PE=1 SV=1	250	0.9959	6.8	1	2					3.85e-08		sp|Q62931|GOSR1_RAT
tr|M0RBF0|M0RBF0_RAT	Scaffold attachment factor B1 OS=Rattus norvegicus GN=Safb PE=4 SV=1	931	1	13.6	13	12	1	11.3	8	8	3.169e-07	2.059e-07	tr|M0RBF0|M0RBF0_RAT		sp|O88453|SAFB1_RAT	tr|M0RBF0|M0RBF0_RAT;
sp|P07154|CATL1_RAT	Cathepsin L1 OS=Rattus norvegicus GN=Ctsl PE=1 SV=2	334	1	23.4	4	4	1	8.4	2	2	1.578e-07	7.583e-08	sp|P07154|CATL1_RAT		sp|P07154|CATL1_RAT
sp|P15865|H14_RAT	Histone H1.4 OS=Rattus norvegicus GN=Hist1h1e PE=1 SV=3	219	0.9999	30.1	7	9	0.9999	30.1	7	7	1.669e-06	3.626e-06	sp|P15865|H14_RAT		sp|P15865|H14_RAT
sp|Q64620|PPP6_RAT	Serine/threonine-protein phosphatase 6 catalytic subunit OS=Rattus norvegicus GN=Ppp6c PE=2 SV=2	305	0.9892	8.2	2	2					5.4e-08		sp|Q64620|PPP6_RAT
sp|Q6TRW4-3|PDS5B_RAT	Isoform 3 of Sister chromatid cohesion protein PDS5 homolog B OS=Rattus norvegicus GN=Pds5b	1445					1	4.9	6	7		3.178e-08			sp|Q6TRW4-3|PDS5B_RAT
DECOY1_sp|P30427-2|PLEC_RAT	Reversed decoy version of sp P30427-2 PLEC_RAT	4544	0.6605	0.6	1	2					1.976e-09		DECOY1_sp|P30427-2|PLEC_RAT	DECOY1_sp|P30427-4|PLEC_RAT;DECOY2_sp|P30427-3|PLEC_RAT;DECOY2_sp|P30427|PLEC_RAT;DECOY2_tr|F1MAL6|F1MAL6_RAT;DECOY2_tr|F7F744|F7F744_RAT;DECOY2_tr|F7F9U6|F7F9U6_RAT;
sp|P31000|VIME_RAT	Vimentin OS=Rattus norvegicus GN=Vim PE=1 SV=2	466	1	83	143	42	1	84.3	142	44	3.467e-05	3.795e-05	sp|P31000|VIME_RAT		sp|P31000|VIME_RAT	tr|G3V8C3|G3V8C3_RAT;
sp|P38718-2|MPC2_RAT	Isoform Short of Mitochondrial pyruvate carrier 2 OS=Rattus norvegicus GN=Mpc2	116	1	41.4	6	4	1	28.4	5	3	2.185e-06	2.935e-06	sp|P38718-2|MPC2_RAT	sp|P38718|MPC2_RAT;	sp|P38718-2|MPC2_RAT	sp|P38718|MPC2_RAT;
sp|Q62736|CALD1_RAT	Non-muscle caldesmon OS=Rattus norvegicus GN=Cald1 PE=1 SV=1	531	1	39.5	37	29					2.811e-06		sp|Q62736|CALD1_RAT	tr|G3V9E3|G3V9E3_RAT;
sp|Q6P7B4|F198B_RAT	Protein FAM198B OS=Rattus norvegicus GN=Fam198b PE=2 SV=1	516					0.9999	6.8	2	2		8.683e-09			sp|Q6P7B4|F198B_RAT
sp|B0BNF1|SEPT8_RAT	Septin-8 OS=Rattus norvegicus GN=Sept8 PE=1 SV=1	442	1	27	7	9	1	23.5	7	7	3.311e-07	4.515e-07	sp|B0BNF1|SEPT8_RAT	tr|G3V9Z6|G3V9Z6_RAT;	sp|B0BNF1|SEPT8_RAT	tr|G3V9Z6|G3V9Z6_RAT;
sp|P18421|PSB1_RAT	Proteasome subunit beta type-1 OS=Rattus norvegicus GN=Psmb1 PE=1 SV=3	240					1	35.8	8	6		1.434e-06			sp|P18421|PSB1_RAT	tr|Q6PDW4|Q6PDW4_RAT;
sp|P40615|DKC1_RAT	H/ACA ribonucleoprotein complex subunit 4 OS=Rattus norvegicus GN=Dkc1 PE=1 SV=4	509	1	22.8	7	7	1	25.3	9	9	2.93e-07	3.439e-07	sp|P40615|DKC1_RAT		sp|P40615|DKC1_RAT
tr|B0BN81|B0BN81_RAT	40S ribosomal protein S5 OS=Rattus norvegicus GN=Rps5 PE=2 SV=1	204	1	49	12	9	1	57.4	15	10	6.115e-06	3.869e-06	tr|B0BN81|B0BN81_RAT		tr|B0BN81|B0BN81_RAT
tr|F1LR13|F1LR13_RAT	Atlastin-3 OS=Rattus norvegicus GN=Atl3 PE=4 SV=2	542	1	38.4	20	13	1	45.6	21	16	9.552e-07	8.932e-07	tr|F1LR13|F1LR13_RAT		tr|F1LR13|F1LR13_RAT
sp|Q66HF1|NDUS1_RAT	NADH-ubiquinone oxidoreductase 75 kDa subunit, mitochondrial OS=Rattus norvegicus GN=Ndufs1 PE=1 SV=1	727	1	53	41	29	1	57.2	41	30	2.544e-06	2.575e-06	sp|Q66HF1|NDUS1_RAT		sp|Q66HF1|NDUS1_RAT
sp|P31977|EZRI_RAT	Ezrin OS=Rattus norvegicus GN=Ezr PE=1 SV=3	586	1	40.6	17	23	1	43.5	17	26	5.719e-07	5.812e-07	sp|P31977|EZRI_RAT		sp|P31977|EZRI_RAT
sp|P0C2X9|AL4A1_RAT	Delta-1-pyrroline-5-carboxylate dehydrogenase, mitochondrial OS=Rattus norvegicus GN=Aldh4a1 PE=1 SV=1	563	0.9865	3.4	1	1	0.9999	5	2	2	2.862e-09	4.808e-08	sp|P0C2X9|AL4A1_RAT	tr|F1LQ99|F1LQ99_RAT;tr|F8WFI0|F8WFI0_RAT;tr|R9PY10|R9PY10_RAT;	sp|P0C2X9|AL4A1_RAT	tr|F1LQ99|F1LQ99_RAT;tr|F8WFI0|F8WFI0_RAT;tr|R9PY10|R9PY10_RAT;
sp|P62963|PROF1_RAT	Profilin-1 OS=Rattus norvegicus GN=Pfn1 PE=1 SV=2	140	1	90	22	10	1	90	18	10	6.415e-06	5.88e-06	sp|P62963|PROF1_RAT		sp|P62963|PROF1_RAT
sp|Q01728-2|NAC1_RAT	Isoform 2 of Sodium/calcium exchanger 1 OS=Rattus norvegicus GN=Slc8a1	958	0.9883	17.8	1	10	1	14	2	9	2.2e-08	5.673e-08	sp|Q01728-2|NAC1_RAT	sp|Q01728|NAC1_RAT;tr|R9PXX8|R9PXX8_RAT;tr|R9PXZ4|R9PXZ4_RAT;	sp|Q01728-2|NAC1_RAT	sp|Q01728-3|NAC1_RAT;sp|Q01728|NAC1_RAT;tr|R9PXX8|R9PXX8_RAT;tr|R9PXX9|R9PXX9_RAT;tr|R9PXZ4|R9PXZ4_RAT;
sp|D3ZBN0|H15_RAT	Histone H1.5 OS=Rattus norvegicus GN=Hist1h1b PE=3 SV=1	222	1	33.8	11	8	1	22.1	4	6	2.244e-06	2.15e-06	sp|D3ZBN0|H15_RAT		sp|D3ZBN0|H15_RAT
sp|Q3KR86|MIC60_RAT	MICOS complex subunit Mic60 (Fragment) OS=Rattus norvegicus GN=Immt PE=1 SV=1	609	1	53.4	30	26	1	56.5	32	27	1.822e-06	2.448e-06	sp|Q3KR86|MIC60_RAT		sp|Q3KR86|MIC60_RAT
sp|P20611|PPAL_RAT	Lysosomal acid phosphatase OS=Rattus norvegicus GN=Acp2 PE=1 SV=1	423	1	9.9	4	4	1	6.1	2	3	1.328e-07	9.067e-08	sp|P20611|PPAL_RAT	tr|Q642D2|Q642D2_RAT;	sp|P20611|PPAL_RAT	tr|Q642D2|Q642D2_RAT;
tr|Q4FZU0|Q4FZU0_RAT	Acid phosphatase 6, lysophosphatidic OS=Rattus norvegicus GN=Acp6 PE=2 SV=1	413	1	19.1	7	6	1	18.9	6	6	3.555e-07	1.925e-07	tr|Q4FZU0|Q4FZU0_RAT		tr|Q4FZU0|Q4FZU0_RAT
tr|D4A4P3|D4A4P3_RAT	Protein LOC100361144 OS=Rattus norvegicus GN=LOC100361144 PE=4 SV=1	99	1	18.2	2	2	1	18.2	2	2	1.089e-06	9.756e-07	tr|D4A4P3|D4A4P3_RAT	tr|M0RA24|M0RA24_RAT;	tr|D4A4P3|D4A4P3_RAT	tr|M0RA24|M0RA24_RAT;
tr|A0A096MKE9|A0A096MKE9_RAT	Protein Lig3 OS=Rattus norvegicus GN=Lig3 PE=4 SV=1	1002	0.9818	0.8	1	1	0.9875	2.2	1	2	1.322e-08	1.083e-08	tr|A0A096MKE9|A0A096MKE9_RAT	tr|Q5U2M4|Q5U2M4_RAT;	tr|A0A096MKE9|A0A096MKE9_RAT
tr|F1LNF0|F1LNF0_RAT	Protein Myh14 OS=Rattus norvegicus GN=Myh14 PE=4 SV=1	2000					0.9963	3.5	2	8		1.307e-08			tr|F1LNF0|F1LNF0_RAT
sp|Q6P686|OSTF1_RAT	Osteoclast-stimulating factor 1 OS=Rattus norvegicus GN=Ostf1 PE=2 SV=1	214	1	27.6	3	3	1	18.2	2	2	1.672e-07	1.023e-07	sp|Q6P686|OSTF1_RAT	tr|R9PXU9|R9PXU9_RAT;	sp|Q6P686|OSTF1_RAT	tr|R9PXU9|R9PXU9_RAT;
sp|P46462|TERA_RAT	Transitional endoplasmic reticulum ATPase OS=Rattus norvegicus GN=Vcp PE=1 SV=3	806	1	62.2	61	41	1	63.3	62	43	5.028e-06	5.834e-06	sp|P46462|TERA_RAT		sp|P46462|TERA_RAT
tr|Q5FVQ2|Q5FVQ2_RAT	Peter pan homolog (Drosophila) OS=Rattus norvegicus GN=Ppan PE=2 SV=1	470	0.9872	3.8	1	2					1.614e-08		tr|Q5FVQ2|Q5FVQ2_RAT
sp|P35284|RAB12_RAT	Ras-related protein Rab-12 OS=Rattus norvegicus GN=Rab12 PE=1 SV=2	243					0.9958	10.7	1	2		7.179e-08			sp|P35284|RAB12_RAT	tr|D4A376|D4A376_RAT;
sp|Q9ESS6|BCAM_RAT	Basal cell adhesion molecule OS=Rattus norvegicus GN=Bcam PE=2 SV=1	624	1	11.2	7	6	1	17.3	8	8	4.002e-07	3.447e-07	sp|Q9ESS6|BCAM_RAT		sp|Q9ESS6|BCAM_RAT
tr|B2GV72|B2GV72_RAT	Carbonyl reductase 3 OS=Rattus norvegicus GN=Cbr3 PE=2 SV=1	277					0.7712	7.6	1	2		2.739e-08			tr|B2GV72|B2GV72_RAT
tr|F1LUV9|F1LUV9_RAT	Neural cell adhesion molecule 1 (Fragment) OS=Rattus norvegicus GN=Ncam1 PE=4 SV=2	838					1	31.6	29	21		6.553e-07			tr|F1LUV9|F1LUV9_RAT
sp|P84245|H33_RAT	Histone H3.3 OS=Rattus norvegicus GN=H3f3b PE=1 SV=2	136	0.9897	45.6	2	5	0.9898	45.6	1	5	8.22e-07	1.19e-06	sp|P84245|H33_RAT	tr|D3ZK97|D3ZK97_RAT;tr|M0R537|M0R537_RAT;	sp|P84245|H33_RAT	tr|D3ZK97|D3ZK97_RAT;tr|M0R537|M0R537_RAT;
sp|Q62639|RHEB_RAT	GTP-binding protein Rheb OS=Rattus norvegicus GN=Rheb PE=1 SV=1	184	1	18.5	3	3	1	18.5	3	3	3.508e-07	3.4e-07	sp|Q62639|RHEB_RAT		sp|Q62639|RHEB_RAT
tr|Q8SEZ0|Q8SEZ0_RAT	NADH-ubiquinone oxidoreductase chain 5 OS=Rattus norvegicus GN=Mt-nd5 PE=3 SV=1	609	1	9.9	5	4	1	9.9	4	4	1.979e-07	2.144e-07	tr|Q8SEZ0|Q8SEZ0_RAT		tr|Q8SEZ0|Q8SEZ0_RAT
tr|D4AE49|D4AE49_RAT	Protein Skiv2l2 (Fragment) OS=Rattus norvegicus GN=Skiv2l2 PE=4 SV=2	908	1	6.4	4	5	1	7	6	6	4.567e-08	9.857e-08	tr|D4AE49|D4AE49_RAT		tr|D4AE49|D4AE49_RAT
sp|O35165|GOSR2_RAT	Golgi SNAP receptor complex member 2 OS=Rattus norvegicus GN=Gosr2 PE=1 SV=2	212	0.9985	9.9	2	2					1.509e-07		sp|O35165|GOSR2_RAT
sp|P26453-2|BASI_RAT	Isoform 2 of Basigin OS=Rattus norvegicus GN=Bsg	272	1	32.7	12	9	1	34.6	13	9	3.944e-06	3.376e-06	sp|P26453-2|BASI_RAT	sp|P26453|BASI_RAT;	sp|P26453-2|BASI_RAT	sp|P26453|BASI_RAT;
tr|D3Z941|D3Z941_RAT	Protein Mars OS=Rattus norvegicus GN=Mars PE=3 SV=1	902	1	21	15	15	1	26.6	22	20	4.654e-07	6.496e-07	tr|D3Z941|D3Z941_RAT		tr|D3Z941|D3Z941_RAT
sp|Q5EGY4|YKT6_RAT	Synaptobrevin homolog YKT6 OS=Rattus norvegicus GN=Ykt6 PE=1 SV=1	198	1	17.7	4	4	1	33.3	6	6	3.524e-07	6.022e-07	sp|Q5EGY4|YKT6_RAT		sp|Q5EGY4|YKT6_RAT
sp|Q6MG61|CLIC1_RAT	Chloride intracellular channel protein 1 OS=Rattus norvegicus GN=Clic1 PE=1 SV=1	241	1	66.8	12	10	1	45.6	7	7	2.886e-06	1.552e-06	sp|Q6MG61|CLIC1_RAT		sp|Q6MG61|CLIC1_RAT
sp|Q6NYB7|RAB1A_RAT	Ras-related protein Rab-1A OS=Rattus norvegicus GN=Rab1A PE=1 SV=3	205	1	87.3	17	17	1	81	12	15	1.923e-06	1.75e-06	sp|Q6NYB7|RAB1A_RAT		sp|Q6NYB7|RAB1A_RAT
sp|Q6IRE4|TS101_RAT	Tumor susceptibility gene 101 protein OS=Rattus norvegicus GN=Tsg101 PE=1 SV=1	391					0.9999	5.4	2	2		3.692e-08			sp|Q6IRE4|TS101_RAT	tr|F1LRB7|F1LRB7_RAT;
sp|Q5FVN0|MBOA5_RAT	Lysophospholipid acyltransferase 5 OS=Rattus norvegicus GN=Lpcat3 PE=2 SV=1	487	1	8.8	2	3	1	8	4	4	6.408e-08	1.844e-07	sp|Q5FVN0|MBOA5_RAT		sp|Q5FVN0|MBOA5_RAT
sp|P00406|COX2_RAT	Cytochrome c oxidase subunit 2 OS=Rattus norvegicus GN=Mtco2 PE=2 SV=2	227	1	30.8	17	6	1	43.6	17	6	2.361e-06	2.309e-06	sp|P00406|COX2_RAT		sp|P00406|COX2_RAT
tr|M0R3V4|M0R3V4_RAT	Protein LOC501282 OS=Rattus norvegicus GN=LOC501282 PE=4 SV=1	165	1	21.2	5	4	1	21.2	5	4	1.03e-06	1.241e-06	tr|M0R3V4|M0R3V4_RAT		tr|M0R3V4|M0R3V4_RAT
tr|F1LLX7|F1LLX7_RAT	Secreted frizzled-related protein 1 OS=Rattus norvegicus GN=Sfrp1 PE=4 SV=1	313	1	16	4	4	0.9875	6.3	1	1	1.898e-07	1.359e-07	tr|F1LLX7|F1LLX7_RAT		sp|Q9R168|SFRP1_RAT	tr|F1LLX7|F1LLX7_RAT;
tr|F1MA10|F1MA10_RAT	NAD(P)(+)--arginine ADP-ribosyltransferase OS=Rattus norvegicus GN=Art4 PE=3 SV=2	306					1	8.2	2	2		4.344e-08			tr|F1MA10|F1MA10_RAT
sp|Q60587|ECHB_RAT	Trifunctional enzyme subunit beta, mitochondrial OS=Rattus norvegicus GN=Hadhb PE=1 SV=1	475	1	55.4	32	20	1	52	33	20	4.667e-06	3.772e-06	sp|Q60587|ECHB_RAT		sp|Q60587|ECHB_RAT
sp|Q6P7P5|BZW1_RAT	Basic leucine zipper and W2 domain-containing protein 1 OS=Rattus norvegicus GN=Bzw1 PE=2 SV=1	419	1	16	6	8	1	9.3	4	5	5.02e-07	3.553e-07	sp|Q6P7P5|BZW1_RAT		sp|Q6P7P5|BZW1_RAT
tr|B0BNA3|B0BNA3_RAT	Arginyl-tRNA synthetase 2, mitochondrial OS=Rattus norvegicus GN=Rars2 PE=2 SV=1	578	0.9951	3.6	1	2					6.487e-09		tr|B0BNA3|B0BNA3_RAT
tr|D3ZZQ8|D3ZZQ8_RAT	Protein RGD1561381 OS=Rattus norvegicus GN=RGD1561381 PE=4 SV=1	152					1	17.8	2	2		3.988e-07			tr|D3ZZQ8|D3ZZQ8_RAT	tr|D4ADS4|D4ADS4_RAT;
sp|Q9QXQ0|ACTN4_RAT	Alpha-actinin-4 OS=Rattus norvegicus GN=Actn4 PE=1 SV=2	911	1	59.6	69	50	1	66.5	73	56	3.255e-06	4.131e-06	sp|Q9QXQ0|ACTN4_RAT		sp|Q9QXQ0|ACTN4_RAT
sp|G3V9D0|PGLT1_RAT	Protein O-glucosyltransferase 1 OS=Rattus norvegicus GN=Poglut1 PE=3 SV=1	392	1	13	6	5	1	13.8	5	5	2.744e-07	1.359e-07	sp|G3V9D0|PGLT1_RAT		sp|G3V9D0|PGLT1_RAT
tr|D4A2G6|D4A2G6_RAT	Protein Thbs2 OS=Rattus norvegicus GN=Thbs2 PE=4 SV=2	1172	0.9959	3.4	1	3	0.9931	3.4	1	3	2.933e-09	9.261e-10	tr|D4A2G6|D4A2G6_RAT		tr|D4A2G6|D4A2G6_RAT
tr|Q5M7T5|Q5M7T5_RAT	Protein Serpinc1 OS=Rattus norvegicus GN=Serpinc1 PE=2 SV=1	465	1	14	7	5	1	10.3	5	4	2.202e-07	1.694e-07	tr|Q5M7T5|Q5M7T5_RAT		tr|Q5M7T5|Q5M7T5_RAT
tr|Q5FVC5|Q5FVC5_RAT	Poliovirus receptor-related 2 OS=Rattus norvegicus GN=Pvrl2 PE=2 SV=1	530					1	6.8	2	2		6.368e-08			tr|Q5FVC5|Q5FVC5_RAT
tr|D4A1J6|D4A1J6_RAT	Protein Ankfy1 (Fragment) OS=Rattus norvegicus GN=Ankfy1 PE=4 SV=2	1169	0.9917	1.9	1	2	1	4.4	4	5	3.859e-09	4.016e-08	tr|D4A1J6|D4A1J6_RAT		tr|D4A1J6|D4A1J6_RAT
sp|O88813|ACSL5_RAT	Long-chain-fatty-acid--CoA ligase 5 OS=Rattus norvegicus GN=Acsl5 PE=1 SV=1	683	1	15.8	5	8	1	14.5	5	7	6.836e-08	4.089e-08	sp|O88813|ACSL5_RAT		sp|O88813|ACSL5_RAT
sp|P24268|CATD_RAT	Cathepsin D OS=Rattus norvegicus GN=Ctsd PE=1 SV=1	407	1	38.8	20	14	1	35.1	17	11	2.482e-06	1.529e-06	sp|P24268|CATD_RAT	tr|Q6P6T6|Q6P6T6_RAT;	sp|P24268|CATD_RAT	tr|Q6P6T6|Q6P6T6_RAT;
tr|Q3MIF0|Q3MIF0_RAT	Protein Rpe OS=Rattus norvegicus GN=Rpe PE=2 SV=1	199	0.9988	13.1	1	2	0.9988	13.1	1	2	3.738e-08	1.529e-08	tr|Q3MIF0|Q3MIF0_RAT		tr|Q3MIF0|Q3MIF0_RAT
tr|B0BMT9|B0BMT9_RAT	Protein Sqrdl OS=Rattus norvegicus GN=Sqrdl PE=2 SV=1	450	1	16.9	5	5	1	22.7	5	6	1.524e-07	2.066e-07	tr|B0BMT9|B0BMT9_RAT		tr|B0BMT9|B0BMT9_RAT
tr|D3ZJ08|D3ZJ08_RAT	Histone H3 OS=Rattus norvegicus GN=Hist2h3c2 PE=1 SV=1	136	1	52.9	5	6	1	52.9	6	7	3.059e-06	3.069e-06	tr|D3ZJ08|D3ZJ08_RAT		tr|D3ZJ08|D3ZJ08_RAT
DECOY1_tr|F1M0M0|F1M0M0_RAT	Reversed decoy version of tr F1M0M0 F1M0M0_RAT	1759	0.9913	0.8	2	2					2.079e-08		DECOY1_tr|F1M0M0|F1M0M0_RAT
sp|O08651|SERA_RAT	D-3-phosphoglycerate dehydrogenase OS=Rattus norvegicus GN=Phgdh PE=1 SV=3	533	1	28.9	14	12	1	27.4	11	11	6.976e-07	8.045e-07	sp|O08651|SERA_RAT		sp|O08651|SERA_RAT
sp|P03889|NU1M_RAT	NADH-ubiquinone oxidoreductase chain 1 OS=Rattus norvegicus GN=Mtnd1 PE=1 SV=2	318	0.9982	11	4	4					2.436e-07		sp|P03889|NU1M_RAT
tr|D4A3E8|D4A3E8_RAT	Mitochondrial ribosomal protein S27 (Predicted), isoform CRA_b OS=Rattus norvegicus GN=Mrps27 PE=4 SV=1	415	1	10.4	3	3	1	8.9	3	3	5.223e-08	6.532e-08	tr|D4A3E8|D4A3E8_RAT		tr|D4A3E8|D4A3E8_RAT
sp|Q5XIA1|NCLN_RAT	Nicalin OS=Rattus norvegicus GN=Ncln PE=2 SV=1	563	1	10.8	6	5	1	11.2	7	6	1.735e-07	3.693e-07	sp|Q5XIA1|NCLN_RAT		sp|Q5XIA1|NCLN_RAT
tr|E9PTW1|E9PTW1_RAT	Protein Scamp3 OS=Rattus norvegicus GN=Scamp3 PE=4 SV=2	350	1	20.9	5	5	1	16.3	5	4	2.884e-07	3.256e-07	tr|E9PTW1|E9PTW1_RAT		tr|E9PTW1|E9PTW1_RAT
tr|B5DFH4|B5DFH4_RAT	Papss2 protein OS=Rattus norvegicus GN=Papss2 PE=2 SV=1	614	1	12.4	5	5	0.9958	4.1	1	2	4.443e-08	4.028e-09	tr|B5DFH4|B5DFH4_RAT		tr|B5DFH4|B5DFH4_RAT
sp|P84083|ARF5_RAT	ADP-ribosylation factor 5 OS=Rattus norvegicus GN=Arf5 PE=1 SV=2	180	1	60.6	2	7	1	56.1	4	9	1.076e-07	1.383e-06	sp|P84083|ARF5_RAT		sp|P84083|ARF5_RAT
sp|P09414|NFIA_RAT	Nuclear factor 1 A-type OS=Rattus norvegicus GN=Nfia PE=1 SV=2	509	0.9799	2.9	1	1	1	5.1	2	2	3.718e-08	7.203e-08	sp|P09414|NFIA_RAT	tr|F1LRV0|F1LRV0_RAT;tr|F2Z3R4|F2Z3R4_RAT;tr|O70185|O70185_RAT;tr|O70186|O70186_RAT;tr|O70187|O70187_RAT;tr|O70188|O70188_RAT;	sp|P09414|NFIA_RAT
sp|Q3T1K5|CAZA2_RAT	F-actin-capping protein subunit alpha-2 OS=Rattus norvegicus GN=Capza2 PE=1 SV=1	286	1	19.9	2	5	1	17.8	2	4	2.026e-07	2.4e-07	sp|Q3T1K5|CAZA2_RAT		sp|Q3T1K5|CAZA2_RAT
sp|Q62940|NEDD4_RAT	E3 ubiquitin-protein ligase NEDD4 OS=Rattus norvegicus GN=Nedd4 PE=1 SV=1	887	1	24.6	20	18	1	24.9	21	19	3.936e-07	6.565e-07	sp|Q62940|NEDD4_RAT		sp|Q62940|NEDD4_RAT
sp|P85834|EFTU_RAT	Elongation factor Tu, mitochondrial OS=Rattus norvegicus GN=Tufm PE=1 SV=1	452	1	58	32	23	1	55.3	30	22	4.452e-06	3.586e-06	sp|P85834|EFTU_RAT		sp|P85834|EFTU_RAT
tr|D3ZEK8|D3ZEK8_RAT	Uncharacterized protein OS=Rattus norvegicus PE=4 SV=2	360					1	15	3	4		8.349e-08			tr|D3ZEK8|D3ZEK8_RAT
sp|P55062|BI1_RAT	Bax inhibitor 1 OS=Rattus norvegicus GN=Tmbim6 PE=2 SV=2	237	1	9.3	3	3	1	9.3	3	3	1.192e-07	1.538e-07	sp|P55062|BI1_RAT	tr|Q7TMC1|Q7TMC1_RAT;	sp|P55062|BI1_RAT	tr|Q7TMC1|Q7TMC1_RAT;
tr|D4A4Y0|D4A4Y0_RAT	Protein Exosc4 OS=Rattus norvegicus GN=Exosc4 PE=4 SV=1	245	0.9947	10.6	2	2					1.308e-07		tr|D4A4Y0|D4A4Y0_RAT
tr|F1LY19|F1LY19_RAT	Protein Upf1 OS=Rattus norvegicus GN=Upf1 PE=4 SV=2	1124	1	9.2	9	8	1	7.7	8	8	9.955e-08	7.909e-08	tr|F1LY19|F1LY19_RAT		tr|F1LY19|F1LY19_RAT
tr|M0R3X7|M0R3X7_RAT	Protein LOC100364027 OS=Rattus norvegicus GN=LOC100364027 PE=3 SV=1	464					0.217	3.2	1	2		7.773e-08			tr|M0R3X7|M0R3X7_RAT
sp|Q9ES53|UFD1_RAT	Ubiquitin fusion degradation protein 1 homolog OS=Rattus norvegicus GN=Ufd1l PE=1 SV=1	307	1	22.5	7	6	1	11.7	3	3	2.133e-07	1.261e-07	sp|Q9ES53|UFD1_RAT		sp|Q9ES53|UFD1_RAT
sp|B2RZ78-2|VPS29_RAT	Isoform 2 of Vacuolar protein sorting-associated protein 29 OS=Rattus norvegicus GN=Vps29	186	1	24.7	4	4	1	12.1	2	2	9.347e-07	3.258e-07	sp|B2RZ78-2|VPS29_RAT	sp|B2RZ78|VPS29_RAT;	sp|B2RZ78-2|VPS29_RAT	sp|B2RZ78|VPS29_RAT;
tr|D3ZZC1|D3ZZC1_RAT	Protein Txndc5 OS=Rattus norvegicus GN=Txndc5 PE=3 SV=1	417	1	35.7	18	12	1	39.1	17	13	1.996e-06	1.547e-06	tr|D3ZZC1|D3ZZC1_RAT		tr|D3ZZC1|D3ZZC1_RAT
sp|Q5XIW8|SNUT1_RAT	U4/U6.U5 tri-snRNP-associated protein 1 OS=Rattus norvegicus GN=Sart1 PE=2 SV=1	806	1	5.5	3	3	1	5.5	3	3	3.948e-08	3.837e-08	sp|Q5XIW8|SNUT1_RAT		sp|Q5XIW8|SNUT1_RAT
tr|G3V824|G3V824_RAT	Insulin-like growth factor 2 receptor, isoform CRA_b OS=Rattus norvegicus GN=Igf2r PE=4 SV=1	2481	1	27.7	66	56	1	28.7	70	59	1.235e-06	1.198e-06	tr|G3V824|G3V824_RAT		tr|G3V824|G3V824_RAT
sp|Q6PEC1|TBCA_RAT	Tubulin-specific chaperone A OS=Rattus norvegicus GN=Tbca PE=1 SV=1	108	1	44.1	4	4	0.9999	35.5	3	3	8.352e-07	4.748e-07	sp|Q6PEC1|TBCA_RAT	tr|M0RE00|M0RE00_RAT;	sp|Q6PEC1|TBCA_RAT	tr|M0RE00|M0RE00_RAT;
sp|Q63945|SET_RAT	Protein SET OS=Rattus norvegicus GN=Set PE=2 SV=2	289	1	42.2	3	9					1.626e-07		sp|Q63945|SET_RAT
sp|Q9R064|GORS2_RAT	Golgi reassembly-stacking protein 2 OS=Rattus norvegicus GN=Gorasp2 PE=1 SV=3	454	0.9999	14.1	5	6					1.189e-07		sp|Q9R064|GORS2_RAT
tr|O89035|O89035_RAT	Mitochondrial dicarboxylate carrier OS=Rattus norvegicus GN=Slc25a10 PE=2 SV=1	286	1	10.1	3	3	0.9994	7.3	2	2	1.749e-07	8.768e-08	tr|O89035|O89035_RAT		tr|O89035|O89035_RAT
tr|B0K010|B0K010_RAT	Protein Txndc17 OS=Rattus norvegicus GN=Txndc17 PE=2 SV=1	123	1	41.5	4	4					4.601e-07		tr|B0K010|B0K010_RAT
tr|B1WC56|B1WC56_RAT	Nola2 protein OS=Rattus norvegicus GN=LOC100910210 PE=2 SV=1	153	1	26.8	3	3	1	23.5	2	2	1.801e-07	1.704e-07	tr|B1WC56|B1WC56_RAT		tr|B1WC56|B1WC56_RAT
sp|Q4TU93|MRC2_RAT	C-type mannose receptor 2 OS=Rattus norvegicus GN=Mrc2 PE=1 SV=1	1480	1	4.9	5	5	1	6.4	8	8	5.697e-08	9.45e-08	sp|Q4TU93|MRC2_RAT	tr|F1LMA7|F1LMA7_RAT;	sp|Q4TU93|MRC2_RAT	tr|F1LMA7|F1LMA7_RAT;
tr|F1LS72|F1LS72_RAT	Protein Uba2 (Fragment) OS=Rattus norvegicus GN=Uba2 PE=3 SV=2	569	1	28.8	13	12	1	28.5	13	12	5.101e-07	3.923e-07	tr|F1LS72|F1LS72_RAT		tr|F1LS72|F1LS72_RAT
sp|Q64537|CPNS1_RAT	Calpain small subunit 1 OS=Rattus norvegicus GN=Capns1 PE=1 SV=3	270	1	33.3	7	6	1	33.3	6	6	6.496e-07	3.371e-07	sp|Q64537|CPNS1_RAT	tr|M0RD20|M0RD20_RAT;	sp|Q64537|CPNS1_RAT	tr|M0RD20|M0RD20_RAT;
tr|F1M3G7|F1M3G7_RAT	A kinase (PRKA) anchor protein 13, isoform CRA_b OS=Rattus norvegicus GN=Akap13 PE=4 SV=2	2760					0.9951	1	2	3		6.967e-09			tr|F1M3G7|F1M3G7_RAT
tr|Q3SWT7|Q3SWT7_RAT	Nuclear receptor binding protein OS=Rattus norvegicus GN=Nrbp1 PE=2 SV=1	535	0.9872	2.8	1	1	1	5	3	2	1.422e-08	4.227e-08	tr|Q3SWT7|Q3SWT7_RAT		tr|Q3SWT7|Q3SWT7_RAT
sp|B0BNA5|COTL1_RAT	Coactosin-like protein OS=Rattus norvegicus GN=Cotl1 PE=1 SV=1	142	1	57.7	7	7	1	55.6	6	6	3.146e-06	1.9e-06	sp|B0BNA5|COTL1_RAT		sp|B0BNA5|COTL1_RAT
tr|D4AEG2|D4AEG2_RAT	Protein Rab32 OS=Rattus norvegicus GN=Rab32 PE=3 SV=1	223	1	27.8	6	5	1	32.7	7	7	4.947e-07	7.302e-07	tr|D4AEG2|D4AEG2_RAT		tr|D4AEG2|D4AEG2_RAT
sp|P07632|SODC_RAT	Superoxide dismutase [Cu-Zn] OS=Rattus norvegicus GN=Sod1 PE=1 SV=2	154	1	42.9	6	6	1	36.4	7	6	3.966e-06	2.037e-06	sp|P07632|SODC_RAT		sp|P07632|SODC_RAT
sp|Q63569|PRS6A_RAT	26S protease regulatory subunit 6A OS=Rattus norvegicus GN=Psmc3 PE=2 SV=1	439	1	39.6	18	13	1	47.8	20	16	8.485e-07	1.151e-06	sp|Q63569|PRS6A_RAT	tr|Q6P6U2|Q6P6U2_RAT;	sp|Q63569|PRS6A_RAT	tr|Q6P6U2|Q6P6U2_RAT;
sp|P27008|PARP1_RAT	Poly [ADP-ribose] polymerase 1 OS=Rattus norvegicus GN=Parp1 PE=1 SV=4	1014	1	13	11	11	1	13.1	13	11	1.146e-07	2.18e-07	sp|P27008|PARP1_RAT		sp|P27008|PARP1_RAT
tr|Q5RKI5|Q5RKI5_RAT	Flightless I homolog (Drosophila) OS=Rattus norvegicus GN=Flii PE=2 SV=1	1270	1	9	9	9	1	11.1	12	12	1.049e-07	1.919e-07	tr|Q5RKI5|Q5RKI5_RAT		tr|Q5RKI5|Q5RKI5_RAT
sp|P23693|TNNI3_RAT	Troponin I, cardiac muscle OS=Rattus norvegicus GN=Tnni3 PE=1 SV=2	211	1	44.5	16	8	1	35.5	9	7	3.091e-06	3.735e-06	sp|P23693|TNNI3_RAT		sp|P23693|TNNI3_RAT
sp|Q5FVI6|VATC1_RAT	V-type proton ATPase subunit C 1 OS=Rattus norvegicus GN=Atp6v1c1 PE=2 SV=1	382	1	12.8	5	4	1	10.7	3	3	2.144e-07	1.034e-07	sp|Q5FVI6|VATC1_RAT		sp|Q5FVI6|VATC1_RAT
sp|B2RYW9|FAHD2_RAT	Fumarylacetoacetate hydrolase domain-containing protein 2 OS=Rattus norvegicus GN=Fahd2 PE=1 SV=1	313	1	19.5	4	4	1	8.3	2	2	1.542e-07	1.335e-07	sp|B2RYW9|FAHD2_RAT		sp|B2RYW9|FAHD2_RAT
tr|B1WBY5|B1WBY5_RAT	DnaJ (Hsp40) homolog, subfamily C, member 11 OS=Rattus norvegicus GN=Dnajc11 PE=2 SV=1	559	0.9421	1.6	1	1	1	9.3	3	3	1.933e-08	4.629e-08	tr|B1WBY5|B1WBY5_RAT		tr|B1WBY5|B1WBY5_RAT
sp|Q9WVJ4|SYJ2B_RAT	Synaptojanin-2-binding protein OS=Rattus norvegicus GN=Synj2bp PE=1 SV=2	145	1	24.1	3	3	1	17.9	2	2	4.364e-07	2.57e-07	sp|Q9WVJ4|SYJ2B_RAT		sp|Q9WVJ4|SYJ2B_RAT
tr|D3ZWZ6|D3ZWZ6_RAT	Protein Igf2bp2 (Fragment) OS=Rattus norvegicus GN=Igf2bp2 PE=4 SV=2	513	1	21.1	9	8	1	18.9	8	7	2.537e-07	2.518e-07	tr|D3ZWZ6|D3ZWZ6_RAT		tr|D3ZWZ6|D3ZWZ6_RAT
tr|E9PTR4|E9PTR4_RAT	Protein Atp8b2 OS=Rattus norvegicus GN=Ubap2l PE=4 SV=2	1105	1	6.2	4	5	1	8.2	7	7	1.957e-08	7.854e-08	tr|E9PTR4|E9PTR4_RAT		tr|E9PTR4|E9PTR4_RAT
sp|D4A3K5|H11_RAT	Histone H1.1 OS=Rattus norvegicus GN=Hist1h1a PE=3 SV=1	214	1	35.5	5	7	1	26.6	3	4	9.25e-07	3.584e-07	sp|D4A3K5|H11_RAT		sp|D4A3K5|H11_RAT
tr|G3V9N0|G3V9N0_RAT	Pabpc4 protein OS=Rattus norvegicus GN=Pabpc4 PE=2 SV=2	644	1	23.3	5	11	1	24.5	7	12	2.092e-07	2.664e-07	tr|G3V9N0|G3V9N0_RAT		tr|G3V9N0|G3V9N0_RAT
sp|P20650|PPM1A_RAT	Protein phosphatase 1A OS=Rattus norvegicus GN=Ppm1a PE=1 SV=1	382	0.9969	6.3	2	2					3.728e-08		sp|P20650|PPM1A_RAT
sp|Q6P7B0|SYWC_RAT	Tryptophan--tRNA ligase, cytoplasmic OS=Rattus norvegicus GN=Wars PE=1 SV=2	481	1	17.3	8	7	1	27.4	10	9	3.147e-07	4.765e-07	sp|Q6P7B0|SYWC_RAT	tr|F8WFH8|F8WFH8_RAT;	sp|Q6P7B0|SYWC_RAT	tr|F8WFH8|F8WFH8_RAT;
sp|Q5M7V8|TR150_RAT	Thyroid hormone receptor-associated protein 3 OS=Rattus norvegicus GN=Thrap3 PE=1 SV=1	951	1	10.8	9	9	1	11.3	9	10	3.049e-07	1.993e-07	sp|Q5M7V8|TR150_RAT		sp|Q5M7V8|TR150_RAT
tr|D3ZQ57|D3ZQ57_RAT	Plexin B2 OS=Rattus norvegicus GN=Plxnb2 PE=4 SV=1	1841	1	7.8	13	13	1	11.7	19	18	1.108e-07	1.942e-07	tr|D3ZQ57|D3ZQ57_RAT		tr|D3ZQ57|D3ZQ57_RAT
sp|P49911|AN32A_RAT	Acidic leucine-rich nuclear phosphoprotein 32 family member A OS=Rattus norvegicus GN=Anp32a PE=2 SV=1	247	1	23.7	4	5	1	17.1	3	4	6.835e-07	3.471e-07	sp|P49911|AN32A_RAT	tr|F7EL36|F7EL36_RAT;tr|M0R9D0|M0R9D0_RAT;	sp|P49911|AN32A_RAT	tr|F7EL36|F7EL36_RAT;tr|M0R9D0|M0R9D0_RAT;
sp|P07150|ANXA1_RAT	Annexin A1 OS=Rattus norvegicus GN=Anxa1 PE=1 SV=2	346	1	57.5	33	20	1	62.7	30	21	2.361e-06	4.215e-06	sp|P07150|ANXA1_RAT		sp|P07150|ANXA1_RAT
tr|A1L1M0|A1L1M0_RAT	Protein kinase, cAMP-dependent, catalytic, alpha OS=Rattus norvegicus GN=Prkaca PE=2 SV=1	351	1	38.2	4	9	1	45.5	5	12	1.357e-07	1.962e-07	tr|A1L1M0|A1L1M0_RAT	tr|D4ACM4|D4ACM4_RAT;	tr|A1L1M0|A1L1M0_RAT	tr|D4ACM4|D4ACM4_RAT;
sp|P49242|RS3A_RAT	40S ribosomal protein S3a OS=Rattus norvegicus GN=Rps3a PE=1 SV=2	264	1	44.7	22	13	1	50.8	23	16	5.358e-06	6.981e-06	sp|P49242|RS3A_RAT	tr|M0R6L4|M0R6L4_RAT;	sp|P49242|RS3A_RAT
tr|B0BNJ4|B0BNJ4_RAT	Ethylmalonic encephalopathy 1 OS=Rattus norvegicus GN=Ethe1 PE=2 SV=1	254	1	16.1	3	3					3.058e-07		tr|B0BNJ4|B0BNJ4_RAT
sp|P41562|IDHC_RAT	Isocitrate dehydrogenase [NADP] cytoplasmic OS=Rattus norvegicus GN=Idh1 PE=1 SV=1	414	1	30.7	14	12	1	37	19	16	1.773e-06	1.41e-06	sp|P41562|IDHC_RAT		sp|P41562|IDHC_RAT
sp|P61212|ARL1_RAT	ADP-ribosylation factor-like protein 1 OS=Rattus norvegicus GN=Arl1 PE=1 SV=1	181	1	31.5	4	4	1	31.5	5	4	5.219e-07	3.867e-07	sp|P61212|ARL1_RAT		sp|P61212|ARL1_RAT
sp|Q4QRB4|TBB3_RAT	Tubulin beta-3 chain OS=Rattus norvegicus GN=Tubb3 PE=1 SV=1	450	1	48.2	3	17	1	43.3	3	14	6.724e-08	6.996e-08	sp|Q4QRB4|TBB3_RAT		sp|Q4QRB4|TBB3_RAT
sp|P12368|KAP2_RAT	cAMP-dependent protein kinase type II-alpha regulatory subunit OS=Rattus norvegicus GN=Prkar2a PE=1 SV=3	401	1	27.4	7	9	1	34.4	10	11	2.766e-07	4.997e-07	sp|P12368|KAP2_RAT	tr|G3V8Q6|G3V8Q6_RAT;	sp|P12368|KAP2_RAT	tr|G3V8Q6|G3V8Q6_RAT;
sp|P13471|RS14_RAT	40S ribosomal protein S14 OS=Rattus norvegicus GN=Rps14 PE=2 SV=3	151	1	29.1	6	4	1	55.6	7	5	6.331e-06	3.302e-06	sp|P13471|RS14_RAT	tr|Q6PDV6|Q6PDV6_RAT;	sp|P13471|RS14_RAT	tr|Q6PDV6|Q6PDV6_RAT;
tr|D3ZGV8|D3ZGV8_RAT	Uncharacterized protein OS=Rattus norvegicus GN=RGD1307838 PE=1 SV=2	2844	1	1.5	3	3					1.046e-08		tr|D3ZGV8|D3ZGV8_RAT	tr|D4A2J0|D4A2J0_RAT;tr|D4A657|D4A657_RAT;
sp|P25235|RPN2_RAT	Dolichyl-diphosphooligosaccharide--protein glycosyltransferase subunit 2 OS=Rattus norvegicus GN=Rpn2 PE=2 SV=2	631	1	38.7	26	17	1	39	28	18	1.872e-06	1.991e-06	sp|P25235|RPN2_RAT		sp|P25235|RPN2_RAT
sp|Q6AY20|MPRD_RAT	Cation-dependent mannose-6-phosphate receptor OS=Rattus norvegicus GN=M6pr PE=2 SV=1	278	1	20.1	5	5	1	18	3	4	1.267e-06	6.082e-07	sp|Q6AY20|MPRD_RAT	tr|M0R535|M0R535_RAT;	sp|Q6AY20|MPRD_RAT	tr|M0R535|M0R535_RAT;
sp|P12785|FAS_RAT	Fatty acid synthase OS=Rattus norvegicus GN=Fasn PE=1 SV=3	2505	1	13.7	34	28	1	13.7	30	27	1.978e-07	1.983e-07	sp|P12785|FAS_RAT		sp|P12785|FAS_RAT
tr|G3V6B0|G3V6B0_RAT	Protein Pdxdc1 OS=Rattus norvegicus GN=Pdxdc1 PE=3 SV=1	785	1	6.6	5	5	1	8.5	4	5	1.895e-07	1.132e-07	tr|G3V6B0|G3V6B0_RAT		tr|G3V6B0|G3V6B0_RAT
tr|F1LS86|F1LS86_RAT	Isoleucine-tRNA synthetase (Predicted) OS=Rattus norvegicus GN=Iars PE=3 SV=2	1262	1	28.4	30	28	1	26.5	28	25	7.056e-07	6.815e-07	tr|F1LS86|F1LS86_RAT		tr|F1LS86|F1LS86_RAT
tr|D3ZUM4|D3ZUM4_RAT	Beta-galactosidase OS=Rattus norvegicus GN=Glb1 PE=1 SV=1	647	1	6.6	3	3	1	14.2	6	6	9.9e-08	2.194e-07	tr|D3ZUM4|D3ZUM4_RAT		tr|D3ZUM4|D3ZUM4_RAT
tr|Q5U2R9|Q5U2R9_RAT	Protein Scfd2 OS=Rattus norvegicus GN=Scfd2 PE=2 SV=1	684	1	2.9	2	2	1	4.7	3	3	1.728e-08	2.381e-08	tr|Q5U2R9|Q5U2R9_RAT		tr|Q5U2R9|Q5U2R9_RAT
sp|P62332|ARF6_RAT	ADP-ribosylation factor 6 OS=Rattus norvegicus GN=Arf6 PE=1 SV=2	175	1	37.1	5	5	1	37.1	5	5	4.554e-07	3.799e-07	sp|P62332|ARF6_RAT		sp|P62332|ARF6_RAT
sp|Q5I0D1|GLOD4_RAT	Glyoxalase domain-containing protein 4 OS=Rattus norvegicus GN=Glod4 PE=1 SV=1	298	1	17.8	5	5	1	23.8	6	6	3.25e-07	2.744e-07	sp|Q5I0D1|GLOD4_RAT		sp|Q5I0D1|GLOD4_RAT
tr|D4A164|D4A164_RAT	Uncharacterized protein OS=Rattus norvegicus GN=Nebl PE=4 SV=1	452	1	27.7	11	10	1	31	13	12	6.177e-07	1.071e-06	tr|D4A164|D4A164_RAT		tr|D4A164|D4A164_RAT
sp|Q9Z0J5-2|TRXR2_RAT	Isoform 2 of Thioredoxin reductase 2, mitochondrial OS=Rattus norvegicus GN=Txnrd2	491	0.9997	4.7	2	2	1	6.3	2	2	4.582e-08	2.119e-08	sp|Q9Z0J5-2|TRXR2_RAT	sp|Q9Z0J5|TRXR2_RAT;tr|F1M6X5|F1M6X5_RAT;	sp|Q9Z0J5-2|TRXR2_RAT	sp|Q9Z0J5|TRXR2_RAT;tr|F1M6X5|F1M6X5_RAT;
tr|M0R7G4|M0R7G4_RAT	Protein Apoo OS=Rattus norvegicus GN=Apoo PE=4 SV=1	198	1	23.2	4	4	1	16.7	3	3	4.901e-07	4.022e-07	tr|M0R7G4|M0R7G4_RAT	tr|M0R7V3|M0R7V3_RAT;	tr|M0R7G4|M0R7G4_RAT	tr|M0R7V3|M0R7V3_RAT;
tr|F1LPG5|F1LPG5_RAT	Protein LOC691675 OS=Rattus norvegicus GN=LOC688963 PE=4 SV=1	129	0.9998	18.6	3	2	1	38	4	3	2.066e-06	1.62e-06	tr|F1LPG5|F1LPG5_RAT	tr|F1M7T1|F1M7T1_RAT;	tr|F1LPG5|F1LPG5_RAT
sp|Q7TP47|HNRPQ_RAT	Heterogeneous nuclear ribonucleoprotein Q OS=Rattus norvegicus GN=Syncrip PE=2 SV=1	533	1	40.1	18	18	1	38.6	16	17	1.281e-06	9.409e-07	sp|Q7TP47|HNRPQ_RAT	tr|R9PXZ2|R9PXZ2_RAT;	sp|Q7TP47|HNRPQ_RAT	tr|R9PXZ2|R9PXZ2_RAT;
tr|Q3MHS9|Q3MHS9_RAT	Chaperonin containing Tcp1, subunit 6A (Zeta 1) OS=Rattus norvegicus GN=Cct6a PE=2 SV=1	531	1	54.6	31	24	1	48.4	24	21	3.319e-06	2.997e-06	tr|Q3MHS9|Q3MHS9_RAT		tr|Q3MHS9|Q3MHS9_RAT
tr|D3ZNI3|D3ZNI3_RAT	Protein Pdcd11 OS=Rattus norvegicus GN=Pdcd11 PE=4 SV=1	1876	1	5	6	8	1	7.4	7	11	2.662e-08	2.003e-08	tr|D3ZNI3|D3ZNI3_RAT		tr|D3ZNI3|D3ZNI3_RAT
tr|Q5FVM2|Q5FVM2_RAT	Proteaseome (Prosome, macropain) 28 subunit, 3 OS=Rattus norvegicus GN=G6pc PE=2 SV=1	254	1	30.3	7	7	1	30.7	7	7	3.692e-07	5.378e-07	tr|Q5FVM2|Q5FVM2_RAT		tr|Q5FVM2|Q5FVM2_RAT
sp|P52631|STAT3_RAT	Signal transducer and activator of transcription 3 OS=Rattus norvegicus GN=Stat3 PE=1 SV=1	770	1	11.7	6	6	1	21.4	11	11	1.146e-07	2.028e-07	sp|P52631|STAT3_RAT		sp|P52631|STAT3_RAT
tr|D4AEC6|D4AEC6_RAT	Protein Zfp319 OS=Rattus norvegicus GN=Zfp319 PE=4 SV=1	581	0.8361	2.8	2	2					1.049e-07		tr|D4AEC6|D4AEC6_RAT
tr|Q66HL2|Q66HL2_RAT	Cortactin OS=Rattus norvegicus GN=Cttn PE=1 SV=1	509	1	24.8	15	13	1	29.9	15	15	1.073e-06	1.121e-06	tr|Q66HL2|Q66HL2_RAT		tr|Q66HL2|Q66HL2_RAT
sp|Q63362|NDUA5_RAT	NADH dehydrogenase [ubiquinone] 1 alpha subcomplex subunit 5 OS=Rattus norvegicus GN=Ndufa5 PE=1 SV=3	116	1	45.7	7	6	1	45.7	6	5	1.906e-06	1.002e-06	sp|Q63362|NDUA5_RAT		sp|Q63362|NDUA5_RAT
sp|P10719|ATPB_RAT	ATP synthase subunit beta, mitochondrial OS=Rattus norvegicus GN=Atp5b PE=1 SV=2	529	1	72.4	127	28	1	71.1	104	27	2.75e-05	2.007e-05	sp|P10719|ATPB_RAT		sp|P10719|ATPB_RAT
sp|Q5I0K3|CLYBL_RAT	Citrate lyase subunit beta-like protein, mitochondrial OS=Rattus norvegicus GN=Clybl PE=2 SV=2	338	0.9993	9.8	2	2					3.781e-08		sp|Q5I0K3|CLYBL_RAT
sp|Q6AY63|NUDT5_RAT	ADP-sugar pyrophosphatase OS=Rattus norvegicus GN=Nudt5 PE=2 SV=1	219	1	34.2	7	7	1	19.2	4	4	7.931e-07	4.116e-07	sp|Q6AY63|NUDT5_RAT		sp|Q6AY63|NUDT5_RAT
tr|M0R5Q3|M0R5Q3_RAT	Protein Ranbp3 OS=Rattus norvegicus GN=Ranbp3 PE=4 SV=1	491	1	6.6	2	2	1	10.3	4	4	2.251e-08	1.169e-07	tr|M0R5Q3|M0R5Q3_RAT	tr|M0R920|M0R920_RAT;tr|M0RD63|M0RD63_RAT;	tr|M0R5Q3|M0R5Q3_RAT	tr|M0R920|M0R920_RAT;tr|M0RD63|M0RD63_RAT;
tr|D3ZML4|D3ZML4_RAT	Protein Trabd OS=Rattus norvegicus GN=Trabd PE=4 SV=1	376	0.8873	11.2	2	2					1.306e-08		tr|D3ZML4|D3ZML4_RAT
tr|M0R402|M0R402_RAT	Protein Tmx3 OS=Rattus norvegicus GN=Tmx3 PE=4 SV=1	457	1	12.3	6	5	1	15.1	8	6	3.95e-07	2.767e-07	tr|M0R402|M0R402_RAT		tr|M0R402|M0R402_RAT
sp|Q6AYH6|EMC10_RAT	ER membrane protein complex subunit 10 OS=Rattus norvegicus GN=Emc10 PE=1 SV=1	258	1	9.7	2	2					1.169e-07		sp|Q6AYH6|EMC10_RAT
sp|Q5FVL2|EMC8_RAT	ER membrane protein complex subunit 8 OS=Rattus norvegicus GN=Emc8 PE=2 SV=1	207	1	15.9	3	2	1	20.3	3	3	3.503e-07	4.101e-07	sp|Q5FVL2|EMC8_RAT		sp|Q5FVL2|EMC8_RAT
sp|P13084|NPM_RAT	Nucleophosmin OS=Rattus norvegicus GN=Npm1 PE=1 SV=1	292	1	51.7	31	14	1	57.2	29	16	5.903e-06	6.892e-06	sp|P13084|NPM_RAT		sp|P13084|NPM_RAT
sp|Q07969|CD36_RAT	Platelet glycoprotein 4 OS=Rattus norvegicus GN=Cd36 PE=1 SV=3	472	1	18.6	7	6	1	10.2	3	3	3.506e-07	1.292e-07	sp|Q07969|CD36_RAT		sp|Q07969|CD36_RAT	tr|A0A096MJ39|A0A096MJ39_RAT;tr|F1LQ28|F1LQ28_RAT;tr|Q6IMX5|Q6IMX5_RAT;
sp|P31399|ATP5H_RAT	ATP synthase subunit d, mitochondrial OS=Rattus norvegicus GN=Atp5h PE=1 SV=3	161	1	72	22	12	1	80.1	23	12	5.725e-06	7.215e-06	sp|P31399|ATP5H_RAT		sp|P31399|ATP5H_RAT
tr|F1M8V2|F1M8V2_RAT	Protein Ube4b OS=Rattus norvegicus GN=Ube4b PE=4 SV=2	1173	1	4.5	4	4	1	4.5	4	4	1.727e-08	1.731e-08	tr|F1M8V2|F1M8V2_RAT		tr|F1M8V2|F1M8V2_RAT
tr|B2RYJ7|B2RYJ7_RAT	ARP1 actin-related protein 1 homolog B (Yeast) OS=Rattus norvegicus GN=Actr1b PE=2 SV=1	376	0.9994	19.7	1	6	1	30.3	2	8	4.782e-08	4.923e-08	tr|B2RYJ7|B2RYJ7_RAT		tr|B2RYJ7|B2RYJ7_RAT
sp|P17220|PSA2_RAT	Proteasome subunit alpha type-2 OS=Rattus norvegicus GN=Psma2 PE=1 SV=3	234	1	39.7	10	6	1	29.1	6	4	9.197e-07	6.735e-07	sp|P17220|PSA2_RAT		sp|P17220|PSA2_RAT
sp|Q711G3|IAH1_RAT	Isoamyl acetate-hydrolyzing esterase 1 homolog OS=Rattus norvegicus GN=Iah1 PE=2 SV=2	249	1	12.4	2	2					2.487e-08		sp|Q711G3|IAH1_RAT
tr|F7EZZ0|F7EZZ0_RAT	Disks large-associated protein 3 OS=Rattus norvegicus GN=Dap3 PE=4 SV=1	396	1	21.7	8	8	1	8.3	2	3	3.387e-07	7.151e-08	tr|F7EZZ0|F7EZZ0_RAT		tr|F7EZZ0|F7EZZ0_RAT
sp|P63036|DNJA1_RAT	DnaJ homolog subfamily A member 1 OS=Rattus norvegicus GN=Dnaja1 PE=1 SV=1	397	1	16.6	4	4	1	24.7	6	6	1.729e-07	3.363e-07	sp|P63036|DNJA1_RAT		sp|P63036|DNJA1_RAT
tr|F1LN91|F1LN91_RAT	Protein Tns3 OS=Rattus norvegicus GN=Tns3 PE=4 SV=1	1444	0.9959	2.1	1	3	1	3.6	3	5	4.83e-09	1.087e-08	tr|F1LN91|F1LN91_RAT		tr|F1LN91|F1LN91_RAT
sp|Q9Z327|SYNPO_RAT	Synaptopodin OS=Rattus norvegicus GN=Synpo PE=2 SV=2	931	1	13.6	9	9	1	9.9	7	7	2.542e-07	1.986e-07	sp|Q9Z327|SYNPO_RAT		sp|Q9Z327|SYNPO_RAT
sp|P30427|PLEC_RAT	Plectin OS=Rattus norvegicus GN=Plec PE=1 SV=2	4687	1	33.4	4	131	1	42.6	4	170	1.672e-08	7.216e-09	sp|P30427|PLEC_RAT		sp|P30427|PLEC_RAT
sp|D4AD37|IMPA3_RAT	Inositol monophosphatase 3 OS=Rattus norvegicus GN=Impad1 PE=3 SV=1	356	1	23	5	5	1	18.5	5	5	1.493e-07	2.177e-07	sp|D4AD37|IMPA3_RAT	tr|Q7TPJ5|Q7TPJ5_RAT;	sp|D4AD37|IMPA3_RAT	tr|Q7TPJ5|Q7TPJ5_RAT;
tr|F1LTF8|F1LTF8_RAT	Protein Lama4 OS=Rattus norvegicus GN=Lama4 PE=4 SV=2	1761	1	11.4	14	14	1	4.7	6	6	1.037e-07	4.243e-08	tr|F1LTF8|F1LTF8_RAT		tr|F1LTF8|F1LTF8_RAT
sp|P13437|THIM_RAT	3-ketoacyl-CoA thiolase, mitochondrial OS=Rattus norvegicus GN=Acaa2 PE=2 SV=1	397	1	64.5	25	17	1	70.5	29	18	1.896e-06	2.211e-06	sp|P13437|THIM_RAT		sp|P13437|THIM_RAT
sp|Q5XI81|FXR1_RAT	Fragile X mental retardation syndrome-related protein 1 OS=Rattus norvegicus GN=Fxr1 PE=2 SV=1	568	1	23.2	8	10	1	31.3	11	13	2.913e-07	4.264e-07	sp|Q5XI81|FXR1_RAT		sp|Q5XI81|FXR1_RAT
sp|Q6P799|SYSC_RAT	Serine--tRNA ligase, cytoplasmic OS=Rattus norvegicus GN=Sars PE=1 SV=3	512	1	34.8	17	14	1	41.8	20	18	8.838e-07	1.369e-06	sp|Q6P799|SYSC_RAT		sp|Q6P799|SYSC_RAT
tr|D3ZYU4|D3ZYU4_RAT	Protein Cox20 OS=Rattus norvegicus GN=Cox20 PE=4 SV=1	117	0.9999	21.4	2	2					3.021e-07		tr|D3ZYU4|D3ZYU4_RAT
sp|Q4V7C6|GUAA_RAT	GMP synthase [glutamine-hydrolyzing] OS=Rattus norvegicus GN=Gmps PE=1 SV=1	693	1	31	16	14	1	23.7	13	12	3.184e-07	2.894e-07	sp|Q4V7C6|GUAA_RAT		sp|Q4V7C6|GUAA_RAT
sp|P62747|RHOB_RAT	Rho-related GTP-binding protein RhoB OS=Rattus norvegicus GN=Rhob PE=1 SV=1	196	1	29.6	2	4	1	35.7	4	5	6.887e-08	1.68e-07	sp|P62747|RHOB_RAT		sp|P62747|RHOB_RAT
sp|P16638-2|ACLY_RAT	Isoform 2 of ATP-citrate synthase OS=Rattus norvegicus GN=Acly	1091	1	18.1	17	16	1	19.6	17	16	3.479e-07	3.239e-07	sp|P16638-2|ACLY_RAT	sp|P16638|ACLY_RAT;tr|G3V888|G3V888_RAT;tr|G3V9G4|G3V9G4_RAT;	sp|P16638-2|ACLY_RAT	sp|P16638|ACLY_RAT;tr|G3V888|G3V888_RAT;tr|G3V9G4|G3V9G4_RAT;
sp|Q00657|CSPG4_RAT	Chondroitin sulfate proteoglycan 4 OS=Rattus norvegicus GN=Cspg4 PE=1 SV=2	2326	1	16.5	30	25					2.964e-07		sp|Q00657|CSPG4_RAT	tr|F1LS79|F1LS79_RAT;
sp|P68182|KAPCB_RAT	cAMP-dependent protein kinase catalytic subunit beta OS=Rattus norvegicus GN=Prkacb PE=1 SV=2	351	1	25.6	2	7	0.9995	30.2	1	9	5.859e-08	5.046e-08	sp|P68182|KAPCB_RAT		sp|P68182|KAPCB_RAT
sp|P31232|TAGL_RAT	Transgelin OS=Rattus norvegicus GN=Tagln PE=1 SV=2	201	1	77.6	28	16	1	73.1	23	14	1.754e-05	1.41e-05	sp|P31232|TAGL_RAT		sp|P31232|TAGL_RAT
tr|B5DFM8|B5DFM8_RAT	Breast carcinoma amplified sequence 2 OS=Rattus norvegicus GN=Bcas2 PE=2 SV=1	225	1	25.8	3	4					7.375e-08		tr|B5DFM8|B5DFM8_RAT
sp|Q6MG55|ABHGA_RAT	Abhydrolase domain-containing protein 16A OS=Rattus norvegicus GN=Abhd16a PE=2 SV=1	558	1	7.3	4	4	1	5.2	3	3	8.361e-08	7.993e-08	sp|Q6MG55|ABHGA_RAT		sp|Q6MG55|ABHGA_RAT
tr|Q5XIM0|Q5XIM0_RAT	BCS1-like (Yeast) OS=Rattus norvegicus GN=Bcs1l PE=2 SV=1	418	1	19.1	6	6	1	18.9	5	6	1.688e-07	1.296e-07	tr|Q5XIM0|Q5XIM0_RAT		tr|Q5XIM0|Q5XIM0_RAT
tr|D4A720|D4A720_RAT	Protein Srsf7 OS=Rattus norvegicus GN=Srsf7 PE=4 SV=1	238	1	25.6	6	6	1	22.3	6	5	2.168e-06	1.479e-06	tr|D4A720|D4A720_RAT		tr|D4A720|D4A720_RAT
sp|B2GV06|SCOT1_RAT	Succinyl-CoA:3-ketoacid coenzyme A transferase 1, mitochondrial OS=Rattus norvegicus GN=Oxct1 PE=1 SV=1	520	1	48.7	24	17	1	46.5	22	16	1.823e-06	1.849e-06	sp|B2GV06|SCOT1_RAT		sp|B2GV06|SCOT1_RAT
sp|P49134|ITB1_RAT	Integrin beta-1 OS=Rattus norvegicus GN=Itgb1 PE=2 SV=1	799	1	34.7	39	23	1	34.9	28	22	1.977e-06	1.7e-06	sp|P49134|ITB1_RAT		sp|P49134|ITB1_RAT
sp|Q10758|K2C8_RAT	Keratin, type II cytoskeletal 8 OS=Rattus norvegicus GN=Krt8 PE=1 SV=3	483	0.9992	7.9	1	7	1	14.9	2	9	2.389e-08	2.813e-08	sp|Q10758|K2C8_RAT		sp|Q10758|K2C8_RAT
tr|F1M1B3|F1M1B3_RAT	Protein RGD1564420 OS=Rattus norvegicus GN=RGD1564420 PE=4 SV=2	1159	1	5.9	5	5	1	3.2	3	3	2.674e-08	1.786e-08	tr|F1M1B3|F1M1B3_RAT		tr|F1M1B3|F1M1B3_RAT
sp|Q5EAJ6|IKIP_RAT	Inhibitor of nuclear factor kappa-B kinase-interacting protein OS=Rattus norvegicus GN=Ikbip PE=2 SV=1	373	1	29.2	6	8	1	36.5	8	9	2.165e-07	3.822e-07	sp|Q5EAJ6|IKIP_RAT		sp|Q5EAJ6|IKIP_RAT
tr|D3ZU13|D3ZU13_RAT	Protein Eif4g1 OS=Rattus norvegicus GN=LOC100911431 PE=4 SV=1	1598	1	19	31	27	1	17.7	29	24	4.542e-07	5.62e-07	tr|D3ZU13|D3ZU13_RAT	tr|D4AD15|D4AD15_RAT;	tr|D3ZU13|D3ZU13_RAT	tr|D4AD15|D4AD15_RAT;
sp|A1L1L2|TM214_RAT	Transmembrane protein 214 OS=Rattus norvegicus GN=Tmem214 PE=2 SV=1	685	1	16.5	7	8	1	6.1	5	5	1.023e-07	1.23e-07	sp|A1L1L2|TM214_RAT		sp|A1L1L2|TM214_RAT
tr|Q5PQK2|Q5PQK2_RAT	Fusion, derived from t(1216) malignant liposarcoma (Human) OS=Rattus norvegicus GN=Fus PE=2 SV=1	518	1	15.6	7	5	1	19.5	8	7	5.129e-07	8.203e-07	tr|Q5PQK2|Q5PQK2_RAT		tr|Q5PQK2|Q5PQK2_RAT
tr|M0RDI5|M0RDI5_RAT	Protein Mcu OS=Rattus norvegicus GN=Mcu PE=4 SV=1	350	1	14.9	3	4	1	15.1	5	4	1.03e-07	1.706e-07	tr|M0RDI5|M0RDI5_RAT		tr|M0RDI5|M0RDI5_RAT
sp|P24049|RL17_RAT	60S ribosomal protein L17 OS=Rattus norvegicus GN=Rpl17 PE=2 SV=3	184	1	45.1	13	8	1	50	11	9	2.684e-06	4.447e-06	sp|P24049|RL17_RAT		sp|P24049|RL17_RAT
tr|F1MA04|F1MA04_RAT	Protein LOC688637 (Fragment) OS=Rattus norvegicus GN=Wdr36 PE=4 SV=2	882	1	2.9	2	2					1.106e-08		tr|F1MA04|F1MA04_RAT	tr|M0RAY7|M0RAY7_RAT;
sp|Q5U1Z0|RBGPR_RAT	Rab3 GTPase-activating protein non-catalytic subunit OS=Rattus norvegicus GN=Rab3gap2 PE=1 SV=2	1386	0.7719	2.1	1	3	0.9997	5.6	6	6	6.32e-09	3.272e-08	sp|Q5U1Z0|RBGPR_RAT		sp|Q5U1Z0|RBGPR_RAT
tr|F1LNH3|F1LNH3_RAT	Procollagen, type VI, alpha 2, isoform CRA_a OS=Rattus norvegicus GN=Col6a2 PE=4 SV=2	1027	1	8.8	7	7	1	14.9	15	12	1.878e-07	5.919e-07	tr|F1LNH3|F1LNH3_RAT		tr|F1LNH3|F1LNH3_RAT
sp|Q9JMJ4|PRP19_RAT	Pre-mRNA-processing factor 19 OS=Rattus norvegicus GN=Prpf19 PE=1 SV=2	504	1	34.3	11	9	1	30.8	9	8	9.166e-07	5.082e-07	sp|Q9JMJ4|PRP19_RAT		sp|Q9JMJ4|PRP19_RAT
sp|O88656|ARC1B_RAT	Actin-related protein 2/3 complex subunit 1B OS=Rattus norvegicus GN=Arpc1b PE=2 SV=3	372	1	40.9	12	11	1	21.8	8	7	1.057e-06	1.086e-06	sp|O88656|ARC1B_RAT		sp|O88656|ARC1B_RAT
tr|F1M1H0|F1M1H0_RAT	Protein Dera (Fragment) OS=Rattus norvegicus GN=Dera PE=4 SV=2	309	1	12.6	2	3					3.159e-08		tr|F1M1H0|F1M1H0_RAT
sp|P85971|6PGL_RAT	6-phosphogluconolactonase OS=Rattus norvegicus GN=Pgls PE=1 SV=1	257	1	43.6	7	7	1	27.6	5	5	5.223e-07	3.721e-07	sp|P85971|6PGL_RAT	tr|G3V8D5|G3V8D5_RAT;	sp|P85971|6PGL_RAT	tr|G3V8D5|G3V8D5_RAT;
sp|Q8VI02|PP4R1_RAT	Serine/threonine-protein phosphatase 4 regulatory subunit 1 OS=Rattus norvegicus GN=Ppp4r1 PE=2 SV=1	951					0.9998	1.9	2	2		2.535e-08			sp|Q8VI02|PP4R1_RAT	tr|F1LRK9|F1LRK9_RAT;
sp|P00507|AATM_RAT	Aspartate aminotransferase, mitochondrial OS=Rattus norvegicus GN=Got2 PE=1 SV=2	430	1	56.5	33	22	1	44.2	23	19	7.908e-06	7.015e-06	sp|P00507|AATM_RAT		sp|P00507|AATM_RAT
sp|Q9Z0V5|PRDX4_RAT	Peroxiredoxin-4 OS=Rattus norvegicus GN=Prdx4 PE=2 SV=1	273	1	43.6	14	9	1	25.3	8	7	1.739e-06	1.103e-06	sp|Q9Z0V5|PRDX4_RAT		sp|Q9Z0V5|PRDX4_RAT
sp|P62738|ACTA_RAT	Actin, aortic smooth muscle OS=Rattus norvegicus GN=Acta2 PE=2 SV=1	377	0.6564	75.3	1	22					1.03e-07		sp|P62738|ACTA_RAT
sp|Q9Z336|DYLT1_RAT	Dynein light chain Tctex-type 1 OS=Rattus norvegicus GN=Dynlt1 PE=1 SV=1	113	1	30.1	3	2	1	30.1	3	2	2.201e-07	2.203e-07	sp|Q9Z336|DYLT1_RAT		sp|Q9Z336|DYLT1_RAT
tr|Q5U1W6|Q5U1W6_RAT	Apolipoprotein O-like OS=Rattus norvegicus GN=Apool PE=2 SV=1	254	1	48	12	9	1	43.7	11	8	8.356e-07	8.216e-07	tr|Q5U1W6|Q5U1W6_RAT		tr|Q5U1W6|Q5U1W6_RAT
tr|Q5U2N2|Q5U2N2_RAT	Ubiquitin carboxyl-terminal hydrolase OS=Rattus norvegicus GN=Usp14 PE=2 SV=1	493	1	27.4	10	10	1	22.7	8	8	4.136e-07	3.153e-07	tr|Q5U2N2|Q5U2N2_RAT		tr|Q5U2N2|Q5U2N2_RAT
tr|B5DFN4|B5DFN4_RAT	Prefoldin 5 (Predicted), isoform CRA_a OS=Rattus norvegicus GN=Pfdn5 PE=2 SV=1	154	1	33.1	4	3	1	33.1	4	3	2.439e-07	1.278e-07	tr|B5DFN4|B5DFN4_RAT		tr|B5DFN4|B5DFN4_RAT
sp|Q5U2U0|CLPX_RAT	ATP-dependent Clp protease ATP-binding subunit clpX-like, mitochondrial OS=Rattus norvegicus GN=Clpx PE=2 SV=1	633	1	8.8	5	5	1	13.1	7	7	1.169e-07	1.443e-07	sp|Q5U2U0|CLPX_RAT		sp|Q5U2U0|CLPX_RAT
sp|Q5XI37|RT15_RAT	28S ribosomal protein S15, mitochondrial OS=Rattus norvegicus GN=Mrps15 PE=2 SV=1	257	1	5.8	2	2	0.9999	10.9	2	3	8.555e-08	6.196e-08	sp|Q5XI37|RT15_RAT		sp|Q5XI37|RT15_RAT
tr|D3ZJU5|D3ZJU5_RAT	Protein Smarcc1 OS=Rattus norvegicus GN=Smarcc1 PE=4 SV=1	1078	1	10.3	9	9	1	9.1	8	8	6.52e-08	8.625e-08	tr|D3ZJU5|D3ZJU5_RAT		tr|D3ZJU5|D3ZJU5_RAT
sp|P37285-2|KLC1_RAT	Isoform A of Kinesin light chain 1 OS=Rattus norvegicus GN=Klc1	542	1	18.8	8	8	1	17.7	10	9	2.228e-07	2.285e-07	sp|P37285-2|KLC1_RAT	sp|P37285-3|KLC1_RAT;sp|P37285|KLC1_RAT;tr|D3ZHG2|D3ZHG2_RAT;	sp|P37285-2|KLC1_RAT	sp|P37285-3|KLC1_RAT;sp|P37285|KLC1_RAT;tr|D3ZHG2|D3ZHG2_RAT;
sp|P34058|HS90B_RAT	Heat shock protein HSP 90-beta OS=Rattus norvegicus GN=Hsp90ab1 PE=1 SV=4	724	1	59.7	66	45	1	59.4	61	42	5.349e-06	6.016e-06	sp|P34058|HS90B_RAT		sp|P34058|HS90B_RAT
sp|Q5U2R7|MESD_RAT	LDLR chaperone MESD OS=Rattus norvegicus GN=Mesdc2 PE=2 SV=1	224	1	29.9	6	5	1	29.9	5	5	9.434e-07	6.302e-07	sp|Q5U2R7|MESD_RAT		sp|Q5U2R7|MESD_RAT
tr|F1LY70|F1LY70_RAT	Protein Birc6 (Fragment) OS=Rattus norvegicus GN=Birc6 PE=4 SV=2	4029	0.998	0.4	2	2	0.9875	0.5	1	2	2.972e-09	1.137e-09	tr|F1LY70|F1LY70_RAT		tr|F1LY70|F1LY70_RAT
sp|Q5M9G9|TBRG4_RAT	Protein TBRG4 OS=Rattus norvegicus GN=Tbrg4 PE=2 SV=1	629	0.9872	3	1	1	0.9999	4.9	2	2	1.302e-08	3.724e-08	sp|Q5M9G9|TBRG4_RAT		sp|Q5M9G9|TBRG4_RAT
sp|P52303-2|AP1B1_RAT	Isoform B of AP-1 complex subunit beta-1 OS=Rattus norvegicus GN=Ap1b1	942					1	31	24	22		4.681e-07			sp|P52303-2|AP1B1_RAT	sp|P52303|AP1B1_RAT;tr|G3V9N8|G3V9N8_RAT;
sp|P30835|PFKAL_RAT	ATP-dependent 6-phosphofructokinase, liver type OS=Rattus norvegicus GN=Pfkl PE=2 SV=3	780	1	47.2	25	25	1	38.6	24	21	1.068e-06	1.042e-06	sp|P30835|PFKAL_RAT		sp|P30835|PFKAL_RAT
tr|G3V7Q6|G3V7Q6_RAT	Proteasome subunit beta type OS=Rattus norvegicus GN=Psmb5 PE=3 SV=1	263	1	37.6	12	8	1	24	5	5	1.79e-06	1.307e-06	tr|G3V7Q6|G3V7Q6_RAT		tr|G3V7Q6|G3V7Q6_RAT
tr|Q5XI84|Q5XI84_RAT	EGF-containing fibulin-like extracellular matrix protein 2 OS=Rattus norvegicus GN=Efemp2 PE=2 SV=1	402	0.9622	6	2	2					4.485e-08		tr|Q5XI84|Q5XI84_RAT
sp|O54835|SMAD9_RAT	Mothers against decapentaplegic homolog 9 OS=Rattus norvegicus GN=Smad9 PE=1 SV=1	434	0.7587	5.6	1	2					1.966e-08		sp|O54835|SMAD9_RAT	sp|O70436|SMAD2_RAT;sp|P84025|SMAD3_RAT;tr|G3V603|G3V603_RAT;
sp|Q499N6|UBXN1_RAT	UBX domain-containing protein 1 OS=Rattus norvegicus GN=Ubxn1 PE=3 SV=2	297	1	33.3	6	5	1	35	7	8	3.103e-07	3.819e-07	sp|Q499N6|UBXN1_RAT		sp|Q499N6|UBXN1_RAT
sp|P62828|RAN_RAT	GTP-binding nuclear protein Ran OS=Rattus norvegicus GN=Ran PE=1 SV=3	216	1	48.1	14	10	1	48.1	12	10	5.786e-06	3.524e-06	sp|P62828|RAN_RAT		sp|P62828|RAN_RAT
sp|Q5BJK8|GOLI4_RAT	Golgi integral membrane protein 4 OS=Rattus norvegicus GN=Golim4 PE=1 SV=2	653	0.9988	11.6	1	6					2.501e-08		sp|Q5BJK8|GOLI4_RAT
sp|Q63016|LAT1_RAT	Large neutral amino acids transporter small subunit 1 OS=Rattus norvegicus GN=Slc7a5 PE=1 SV=2	512	1	5.7	2	2	1	9.8	4	4	1.451e-07	7.497e-07	sp|Q63016|LAT1_RAT		sp|Q63016|LAT1_RAT
sp|P59215-2|GNAO_RAT	Isoform Alpha-2 of Guanine nucleotide-binding protein G(o) subunit alpha OS=Rattus norvegicus GN=Gnao1	354	1	45.2	8	12	1	37	9	10	1.826e-07	4.718e-07	sp|P59215-2|GNAO_RAT	tr|D4ABT0|D4ABT0_RAT;	sp|P59215-2|GNAO_RAT	tr|D4ABT0|D4ABT0_RAT;
sp|P61206|ARF3_RAT	ADP-ribosylation factor 3 OS=Rattus norvegicus GN=Arf3 PE=1 SV=2	181	1	57.5	6	9	1	58.6	5	9	3.675e-06	3.562e-06	sp|P61206|ARF3_RAT	sp|P84079|ARF1_RAT;	sp|P61206|ARF3_RAT	sp|P84079|ARF1_RAT;
tr|A0A096MJ11|A0A096MJ11_RAT	Gasdermin domain containing 1 (Predicted), isoform CRA_a OS=Rattus norvegicus GN=Gsdmd PE=4 SV=1	488	1	7.8	4	4	0.9958	5.3	1	2	1.045e-07	2.001e-08	tr|A0A096MJ11|A0A096MJ11_RAT	tr|D3ZK05|D3ZK05_RAT;	tr|A0A096MJ11|A0A096MJ11_RAT	tr|D3ZK05|D3ZK05_RAT;
tr|F1LRT9|F1LRT9_RAT	Cytoplasmic dynein 1 heavy chain 1 OS=Rattus norvegicus GN=Dync1h1 PE=4 SV=2	4643	1	30.9	127	110	1	36.1	142	130	3.606e-07	4.197e-07	tr|F1LRT9|F1LRT9_RAT	tr|M0R9X8|M0R9X8_RAT;	tr|F1LRT9|F1LRT9_RAT	tr|M0R9X8|M0R9X8_RAT;
sp|Q9WVK7|HCDH_RAT	Hydroxyacyl-coenzyme A dehydrogenase, mitochondrial OS=Rattus norvegicus GN=Hadh PE=2 SV=1	314	1	28	7	6	1	21.3	4	4	6.611e-07	2.647e-07	sp|Q9WVK7|HCDH_RAT		sp|Q9WVK7|HCDH_RAT
sp|Q4FZT0|STML2_RAT	Stomatin-like protein 2, mitochondrial OS=Rattus norvegicus GN=Stoml2 PE=1 SV=1	353	1	40.5	7	8	1	39.4	9	9	3.298e-07	6.704e-07	sp|Q4FZT0|STML2_RAT		sp|Q4FZT0|STML2_RAT
tr|Q52KJ9|Q52KJ9_RAT	Protein Tmx1 OS=Rattus norvegicus GN=Tmx1 PE=2 SV=1	278	1	12.2	3	3	1	12.2	3	3	6.626e-07	2.04e-07	tr|Q52KJ9|Q52KJ9_RAT		tr|Q52KJ9|Q52KJ9_RAT
tr|F1M9V7|F1M9V7_RAT	Protein Npepps OS=Rattus norvegicus GN=Npepps PE=4 SV=1	920	1	31.6	23	22	1	32.5	21	21	6.894e-07	6.407e-07	tr|F1M9V7|F1M9V7_RAT		tr|F1M9V7|F1M9V7_RAT
tr|G3V9Z3|G3V9Z3_RAT	Amine oxidase [flavin-containing] A OS=Rattus norvegicus GN=Maoa PE=4 SV=1	526	1	29.8	12	11	1	31.9	14	11	6.773e-07	7.288e-07	tr|G3V9Z3|G3V9Z3_RAT		tr|G3V9Z3|G3V9Z3_RAT
tr|D4A1Z2|D4A1Z2_RAT	Uncharacterized protein OS=Rattus norvegicus GN=Rpl26-ps2 PE=3 SV=1	145	0.8748	35.9	4	7					1.274e-06		tr|D4A1Z2|D4A1Z2_RAT
tr|D4A9N5|D4A9N5_RAT	Protein Trim25 OS=Rattus norvegicus GN=Trim25 PE=4 SV=2	394	1	18.5	7	6	1	11.9	4	4	1.36e-07	4.177e-07	tr|D4A9N5|D4A9N5_RAT		tr|D4A9N5|D4A9N5_RAT
sp|P54311|GBB1_RAT	Guanine nucleotide-binding protein G(I)/G(S)/G(T) subunit beta-1 OS=Rattus norvegicus GN=Gnb1 PE=1 SV=4	340	1	41.8	10	10	1	46.8	9	11	9.193e-07	9.856e-07	sp|P54311|GBB1_RAT		sp|P54311|GBB1_RAT
tr|D3ZIF5|D3ZIF5_RAT	Adaptor-related protein complex 3, beta 1 subunit (Predicted), isoform CRA_b OS=Rattus norvegicus GN=Ap3b1 PE=4 SV=1	794	1	7.9	5	5	1	7.4	4	4	8.82e-08	8.85e-08	tr|D3ZIF5|D3ZIF5_RAT		tr|D3ZIF5|D3ZIF5_RAT
tr|D4A3T3|D4A3T3_RAT	Protein Cbx1 OS=Rattus norvegicus GN=Cbx1 PE=4 SV=1	185	1	30.3	2	3					1.812e-07		tr|D4A3T3|D4A3T3_RAT
sp|P39069|KAD1_RAT	Adenylate kinase isoenzyme 1 OS=Rattus norvegicus GN=Ak1 PE=1 SV=3	194	1	52.6	9	8	1	45.9	7	6	1.184e-06	5.066e-07	sp|P39069|KAD1_RAT		sp|P39069|KAD1_RAT
tr|G3V7W1|G3V7W1_RAT	Programmed cell death 6 (Predicted), isoform CRA_a OS=Rattus norvegicus GN=Pdcd6 PE=4 SV=1	191	1	36.1	5	5	1	22	4	4	6.508e-07	4.15e-07	tr|G3V7W1|G3V7W1_RAT		tr|G3V7W1|G3V7W1_RAT
tr|A0JN30|A0JN30_RAT	Canopy 2 homolog (Zebrafish) OS=Rattus norvegicus GN=Cnpy2 PE=2 SV=1	182	1	21.4	4	4	1	35.2	6	5	9.526e-07	8.942e-07	tr|A0JN30|A0JN30_RAT		tr|A0JN30|A0JN30_RAT
tr|D3ZRM5|D3ZRM5_RAT	Protein Rab23 OS=Rattus norvegicus GN=Rab23 PE=3 SV=1	237	1	24.5	4	4	1	24.9	4	4	2.826e-07	2.556e-07	tr|D3ZRM5|D3ZRM5_RAT		tr|D3ZRM5|D3ZRM5_RAT
sp|Q920A6|RISC_RAT	Retinoid-inducible serine carboxypeptidase OS=Rattus norvegicus GN=Scpep1 PE=2 SV=1	452	1	26.8	15	11	1	25.2	12	10	1.129e-06	7.976e-07	sp|Q920A6|RISC_RAT		sp|Q920A6|RISC_RAT
sp|Q62599|MTA1_RAT	Metastasis-associated protein MTA1 OS=Rattus norvegicus GN=Mta1 PE=1 SV=1	703	1	6.8	3	4	1	7.8	5	5	4.199e-08	7.9e-08	sp|Q62599|MTA1_RAT	tr|F1LQS1|F1LQS1_RAT;	sp|Q62599|MTA1_RAT	tr|F1LQS1|F1LQS1_RAT;
sp|Q5XII0|EPDR1_RAT	Mammalian ependymin-related protein 1 OS=Rattus norvegicus GN=Epdr1 PE=2 SV=1	224	1	19.6	4	4	1	19.6	4	4	4.907e-07	5.328e-07	sp|Q5XII0|EPDR1_RAT		sp|Q5XII0|EPDR1_RAT
sp|O88994|MARC2_RAT	Mitochondrial amidoxime reducing component 2 OS=Rattus norvegicus GN=Marc2 PE=2 SV=1	338	1	11.2	4	4	1	4.1	2	2	1.468e-07	1.772e-07	sp|O88994|MARC2_RAT	tr|D3Z900|D3Z900_RAT;	sp|O88994|MARC2_RAT	tr|D3Z900|D3Z900_RAT;
tr|G3V885|G3V885_RAT	Myosin-6 OS=Rattus norvegicus GN=Myh6 PE=4 SV=1	1939	1	62.1	52	130	1	58.1	49	127	9.115e-07	7.117e-07	tr|G3V885|G3V885_RAT		tr|G3V885|G3V885_RAT
sp|P62912|RL32_RAT	60S ribosomal protein L32 OS=Rattus norvegicus GN=Rpl32 PE=1 SV=2	135	1	51.1	9	7	1	32.3	4	4	4.361e-06	5.879e-07	sp|P62912|RL32_RAT		sp|P62912|RL32_RAT	tr|D4A412|D4A412_RAT;
sp|Q9QYU2|EFTS_RAT	Elongation factor Ts, mitochondrial OS=Rattus norvegicus GN=Tsfm PE=2 SV=1	324	1	20.1	3	3	1	14.2	3	3	1.04e-07	1.396e-07	sp|Q9QYU2|EFTS_RAT		sp|Q9QYU2|EFTS_RAT
sp|Q8K4F7|DCPS_RAT	m7GpppX diphosphatase OS=Rattus norvegicus GN=Dcps PE=2 SV=1	336	1	17.9	4	4					1.659e-07		sp|Q8K4F7|DCPS_RAT	tr|Q3B8P4|Q3B8P4_RAT;
tr|M0RC73|M0RC73_RAT	Protein Naa16 OS=Rattus norvegicus GN=Naa16 PE=4 SV=1	864					0.9634	4.9	1	4		1.528e-09			tr|M0RC73|M0RC73_RAT
tr|A0A096MJZ2|A0A096MJZ2_RAT	Protein Tbl2 OS=Rattus norvegicus GN=Tbl2 PE=4 SV=1	442	1	14.9	6	6	1	11.5	5	4	2.575e-07	1.908e-07	tr|A0A096MJZ2|A0A096MJZ2_RAT		tr|A0A096MJZ2|A0A096MJZ2_RAT
tr|E9PT79|E9PT79_RAT	Uncharacterized protein OS=Rattus norvegicus GN=Tsn PE=4 SV=2	278	1	15	4	3	1	15	3	3	4.613e-07	2.816e-07	tr|E9PT79|E9PT79_RAT	tr|F7EM24|F7EM24_RAT;	tr|E9PT79|E9PT79_RAT	tr|F7EM24|F7EM24_RAT;
sp|P35171|CX7A2_RAT	Cytochrome c oxidase subunit 7A2, mitochondrial OS=Rattus norvegicus GN=Cox7a2 PE=1 SV=1	83	1	27.7	3	2	1	27.7	2	2	2.981e-06	2.2e-06	sp|P35171|CX7A2_RAT		sp|P35171|CX7A2_RAT
sp|Q63942|RAB3D_RAT	GTP-binding protein Rab-3D OS=Rattus norvegicus GN=Rab3d PE=1 SV=2	219	0.9364	9.1	1	2					9.86e-08		sp|Q63942|RAB3D_RAT
tr|D3ZC84|D3ZC84_RAT	Ubiquitin carboxyl-terminal hydrolase OS=Rattus norvegicus GN=Usp9x PE=3 SV=1	2547	1	2.9	9	9	1	4.4	10	11	1.222e-07	8.536e-08	tr|D3ZC84|D3ZC84_RAT		tr|D3ZC84|D3ZC84_RAT
tr|D4A5X8|D4A5X8_RAT	Protein Ahcyl1 OS=Rattus norvegicus GN=Ahcyl1 PE=3 SV=1	475	0.9872	2.5	1	1	1	4.8	2	2	2.983e-08	7.136e-08	tr|D4A5X8|D4A5X8_RAT		tr|D4A5X8|D4A5X8_RAT
tr|D4A8F2|D4A8F2_RAT	Uncharacterized protein OS=Rattus norvegicus GN=Rsu1 PE=4 SV=2	259	1	39.8	10	8	1	43.2	11	9	9.124e-07	8.938e-07	tr|D4A8F2|D4A8F2_RAT		tr|D4A8F2|D4A8F2_RAT
tr|D3ZFD0|D3ZFD0_RAT	Uncharacterized protein OS=Rattus norvegicus GN=Myo18a PE=1 SV=2	2044	0.9999	1.2	2	2	0.9997	3.4	3	5	8.227e-09	1.02e-08	tr|D3ZFD0|D3ZFD0_RAT		tr|D3ZFD0|D3ZFD0_RAT
sp|P40112|PSB3_RAT	Proteasome subunit beta type-3 OS=Rattus norvegicus GN=Psmb3 PE=1 SV=1	205	1	34.1	6	5	1	38.5	7	6	6.268e-07	1.002e-06	sp|P40112|PSB3_RAT	tr|F1LNN1|F1LNN1_RAT;	sp|P40112|PSB3_RAT	tr|F1LNN1|F1LNN1_RAT;
sp|P08503|ACADM_RAT	Medium-chain specific acyl-CoA dehydrogenase, mitochondrial OS=Rattus norvegicus GN=Acadm PE=1 SV=1	421	1	33.7	14	12	1	33.5	13	11	1.772e-06	1.795e-06	sp|P08503|ACADM_RAT	tr|G3V796|G3V796_RAT;	sp|P08503|ACADM_RAT	tr|G3V796|G3V796_RAT;
sp|Q63610-2|TPM3_RAT	Isoform 2 of Tropomyosin alpha-3 chain OS=Rattus norvegicus GN=Tpm3	248	0.9839	41.3	8	17	0.9824	43.7	6	17	9.254e-07	6.86e-07	sp|Q63610-2|TPM3_RAT	sp|Q63610-3|TPM3_RAT;	sp|Q63610-2|TPM3_RAT	sp|Q63610-3|TPM3_RAT;
tr|B1WC02|B1WC02_RAT	CTP synthase OS=Rattus norvegicus GN=Ctps1 PE=2 SV=1	591	1	5.4	3	3	1	14.9	7	7	7.036e-08	1.688e-07	tr|B1WC02|B1WC02_RAT		tr|B1WC02|B1WC02_RAT
sp|P47853|PGS1_RAT	Biglycan OS=Rattus norvegicus GN=Bgn PE=2 SV=1	369	1	36.9	14	11	1	30.4	11	10	1.096e-06	1.211e-06	sp|P47853|PGS1_RAT		sp|P47853|PGS1_RAT
sp|Q811S9|GNL3_RAT	Guanine nucleotide-binding protein-like 3 OS=Rattus norvegicus GN=Gnl3 PE=1 SV=1	538	1	16.7	8	7	1	13	4	5	1.196e-07	6.188e-08	sp|Q811S9|GNL3_RAT		sp|Q811S9|GNL3_RAT
sp|Q8K585|HMGA1_RAT	High mobility group protein HMG-I/HMG-Y OS=Rattus norvegicus GN=Hmga1 PE=1 SV=3	107	0.9999	22.4	4	3	1	30.8	3	4	1.562e-06	9.466e-07	sp|Q8K585|HMGA1_RAT		sp|Q8K585|HMGA1_RAT
sp|Q9Z2J4|NEXN_RAT	Nexilin OS=Rattus norvegicus GN=Nexn PE=1 SV=1	656	1	24.7	19	16	1	18.9	11	12	5.554e-07	3.969e-07	sp|Q9Z2J4|NEXN_RAT		sp|Q9Z2J4|NEXN_RAT
sp|P29410-2|KAD2_RAT	Isoform 2 of Adenylate kinase 2, mitochondrial OS=Rattus norvegicus GN=Ak2	232	1	44.4	11	8	1	44.4	11	8	1.422e-06	2.403e-06	sp|P29410-2|KAD2_RAT	sp|P29410|KAD2_RAT;	sp|P29410-2|KAD2_RAT	sp|P29410|KAD2_RAT;
tr|A0A096MKF8|A0A096MKF8_RAT	Protein Med12 OS=Rattus norvegicus GN=Med12 PE=4 SV=1	2190	0.7501	0.7	2	2					4.208e-08		tr|A0A096MKF8|A0A096MKF8_RAT	tr|D3ZDE6|D3ZDE6_RAT;
sp|P82995|HS90A_RAT	Heat shock protein HSP 90-alpha OS=Rattus norvegicus GN=Hsp90aa1 PE=1 SV=3	733	1	57.6	60	40	1	56.6	57	38	3.631e-06	3.601e-06	sp|P82995|HS90A_RAT		sp|P82995|HS90A_RAT
sp|Q4KLF8|ARPC5_RAT	Actin-related protein 2/3 complex subunit 5 OS=Rattus norvegicus GN=Arpc5 PE=1 SV=3	151	1	30.5	4	4	1	33.8	4	4	1.214e-06	1.201e-06	sp|Q4KLF8|ARPC5_RAT		sp|Q4KLF8|ARPC5_RAT
tr|D3ZMX6|D3ZMX6_RAT	Protein Sntb2 OS=Rattus norvegicus GN=Sntb2 PE=4 SV=2	522	0.9979	4	2	2	1	7.9	4	4	4.57e-08	1.471e-07	tr|D3ZMX6|D3ZMX6_RAT		tr|D3ZMX6|D3ZMX6_RAT
tr|Q3KR55|Q3KR55_RAT	Protein U2af1 OS=Rattus norvegicus GN=U2af1 PE=2 SV=1	239	1	19.7	5	4	1	17.2	5	4	6.834e-07	8.995e-07	tr|Q3KR55|Q3KR55_RAT		tr|Q3KR55|Q3KR55_RAT
tr|Q8R3Z7|Q8R3Z7_RAT	EH-domain containing 4 OS=Rattus norvegicus GN=Ehd4 PE=2 SV=1	541	1	48.6	21	21	1	30.1	11	13	1.163e-06	5.009e-07	tr|Q8R3Z7|Q8R3Z7_RAT		tr|Q8R3Z7|Q8R3Z7_RAT
tr|Q6P685|Q6P685_RAT	Eukaryotic translation initiation factor 2, subunit 2 (Beta) OS=Rattus norvegicus GN=Eif2s2 PE=2 SV=1	333	1	40.2	14	10	1	36.9	14	10	1.84e-06	1.394e-06	tr|Q6P685|Q6P685_RAT		tr|Q6P685|Q6P685_RAT
tr|D3ZLD5|D3ZLD5_RAT	Protein Golga3 OS=Rattus norvegicus GN=Golga3 PE=4 SV=1	1447	0.9999	3.5	4	3	1	4.8	5	5	1.182e-08	2.718e-08	tr|D3ZLD5|D3ZLD5_RAT		tr|D3ZLD5|D3ZLD5_RAT
sp|Q6VV72|IF1A_RAT	Eukaryotic translation initiation factor 1A OS=Rattus norvegicus GN=Eif1a PE=2 SV=3	144	1	31.2	4	4					5.38e-07		sp|Q6VV72|IF1A_RAT
sp|Q6PCT3|TPD54_RAT	Tumor protein D54 OS=Rattus norvegicus GN=Tpd52l2 PE=2 SV=1	220	1	38.2	7	7	1	32.3	5	5	1.004e-06	6.9e-07	sp|Q6PCT3|TPD54_RAT		sp|Q6PCT3|TPD54_RAT
sp|P70623|FABP4_RAT	Fatty acid-binding protein, adipocyte OS=Rattus norvegicus GN=Fabp4 PE=2 SV=3	132	1	37.9	4	5					1.076e-06		sp|P70623|FABP4_RAT	tr|Q5XFV4|Q5XFV4_RAT;
tr|F1M566|F1M566_RAT	Protein Hspg2 (Fragment) OS=Rattus norvegicus GN=Hspg2 PE=4 SV=2	2165	1	26.9	48	38	1	22.3	37	33	5.821e-07	5.088e-07	tr|F1M566|F1M566_RAT		tr|F1M566|F1M566_RAT
sp|B5DFC9|NID2_RAT	Nidogen-2 OS=Rattus norvegicus GN=Nid2 PE=2 SV=1	1396	1	9.1	6	8	1	10	9	10	8.294e-08	9.186e-08	sp|B5DFC9|NID2_RAT	tr|W4VSR4|W4VSR4_RAT;	sp|B5DFC9|NID2_RAT	tr|W4VSR4|W4VSR4_RAT;
sp|Q794F9|4F2_RAT	4F2 cell-surface antigen heavy chain OS=Rattus norvegicus GN=Slc3a2 PE=1 SV=1	527	1	34.3	14	12	1	30.6	14	10	9.938e-07	5.693e-07	sp|Q794F9|4F2_RAT		sp|Q794F9|4F2_RAT
sp|P10688|PLCD1_RAT	1-phosphatidylinositol 4,5-bisphosphate phosphodiesterase delta-1 OS=Rattus norvegicus GN=Plcd1 PE=1 SV=1	756	0.9999	11.2	7	6	0.9989	6.6	3	3	3.558e-08	2.592e-08	sp|P10688|PLCD1_RAT		sp|P10688|PLCD1_RAT
tr|G3V6I5|G3V6I5_RAT	Protein Dnaja3 OS=Rattus norvegicus GN=Dnaja3 PE=3 SV=1	480	1	8.3	5	4	1	8.3	4	4	1.475e-07	1.312e-07	tr|G3V6I5|G3V6I5_RAT		tr|G3V6I5|G3V6I5_RAT
tr|Q566E4|Q566E4_RAT	Heterogeneous nuclear ribonucleoprotein R OS=Rattus norvegicus GN=Hnrnpr PE=2 SV=1	632					1	32.8	12	18		5.484e-07			tr|Q566E4|Q566E4_RAT
tr|D4ACA5|D4ACA5_RAT	Protein LOC100911130 OS=Rattus norvegicus GN=LOC100911130 PE=4 SV=1	172	1	22.1	2	2					7.818e-08		tr|D4ACA5|D4ACA5_RAT
sp|Q641Y0|OST48_RAT	Dolichyl-diphosphooligosaccharide--protein glycosyltransferase 48 kDa subunit OS=Rattus norvegicus GN=Ddost PE=2 SV=1	441	1	44.7	17	14	1	59	17	16	2.941e-06	1.89e-06	sp|Q641Y0|OST48_RAT		sp|Q641Y0|OST48_RAT
sp|P59215|GNAO_RAT	Guanine nucleotide-binding protein G(o) subunit alpha OS=Rattus norvegicus GN=Gnao1 PE=1 SV=2	354	0.9921	35.6	7	11					1.727e-07		sp|P59215|GNAO_RAT
tr|Q4QQV0|Q4QQV0_RAT	Protein Tubb6 OS=Rattus norvegicus GN=Tubb6 PE=2 SV=1	447	1	55.9	13	18	1	56.8	10	17	4.543e-07	6.086e-07	tr|Q4QQV0|Q4QQV0_RAT		tr|Q4QQV0|Q4QQV0_RAT
sp|Q64303|PAK2_RAT	Serine/threonine-protein kinase PAK 2 OS=Rattus norvegicus GN=Pak2 PE=1 SV=1	524	1	16	6	6	1	7.6	3	3	1.477e-07	7.279e-08	sp|Q64303|PAK2_RAT		sp|Q64303|PAK2_RAT
tr|D4A7U6|D4A7U6_RAT	LSM3 homolog, U6 small nuclear RNA associated (S. cerevisiae) (Predicted) OS=Rattus norvegicus GN=Lsm3 PE=4 SV=1	102					1	19.6	2	2		5.967e-07			tr|D4A7U6|D4A7U6_RAT
sp|Q5U367|PLOD3_RAT	Procollagen-lysine,2-oxoglutarate 5-dioxygenase 3 OS=Rattus norvegicus GN=Plod3 PE=2 SV=1	741	1	29.7	16	16	1	27.4	16	16	4.043e-07	5.66e-07	sp|Q5U367|PLOD3_RAT		sp|Q5U367|PLOD3_RAT
tr|Q32KJ5|Q32KJ5_RAT	Glucosamine (N-acetyl)-6-sulfatase OS=Rattus norvegicus GN=Gns PE=2 SV=1	544	1	12.3	5	6	1	16.2	8	8	3.218e-07	4.95e-07	tr|Q32KJ5|Q32KJ5_RAT		tr|Q32KJ5|Q32KJ5_RAT
tr|Q6P3V9|Q6P3V9_RAT	60S ribosomal protein L4 OS=Rattus norvegicus GN=Rpl4 PE=2 SV=1	421	1	44.9	29	19	1	43.2	18	16	4.196e-06	2.524e-06	tr|Q6P3V9|Q6P3V9_RAT		tr|Q6P3V9|Q6P3V9_RAT
sp|P08592|A4_RAT	Amyloid beta A4 protein OS=Rattus norvegicus GN=App PE=1 SV=2	770	1	4.8	3	3	0.9875	1.4	1	1	1.18e-07	6.403e-08	sp|P08592|A4_RAT		sp|P08592-2|A4_RAT	sp|P08592|A4_RAT;
sp|Q07803|EFGM_RAT	Elongation factor G, mitochondrial OS=Rattus norvegicus GN=Gfm1 PE=1 SV=2	751	1	17.8	12	11	1	32.8	22	20	3.094e-07	5.768e-07	sp|Q07803|EFGM_RAT		sp|Q07803|EFGM_RAT
sp|P61203|CSN2_RAT	COP9 signalosome complex subunit 2 OS=Rattus norvegicus GN=Cops2 PE=2 SV=1	443	1	18.3	7	7	1	14.7	5	6	2.679e-07	2.795e-07	sp|P61203|CSN2_RAT		sp|P61203|CSN2_RAT
tr|D4A8D5|D4A8D5_RAT	Filamin, beta (Predicted) OS=Rattus norvegicus GN=Flnb PE=4 SV=1	2578	1	38.7	66	70	1	42.8	71	77	7.713e-07	9.415e-07	tr|D4A8D5|D4A8D5_RAT		tr|D4A8D5|D4A8D5_RAT
tr|D3ZL50|D3ZL50_RAT	Protein Ttc37 OS=Rattus norvegicus GN=Ttc37 PE=4 SV=2	1403					0.9958	2.3	1	2		3.945e-09			tr|D3ZL50|D3ZL50_RAT
sp|O70593|SGTA_RAT	Small glutamine-rich tetratricopeptide repeat-containing protein alpha OS=Rattus norvegicus GN=Sgta PE=1 SV=1	314	1	11.8	3	3	1	11.5	2	3	1.286e-07	1.027e-07	sp|O70593|SGTA_RAT		sp|O70593|SGTA_RAT
tr|E9PTF9|E9PTF9_RAT	Protein Wasf2 OS=Rattus norvegicus GN=Wasf2 PE=4 SV=2	499	1	5	2	2	1	5	2	2	3.776e-08	5.884e-08	tr|E9PTF9|E9PTF9_RAT		tr|E9PTF9|E9PTF9_RAT
tr|D3ZP13|D3ZP13_RAT	Sulfhydryl oxidase OS=Rattus norvegicus GN=Qsox2 PE=4 SV=1	708	0.9997	4.2	2	2					2.776e-08		tr|D3ZP13|D3ZP13_RAT
tr|D4A554|D4A554_RAT	Eukaryotic translation initiation factor 4 gamma, 3 (Predicted), isoform CRA_a OS=Rattus norvegicus GN=Eif4g3 PE=4 SV=2	1583	0.99	3.1	6	5					3.822e-08		tr|D4A554|D4A554_RAT
sp|P32198|CPT1A_RAT	Carnitine O-palmitoyltransferase 1, liver isoform OS=Rattus norvegicus GN=Cpt1a PE=1 SV=2	773	1	21.3	14	13	1	14.4	13	10	4.292e-07	3.913e-07	sp|P32198|CPT1A_RAT		sp|P32198|CPT1A_RAT
tr|D4AB03|D4AB03_RAT	Protein Fam120a OS=Rattus norvegicus GN=Fam120a PE=4 SV=2	1115	1	16	14	13	1	14.8	13	12	2.173e-07	2.252e-07	tr|D4AB03|D4AB03_RAT		tr|D4AB03|D4AB03_RAT
sp|P07943|ALDR_RAT	Aldose reductase OS=Rattus norvegicus GN=Akr1b1 PE=1 SV=3	316	1	43	13	12	1	38.9	13	11	1.571e-06	1.774e-06	sp|P07943|ALDR_RAT		sp|P07943|ALDR_RAT
sp|P09811|PYGL_RAT	Glycogen phosphorylase, liver form OS=Rattus norvegicus GN=Pygl PE=1 SV=5	850	1	27.1	15	21	1	13.8	6	11	2.878e-07	1.227e-07	sp|P09811|PYGL_RAT		sp|P09811|PYGL_RAT
sp|Q06647|ATPO_RAT	ATP synthase subunit O, mitochondrial OS=Rattus norvegicus GN=Atp5o PE=1 SV=1	213	1	61.5	20	10	1	55.9	14	9	6.168e-06	5.049e-06	sp|Q06647|ATPO_RAT		sp|Q06647|ATPO_RAT
tr|G3V9K0|G3V9K0_RAT	Cysteinyl-tRNA synthetase (Predicted), isoform CRA_b OS=Rattus norvegicus GN=Cars PE=3 SV=1	748	1	15.2	9	9	1	13.5	8	8	1.607e-07	1.555e-07	tr|G3V9K0|G3V9K0_RAT		tr|G3V9K0|G3V9K0_RAT
tr|Q6P9V6|Q6P9V6_RAT	Proteasome subunit alpha type OS=Rattus norvegicus GN=Psma5 PE=2 SV=1	241	1	42.3	10	8	1	34.4	7	6	1.275e-06	8.696e-07	tr|Q6P9V6|Q6P9V6_RAT		tr|Q6P9V6|Q6P9V6_RAT
tr|D3ZJ67|D3ZJ67_RAT	Protein Sun2 OS=Rattus norvegicus GN=Sun2 PE=4 SV=1	698	0.9949	10.3	3	4	1	9.5	4	4	2.618e-08	1.127e-07	tr|D3ZJ67|D3ZJ67_RAT	tr|D3ZTT7|D3ZTT7_RAT;	tr|D3ZJ67|D3ZJ67_RAT	tr|D3ZTT7|D3ZTT7_RAT;
sp|Q6P742|PLP2_RAT	Proteolipid protein 2 OS=Rattus norvegicus GN=Plp2 PE=2 SV=1	151	1	17.9	2	2					2.499e-07		sp|Q6P742|PLP2_RAT
sp|Q5XHZ0|TRAP1_RAT	Heat shock protein 75 kDa, mitochondrial OS=Rattus norvegicus GN=Trap1 PE=1 SV=1	706	1	33	22	19	1	34	21	20	1.293e-06	1.625e-06	sp|Q5XHZ0|TRAP1_RAT		sp|Q5XHZ0|TRAP1_RAT
tr|G3V912|G3V912_RAT	Protein Tmx4 OS=Rattus norvegicus GN=Tmx4 PE=4 SV=1	336	1	14.3	4	4	1	14.3	4	4	2.375e-07	4.312e-07	tr|G3V912|G3V912_RAT		tr|G3V912|G3V912_RAT
sp|P49088|ASNS_RAT	Asparagine synthetase [glutamine-hydrolyzing] OS=Rattus norvegicus GN=Asns PE=2 SV=3	561	1	26.6	11	11	1	26.4	12	12	3.236e-07	4.974e-07	sp|P49088|ASNS_RAT		sp|P49088|ASNS_RAT
tr|G3V6S0|G3V6S0_RAT	Protein Sptbn1 OS=Rattus norvegicus GN=Sptbn1 PE=4 SV=2	2357	1	51.8	124	95	1	56.4	144	106	2.025e-06	2.665e-06	tr|G3V6S0|G3V6S0_RAT		tr|G3V6S0|G3V6S0_RAT
tr|G3V9E3|G3V9E3_RAT	Caldesmon 1, isoform CRA_b OS=Rattus norvegicus GN=Cald1 PE=4 SV=1	531					1	49.3	43	31		4.054e-06			tr|G3V9E3|G3V9E3_RAT
tr|D4A3P1|D4A3P1_RAT	Protein Ubqln4 OS=Rattus norvegicus GN=Ubqln4 PE=4 SV=1	595	0.9959	5.5	1	2					9.871e-09		tr|D4A3P1|D4A3P1_RAT
tr|D4A5K6|D4A5K6_RAT	Protein Zmpste24 OS=Rattus norvegicus GN=Zmpste24 PE=4 SV=1	475	1	20.6	8	8	1	16	6	7	3.554e-07	3.704e-07	tr|D4A5K6|D4A5K6_RAT		tr|D4A5K6|D4A5K6_RAT
tr|M0RA08|M0RA08_RAT	Perilipin OS=Rattus norvegicus GN=Plin3 PE=3 SV=1	438	1	30.6	6	6	1	28.5	7	7	1.998e-07	3.219e-07	tr|M0RA08|M0RA08_RAT		tr|M0RA08|M0RA08_RAT
sp|Q6AYL5|SF3B4_RAT	Splicing factor 3B subunit 4 OS=Rattus norvegicus GN=Sf3b4 PE=2 SV=1	424	1	7.3	2	2					5.723e-08		sp|Q6AYL5|SF3B4_RAT
sp|P10888|COX41_RAT	Cytochrome c oxidase subunit 4 isoform 1, mitochondrial OS=Rattus norvegicus GN=Cox4i1 PE=1 SV=1	169	1	48.5	15	9	1	52.1	12	9	9.653e-06	8.867e-06	sp|P10888|COX41_RAT		sp|P10888|COX41_RAT
tr|D4A0Y4|D4A0Y4_RAT	Oxidoreductase NAD-binding domain containing 1 (Predicted), isoform CRA_b OS=Rattus norvegicus GN=Oxnad1 PE=4 SV=1	334	1	5.7	2	2					4.6e-08		tr|D4A0Y4|D4A0Y4_RAT
sp|P42346|MTOR_RAT	Serine/threonine-protein kinase mTOR OS=Rattus norvegicus GN=Mtor PE=1 SV=1	2549	0.9979	1.3	2	2	1	1.6	3	3	3.402e-09	4.815e-09	sp|P42346|MTOR_RAT		sp|P42346|MTOR_RAT
sp|P70567|TMOD1_RAT	Tropomodulin-1 OS=Rattus norvegicus GN=Tmod1 PE=2 SV=1	359	0.9998	12.8	4	3	1	10	3	3	3.213e-08	5.006e-08	sp|P70567|TMOD1_RAT	tr|Q6IMZ5|Q6IMZ5_RAT;	sp|P70567|TMOD1_RAT	tr|Q6IMZ5|Q6IMZ5_RAT;
sp|Q62969|PTGIS_RAT	Prostacyclin synthase OS=Rattus norvegicus GN=Ptgis PE=2 SV=1	501	1	59.3	38	25	1	62.3	37	26	4.492e-06	3.701e-06	sp|Q62969|PTGIS_RAT		sp|Q62969|PTGIS_RAT
tr|D4A512|D4A512_RAT	Protein Nemf OS=Rattus norvegicus GN=Nemf PE=4 SV=2	814	0.9999	3.3	2	3					1.16e-07		tr|D4A512|D4A512_RAT
sp|B5DF89|CUL3_RAT	Cullin-3 OS=Rattus norvegicus GN=Cul3 PE=1 SV=2	768	1	6.5	4	4	1	7.8	5	5	4.023e-08	4.088e-08	sp|B5DF89|CUL3_RAT		sp|B5DF89|CUL3_RAT
sp|Q9Z1B2|GSTM5_RAT	Glutathione S-transferase Mu 5 OS=Rattus norvegicus GN=Gstm5 PE=1 SV=3	225	1	21.8	3	5	1	15.1	2	3	2.256e-07	1.998e-07	sp|Q9Z1B2|GSTM5_RAT		sp|Q9Z1B2|GSTM5_RAT
tr|B5DFI3|B5DFI3_RAT	Adaptor protein complex AP-1, sigma 1 (Predicted), isoform CRA_b OS=Rattus norvegicus GN=Ap1s1 PE=2 SV=1	158	1	15.8	2	2	1	15.8	2	2	2.565e-07	2.512e-07	tr|B5DFI3|B5DFI3_RAT		tr|B5DFI3|B5DFI3_RAT
sp|Q63560-2|MAP6_RAT	Isoform 2 of Microtubule-associated protein 6 OS=Rattus norvegicus GN=Map6	660	0.9734	6.8	1	1	1	8.6	2	2	5.106e-08	3.964e-08	sp|Q63560-2|MAP6_RAT	sp|Q63560|MAP6_RAT;	sp|Q63560-2|MAP6_RAT	sp|Q63560|MAP6_RAT;
tr|G3V9D1|G3V9D1_RAT	Phosphoinositide phospholipase C OS=Rattus norvegicus GN=Plcd1 PE=4 SV=1	756	0.9898	9.3	1	6	0.9703	4.6	1	3	1.26e-08	1.164e-08	tr|G3V9D1|G3V9D1_RAT		tr|G3V9D1|G3V9D1_RAT
tr|G3V7Q7|G3V7Q7_RAT	IQ motif containing GTPase activating protein 1 (Predicted), isoform CRA_b OS=Rattus norvegicus GN=Iqgap1 PE=4 SV=1	1657	1	44.3	66	53	1	48.2	62	56	1.373e-06	1.217e-06	tr|G3V7Q7|G3V7Q7_RAT		tr|G3V7Q7|G3V7Q7_RAT
sp|Q9R1E9|CTGF_RAT	Connective tissue growth factor OS=Rattus norvegicus GN=Ctgf PE=2 SV=1	347	1	25.1	7	8	1	13.3	4	4	6.907e-07	4.427e-07	sp|Q9R1E9|CTGF_RAT		sp|Q9R1E9|CTGF_RAT
tr|D3ZN51|D3ZN51_RAT	Protein Itga9 OS=Rattus norvegicus GN=Itga9 PE=3 SV=2	1036	0.9998	3.4	2	2	0.9999	4.2	2	3	1.683e-08	8.027e-09	tr|D3ZN51|D3ZN51_RAT		tr|D3ZN51|D3ZN51_RAT
sp|Q5XFW8|SEC13_RAT	Protein SEC13 homolog OS=Rattus norvegicus GN=Sec13 PE=1 SV=1	322	1	34.8	8	7	1	27.6	6	5	6.04e-07	4.463e-07	sp|Q5XFW8|SEC13_RAT		sp|Q5XFW8|SEC13_RAT
tr|G3V6C4|G3V6C4_RAT	UDP-glucose 6-dehydrogenase OS=Rattus norvegicus GN=Ugdh PE=3 SV=1	493	1	63.9	32	23	0.9992	51.9	1	18	2.771e-06	4.06e-08	tr|G3V6C4|G3V6C4_RAT		tr|G3V6C4|G3V6C4_RAT
sp|Q9Z0V6|PRDX3_RAT	Thioredoxin-dependent peroxide reductase, mitochondrial OS=Rattus norvegicus GN=Prdx3 PE=1 SV=2	257	1	36.2	10	6					2.77e-06		sp|Q9Z0V6|PRDX3_RAT	tr|G3V7I0|G3V7I0_RAT;
sp|Q4G017|NISCH_RAT	Nischarin OS=Rattus norvegicus GN=Nisch PE=2 SV=2	1502					1	2.5	2	2		1.096e-08			sp|Q4G017|NISCH_RAT
sp|O35509|RB11B_RAT	Ras-related protein Rab-11B OS=Rattus norvegicus GN=Rab11b PE=1 SV=4	218	1	56.9	11	11	1	61.5	12	12	4.444e-06	3.934e-06	sp|O35509|RB11B_RAT		sp|O35509|RB11B_RAT
tr|D4A7U1|D4A7U1_RAT	Protein Zyx OS=Rattus norvegicus GN=Zyx PE=4 SV=1	564	1	25.2	16	10	1	19.3	12	8	9.345e-07	7.134e-07	tr|D4A7U1|D4A7U1_RAT		tr|D4A7U1|D4A7U1_RAT
sp|Q4KLH4|PSPC1_RAT	Paraspeckle component 1 OS=Rattus norvegicus GN=Pspc1 PE=2 SV=1	522	0.9959	5.7	2	2	1	14.6	6	6	1.244e-08	1.275e-07	sp|Q4KLH4|PSPC1_RAT		sp|Q4KLH4|PSPC1_RAT
sp|Q63768|CRK_RAT	Adapter molecule crk OS=Rattus norvegicus GN=Crk PE=1 SV=1	304	1	12.8	2	3	1	9.5	2	2	1.103e-07	6.889e-08	sp|Q63768|CRK_RAT		sp|Q63768|CRK_RAT
sp|Q6UPR8|ERMP1_RAT	Endoplasmic reticulum metallopeptidase 1 OS=Rattus norvegicus GN=Ermp1 PE=1 SV=1	898	0.9847	0.9	1	1	0.9958	2.3	1	2	4.701e-08	1.871e-08	sp|Q6UPR8|ERMP1_RAT	tr|F1M6W2|F1M6W2_RAT;	sp|Q6UPR8|ERMP1_RAT	tr|F1M6W2|F1M6W2_RAT;
tr|G3V7P2|G3V7P2_RAT	Fibrinogen-like 2 OS=Rattus norvegicus GN=Fgl2 PE=4 SV=1	429					1	6.1	2	2		4.862e-08			tr|G3V7P2|G3V7P2_RAT
tr|Q56R18|Q56R18_RAT	Importin subunit alpha OS=Rattus norvegicus GN=Kpna3 PE=2 SV=1	521	1	13.8	3	5	1	13.8	2	5	5.837e-08	4.334e-08	tr|Q56R18|Q56R18_RAT		tr|Q56R18|Q56R18_RAT
sp|F1LMZ8|PSD11_RAT	26S proteasome non-ATPase regulatory subunit 11 OS=Rattus norvegicus GN=Psmd11 PE=3 SV=2	422	1	44.3	18	15	1	42.2	17	14	1.819e-06	1.309e-06	sp|F1LMZ8|PSD11_RAT		sp|F1LMZ8|PSD11_RAT
tr|D3ZRE7|D3ZRE7_RAT	Protein Swap70 OS=Rattus norvegicus GN=Swap70 PE=4 SV=1	585	1	3.2	2	2	1	8.5	4	4	3.325e-08	7.851e-08	tr|D3ZRE7|D3ZRE7_RAT		tr|D3ZRE7|D3ZRE7_RAT
sp|Q9JK11-2|RTN4_RAT	Isoform 2 of Reticulon-4 OS=Rattus norvegicus GN=Rtn4	360	0.9995	39.4	1	10					5.557e-08		sp|Q9JK11-2|RTN4_RAT
tr|D3ZJF9|D3ZJF9_RAT	Protein Gla OS=Rattus norvegicus GN=Gla PE=3 SV=2	420					1	5	2	2		7.727e-08			tr|D3ZJF9|D3ZJF9_RAT
sp|Q7TQ20-2|DNJC2_RAT	Isoform 2 of DnaJ homolog subfamily C member 2 OS=Rattus norvegicus GN=Dnajc2	547	0.9872	2.4	1	1	0.9998	5.7	2	2	1.326e-08	1.971e-08	sp|Q7TQ20-2|DNJC2_RAT	sp|Q7TQ20|DNJC2_RAT;	sp|Q7TQ20-2|DNJC2_RAT	sp|Q7TQ20|DNJC2_RAT;
sp|P0C5W1|MAP1S_RAT	Microtubule-associated protein 1S OS=Rattus norvegicus GN=Map1s PE=1 SV=1	972	0.9872	1.4	1	1	1	4.5	3	4	1.242e-08	2.467e-08	sp|P0C5W1|MAP1S_RAT		sp|P0C5W1|MAP1S_RAT
tr|F1LP76|F1LP76_RAT	Elongator complex protein 1 OS=Rattus norvegicus GN=Ikbkap PE=4 SV=2	1331	1	7.7	8	7	1	4.8	5	5	5.697e-08	3.39e-08	tr|F1LP76|F1LP76_RAT		sp|Q8VHU4|ELP1_RAT	tr|F1LP76|F1LP76_RAT;
sp|Q5XIC1|GMPPA_RAT	Mannose-1-phosphate guanyltransferase alpha OS=Rattus norvegicus GN=Gmppa PE=2 SV=1	420	1	7.1	2	2	1	6.4	2	2	3.666e-08	4.302e-08	sp|Q5XIC1|GMPPA_RAT		sp|Q5XIC1|GMPPA_RAT
tr|D4A1U8|D4A1U8_RAT	Uncharacterized protein OS=Rattus norvegicus GN=RGD1311744 PE=4 SV=2	806	0.9979	3.1	2	2	1	5	3	3	3.575e-08	3.383e-08	tr|D4A1U8|D4A1U8_RAT	tr|D4A308|D4A308_RAT;tr|D4A389|D4A389_RAT;	tr|D4A1U8|D4A1U8_RAT	tr|D4A308|D4A308_RAT;tr|D4A389|D4A389_RAT;
tr|D4AC36|D4AC36_RAT	Eukaryotic translation initiation factor 3, subunit 5 (Epsilon) (Predicted), isoform CRA_a OS=Rattus norvegicus GN=Eif3f PE=4 SV=2	239	1	10.9	3	2	1	15.9	4	3	5.29e-07	5.218e-07	tr|D4AC36|D4AC36_RAT		tr|D4AC36|D4AC36_RAT
tr|G3V8Q1|G3V8Q1_RAT	Protein Cope OS=Rattus norvegicus GN=Cope PE=4 SV=2	165	1	32.1	3	3	1	37.6	4	4	6.349e-07	1.125e-06	tr|G3V8Q1|G3V8Q1_RAT		tr|G3V8Q1|G3V8Q1_RAT
sp|Q641X3|HEXA_RAT	Beta-hexosaminidase subunit alpha OS=Rattus norvegicus GN=Hexa PE=2 SV=1	528	1	18.9	8	10	1	23.3	9	9	3.998e-07	4.379e-07	sp|Q641X3|HEXA_RAT		sp|Q641X3|HEXA_RAT
tr|D3Z9W9|D3Z9W9_RAT	Protein Rbm26 OS=Rattus norvegicus GN=Rbm26 PE=4 SV=2	989	1	5.3	4	4	1	4.1	3	3	3.556e-08	4.047e-08	tr|D3Z9W9|D3Z9W9_RAT	tr|D3ZRC3|D3ZRC3_RAT;tr|D3ZRG7|D3ZRG7_RAT;	tr|D3Z9W9|D3Z9W9_RAT	tr|D3ZRC3|D3ZRC3_RAT;tr|D3ZRG7|D3ZRG7_RAT;
sp|P40329|SYRC_RAT	Arginine--tRNA ligase, cytoplasmic OS=Rattus norvegicus GN=Rars PE=1 SV=2	660	1	45.2	25	25	1	46.1	27	26	1.116e-06	1.312e-06	sp|P40329|SYRC_RAT		sp|P40329|SYRC_RAT
tr|D3ZIY3|D3ZIY3_RAT	Protein Ythdf3 OS=Rattus norvegicus GN=Ythdf3 PE=4 SV=1	585	1	5	3	3	0.9979	4.6	3	2	4.985e-08	6.986e-08	tr|D3ZIY3|D3ZIY3_RAT		tr|D3ZIY3|D3ZIY3_RAT
sp|P17164|FUCO_RAT	Tissue alpha-L-fucosidase OS=Rattus norvegicus GN=Fuca1 PE=1 SV=1	462	1	9.7	4	4	1	14.7	6	6	3.673e-07	4.367e-07	sp|P17164|FUCO_RAT		sp|P17164|FUCO_RAT
tr|Q6QI86|Q6QI86_RAT	Haloacid dehalogenase-like hydrolase domain-containing protein 2 OS=Rattus norvegicus GN=Hdhd2 PE=2 SV=1	384					1	9.4	3	3		3.711e-07			tr|Q6QI86|Q6QI86_RAT
sp|Q924C3-2|ENPP1_RAT	Isoform 1 of Ectonucleotide pyrophosphatase/phosphodiesterase family member 1 OS=Rattus norvegicus GN=Enpp1	905	1	34.3	28	22	1	31.4	24	20	5.772e-07	6.302e-07	sp|Q924C3-2|ENPP1_RAT	sp|Q924C3|ENPP1_RAT;tr|G3V7V4|G3V7V4_RAT;	sp|Q924C3-2|ENPP1_RAT	sp|Q924C3|ENPP1_RAT;tr|G3V7V4|G3V7V4_RAT;
tr|D3ZA84|D3ZA84_RAT	Protein Tln2 OS=Rattus norvegicus GN=Tln2 PE=4 SV=2	2221	1	5.4	6	11	1	6	7	12	3.68e-08	3.316e-08	tr|D3ZA84|D3ZA84_RAT	tr|D4A3B0|D4A3B0_RAT;	tr|D3ZA84|D3ZA84_RAT	tr|D4A3B0|D4A3B0_RAT;
tr|D4ABA9|D4ABA9_RAT	Protein LOC100910104 OS=Rattus norvegicus GN=LOC100910104 PE=4 SV=1	1127	1	15.4	13	13	1	13.5	11	11	1.888e-07	1.705e-07	tr|D4ABA9|D4ABA9_RAT		tr|D4ABA9|D4ABA9_RAT
tr|Q5U2U8|Q5U2U8_RAT	Bcl2-associated athanogene 3 OS=Rattus norvegicus GN=Bag3 PE=2 SV=1	574	1	13.9	4	5	1	6.3	3	3	5.332e-08	4.129e-08	tr|Q5U2U8|Q5U2U8_RAT		tr|Q5U2U8|Q5U2U8_RAT
tr|B5DFB2|B5DFB2_RAT	Protein Rbbp4 OS=Rattus norvegicus GN=Rbbp4 PE=2 SV=1	425	1	21.4	3	8	1	29.6	3	9	2.28e-07	2.032e-07	tr|B5DFB2|B5DFB2_RAT		tr|B5DFB2|B5DFB2_RAT
sp|Q8CHN6|SGPL1_RAT	Sphingosine-1-phosphate lyase 1 OS=Rattus norvegicus GN=Sgpl1 PE=2 SV=1	568	0.9996	8.3	3	3	1	10.4	5	5	5.446e-08	1.369e-07	sp|Q8CHN6|SGPL1_RAT		sp|Q8CHN6|SGPL1_RAT
sp|F1LPQ2|ASCC3_RAT	Activating signal cointegrator 1 complex subunit 3 OS=Rattus norvegicus GN=Ascc3 PE=3 SV=1	2197	0.9998	1.1	2	2					2.53e-09		sp|F1LPQ2|ASCC3_RAT
tr|B2RYF6|B2RYF6_RAT	Cleft lip and palate associated transmembrane protein 1 OS=Rattus norvegicus GN=Clptm1 PE=2 SV=1	664					1	5.9	3	3		6.16e-08			tr|B2RYF6|B2RYF6_RAT
tr|D3ZZ95|D3ZZ95_RAT	60S ribosomal protein L36 OS=Rattus norvegicus GN=LOC100361060 PE=3 SV=1	106	1	36.8	6	5	1	21.2	4	3	3.166e-06	1.748e-06	tr|D3ZZ95|D3ZZ95_RAT		sp|P39032|RL36_RAT	tr|D3ZZ95|D3ZZ95_RAT;tr|D4A1Q0|D4A1Q0_RAT;tr|M0RCN1|M0RCN1_RAT;
tr|A0JN29|A0JN29_RAT	Limb and neural patterns OS=Rattus norvegicus GN=Lnp PE=2 SV=1	376	0.9995	8.2	2	2	0.9976	4	2	2	3.763e-08	3.72e-08	tr|A0JN29|A0JN29_RAT		tr|A0JN29|A0JN29_RAT
sp|Q5FVC2|ARHG2_RAT	Rho guanine nucleotide exchange factor 2 OS=Rattus norvegicus GN=Arhgef2 PE=2 SV=1	985	1	6.3	5	5	1	9.7	8	7	1.194e-07	1.235e-07	sp|Q5FVC2|ARHG2_RAT		sp|Q5FVC2|ARHG2_RAT
tr|F1M5X1|F1M5X1_RAT	Protein Rrbp1 OS=Rattus norvegicus GN=Rrbp1 PE=4 SV=2	1443	1	42.7	71	55	1	36	56	46	1.886e-06	1.4e-06	tr|F1M5X1|F1M5X1_RAT		tr|F1M5X1|F1M5X1_RAT
sp|Q7TP48|APMAP_RAT	Adipocyte plasma membrane-associated protein OS=Rattus norvegicus GN=Apmap PE=2 SV=2	376	1	23.7	7	6	1	21.5	5	5	2.198e-07	2.162e-07	sp|Q7TP48|APMAP_RAT		sp|Q7TP48|APMAP_RAT
tr|Q499Q4|Q499Q4_RAT	Phosphoglucomutase 1 OS=Rattus norvegicus GN=Pgm1 PE=2 SV=2	562	1	33.3	18	15	1	31.9	18	15	1.252e-06	1.225e-06	tr|Q499Q4|Q499Q4_RAT		tr|Q499Q4|Q499Q4_RAT
sp|O88989|MDHC_RAT	Malate dehydrogenase, cytoplasmic OS=Rattus norvegicus GN=Mdh1 PE=1 SV=3	334	1	26.9	10	7	1	39.5	11	12	2.186e-06	1.919e-06	sp|O88989|MDHC_RAT		sp|O88989|MDHC_RAT
tr|F1LM37|F1LM37_RAT	Protein Sf1 OS=Rattus norvegicus GN=Sf1 PE=4 SV=2	548	1	16.2	7	7	1	16.1	8	6	2.223e-07	2.625e-07	tr|F1LM37|F1LM37_RAT	tr|F1LSC3|F1LSC3_RAT;	tr|F1LM37|F1LM37_RAT	tr|F1LSC3|F1LSC3_RAT;
tr|F1M4A0|F1M4A0_RAT	Protein Tjp1 OS=Rattus norvegicus GN=Tjp1 PE=1 SV=2	1733	1	11.4	15	16	1	8.9	12	12	1.322e-07	1.066e-07	tr|F1M4A0|F1M4A0_RAT		tr|F1M4A0|F1M4A0_RAT
sp|D3ZTX0|TMED7_RAT	Transmembrane emp24 domain-containing protein 7 OS=Rattus norvegicus GN=Tmed7 PE=1 SV=1	226	1	26.1	5	4	1	45.1	12	9	9.305e-07	2.206e-06	sp|D3ZTX0|TMED7_RAT		sp|D3ZTX0|TMED7_RAT
tr|E9PSY8|E9PSY8_RAT	Protein Eps15 OS=Rattus norvegicus GN=Eps15 PE=4 SV=1	792	1	8.3	6	5	1	12.8	8	7	7.225e-08	6.797e-08	tr|E9PSY8|E9PSY8_RAT		tr|E9PSY8|E9PSY8_RAT
sp|O88767|PARK7_RAT	Protein DJ-1 OS=Rattus norvegicus GN=Park7 PE=1 SV=1	189	1	72	12	10	1	42.3	8	6	3.093e-06	2.412e-06	sp|O88767|PARK7_RAT		sp|O88767|PARK7_RAT
sp|O35567|PUR9_RAT	Bifunctional purine biosynthesis protein PURH OS=Rattus norvegicus GN=Atic PE=1 SV=2	592	1	52.9	29	24	1	61.8	31	27	1.318e-06	1.625e-06	sp|O35567|PUR9_RAT		sp|O35567|PUR9_RAT
sp|Q9ER30|KLH41_RAT	Kelch-like protein 41 OS=Rattus norvegicus GN=Klhl41 PE=1 SV=1	606	0.7965	4.5	1	2					2.009e-09		sp|Q9ER30|KLH41_RAT
sp|P56522|ADRO_RAT	NADPH:adrenodoxin oxidoreductase, mitochondrial OS=Rattus norvegicus GN=Fdxr PE=1 SV=1	494	1	6.9	2	2	1	15.4	5	5	4.089e-08	8.605e-08	sp|P56522|ADRO_RAT		sp|P56522|ADRO_RAT
tr|D4A6X4|D4A6X4_RAT	Acylphosphatase OS=Rattus norvegicus GN=Acyp1 PE=3 SV=1	99	1	19.2	2	2					1.106e-07		tr|D4A6X4|D4A6X4_RAT
tr|A0A096MK61|A0A096MK61_RAT	Protein Crtap OS=Rattus norvegicus GN=Crtap PE=4 SV=1	403	1	30.5	13	11	1	23.6	9	8	1.402e-06	9.059e-07	tr|A0A096MK61|A0A096MK61_RAT		tr|A0A096MK61|A0A096MK61_RAT
sp|P63259|ACTG_RAT	Actin, cytoplasmic 2 OS=Rattus norvegicus GN=Actg1 PE=1 SV=1	375	0.9989	74.9	5	22	0.9993	77.9	4	27	1.009e-06	7.187e-07	sp|P63259|ACTG_RAT		sp|P63259|ACTG_RAT
sp|Q05982|NDKA_RAT	Nucleoside diphosphate kinase A OS=Rattus norvegicus GN=Nme1 PE=1 SV=1	152	1	60.5	3	8	1	69.1	3	9	8.933e-07	2.399e-07	sp|Q05982|NDKA_RAT		sp|Q05982|NDKA_RAT
tr|Q5U2R8|Q5U2R8_RAT	Interferon activated gene 204 OS=Rattus norvegicus GN=Mnda PE=2 SV=1	438	1	31.7	12	11	1	19.4	7	7	4.153e-07	2.624e-07	tr|Q5U2R8|Q5U2R8_RAT		tr|Q5U2R8|Q5U2R8_RAT
sp|P42676|NEUL_RAT	Neurolysin, mitochondrial OS=Rattus norvegicus GN=Nln PE=1 SV=1	704	1	7.5	4	4	1	8.7	5	5	1.026e-07	1.285e-07	sp|P42676|NEUL_RAT		sp|P42676|NEUL_RAT
sp|B5DEH2|ERLN2_RAT	Erlin-2 OS=Rattus norvegicus GN=Erlin2 PE=1 SV=1	339	1	16.8	4	4	1	25.4	7	7	1.561e-07	4.706e-07	sp|B5DEH2|ERLN2_RAT		sp|B5DEH2|ERLN2_RAT
tr|B5DEG1|B5DEG1_RAT	Protein Itga8 OS=Rattus norvegicus GN=Itga8 PE=2 SV=1	1062	1	8.3	5	5	1	4.6	3	3	6.943e-08	8.898e-08	tr|B5DEG1|B5DEG1_RAT		tr|B5DEG1|B5DEG1_RAT
tr|A1L1L6|A1L1L6_RAT	Mitochondrial Rho GTPase OS=Rattus norvegicus GN=Rhot1 PE=2 SV=1	631	0.9999	3.3	3	3					5.382e-08		tr|A1L1L6|A1L1L6_RAT
tr|D3ZIE9|D3ZIE9_RAT	Protein Aldh18a1 OS=Rattus norvegicus GN=Aldh18a1 PE=4 SV=1	795	1	28.7	22	19	1	34.6	30	25	9.261e-07	1.315e-06	tr|D3ZIE9|D3ZIE9_RAT		tr|D3ZIE9|D3ZIE9_RAT
sp|P61589|RHOA_RAT	Transforming protein RhoA OS=Rattus norvegicus GN=Rhoa PE=1 SV=1	193	1	56	12	11	1	39.4	7	9	2.866e-06	1.979e-06	sp|P61589|RHOA_RAT		sp|P61589|RHOA_RAT
sp|Q63468|KPRA_RAT	Phosphoribosyl pyrophosphate synthase-associated protein 1 OS=Rattus norvegicus GN=Prpsap1 PE=1 SV=1	356	0.9979	8.7	2	2					1.614e-08		sp|Q63468|KPRA_RAT	tr|G3V7B5|G3V7B5_RAT;
sp|Q63065|PDK1_RAT	[Pyruvate dehydrogenase (acetyl-transferring)] kinase isozyme 1, mitochondrial OS=Rattus norvegicus GN=Pdk1 PE=1 SV=1	434	1	18.7	5	5	1	14.1	5	5	2.6e-07	1.95e-07	sp|Q63065|PDK1_RAT		sp|Q63065|PDK1_RAT	tr|F1MA54|F1MA54_RAT;
tr|D4A8G0|D4A8G0_RAT	Protein Lsm12 OS=Rattus norvegicus GN=Lsm12 PE=4 SV=1	195	1	11.3	2	2	1	11.3	2	2	3.361e-07	3.243e-07	tr|D4A8G0|D4A8G0_RAT		tr|D4A8G0|D4A8G0_RAT
tr|Q6P762|Q6P762_RAT	Alpha-mannosidase OS=Rattus norvegicus GN=Man2b1 PE=2 SV=1	1009	1	6.7	4	4	1	13.3	8	8	5.46e-08	1.921e-07	tr|Q6P762|Q6P762_RAT		tr|Q6P762|Q6P762_RAT
sp|P28023|DCTN1_RAT	Dynactin subunit 1 OS=Rattus norvegicus GN=Dctn1 PE=1 SV=2	1280	1	16.6	14	15					2.198e-07		sp|P28023|DCTN1_RAT	tr|D4A8U7|D4A8U7_RAT;
tr|F2Z3Q8|F2Z3Q8_RAT	Importin subunit beta-1 OS=Rattus norvegicus GN=Kpnb1 PE=4 SV=1	876	1	38.8	41	24	1	36.1	31	24	1.738e-06	1.583e-06	tr|F2Z3Q8|F2Z3Q8_RAT		tr|F2Z3Q8|F2Z3Q8_RAT
sp|Q6AY87|THOC6_RAT	THO complex subunit 6 homolog OS=Rattus norvegicus GN=Thoc6 PE=2 SV=1	341	1	10.9	3	3					8.689e-08		sp|Q6AY87|THOC6_RAT
sp|O35831|CDK17_RAT	Cyclin-dependent kinase 17 OS=Rattus norvegicus GN=Cdk17 PE=1 SV=1	523	0.575	3.5	1	2					1.615e-08		sp|O35831|CDK17_RAT	tr|D4A7B3|D4A7B3_RAT;tr|G3V6J5|G3V6J5_RAT;tr|Q68G39|Q68G39_RAT;
sp|P08430|UD16_RAT	UDP-glucuronosyltransferase 1-6 OS=Rattus norvegicus GN=Ugt1a6 PE=2 SV=1	529	1	7	3	3					1.073e-07		sp|P08430|UD16_RAT
sp|P15791-2|KCC2D_RAT	Isoform Delta 2 of Calcium/calmodulin-dependent protein kinase type II subunit delta OS=Rattus norvegicus GN=Camk2d	499	0.9687	25.9	5	10	1	25.9	6	11	6.008e-08	2.165e-07	sp|P15791-2|KCC2D_RAT	sp|P15791-5|KCC2D_RAT;sp|P15791-6|KCC2D_RAT;sp|P15791|KCC2D_RAT;	sp|P15791-2|KCC2D_RAT	sp|P15791-5|KCC2D_RAT;sp|P15791-6|KCC2D_RAT;sp|P15791|KCC2D_RAT;
tr|D4ACU9|D4ACU9_RAT	Protein Itga5 (Fragment) OS=Rattus norvegicus GN=Itga5 PE=3 SV=2	1098	1	19.5	18	16	1	14.8	14	13	3.72e-07	4.28e-07	tr|D4ACU9|D4ACU9_RAT		tr|D4ACU9|D4ACU9_RAT
tr|G3V6S2|G3V6S2_RAT	Cytoplasmic aconitate hydratase OS=Rattus norvegicus GN=Aco1 PE=4 SV=1	889	1	23.1	16	15	1	23.8	17	15	2.505e-07	3.312e-07	tr|G3V6S2|G3V6S2_RAT		tr|G3V6S2|G3V6S2_RAT
tr|B5DEG8|B5DEG8_RAT	LOC685144 protein OS=Rattus norvegicus GN=Sec24c PE=2 SV=1	1095	1	9.9	9	9	1	9.1	8	8	8.961e-08	6.267e-08	tr|B5DEG8|B5DEG8_RAT		tr|B5DEG8|B5DEG8_RAT
tr|M0RA19|M0RA19_RAT	Protein Eng OS=Rattus norvegicus GN=Eng PE=4 SV=1	651	1	7.7	4	4	1	3.7	2	2	1.546e-07	8.97e-08	tr|M0RA19|M0RA19_RAT	tr|M0RBA8|M0RBA8_RAT;	tr|M0RA19|M0RA19_RAT	tr|M0RBA8|M0RBA8_RAT;
sp|P19511|AT5F1_RAT	ATP synthase F(0) complex subunit B1, mitochondrial OS=Rattus norvegicus GN=Atp5f1 PE=1 SV=1	256	1	47.7	19	11	1	52.3	21	13	7.901e-06	9.563e-06	sp|P19511|AT5F1_RAT		sp|P19511|AT5F1_RAT
sp|Q9QYL8|LYPA2_RAT	Acyl-protein thioesterase 2 OS=Rattus norvegicus GN=Lypla2 PE=1 SV=1	231	0.9654	14.7	1	2					8.337e-08		sp|Q9QYL8|LYPA2_RAT
tr|D4A0T0|D4A0T0_RAT	Protein Ndufb10 OS=Rattus norvegicus GN=Ndufb10 PE=4 SV=1	176	1	41.5	8	8	1	32.4	5	5	1.959e-06	1.723e-06	tr|D4A0T0|D4A0T0_RAT		tr|D4A0T0|D4A0T0_RAT
sp|Q4V7C7|ARP3_RAT	Actin-related protein 3 OS=Rattus norvegicus GN=Actr3 PE=1 SV=1	418	1	53.1	20	16	1	45	15	12	2.104e-06	1.634e-06	sp|Q4V7C7|ARP3_RAT		sp|Q4V7C7|ARP3_RAT
tr|F1LRQ6|F1LRQ6_RAT	Protein Cdc23 OS=Rattus norvegicus GN=Cdc23 PE=4 SV=1	597	0.9872	2.3	1	1	1	8.7	3	3	1.221e-08	4.998e-08	tr|F1LRQ6|F1LRQ6_RAT		tr|F1LRQ6|F1LRQ6_RAT
tr|Q66H61|Q66H61_RAT	Glutaminyl-tRNA synthetase OS=Rattus norvegicus GN=Qars PE=2 SV=1	775	1	18.8	9	9	1	28.5	16	16	1.834e-07	3.736e-07	tr|Q66H61|Q66H61_RAT		tr|Q66H61|Q66H61_RAT
sp|D3ZHA0|FLNC_RAT	Filamin-C OS=Rattus norvegicus GN=Flnc PE=1 SV=1	2726	1	42.2	91	87	1	46.6	104	95	1.28e-06	1.86e-06	sp|D3ZHA0|FLNC_RAT		sp|D3ZHA0|FLNC_RAT
sp|Q794E4|HNRPF_RAT	Heterogeneous nuclear ribonucleoprotein F OS=Rattus norvegicus GN=Hnrnpf PE=1 SV=3	415	1	44.6	16	11	1	47.7	15	12	1.283e-06	6.277e-07	sp|Q794E4|HNRPF_RAT		sp|Q794E4|HNRPF_RAT
sp|P20788|UCRI_RAT	Cytochrome b-c1 complex subunit Rieske, mitochondrial OS=Rattus norvegicus GN=Uqcrfs1 PE=1 SV=2	274	1	29.2	18	9	1	27.4	14	8	4.463e-06	2.713e-06	sp|P20788|UCRI_RAT		sp|P20788|UCRI_RAT
sp|Q71LX6|XIRP2_RAT	Xin actin-binding repeat-containing protein 2 OS=Rattus norvegicus GN=Xirp2 PE=1 SV=1	3302	1	1.4	5	4	1	2.2	5	6	2.296e-08	3.474e-08	sp|Q71LX6|XIRP2_RAT	tr|F1LMC2|F1LMC2_RAT;	sp|Q71LX6|XIRP2_RAT	tr|F1LMC2|F1LMC2_RAT;
sp|Q64591|DECR_RAT	2,4-dienoyl-CoA reductase, mitochondrial OS=Rattus norvegicus GN=Decr1 PE=1 SV=2	335	1	37	10	8	1	36.1	9	8	1.327e-06	9.99e-07	sp|Q64591|DECR_RAT	tr|G3V734|G3V734_RAT;	sp|Q64591|DECR_RAT	tr|G3V734|G3V734_RAT;
tr|D3ZDT1|D3ZDT1_RAT	Protein Epb41l2 OS=Rattus norvegicus GN=Epb41l2 PE=4 SV=2	919	1	27.7	21	20	1	27.2	20	21	4.821e-07	6.095e-07	tr|D3ZDT1|D3ZDT1_RAT		tr|D3ZDT1|D3ZDT1_RAT
sp|D4A1F2|MICA2_RAT	Protein-methionine sulfoxide oxidase MICAL2 OS=Rattus norvegicus GN=Mical2 PE=3 SV=1	961	1	4.5	4	4	1	7	7	6	4.364e-08	7.353e-08	sp|D4A1F2|MICA2_RAT		sp|D4A1F2|MICA2_RAT
sp|Q9WVB1|RAB6A_RAT	Ras-related protein Rab-6A OS=Rattus norvegicus GN=Rab6a PE=2 SV=2	208	1	23.1	3	4	1	14.4	3	4	3.899e-07	5.031e-07	sp|Q9WVB1|RAB6A_RAT		sp|Q9WVB1|RAB6A_RAT
sp|Q9JLA3|UGGG1_RAT	UDP-glucose:glycoprotein glucosyltransferase 1 OS=Rattus norvegicus GN=Uggt1 PE=1 SV=2	1551	1	28.2	41	35	1	32.3	40	37	6.5e-07	7.984e-07	sp|Q9JLA3|UGGG1_RAT		sp|Q9JLA3|UGGG1_RAT
tr|D4A031|D4A031_RAT	DEAD (Asp-Glu-Ala-Asp) box polypeptide 42 (Predicted) OS=Rattus norvegicus GN=Ddx42 PE=3 SV=1	929	0.9998	2.3	2	2	1	8.5	5	5	5.53e-08	6.758e-08	tr|D4A031|D4A031_RAT		tr|D4A031|D4A031_RAT
sp|P18445|RL27A_RAT	60S ribosomal protein L27a OS=Rattus norvegicus GN=Rpl27a PE=1 SV=3	148	1	34.5	6	5	1	27	5	4	1.829e-06	2.172e-06	sp|P18445|RL27A_RAT		sp|P18445|RL27A_RAT
tr|A0A096MIV5|A0A096MIV5_RAT	Protein Abcf2 OS=Rattus norvegicus GN=Abcf2 PE=4 SV=1	627	1	5.8	2	2	1	5.8	2	2	2.365e-08	4.298e-08	tr|A0A096MIV5|A0A096MIV5_RAT	tr|A2VD14|A2VD14_RAT;tr|F1M8H5|F1M8H5_RAT;tr|M0R3U1|M0R3U1_RAT;	tr|A0A096MIV5|A0A096MIV5_RAT	tr|A2VD14|A2VD14_RAT;tr|F1M8H5|F1M8H5_RAT;tr|M0R3U1|M0R3U1_RAT;
sp|P60711|ACTB_RAT	Actin, cytoplasmic 1 OS=Rattus norvegicus GN=Actb PE=1 SV=1	375	0.9971	74.9	6	22	0.9982	77.9	5	27	1.008e-06	8.219e-07	sp|P60711|ACTB_RAT		sp|P60711|ACTB_RAT
sp|P68136|ACTS_RAT	Actin, alpha skeletal muscle OS=Rattus norvegicus GN=Acta1 PE=1 SV=1	377	0.9995	70.3	1	20	0.9999	71.1	7	23	1.211e-07	1.046e-05	sp|P68136|ACTS_RAT		sp|P68136|ACTS_RAT
sp|P97834|CSN1_RAT	COP9 signalosome complex subunit 1 OS=Rattus norvegicus GN=Gps1 PE=1 SV=1	471	1	11.7	5	6	1	13	5	6	2.833e-07	3.831e-07	sp|P97834|CSN1_RAT		sp|P97834|CSN1_RAT
sp|P62752|RL23A_RAT	60S ribosomal protein L23a OS=Rattus norvegicus GN=Rpl23a PE=2 SV=1	156	1	48.1	16	10	1	47.4	11	9	3.485e-06	3.471e-06	sp|P62752|RL23A_RAT	tr|D3ZTH8|D3ZTH8_RAT;tr|F1LT35|F1LT35_RAT;	sp|P62752|RL23A_RAT	tr|D3ZTH8|D3ZTH8_RAT;tr|F1LT35|F1LT35_RAT;
tr|Q4V7D9|Q4V7D9_RAT	Protein Smpdl3b OS=Rattus norvegicus GN=Smpdl3b PE=2 SV=1	456	1	7.2	3	3	1	10.1	3	4	1.155e-07	1.314e-07	tr|Q4V7D9|Q4V7D9_RAT		tr|Q4V7D9|Q4V7D9_RAT
tr|Q5RKH2|Q5RKH2_RAT	Galactokinase 1 OS=Rattus norvegicus GN=Galk1 PE=2 SV=1	392	1	29.6	11	9	1	25	8	7	1.522e-06	9.682e-07	tr|Q5RKH2|Q5RKH2_RAT		tr|Q5RKH2|Q5RKH2_RAT
tr|D4A8H5|D4A8H5_RAT	Protein Ppp4r2 OS=Rattus norvegicus GN=Ppp4r2 PE=4 SV=2	413	1	6.1	2	2					6.285e-08		tr|D4A8H5|D4A8H5_RAT
sp|O35353|GBB4_RAT	Guanine nucleotide-binding protein subunit beta-4 OS=Rattus norvegicus GN=Gnb4 PE=2 SV=4	340	0.9992	18.2	1	5	0.9993	20.6	1	7	1.135e-08	9.579e-09	sp|O35353|GBB4_RAT		sp|O35353|GBB4_RAT
sp|Q6MG60|DDAH2_RAT	N(G),N(G)-dimethylarginine dimethylaminohydrolase 2 OS=Rattus norvegicus GN=Ddah2 PE=1 SV=1	285	1	32.3	7	7	1	25.6	4	5	4.37e-07	2.7e-07	sp|Q6MG60|DDAH2_RAT		sp|Q6MG60|DDAH2_RAT
sp|A4L9P7|PDS5A_RAT	Sister chromatid cohesion protein PDS5 homolog A OS=Rattus norvegicus GN=Pds5a PE=2 SV=1	1333	0.9979	1.9	2	2	0.9958	3	1	4	9.094e-09	7.847e-09	sp|A4L9P7|PDS5A_RAT		sp|A4L9P7|PDS5A_RAT
sp|P63174|RL38_RAT	60S ribosomal protein L38 OS=Rattus norvegicus GN=Rpl38 PE=1 SV=2	70	1	50	9	6	1	35.7	8	5	5.917e-06	4.774e-06	sp|P63174|RL38_RAT	tr|D4AD70|D4AD70_RAT;	sp|P63174|RL38_RAT	tr|D4AD70|D4AD70_RAT;
tr|Q66HP8|Q66HP8_RAT	Mitochondrial carnitine/acylcarnitine carrier protein OS=Rattus norvegicus GN=Slc25a20 PE=2 SV=1	301	1	29.2	8	8	1	23.3	7	7	5.903e-07	4.986e-07	tr|Q66HP8|Q66HP8_RAT		tr|Q66HP8|Q66HP8_RAT
tr|D4AE96|D4AE96_RAT	Importin 7 (Predicted), isoform CRA_c OS=Rattus norvegicus GN=Ipo7 PE=4 SV=1	1038	1	15.8	14	13	1	15.8	15	13	3.123e-07	2.708e-07	tr|D4AE96|D4AE96_RAT		tr|D4AE96|D4AE96_RAT
tr|A0A096MJ01|A0A096MJ01_RAT	Protein Ldb3 OS=Rattus norvegicus GN=Ldb3 PE=4 SV=1	726	1	34.4	21	18	1	30.4	19	17	1.152e-06	1.038e-06	tr|A0A096MJ01|A0A096MJ01_RAT		tr|A0A096MJ01|A0A096MJ01_RAT
sp|P23928|CRYAB_RAT	Alpha-crystallin B chain OS=Rattus norvegicus GN=Cryab PE=1 SV=1	175	1	62.9	26	10	1	62.9	21	10	7.251e-06	7.912e-06	sp|P23928|CRYAB_RAT		sp|P23928|CRYAB_RAT
sp|Q6P7A9|LYAG_RAT	Lysosomal alpha-glucosidase OS=Rattus norvegicus GN=Gaa PE=2 SV=1	953	0.9989	15.3	1	9	1	17.1	14	11	1.955e-08	2.133e-07	sp|Q6P7A9|LYAG_RAT		sp|Q6P7A9|LYAG_RAT
tr|F1M0X6|F1M0X6_RAT	Protein Magohb OS=Rattus norvegicus GN=Magohb PE=4 SV=2	148	0.9694	40.5	1	5	1	41.8	5	5	2.029e-08	1.006e-06	tr|F1M0X6|F1M0X6_RAT		sp|Q27W02|MGN_RAT	tr|F1M0X6|F1M0X6_RAT;
sp|P47727|CBR1_RAT	Carbonyl reductase [NADPH] 1 OS=Rattus norvegicus GN=Cbr1 PE=1 SV=2	277	1	58.1	15	12	1	50.9	10	10	2.15e-06	6.918e-07	sp|P47727|CBR1_RAT		sp|P47727|CBR1_RAT
sp|Q64361|LXN_RAT	Latexin OS=Rattus norvegicus GN=Lxn PE=1 SV=1	223	1	16.1	3	3	1	12.1	2	2	2.249e-07	1.003e-07	sp|Q64361|LXN_RAT		sp|Q64361|LXN_RAT
tr|Q6MG76|Q6MG76_RAT	Protein Skiv2l OS=Rattus norvegicus GN=Skiv2l PE=4 SV=1	1241	1	3.4	3	3	0.9999	3.4	3	3	8.37e-09	1.196e-08	tr|Q6MG76|Q6MG76_RAT		tr|Q6MG76|Q6MG76_RAT
tr|Q66H18|Q66H18_RAT	Protein Sypl1 OS=Rattus norvegicus GN=Sypl1 PE=2 SV=1	258	1	10.5	2	2	1	10.5	2	2	5.76e-07	5.13e-07	tr|Q66H18|Q66H18_RAT		tr|Q66H18|Q66H18_RAT
sp|O08619|F13A_RAT	Coagulation factor XIII A chain OS=Rattus norvegicus GN=F13a1 PE=2 SV=3	732	0.9872	2.2	1	1	0.975	4.2	1	2	1.849e-08	9.313e-09	sp|O08619|F13A_RAT	tr|G3V811|G3V811_RAT;	sp|O08619|F13A_RAT	tr|G3V811|G3V811_RAT;
sp|P41777|NOLC1_RAT	Nucleolar and coiled-body phosphoprotein 1 OS=Rattus norvegicus GN=Nolc1 PE=1 SV=1	704	1	16.2	12	10	1	8.8	6	6	2.295e-07	1.487e-07	sp|P41777|NOLC1_RAT	tr|F1LPS3|F1LPS3_RAT;	sp|P41777|NOLC1_RAT	tr|F1LPS3|F1LPS3_RAT;
sp|Q27W02|MGN_RAT	Protein mago nashi homolog OS=Rattus norvegicus GN=Magoh PE=2 SV=1	146	0.9985	40.4	7	5	1	41.8	5	5	7.557e-07	1.006e-06	sp|Q27W02|MGN_RAT		sp|Q27W02|MGN_RAT	tr|F1M0X6|F1M0X6_RAT;
sp|Q6AY19|ADCK4_RAT	AarF domain-containing protein kinase 4 OS=Rattus norvegicus GN=Adck4 PE=1 SV=1	528	1	10.6	3	3	1	10.6	3	3	5.084e-08	5.405e-08	sp|Q6AY19|ADCK4_RAT		sp|Q6AY19|ADCK4_RAT
sp|Q9Z1H9|PRDBP_RAT	Protein kinase C delta-binding protein OS=Rattus norvegicus GN=Prkcdbp PE=1 SV=1	263	1	31.9	8	6	1	25.9	7	6	6.385e-07	4.592e-07	sp|Q9Z1H9|PRDBP_RAT		sp|Q9Z1H9|PRDBP_RAT
tr|D3ZYT2|D3ZYT2_RAT	Mitochondrial ribosomal protein S5 (Predicted) OS=Rattus norvegicus GN=Mrps5 PE=3 SV=1	432	0.997	6	2	2					4.543e-08		tr|D3ZYT2|D3ZYT2_RAT
tr|G3V7J2|G3V7J2_RAT	Interferon-inducible double-stranded RNA-dependent protein kinase activator A OS=Rattus norvegicus GN=Prkra PE=1 SV=1	313	1	29.1	8	7	0.9999	18.8	2	4	3.858e-07	7.08e-08	tr|G3V7J2|G3V7J2_RAT		sp|Q4V8C7|PRKRA_RAT	tr|G3V7J2|G3V7J2_RAT;
sp|Q63055|ARFRP_RAT	ADP-ribosylation factor-related protein 1 OS=Rattus norvegicus GN=Arfrp1 PE=2 SV=1	201	1	13.9	3	3	0.4347	5	1	2	7.696e-08	1.015e-08	sp|Q63055|ARFRP_RAT		sp|Q63055|ARFRP_RAT
sp|D3ZUQ0|RIPL1_RAT	RILP-like protein 1 OS=Rattus norvegicus GN=Rilpl1 PE=1 SV=1	406	1	5.7	2	2	1	4.7	2	2	2.273e-08	4.218e-08	sp|D3ZUQ0|RIPL1_RAT		sp|D3ZUQ0|RIPL1_RAT
tr|D4A7J8|D4A7J8_RAT	PRP4 pre-mRNA processing factor 4 homolog (Yeast) OS=Rattus norvegicus GN=Prpf4 PE=4 SV=1	521	1	10	4	4	1	7.5	3	3	1.066e-07	9.345e-08	tr|D4A7J8|D4A7J8_RAT		tr|D4A7J8|D4A7J8_RAT
sp|B0BNM1|NNRE_RAT	NAD(P)H-hydrate epimerase OS=Rattus norvegicus GN=Apoa1bp PE=2 SV=1	282	1	16.3	3	3	1	13.1	3	3	1.459e-07	2.356e-07	sp|B0BNM1|NNRE_RAT		sp|B0BNM1|NNRE_RAT
tr|Q3MID6|Q3MID6_RAT	Calumenin OS=Rattus norvegicus GN=Calu PE=2 SV=1	315	1	63.5	3	15	0.9994	61.3	2	13	2.973e-07	1.605e-07	tr|Q3MID6|Q3MID6_RAT		tr|Q3MID6|Q3MID6_RAT
sp|P13596|NCAM1_RAT	Neural cell adhesion molecule 1 OS=Rattus norvegicus GN=Ncam1 PE=1 SV=1	858	1	33.9	28	20	1	31.6	29	22	1.2e-06	5.536e-07	sp|P13596|NCAM1_RAT	tr|F1LNY3|F1LNY3_RAT;	sp|P13596|NCAM1_RAT	tr|F1LNY3|F1LNY3_RAT;
sp|Q9EPF2|MUC18_RAT	Cell surface glycoprotein MUC18 OS=Rattus norvegicus GN=Mcam PE=1 SV=2	648	1	25.5	13	13	1	27.5	14	14	6.864e-07	7.756e-07	sp|Q9EPF2|MUC18_RAT		sp|Q9EPF2|MUC18_RAT
sp|P29117|PPIF_RAT	Peptidyl-prolyl cis-trans isomerase F, mitochondrial OS=Rattus norvegicus GN=Ppif PE=1 SV=2	206	1	10.7	2	3	0.7657	7.3	1	2	2.129e-07	1.714e-07	sp|P29117|PPIF_RAT		sp|P29117|PPIF_RAT
sp|P22509|FBRL_RAT	rRNA 2'-O-methyltransferase fibrillarin OS=Rattus norvegicus GN=Fbl PE=1 SV=2	327	1	28.1	9	8	1	28.1	10	8	1.436e-06	1.59e-06	sp|P22509|FBRL_RAT		sp|P22509|FBRL_RAT
tr|Q5XHY0|Q5XHY0_RAT	DEAD (Asp-Glu-Ala-Asp) box polypeptide 18 OS=Rattus norvegicus GN=Ddx18 PE=2 SV=1	674	1	9.3	4	4	1	3.7	2	3	6.164e-08	2.244e-08	tr|Q5XHY0|Q5XHY0_RAT		tr|Q5XHY0|Q5XHY0_RAT
sp|P37199|NU155_RAT	Nuclear pore complex protein Nup155 OS=Rattus norvegicus GN=Nup155 PE=1 SV=1	1390	1	6.5	7	8	1	8.4	11	11	6.493e-08	1.065e-07	sp|P37199|NU155_RAT	tr|F1LS02|F1LS02_RAT;	sp|P37199|NU155_RAT	tr|F1LS02|F1LS02_RAT;
sp|P50399|GDIB_RAT	Rab GDP dissociation inhibitor beta OS=Rattus norvegicus GN=Gdi2 PE=1 SV=2	445	1	69.2	35	25	1	70.8	31	25	2.973e-06	2.674e-06	sp|P50399|GDIB_RAT		sp|P50399|GDIB_RAT
sp|P02563|MYH6_RAT	Myosin-6 OS=Rattus norvegicus GN=Myh6 PE=1 SV=2	1938	1	59	47	125	1	55	46	122	8.054e-07	6.578e-07	sp|P02563|MYH6_RAT		sp|P02563|MYH6_RAT
sp|Q80WL2|BYST_RAT	Bystin OS=Rattus norvegicus GN=Bysl PE=2 SV=3	436	1	3.9	2	2	1	3.9	2	2	5.676e-08	5.054e-08	sp|Q80WL2|BYST_RAT	tr|M0RDF7|M0RDF7_RAT;	sp|Q80WL2|BYST_RAT	tr|M0RDF7|M0RDF7_RAT;
sp|Q63598|PLST_RAT	Plastin-3 OS=Rattus norvegicus GN=Pls3 PE=2 SV=2	630	1	44.8	23	20	1	44.8	25	21	8.002e-07	1.143e-06	sp|Q63598|PLST_RAT	tr|F1LPK7|F1LPK7_RAT;	sp|Q63598|PLST_RAT	tr|F1LPK7|F1LPK7_RAT;
sp|P63170|DYL1_RAT	Dynein light chain 1, cytoplasmic OS=Rattus norvegicus GN=Dynll1 PE=1 SV=1	89	1	44.9	4	3	1	57.3	4	4	2.535e-06	1.29e-06	sp|P63170|DYL1_RAT		sp|P63170|DYL1_RAT
sp|O35217|MINP1_RAT	Multiple inositol polyphosphate phosphatase 1 OS=Rattus norvegicus GN=Minpp1 PE=1 SV=3	481	1	15	5	5	1	16.8	6	6	9.693e-08	1.439e-07	sp|O35217|MINP1_RAT	tr|G3V7H2|G3V7H2_RAT;	sp|O35217|MINP1_RAT	tr|G3V7H2|G3V7H2_RAT;
tr|E9PSV5|E9PSV5_RAT	Phosphoserine aminotransferase OS=Rattus norvegicus GN=Psat1 PE=3 SV=2	370	1	32.2	12	10	1	24.1	8	7	7.666e-07	5.803e-07	tr|E9PSV5|E9PSV5_RAT		tr|E9PSV5|E9PSV5_RAT
tr|D3ZUT9|D3ZUT9_RAT	Protein Ints3 OS=Rattus norvegicus GN=Ints3 PE=4 SV=1	1041	1	5.4	3	3	1	6.3	2	3	9.434e-09	5.362e-09	tr|D3ZUT9|D3ZUT9_RAT		tr|D3ZUT9|D3ZUT9_RAT
sp|P62255|UB2G1_RAT	Ubiquitin-conjugating enzyme E2 G1 OS=Rattus norvegicus GN=Ube2g1 PE=2 SV=3	170	0.9998	16.5	2	2					6.821e-08		sp|P62255|UB2G1_RAT
sp|P07335|KCRB_RAT	Creatine kinase B-type OS=Rattus norvegicus GN=Ckb PE=1 SV=2	381	1	47	15	12	1	54.1	16	14	1.491e-06	1.257e-06	sp|P07335|KCRB_RAT		sp|P07335|KCRB_RAT
sp|O70257|STX7_RAT	Syntaxin-7 OS=Rattus norvegicus GN=Stx7 PE=1 SV=4	261	0.9999	11	2	2					5.288e-08		sp|O70257|STX7_RAT	tr|M0R930|M0R930_RAT;
sp|B2GUZ5|CAZA1_RAT	F-actin-capping protein subunit alpha-1 OS=Rattus norvegicus GN=Capza1 PE=1 SV=1	286	1	54.9	12	10	1	36.4	6	7	1.06e-06	5.795e-07	sp|B2GUZ5|CAZA1_RAT		sp|B2GUZ5|CAZA1_RAT
sp|P54313|GBB2_RAT	Guanine nucleotide-binding protein G(I)/G(S)/G(T) subunit beta-2 OS=Rattus norvegicus GN=Gnb2 PE=1 SV=4	340	1	36.2	5	9	1	48.8	6	13	8.096e-07	6.768e-07	sp|P54313|GBB2_RAT		sp|P54313|GBB2_RAT
sp|P50753-2|TNNT2_RAT	Isoform 2 of Troponin T, cardiac muscle OS=Rattus norvegicus GN=Tnnt2	289	1	41.9	29	12	1	42.2	32	13	7.712e-06	5.458e-06	sp|P50753-2|TNNT2_RAT	sp|P50753|TNNT2_RAT;tr|F1LMI8|F1LMI8_RAT;tr|F1LQ95|F1LQ95_RAT;	sp|P50753-2|TNNT2_RAT	sp|P50753|TNNT2_RAT;tr|F1LMI8|F1LMI8_RAT;tr|F1LQ95|F1LQ95_RAT;
tr|D4A746|D4A746_RAT	GDP-mannose pyrophosphorylase B (Predicted), isoform CRA_a OS=Rattus norvegicus GN=Gmppb PE=4 SV=1	360	1	18.3	5	5	1	20.6	6	6	1.895e-07	2.488e-07	tr|D4A746|D4A746_RAT		tr|D4A746|D4A746_RAT
sp|Q9WUL0|TOP1_RAT	DNA topoisomerase 1 OS=Rattus norvegicus GN=Top1 PE=2 SV=1	767	1	14	9	9	1	9.1	5	5	2.023e-07	1.519e-07	sp|Q9WUL0|TOP1_RAT		sp|Q9WUL0|TOP1_RAT
sp|B0BNE2|RPAB1_RAT	DNA-directed RNA polymerases I, II, and III subunit RPABC1 OS=Rattus norvegicus GN=Polr2e PE=2 SV=1	210					1	8.1	2	2		2.425e-07			sp|B0BNE2|RPAB1_RAT
sp|Q5XIM9|TCPB_RAT	T-complex protein 1 subunit beta OS=Rattus norvegicus GN=Cct2 PE=1 SV=3	535	1	67.5	39	29	1	72.7	43	32	4.061e-06	5.142e-06	sp|Q5XIM9|TCPB_RAT		sp|Q5XIM9|TCPB_RAT
tr|F1LTQ2|F1LTQ2_RAT	Uncharacterized protein (Fragment) OS=Rattus norvegicus PE=3 SV=1	308	0.5525	26.9	1	5					9.215e-09		tr|F1LTQ2|F1LTQ2_RAT
sp|Q9QZ81|AGO2_RAT	Protein argonaute-2 OS=Rattus norvegicus GN=Ago2 PE=2 SV=2	860	1	6.6	3	4	0.9913	3.4	2	2	1.299e-08	8.897e-09	sp|Q9QZ81|AGO2_RAT	tr|F1LRP7|F1LRP7_RAT;	sp|Q9QZ81|AGO2_RAT	tr|F1LRP7|F1LRP7_RAT;
sp|E9PU28|IMDH2_RAT	Inosine-5'-monophosphate dehydrogenase 2 OS=Rattus norvegicus GN=Impdh2 PE=3 SV=1	514	1	31.7	17	14	1	32.9	12	12	9.408e-07	5.826e-07	sp|E9PU28|IMDH2_RAT		sp|E9PU28|IMDH2_RAT
sp|Q5RK09|EIF3G_RAT	Eukaryotic translation initiation factor 3 subunit G OS=Rattus norvegicus GN=Eif3g PE=2 SV=1	320	1	26.9	7	7	1	24.1	6	6	4.098e-07	2.972e-07	sp|Q5RK09|EIF3G_RAT		sp|Q5RK09|EIF3G_RAT
sp|P48037|ANXA6_RAT	Annexin A6 OS=Rattus norvegicus GN=Anxa6 PE=1 SV=2	673	1	60.5	59	38	1	59	51	36	3.279e-06	2.421e-06	sp|P48037|ANXA6_RAT		sp|P48037|ANXA6_RAT
sp|O08815|SLK_RAT	STE20-like serine/threonine-protein kinase OS=Rattus norvegicus GN=Slk PE=2 SV=1	1206	0.9987	1.9	2	2	1	2.7	3	3	1.851e-08	2.929e-08	sp|O08815|SLK_RAT	tr|G3V7I8|G3V7I8_RAT;	sp|O08815|SLK_RAT	tr|G3V7I8|G3V7I8_RAT;
sp|A1L1K3|APC5_RAT	Anaphase-promoting complex subunit 5 OS=Rattus norvegicus GN=Anapc5 PE=2 SV=1	727	1	3.7	2	2					1.171e-08		sp|A1L1K3|APC5_RAT
tr|G3V8T4|G3V8T4_RAT	DNA damage-binding protein 1 OS=Rattus norvegicus GN=Ddb1 PE=4 SV=1	1140	1	18.2	21	19	1	17.3	20	18	3.961e-07	4.311e-07	tr|G3V8T4|G3V8T4_RAT		tr|G3V8T4|G3V8T4_RAT
tr|Q5U3Z7|Q5U3Z7_RAT	Serine hydroxymethyltransferase OS=Rattus norvegicus GN=Shmt2 PE=2 SV=1	504	1	51.6	26	20	1	59.9	28	21	2.631e-06	2.32e-06	tr|Q5U3Z7|Q5U3Z7_RAT		tr|Q5U3Z7|Q5U3Z7_RAT
tr|Q6AYQ9|Q6AYQ9_RAT	Peptidyl-prolyl cis-trans isomerase OS=Rattus norvegicus GN=Ppic PE=2 SV=1	212	1	32.5	6	6	1	48.1	9	7	1.079e-06	2.159e-06	tr|Q6AYQ9|Q6AYQ9_RAT		tr|Q6AYQ9|Q6AYQ9_RAT
sp|Q99P39-2|NFS1_RAT	Isoform Cytoplasmic of Cysteine desulfurase, mitochondrial OS=Rattus norvegicus GN=Nfs1	397	1	6	2	2	1	6	2	2	3.157e-08	4.404e-08	sp|Q99P39-2|NFS1_RAT	sp|Q99P39|NFS1_RAT;tr|Q3MHT2|Q3MHT2_RAT;	sp|Q99P39-2|NFS1_RAT	sp|Q99P39|NFS1_RAT;tr|Q3MHT2|Q3MHT2_RAT;
tr|B1WC61|B1WC61_RAT	Acad9 protein OS=Rattus norvegicus GN=Acad9 PE=2 SV=1	625	1	23.5	13	11	1	24.8	14	13	4.523e-07	5.301e-07	tr|B1WC61|B1WC61_RAT		tr|B1WC61|B1WC61_RAT
tr|D3ZRN3|D3ZRN3_RAT	Protein Actbl2 OS=Rattus norvegicus GN=Actbl2 PE=3 SV=1	376	0.9988	21.3	3	8	0.9993	26.6	3	12	1.265e-05	8.303e-06	tr|D3ZRN3|D3ZRN3_RAT		tr|D3ZRN3|D3ZRN3_RAT
sp|P29419|ATP5I_RAT	ATP synthase subunit e, mitochondrial OS=Rattus norvegicus GN=Atp5i PE=1 SV=3	71	1	54.9	6	5	1	43.7	4	3	9.851e-06	4.321e-06	sp|P29419|ATP5I_RAT		sp|P29419|ATP5I_RAT
sp|Q6IG01|K2C1B_RAT	Keratin, type II cytoskeletal 1b OS=Rattus norvegicus GN=Krt77 PE=3 SV=1	519					0.9542	10.2	1	6		5.856e-08			sp|Q6IG01|K2C1B_RAT
tr|F1LQT0|F1LQT0_RAT	DnaJ homolog subfamily C member 25 OS=Rattus norvegicus GN=Dnajc25 PE=4 SV=1	357	0.9841	2.8	1	1	0.9974	5	2	2	6.503e-08	1.136e-07	tr|F1LQT0|F1LQT0_RAT		tr|F1LQT0|F1LQT0_RAT
tr|F1LU48|F1LU48_RAT	Protein Ergic1 (Fragment) OS=Rattus norvegicus GN=Ergic1 PE=4 SV=1	289	1	32.9	9	8	1	29.4	8	7	1.186e-06	1.163e-06	tr|F1LU48|F1LU48_RAT		tr|F1LU48|F1LU48_RAT
sp|Q8R4A1|ERO1A_RAT	ERO1-like protein alpha OS=Rattus norvegicus GN=Ero1l PE=1 SV=1	464	1	43.3	20	14	1	32.8	20	12	1.65e-06	1.724e-06	sp|Q8R4A1|ERO1A_RAT		sp|Q8R4A1|ERO1A_RAT
tr|M0R7I5|M0R7I5_RAT	Protein Sgsh (Fragment) OS=Rattus norvegicus GN=Sgsh PE=4 SV=1	281					0.9875	10.3	1	2		1.914e-08			tr|M0R7I5|M0R7I5_RAT
sp|O08839-2|BIN1_RAT	Isoform AMPH2-2 of Myc box-dependent-interacting protein 1 OS=Rattus norvegicus GN=Bin1	550	0.9852	12	2	2	0.9896	15	2	3	9.296e-09	6.578e-09	sp|O08839-2|BIN1_RAT	sp|O08839-3|BIN1_RAT;sp|O08839-5|BIN1_RAT;sp|O08839-6|BIN1_RAT;sp|O08839|BIN1_RAT;tr|D4A4P1|D4A4P1_RAT;tr|D4ABS7|D4ABS7_RAT;tr|D4ACI3|D4ACI3_RAT;tr|F1LMX1|F1LMX1_RAT;	sp|O08839-2|BIN1_RAT	sp|O08839-3|BIN1_RAT;sp|O08839-5|BIN1_RAT;sp|O08839-6|BIN1_RAT;sp|O08839|BIN1_RAT;tr|D4A4P1|D4A4P1_RAT;tr|D4ABS7|D4ABS7_RAT;tr|D4ACI3|D4ACI3_RAT;tr|F1LMX1|F1LMX1_RAT;
tr|F1LM20|F1LM20_RAT	Protein LOC102556059 (Fragment) OS=Rattus norvegicus GN=LOC102556059 PE=4 SV=2	4231	1	5.6	10	10	1	9.9	23	25	3.355e-08	6.22e-08	tr|F1LM20|F1LM20_RAT		tr|F1LM20|F1LM20_RAT
tr|B5DEY8|B5DEY8_RAT	Protein Snx6 OS=Rattus norvegicus GN=Snx6 PE=2 SV=1	406	1	13.5	5	5	1	9.1	4	4	1.768e-07	1.504e-07	tr|B5DEY8|B5DEY8_RAT		tr|B5DEY8|B5DEY8_RAT
sp|Q811A3-2|PLOD2_RAT	Isoform 2 of Procollagen-lysine,2-oxoglutarate 5-dioxygenase 2 OS=Rattus norvegicus GN=Plod2	758	0.9996	48.8	2	33	1	45.8	47	34	4.72e-08	1.881e-06	sp|Q811A3-2|PLOD2_RAT		sp|Q811A3-2|PLOD2_RAT
tr|D3ZAN3|D3ZAN3_RAT	Alpha glucosidase 2 alpha neutral subunit (Predicted) OS=Rattus norvegicus GN=Ganab PE=1 SV=1	797	1	42	37	25	1	39.4	36	23	2.394e-06	2.629e-06	tr|D3ZAN3|D3ZAN3_RAT		tr|D3ZAN3|D3ZAN3_RAT
tr|M0R7B4|M0R7B4_RAT	Protein LOC684828 OS=Rattus norvegicus GN=LOC684828 PE=3 SV=1	230	1	28.7	8	9	0.9822	21.7	1	6	3.227e-06	6.437e-07	tr|M0R7B4|M0R7B4_RAT		tr|M0R7B4|M0R7B4_RAT
tr|B2RZ74|B2RZ74_RAT	Protein Snrnp70 OS=Rattus norvegicus GN=Snrnp70 PE=2 SV=1	451	1	23.5	12	10	1	19.7	9	8	8.855e-07	6.696e-07	tr|B2RZ74|B2RZ74_RAT		tr|B2RZ74|B2RZ74_RAT
sp|P25286-2|VPP1_RAT	Isoform II of V-type proton ATPase 116 kDa subunit a isoform 1 OS=Rattus norvegicus GN=Atp6v0a1	832	1	9.7	6	6	1	15.6	11	11	1.168e-07	2.259e-07	sp|P25286-2|VPP1_RAT	sp|P25286|VPP1_RAT;tr|Q2I6B2|Q2I6B2_RAT;	sp|P25286-2|VPP1_RAT	sp|P25286|VPP1_RAT;tr|Q2I6B2|Q2I6B2_RAT;
tr|D3ZLV8|D3ZLV8_RAT	Protein Ybx2 OS=Rattus norvegicus GN=Ybx2 PE=4 SV=1	282					0.6352	14.2	1	4		2.314e-08			tr|D3ZLV8|D3ZLV8_RAT	tr|D4A3P0|D4A3P0_RAT;
sp|P06685|AT1A1_RAT	Sodium/potassium-transporting ATPase subunit alpha-1 OS=Rattus norvegicus GN=Atp1a1 PE=1 SV=1	1023	1	42.4	62	39	1	39	59	38	4.501e-06	3.591e-06	sp|P06685|AT1A1_RAT		sp|P06685|AT1A1_RAT
sp|P14882|PCCA_RAT	Propionyl-CoA carboxylase alpha chain, mitochondrial OS=Rattus norvegicus GN=Pcca PE=1 SV=3	737	1	16	8	8	0.9999	16.3	7	7	1.7e-07	8.226e-08	sp|P14882|PCCA_RAT		sp|P14882|PCCA_RAT
sp|P63029|TCTP_RAT	Translationally-controlled tumor protein OS=Rattus norvegicus GN=Tpt1 PE=1 SV=1	172	1	56.4	10	6	1	56.4	8	6	2.052e-06	1.811e-06	sp|P63029|TCTP_RAT		sp|P63029|TCTP_RAT
tr|Q5M7T6|Q5M7T6_RAT	ATPase, H+ transporting, lysosomal 38kDa, V0 subunit d1 OS=Rattus norvegicus GN=Atp6v0d1 PE=2 SV=1	351	1	33.9	7	7	1	30.2	6	6	3.963e-07	2.523e-07	tr|Q5M7T6|Q5M7T6_RAT		tr|Q5M7T6|Q5M7T6_RAT
sp|O70199|UGDH_RAT	UDP-glucose 6-dehydrogenase OS=Rattus norvegicus GN=Ugdh PE=2 SV=1	493					1	55.6	23	18		6.411e-07			sp|O70199|UGDH_RAT
sp|A1A5P2|RRS1_RAT	Ribosome biogenesis regulatory protein homolog OS=Rattus norvegicus GN=Rrs1 PE=2 SV=1	365	1	13.2	3	3					4.808e-08		sp|A1A5P2|RRS1_RAT
tr|G3V7G9|G3V7G9_RAT	Eukaryotic translation initiation factor 3 subunit L OS=Rattus norvegicus GN=Eif3l PE=2 SV=2	382	1	36.1	14	13	1	37.2	13	13	9.33e-07	7.67e-07	tr|G3V7G9|G3V7G9_RAT		tr|G3V7G9|G3V7G9_RAT
tr|D3ZMS1|D3ZMS1_RAT	Protein Sf3b2 OS=Rattus norvegicus GN=Sf3b2 PE=4 SV=2	878	1	22	11	12	1	25.2	15	15	3.006e-07	3.37e-07	tr|D3ZMS1|D3ZMS1_RAT		tr|D3ZMS1|D3ZMS1_RAT
sp|Q9ES21|SAC1_RAT	Phosphatidylinositide phosphatase SAC1 OS=Rattus norvegicus GN=Sacm1l PE=1 SV=1	587	1	16.9	10	10	1	17.2	10	10	3.827e-07	4.949e-07	sp|Q9ES21|SAC1_RAT		sp|Q9ES21|SAC1_RAT
sp|Q6AXT0|RM37_RAT	39S ribosomal protein L37, mitochondrial OS=Rattus norvegicus GN=Mrpl37 PE=2 SV=1	423	1	9.9	3	3	1	14.2	4	4	8.856e-08	7.507e-08	sp|Q6AXT0|RM37_RAT		sp|Q6AXT0|RM37_RAT
tr|G3V9T7|G3V9T7_RAT	ATPase Asna1 OS=Rattus norvegicus GN=Asna1 PE=3 SV=1	348	1	21.6	3	4	1	15.2	4	4	9.725e-08	1.842e-07	tr|G3V9T7|G3V9T7_RAT		tr|G3V9T7|G3V9T7_RAT
sp|Q499P8|RUS1_RAT	RUS1 family protein C16orf58 homolog OS=Rattus norvegicus PE=2 SV=1	466	0.9872	2.4	1	1	1	13.5	4	4	4.366e-08	9.77e-08	sp|Q499P8|RUS1_RAT	tr|G3V8P5|G3V8P5_RAT;	sp|Q499P8|RUS1_RAT	tr|G3V8P5|G3V8P5_RAT;
sp|P15429|ENOB_RAT	Beta-enolase OS=Rattus norvegicus GN=Eno3 PE=1 SV=3	434	0.3784	22.6	1	8					1.27e-07		sp|P15429|ENOB_RAT
tr|Q9QX80|Q9QX80_RAT	CArG-binding factor A OS=Rattus norvegicus GN=Hnrnpab PE=2 SV=1	285	1	40.4	14	13	1	35.1	11	10	2.484e-06	2.175e-06	tr|Q9QX80|Q9QX80_RAT	tr|Q9QX81|Q9QX81_RAT;	tr|Q9QX80|Q9QX80_RAT	tr|Q9QX81|Q9QX81_RAT;
sp|P09215|KPCD_RAT	Protein kinase C delta type OS=Rattus norvegicus GN=Prkcd PE=1 SV=1	673	1	4.8	2	2	0.9998	4.2	3	3	2.696e-08	4.387e-08	sp|P09215|KPCD_RAT	tr|Z4YNR1|Z4YNR1_RAT;	sp|P09215|KPCD_RAT	tr|Z4YNR1|Z4YNR1_RAT;
sp|P00787|CATB_RAT	Cathepsin B OS=Rattus norvegicus GN=Ctsb PE=1 SV=2	339	1	29.2	18	8	1	28	14	8	3.009e-06	1.734e-06	sp|P00787|CATB_RAT	tr|Q6IN22|Q6IN22_RAT;	sp|P00787|CATB_RAT	tr|Q6IN22|Q6IN22_RAT;
sp|Q9WTT7|BZW2_RAT	Basic leucine zipper and W2 domain-containing protein 2 OS=Rattus norvegicus GN=Bzw2 PE=2 SV=1	419	1	14.8	6	7	1	10	3	4	2.35e-07	1.159e-07	sp|Q9WTT7|BZW2_RAT		sp|Q9WTT7|BZW2_RAT
sp|Q5XIE6-2|HIBCH_RAT	Isoform 2 of 3-hydroxyisobutyryl-CoA hydrolase, mitochondrial OS=Rattus norvegicus GN=Hibch	311					1	12.5	3	3		7.681e-08			sp|Q5XIE6-2|HIBCH_RAT	sp|Q5XIE6|HIBCH_RAT;
sp|P19945|RLA0_RAT	60S acidic ribosomal protein P0 OS=Rattus norvegicus GN=Rplp0 PE=1 SV=2	317	1	52.7	15	12	1	48.6	11	11	5.141e-06	3.553e-06	sp|P19945|RLA0_RAT		sp|P19945|RLA0_RAT
sp|Q5U1Z2|TPPC3_RAT	Trafficking protein particle complex subunit 3 OS=Rattus norvegicus GN=Trappc3 PE=2 SV=1	180	0.9999	8.3	2	2					2.15e-07		sp|Q5U1Z2|TPPC3_RAT
sp|P69897|TBB5_RAT	Tubulin beta-5 chain OS=Rattus norvegicus GN=Tubb5 PE=1 SV=1	444	1	72.7	13	24	1	72.5	10	23	2.512e-06	2.201e-06	sp|P69897|TBB5_RAT		sp|P69897|TBB5_RAT
sp|F1LP90|MINK1_RAT	Misshapen-like kinase 1 OS=Rattus norvegicus GN=Mink1 PE=1 SV=2	1336	0.9963	1.4	2	2	1	2.5	3	3	1.796e-08	1.739e-08	sp|F1LP90|MINK1_RAT	tr|D3ZZQ0|D3ZZQ0_RAT;tr|F1LN69|F1LN69_RAT;tr|F1M754|F1M754_RAT;	sp|F1LP90|MINK1_RAT	tr|D3ZZQ0|D3ZZQ0_RAT;tr|F1LN69|F1LN69_RAT;tr|F1M754|F1M754_RAT;
sp|O70196|PPCE_RAT	Prolyl endopeptidase OS=Rattus norvegicus GN=Prep PE=1 SV=1	710	1	17.5	8	9	1	18	8	9	1.168e-07	1.273e-07	sp|O70196|PPCE_RAT		sp|O70196|PPCE_RAT
tr|D3ZD11|D3ZD11_RAT	Protein Spcs2 OS=Rattus norvegicus GN=Spcs2 PE=4 SV=1	226	1	36.7	7	6	1	37.6	8	6	1.087e-06	1.648e-06	tr|D3ZD11|D3ZD11_RAT		tr|D3ZD11|D3ZD11_RAT
tr|F1LMQ3|F1LMQ3_RAT	Protein Psmd8 OS=Rattus norvegicus GN=Psmd8 PE=4 SV=1	353	1	15.9	5	5	1	21.8	9	8	3.082e-07	6.312e-07	tr|F1LMQ3|F1LMQ3_RAT		tr|F1LMQ3|F1LMQ3_RAT
sp|Q32PZ3|UN45A_RAT	Protein unc-45 homolog A OS=Rattus norvegicus GN=Unc45a PE=2 SV=1	944	0.9872	1.7	1	1	1	3.3	2	2	2.724e-09	1.387e-08	sp|Q32PZ3|UN45A_RAT		sp|Q32PZ3|UN45A_RAT
sp|P05426|RL7_RAT	60S ribosomal protein L7 OS=Rattus norvegicus GN=Rpl7 PE=1 SV=2	260	1	46.2	18	15	1	45.4	19	14	4.112e-06	3.633e-06	sp|P05426|RL7_RAT	tr|B0K031|B0K031_RAT;	sp|P05426|RL7_RAT	tr|B0K031|B0K031_RAT;
sp|P38659|PDIA4_RAT	Protein disulfide-isomerase A4 OS=Rattus norvegicus GN=Pdia4 PE=1 SV=2	643	1	51.9	40	29	1	50.2	41	31	3.088e-06	3.762e-06	sp|P38659|PDIA4_RAT		sp|P38659|PDIA4_RAT
sp|Q6IRK9|CBPQ_RAT	Carboxypeptidase Q OS=Rattus norvegicus GN=Cpq PE=1 SV=1	472	0.9872	2.3	1	1	1	17.4	5	5	8.727e-08	4.323e-07	sp|Q6IRK9|CBPQ_RAT		sp|Q6IRK9|CBPQ_RAT
sp|Q62733|LAP2_RAT	Lamina-associated polypeptide 2, isoform beta OS=Rattus norvegicus GN=Tmpo PE=1 SV=3	452	1	40.5	14	11	1	36.9	12	12	1.155e-06	1.264e-06	sp|Q62733|LAP2_RAT		sp|Q62733|LAP2_RAT
tr|F1SW39|F1SW39_RAT	PC4 and SFRS1 interacting protein 1 OS=Rattus norvegicus GN=Psip1 PE=2 SV=1	528					1	23.9	11	10		3.092e-07			tr|F1SW39|F1SW39_RAT
tr|D3ZJD3|D3ZJD3_RAT	Protein LOC100362069 OS=Rattus norvegicus GN=RGD1565183 PE=4 SV=1	137	1	56.2	11	9	1	51.1	9	8	6.641e-06	4.869e-06	tr|D3ZJD3|D3ZJD3_RAT	tr|Q642E2|Q642E2_RAT;	tr|D3ZJD3|D3ZJD3_RAT	tr|Q642E2|Q642E2_RAT;
tr|D3ZF45|D3ZF45_RAT	Protein Larp4b OS=Rattus norvegicus GN=Larp4b PE=4 SV=2	737	1	5.8	3	3					2.776e-08		tr|D3ZF45|D3ZF45_RAT
sp|P52481|CAP2_RAT	Adenylyl cyclase-associated protein 2 OS=Rattus norvegicus GN=Cap2 PE=2 SV=1	477	1	10.5	4	5	1	10.1	5	5	7.688e-08	1.271e-07	sp|P52481|CAP2_RAT		sp|P52481|CAP2_RAT
sp|Q64350|EI2BE_RAT	Translation initiation factor eIF-2B subunit epsilon OS=Rattus norvegicus GN=Eif2b5 PE=1 SV=2	716	1	6.7	4	3	0.9997	2.4	2	2	5.248e-08	3.247e-08	sp|Q64350|EI2BE_RAT		sp|Q64350|EI2BE_RAT
sp|Q68FW9|CSN3_RAT	COP9 signalosome complex subunit 3 OS=Rattus norvegicus GN=Cops3 PE=2 SV=1	423					0.9976	6.1	2	2		7.053e-08			sp|Q68FW9|CSN3_RAT
sp|Q9ERB4-2|CSPG2_RAT	Isoform V3 of Versican core protein OS=Rattus norvegicus GN=Vcan	655	1	3.7	2	2	1	4.9	2	2	7.158e-08	3.154e-08	sp|Q9ERB4-2|CSPG2_RAT	sp|Q9ERB4-3|CSPG2_RAT;sp|Q9ERB4|CSPG2_RAT;	sp|Q9ERB4-2|CSPG2_RAT	sp|Q9ERB4-3|CSPG2_RAT;sp|Q9ERB4|CSPG2_RAT;tr|D3Z9N6|D3Z9N6_RAT;tr|D3ZFC3|D3ZFC3_RAT;tr|D4A8Y6|D4A8Y6_RAT;
sp|Q9EQS0|TALDO_RAT	Transaldolase OS=Rattus norvegicus GN=Taldo1 PE=1 SV=2	337	1	32.6	13	12	1	28.5	11	10	1.733e-06	1.781e-06	sp|Q9EQS0|TALDO_RAT		sp|Q9EQS0|TALDO_RAT
sp|F1LNJ2|U520_RAT	U5 small nuclear ribonucleoprotein 200 kDa helicase OS=Rattus norvegicus GN=Snrnp200 PE=1 SV=1	2139	1	20.3	33	33	1	16.8	28	28	2.021e-07	2.459e-07	sp|F1LNJ2|U520_RAT	tr|M3ZCQ2|M3ZCQ2_RAT;	sp|F1LNJ2|U520_RAT	tr|M3ZCQ2|M3ZCQ2_RAT;
sp|P97629|LCAP_RAT	Leucyl-cystinyl aminopeptidase OS=Rattus norvegicus GN=Lnpep PE=1 SV=1	1025	1	17.3	14	13	1	16.9	16	15	2.094e-07	3.632e-07	sp|P97629|LCAP_RAT	tr|D3ZUR9|D3ZUR9_RAT;	sp|P97629|LCAP_RAT	tr|D3ZUR9|D3ZUR9_RAT;
sp|P68035|ACTC_RAT	Actin, alpha cardiac muscle 1 OS=Rattus norvegicus GN=Actc1 PE=2 SV=1	377	0.36	75.3	1	22	0.3985	76.1	1	25	8.781e-07	3.829e-07	sp|P68035|ACTC_RAT		sp|P68035|ACTC_RAT
DECOY2_tr|D3ZLV9|D3ZLV9_RAT	Reversed decoy version of tr D3ZLV9 D3ZLV9_RAT	596					0.9422	2.7	2	2		1.011e-07			DECOY2_tr|D3ZLV9|D3ZLV9_RAT
sp|Q3B7U9|FKBP8_RAT	Peptidyl-prolyl cis-trans isomerase FKBP8 OS=Rattus norvegicus GN=Fkbp8 PE=2 SV=1	403	1	8.7	3	3	1	17.1	5	5	2.08e-07	3.2e-07	sp|Q3B7U9|FKBP8_RAT		sp|Q3B7U9|FKBP8_RAT
sp|Q91ZW1|TFAM_RAT	Transcription factor A, mitochondrial OS=Rattus norvegicus GN=Tfam PE=2 SV=1	244	1	13.1	3	3	1	9.8	2	2	2.899e-07	4.158e-08	sp|Q91ZW1|TFAM_RAT		sp|Q91ZW1|TFAM_RAT
sp|Q5XI28|RAVR1_RAT	Ribonucleoprotein PTB-binding 1 OS=Rattus norvegicus GN=Raver1 PE=2 SV=1	748	0.9872	2.8	1	1	1	6.3	3	3	7.055e-09	1.962e-08	sp|Q5XI28|RAVR1_RAT		sp|Q5XI28|RAVR1_RAT
tr|Q5U2T9|Q5U2T9_RAT	FK506 binding protein 5 OS=Rattus norvegicus GN=Fkbp5 PE=2 SV=1	456	0.9872	6.8	1	2					3.639e-08		tr|Q5U2T9|Q5U2T9_RAT
sp|Q62952-2|DPYL3_RAT	Isoform 2 of Dihydropyrimidinase-related protein 3 OS=Rattus norvegicus GN=Dpysl3	683	1	62.2	33	27	1	58.3	31	25	2.391e-06	2.823e-06	sp|Q62952-2|DPYL3_RAT		sp|Q62952-2|DPYL3_RAT
tr|D4ADE8|D4ADE8_RAT	DEAD/H (Asp-Glu-Ala-Asp/His) box polypeptide 3, X-linked OS=Rattus norvegicus GN=Ddx3x PE=4 SV=2	311	1	53.7	3	15	1	50.2	2	14	2.951e-07	1.407e-07	tr|D4ADE8|D4ADE8_RAT		tr|D4ADE8|D4ADE8_RAT
tr|D3ZE72|D3ZE72_RAT	Methionine aminopeptidase 1 OS=Rattus norvegicus GN=Metap1 PE=3 SV=1	386	1	14.5	3	4					1.132e-07		tr|D3ZE72|D3ZE72_RAT
tr|Q5U2U3|Q5U2U3_RAT	Poly (ADP-ribose) polymerase family, member 3 OS=Rattus norvegicus GN=Parp3 PE=1 SV=1	526	1	11	6	6	1	7.2	5	4	2.085e-07	1.69e-07	tr|Q5U2U3|Q5U2U3_RAT		tr|Q5U2U3|Q5U2U3_RAT
tr|D4ACN7|D4ACN7_RAT	Protein Myof OS=Rattus norvegicus GN=Myof PE=4 SV=2	2048	1	31.4	48	47	1	32.5	52	51	4.826e-07	5.673e-07	tr|D4ACN7|D4ACN7_RAT		tr|D4ACN7|D4ACN7_RAT
sp|Q07647|GTR3_RAT	Solute carrier family 2, facilitated glucose transporter member 3 OS=Rattus norvegicus GN=Slc2a3 PE=1 SV=1	493	0.9999	6.5	2	2					3.707e-08		sp|Q07647|GTR3_RAT
sp|P06302|PTMA_RAT	Prothymosin alpha OS=Rattus norvegicus GN=Ptma PE=1 SV=2	112	1	34.8	7	5	0.9998	25	2	2	1.382e-06	3.644e-07	sp|P06302|PTMA_RAT		sp|P06302|PTMA_RAT
sp|P86182|CCD22_RAT	Coiled-coil domain-containing protein 22 OS=Rattus norvegicus GN=Ccdc22 PE=1 SV=2	627	0.8958	2.1	1	1	1	5.4	2	2	5.925e-09	1.413e-08	sp|P86182|CCD22_RAT		sp|P86182|CCD22_RAT
tr|Q4V8H5|Q4V8H5_RAT	Aspartyl aminopeptidase OS=Rattus norvegicus GN=Dnpep PE=2 SV=1	475	1	45.9	17	14	1	35.8	14	11	6.553e-07	5.717e-07	tr|Q4V8H5|Q4V8H5_RAT		tr|Q4V8H5|Q4V8H5_RAT
sp|P08699|LEG3_RAT	Galectin-3 OS=Rattus norvegicus GN=Lgals3 PE=1 SV=4	262	1	27.1	10	6	1	22.1	6	4	1.348e-06	1.031e-06	sp|P08699|LEG3_RAT		sp|P08699|LEG3_RAT
tr|Q6P9U0|Q6P9U0_RAT	Protein Serpinb6 OS=Rattus norvegicus GN=Serpinb6 PE=2 SV=1	379	1	28.8	11	10	1	31.7	12	11	8.399e-07	9.227e-07	tr|Q6P9U0|Q6P9U0_RAT		tr|Q6P9U0|Q6P9U0_RAT
sp|Q9Z1M9|SMC1A_RAT	Structural maintenance of chromosomes protein 1A OS=Rattus norvegicus GN=Smc1a PE=1 SV=1	1233	1	6.9	8	8	1	11.8	14	13	7.084e-08	1.349e-07	sp|Q9Z1M9|SMC1A_RAT	tr|F1LSS1|F1LSS1_RAT;	sp|Q9Z1M9|SMC1A_RAT	tr|F1LSS1|F1LSS1_RAT;
tr|B0BN52|B0BN52_RAT	Mitochondrial carrier homolog 2 (C. elegans) OS=Rattus norvegicus GN=Mtch2 PE=2 SV=1	303	1	44.2	14	9	1	48.8	15	10	1.646e-06	1.783e-06	tr|B0BN52|B0BN52_RAT		tr|B0BN52|B0BN52_RAT
sp|P67779|PHB_RAT	Prohibitin OS=Rattus norvegicus GN=Phb PE=1 SV=1	272	1	75	22	15	1	78.3	20	15	3.953e-06	4.329e-06	sp|P67779|PHB_RAT		sp|P67779|PHB_RAT
tr|M0R7E6|M0R7E6_RAT	Protein Srrt OS=Rattus norvegicus GN=Srrt PE=4 SV=1	881	1	5.1	4	5	0.9958	5.4	1	3	1.067e-07	4.516e-09	tr|M0R7E6|M0R7E6_RAT		tr|M0R7E6|M0R7E6_RAT
sp|Q99068|AMRP_RAT	Alpha-2-macroglobulin receptor-associated protein OS=Rattus norvegicus GN=Lrpap1 PE=1 SV=2	360	1	15	5	6	1	19.2	7	7	2.123e-07	2.964e-07	sp|Q99068|AMRP_RAT		sp|Q99068|AMRP_RAT
sp|P29994-2|ITPR1_RAT	Isoform 2 of Inositol 1,4,5-trisphosphate receptor type 1 OS=Rattus norvegicus GN=Itpr1	2735	0.9988	2.2	2	4	0.9998	2.1	3	4	1.848e-09	8.213e-09	sp|P29994-2|ITPR1_RAT	sp|P29994-3|ITPR1_RAT;sp|P29994-4|ITPR1_RAT;sp|P29994-5|ITPR1_RAT;sp|P29994-6|ITPR1_RAT;sp|P29994-7|ITPR1_RAT;sp|P29994-8|ITPR1_RAT;sp|P29994|ITPR1_RAT;tr|A0A0A0MY31|A0A0A0MY31_RAT;tr|F1LNT1|F1LNT1_RAT;tr|F1LQS8|F1LQS8_RAT;tr|F1LQX8|F1LQX8_RAT;	sp|P29994-2|ITPR1_RAT	sp|P29994-3|ITPR1_RAT;sp|P29994-4|ITPR1_RAT;sp|P29994-5|ITPR1_RAT;sp|P29994-6|ITPR1_RAT;sp|P29994-7|ITPR1_RAT;sp|P29994-8|ITPR1_RAT;sp|P29994|ITPR1_RAT;tr|A0A0A0MY31|A0A0A0MY31_RAT;tr|F1LNT1|F1LNT1_RAT;tr|F1LQS8|F1LQS8_RAT;tr|F1LQX8|F1LQX8_RAT;
tr|D4ABR6|D4ABR6_RAT	Annexin (Fragment) OS=Rattus norvegicus GN=Anxa6 PE=3 SV=2	671	0.9997	56.3	2	35	0.9997	54.8	1	33	1.359e-07	2.323e-08	tr|D4ABR6|D4ABR6_RAT		tr|D4ABR6|D4ABR6_RAT
tr|D3ZZF8|D3ZZF8_RAT	Polyadenylate binding protein-interacting protein 1 (Predicted) OS=Rattus norvegicus GN=Paip1 PE=4 SV=2	367	1	12.5	4	4	1	9.5	4	4	1.622e-07	1.755e-07	tr|D3ZZF8|D3ZZF8_RAT		tr|D3ZZF8|D3ZZF8_RAT
sp|P62716|PP2AB_RAT	Serine/threonine-protein phosphatase 2A catalytic subunit beta isoform OS=Rattus norvegicus GN=Ppp2cb PE=1 SV=1	309	1	27.8	9	8	1	23.3	9	7	1.032e-06	8.727e-07	sp|P62716|PP2AB_RAT	sp|P63331|PP2AA_RAT;	sp|P62716|PP2AB_RAT	sp|P63331|PP2AA_RAT;
tr|G3V7G8|G3V7G8_RAT	Glycine--tRNA ligase OS=Rattus norvegicus GN=Gars PE=3 SV=1	728	1	40.7	30	24	1	30.2	26	20	1.381e-06	1.23e-06	tr|G3V7G8|G3V7G8_RAT		tr|G3V7G8|G3V7G8_RAT
sp|P04692|TPM1_RAT	Tropomyosin alpha-1 chain OS=Rattus norvegicus GN=Tpm1 PE=1 SV=3	284	1	63.7	10	27	1	63.4	8	25	2.192e-06	2.207e-06	sp|P04692|TPM1_RAT		sp|P04692|TPM1_RAT
sp|Q6VBQ5|MYADM_RAT	Myeloid-associated differentiation marker OS=Rattus norvegicus GN=Myadm PE=2 SV=1	318	1	20.8	6	5	1	15.1	4	4	1.371e-06	8.496e-07	sp|Q6VBQ5|MYADM_RAT	tr|Q05BA4|Q05BA4_RAT;	sp|Q6VBQ5|MYADM_RAT	tr|Q05BA4|Q05BA4_RAT;
sp|P12839|NFM_RAT	Neurofilament medium polypeptide OS=Rattus norvegicus GN=Nefm PE=1 SV=4	846					0.6908	3.3	1	2		2.093e-09			sp|P12839|NFM_RAT
tr|F1M840|F1M840_RAT	Sorbin and SH3 domain-containing protein 1 (Fragment) OS=Rattus norvegicus GN=Sorbs1 PE=4 SV=1	724	0.9987	13	2	6					8.056e-08		tr|F1M840|F1M840_RAT	tr|F1M8Z8|F1M8Z8_RAT;
sp|Q9JLZ1|GLRX3_RAT	Glutaredoxin-3 OS=Rattus norvegicus GN=Glrx3 PE=1 SV=2	337	1	35.9	11	10	1	31.8	10	8	8.42e-07	6.294e-07	sp|Q9JLZ1|GLRX3_RAT		sp|Q9JLZ1|GLRX3_RAT
tr|D3ZEH3|D3ZEH3_RAT	Protein Sec61a2 OS=Rattus norvegicus GN=Sec61a2 PE=3 SV=1	476	0.9988	5.5	1	3	1	11.1	2	6	3.258e-08	1.001e-07	tr|D3ZEH3|D3ZEH3_RAT		tr|D3ZEH3|D3ZEH3_RAT
tr|I6L9G5|I6L9G5_RAT	Protein Rcn3 OS=Rattus norvegicus GN=Rcn3 PE=2 SV=1	328	1	40.2	14	10	1	37.5	9	8	1.591e-06	9.695e-07	tr|I6L9G5|I6L9G5_RAT		tr|I6L9G5|I6L9G5_RAT
sp|Q704E8|ABCB7_RAT	ATP-binding cassette sub-family B member 7, mitochondrial OS=Rattus norvegicus GN=Abcb7 PE=1 SV=1	752	0.9959	2.8	1	2	1	2.9	2	2	1.495e-08	2.465e-08	sp|Q704E8|ABCB7_RAT	tr|F1LNV4|F1LNV4_RAT;	sp|Q704E8|ABCB7_RAT	tr|F1LNV4|F1LNV4_RAT;
sp|B5DF27|LOXL2_RAT	Lysyl oxidase homolog 2 OS=Rattus norvegicus GN=Loxl2 PE=2 SV=2	776	1	13.8	9	8	1	10.6	7	7	2.954e-07	1.862e-07	sp|B5DF27|LOXL2_RAT		sp|B5DF27|LOXL2_RAT
sp|P42930|HSPB1_RAT	Heat shock protein beta-1 OS=Rattus norvegicus GN=Hspb1 PE=1 SV=1	206	1	68.4	18	13	1	63.6	16	11	6.091e-06	4.97e-06	sp|P42930|HSPB1_RAT	tr|G3V913|G3V913_RAT;	sp|P42930|HSPB1_RAT	tr|G3V913|G3V913_RAT;
tr|D3ZPW7|D3ZPW7_RAT	Glutathione peroxidase OS=Rattus norvegicus GN=Gpx8 PE=3 SV=1	209	1	26.3	4	4	1	19.6	3	3	3.56e-07	3.758e-07	tr|D3ZPW7|D3ZPW7_RAT		tr|D3ZPW7|D3ZPW7_RAT
tr|D3ZZX1|D3ZZX1_RAT	Inositol polyphosphate-5-phosphatase A (Predicted), isoform CRA_a OS=Rattus norvegicus GN=Inpp5a PE=4 SV=1	412	1	13.6	4	4	1	13.6	4	4	9.018e-08	8.069e-08	tr|D3ZZX1|D3ZZX1_RAT		tr|D3ZZX1|D3ZZX1_RAT
sp|Q9Z2L0|VDAC1_RAT	Voltage-dependent anion-selective channel protein 1 OS=Rattus norvegicus GN=Vdac1 PE=1 SV=4	283	1	72.8	28	16	1	72.8	24	16	5.198e-06	4.889e-06	sp|Q9Z2L0|VDAC1_RAT		sp|Q9Z2L0|VDAC1_RAT
sp|Q05962|ADT1_RAT	ADP/ATP translocase 1 OS=Rattus norvegicus GN=Slc25a4 PE=1 SV=3	298	1	62.8	43	19	1	59.4	39	19	1.27e-05	1.196e-05	sp|Q05962|ADT1_RAT	tr|Q6P9Y4|Q6P9Y4_RAT;	sp|Q05962|ADT1_RAT	tr|Q6P9Y4|Q6P9Y4_RAT;
sp|Q9R1T3|CATZ_RAT	Cathepsin Z OS=Rattus norvegicus GN=Ctsz PE=1 SV=2	306	1	18.6	5	4	1	15.4	3	3	2.368e-07	2.527e-07	sp|Q9R1T3|CATZ_RAT		sp|Q9R1T3|CATZ_RAT
sp|Q66X93|SND1_RAT	Staphylococcal nuclease domain-containing protein 1 OS=Rattus norvegicus GN=Snd1 PE=2 SV=1	909	1	45.5	40	32	1	46.9	42	32	1.971e-06	2.449e-06	sp|Q66X93|SND1_RAT		sp|Q66X93|SND1_RAT
sp|Q9ES72|CYR61_RAT	Protein CYR61 OS=Rattus norvegicus GN=Cyr61 PE=2 SV=1	379	0.9565	5.5	2	2					3.727e-08		sp|Q9ES72|CYR61_RAT	tr|Q66HT5|Q66HT5_RAT;
sp|P06761|GRP78_RAT	78 kDa glucose-regulated protein OS=Rattus norvegicus GN=Hspa5 PE=1 SV=1	654	1	59.6	79	38	1	58.7	75	39	1.053e-05	1.133e-05	sp|P06761|GRP78_RAT		sp|P06761|GRP78_RAT
sp|Q6TRW4-2|PDS5B_RAT	Isoform 2 of Sister chromatid cohesion protein PDS5 homolog B OS=Rattus norvegicus GN=Pds5b	1411	1	9.2	11	11					9.466e-08		sp|Q6TRW4-2|PDS5B_RAT	sp|Q6TRW4-3|PDS5B_RAT;sp|Q6TRW4|PDS5B_RAT;tr|D3ZMU3|D3ZMU3_RAT;tr|D3ZU56|D3ZU56_RAT;tr|D3ZXE2|D3ZXE2_RAT;tr|F1M797|F1M797_RAT;tr|M0RA56|M0RA56_RAT;
tr|G3V7N6|G3V7N6_RAT	Protein LOC100909580 OS=Rattus norvegicus GN=LOC100909580 PE=4 SV=1	473					1	5.7	2	2		6.375e-08			tr|G3V7N6|G3V7N6_RAT
sp|P62853|RS25_RAT	40S ribosomal protein S25 OS=Rattus norvegicus GN=Rps25 PE=2 SV=1	125	1	20.8	3	3	1	22.6	3	3	1.58e-06	3.09e-06	sp|P62853|RS25_RAT	tr|M0R763|M0R763_RAT;	sp|P62853|RS25_RAT	tr|F1M6F4|F1M6F4_RAT;
tr|G3V7K3|G3V7K3_RAT	Ceruloplasmin OS=Rattus norvegicus GN=Cp PE=4 SV=1	1059	1	7.2	6	6	1	9.7	8	8	6.038e-08	9.582e-08	tr|G3V7K3|G3V7K3_RAT		tr|G3V7K3|G3V7K3_RAT
tr|Q0D2L2|Q0D2L2_RAT	Protein Mrps22 OS=Rattus norvegicus GN=Mrps22 PE=2 SV=1	359	1	12	4	4					1.637e-07		tr|Q0D2L2|Q0D2L2_RAT
sp|P15651|ACADS_RAT	Short-chain specific acyl-CoA dehydrogenase, mitochondrial OS=Rattus norvegicus GN=Acads PE=1 SV=2	412	1	40.5	14	12	1	42.7	16	13	1.177e-06	1.055e-06	sp|P15651|ACADS_RAT	tr|Q6IMX3|Q6IMX3_RAT;	sp|P15651|ACADS_RAT	tr|Q6IMX3|Q6IMX3_RAT;
tr|D4A0M2|D4A0M2_RAT	Nucleoredoxin (Predicted), isoform CRA_a OS=Rattus norvegicus GN=Nxn PE=4 SV=2	369	0.9968	13.3	2	3					6.839e-08		tr|D4A0M2|D4A0M2_RAT
sp|P05943|S10AA_RAT	Protein S100-A10 OS=Rattus norvegicus GN=S100a10 PE=1 SV=2	95	1	35.8	5	3	1	17.9	4	2	1.331e-06	4.42e-07	sp|P05943|S10AA_RAT	tr|D3ZEP6|D3ZEP6_RAT;	sp|P05943|S10AA_RAT	tr|D3ZEP6|D3ZEP6_RAT;
tr|D4A4Z9|D4A4Z9_RAT	Protein Ktn1 OS=Rattus norvegicus GN=Ktn1 PE=4 SV=2	1325	1	26.9	31	27	1	24.6	29	26	3.765e-07	4.887e-07	tr|D4A4Z9|D4A4Z9_RAT	tr|D4AD67|D4AD67_RAT;	tr|D4A4Z9|D4A4Z9_RAT	tr|D4ADW6|D4ADW6_RAT;
tr|G3V6U9|G3V6U9_RAT	Protein LOC100910833 OS=Rattus norvegicus GN=LOC100910833 PE=4 SV=1	596	1	7.7	3	3	0.9958	5	1	2	3.973e-08	2.167e-08	tr|G3V6U9|G3V6U9_RAT		tr|G3V6U9|G3V6U9_RAT
sp|Q6Q7Y5|GNA13_RAT	Guanine nucleotide-binding protein subunit alpha-13 OS=Rattus norvegicus GN=Gna13 PE=1 SV=1	377	0.4972	9.5	1	3	0.9986	12.7	2	4	3.787e-08	6.818e-08	sp|Q6Q7Y5|GNA13_RAT		sp|Q6Q7Y5|GNA13_RAT
tr|D4A1D8|D4A1D8_RAT	Protein Surf4 OS=Rattus norvegicus GN=Surf4 PE=4 SV=1	269	1	21.6	11	5	1	27.5	12	6	1.129e-06	1.23e-06	tr|D4A1D8|D4A1D8_RAT		tr|D4A1D8|D4A1D8_RAT
sp|Q9EQP5|PRELP_RAT	Prolargin OS=Rattus norvegicus GN=Prelp PE=2 SV=1	377	1	6.4	2	2					2.905e-08		sp|Q9EQP5|PRELP_RAT
sp|Q63081|PDIA6_RAT	Protein disulfide-isomerase A6 OS=Rattus norvegicus GN=Pdia6 PE=1 SV=2	440	1	39.1	23	14	1	40.2	20	13	3.196e-06	2.494e-06	sp|Q63081|PDIA6_RAT		sp|Q63081|PDIA6_RAT
tr|M0R4B8|M0R4B8_RAT	Pyruvate kinase OS=Rattus norvegicus PE=3 SV=1	487	1	66.3	10	26	1	69.6	10	27	1.588e-06	1.211e-06	tr|M0R4B8|M0R4B8_RAT		tr|M0R4B8|M0R4B8_RAT
sp|Q793F9|VPS4A_RAT	Vacuolar protein sorting-associated protein 4A OS=Rattus norvegicus GN=Vps4a PE=2 SV=1	437					1	7.6	3	3		7.713e-08			sp|Q793F9|VPS4A_RAT
sp|Q8VIJ5|OGA_RAT	Protein O-GlcNAcase OS=Rattus norvegicus GN=Mgea5 PE=1 SV=1	916	1	3.5	2	2	0.9992	2.4	2	2	1.076e-08	2.331e-08	sp|Q8VIJ5|OGA_RAT		sp|Q8VIJ5|OGA_RAT
tr|F1LQ00|F1LQ00_RAT	Protein Col5a2 (Fragment) OS=Rattus norvegicus GN=Col5a2 PE=4 SV=2	1465	1	6.1	7	8	1	7	8	8	1.08e-07	1.228e-07	tr|F1LQ00|F1LQ00_RAT		tr|F1LQ00|F1LQ00_RAT
tr|F1MAA5|F1MAA5_RAT	Protein Rangap1 OS=Rattus norvegicus GN=Rangap1 PE=4 SV=2	586	1	24.9	12	13	1	18.1	10	10	6.279e-07	3.578e-07	tr|F1MAA5|F1MAA5_RAT		tr|F1MAA5|F1MAA5_RAT
sp|Q75Q40|TOM40_RAT	Mitochondrial import receptor subunit TOM40 homolog OS=Rattus norvegicus GN=Tomm40 PE=1 SV=1	361	1	23.5	6	5	1	23.5	7	5	4.395e-07	4.554e-07	sp|Q75Q40|TOM40_RAT	tr|G3V8F5|G3V8F5_RAT;	sp|Q75Q40|TOM40_RAT	tr|G3V8F5|G3V8F5_RAT;
tr|D3ZP96|D3ZP96_RAT	Protein Mcm2 OS=Rattus norvegicus GN=Mcm2 PE=3 SV=2	905	1	8	5	6	1	5.9	5	5	8.22e-08	5.826e-08	tr|D3ZP96|D3ZP96_RAT		tr|D3ZP96|D3ZP96_RAT
sp|P56574|IDHP_RAT	Isocitrate dehydrogenase [NADP], mitochondrial OS=Rattus norvegicus GN=Idh2 PE=1 SV=2	452	1	50.9	47	23	1	54.4	50	25	7.57e-06	7.596e-06	sp|P56574|IDHP_RAT		sp|P56574|IDHP_RAT
tr|G3V8V3|G3V8V3_RAT	Alpha-1,4 glucan phosphorylase OS=Rattus norvegicus GN=Pygm PE=3 SV=1	842	1	28	11	20	1	33.1	18	22	2.724e-07	4.977e-07	tr|G3V8V3|G3V8V3_RAT		tr|G3V8V3|G3V8V3_RAT
sp|Q9R1D1|CTCF_RAT	Transcriptional repressor CTCF OS=Rattus norvegicus GN=Ctcf PE=2 SV=1	737					1	3.5	3	3		4.021e-08			sp|Q9R1D1|CTCF_RAT
sp|P26772|CH10_RAT	10 kDa heat shock protein, mitochondrial OS=Rattus norvegicus GN=Hspe1 PE=1 SV=3	102	1	77.5	17	10	1	65.7	9	8	1.771e-05	1.212e-05	sp|P26772|CH10_RAT		sp|P26772|CH10_RAT
tr|Q6PCU4|Q6PCU4_RAT	Emd protein OS=Rattus norvegicus GN=Emd PE=2 SV=1	260	1	29.6	6	5	1	18.8	3	3	2.929e-07	1.449e-07	tr|Q6PCU4|Q6PCU4_RAT		sp|Q63190|EMD_RAT	tr|Q6PCU4|Q6PCU4_RAT;
tr|G3V8B0|G3V8B0_RAT	Myosin-7 OS=Rattus norvegicus GN=Myh7 PE=4 SV=1	1935	1	64.8	90	140	1	59.8	71	132	3.515e-06	2.249e-06	tr|G3V8B0|G3V8B0_RAT		tr|G3V8B0|G3V8B0_RAT
sp|P23711|HMOX2_RAT	Heme oxygenase 2 OS=Rattus norvegicus GN=Hmox2 PE=1 SV=1	315	0.9999	11.1	2	2	1	18.1	4	4	6.79e-08	1.798e-07	sp|P23711|HMOX2_RAT		sp|P23711|HMOX2_RAT
tr|B0BNJ1|B0BNJ1_RAT	LOC683667 protein OS=Rattus norvegicus GN=Sri PE=2 SV=1	198	1	20.7	4	4	1	24.2	4	5	5.512e-07	7.099e-07	tr|B0BNJ1|B0BNJ1_RAT		tr|B0BNJ1|B0BNJ1_RAT
sp|Q6AXS3|DEK_RAT	Protein DEK OS=Rattus norvegicus GN=Dek PE=2 SV=1	378	0.9999	5	2	2	1	6.9	2	2	1.607e-07	7.127e-08	sp|Q6AXS3|DEK_RAT		sp|Q6AXS3|DEK_RAT
sp|Q4VSI4|UBP7_RAT	Ubiquitin carboxyl-terminal hydrolase 7 OS=Rattus norvegicus GN=Usp7 PE=1 SV=1	1103	1	3.4	4	3	1	6.1	4	4	1.719e-08	2.299e-08	sp|Q4VSI4|UBP7_RAT	tr|F1LM09|F1LM09_RAT;	sp|Q4VSI4|UBP7_RAT	tr|F1LM09|F1LM09_RAT;
tr|F1LU71|F1LU71_RAT	AU RNA binding protein/enoyl-coenzyme A hydratase (Predicted), isoform CRA_a OS=Rattus norvegicus GN=Auh PE=3 SV=2	315	0.9999	6.7	2	2	0.9997	14.9	2	3	9.143e-08	9.921e-08	tr|F1LU71|F1LU71_RAT		tr|F1LU71|F1LU71_RAT
sp|P29147|BDH_RAT	D-beta-hydroxybutyrate dehydrogenase, mitochondrial OS=Rattus norvegicus GN=Bdh1 PE=1 SV=2	343	1	25.9	8	8	1	30.9	9	9	5.487e-07	7.118e-07	sp|P29147|BDH_RAT		sp|P29147|BDH_RAT
tr|Q7TP15|Q7TP15_RAT	S-methyl-5'-thioadenosine phosphorylase OS=Rattus norvegicus GN=Mtap PE=2 SV=1	391	1	21	6	5	1	21	7	5	3.25e-07	2.362e-07	tr|Q7TP15|Q7TP15_RAT		tr|Q7TP15|Q7TP15_RAT
sp|P16086|SPTN1_RAT	Spectrin alpha chain, non-erythrocytic 1 OS=Rattus norvegicus GN=Sptan1 PE=1 SV=2	2472	1	56.3	141	107	1	60.9	165	120	1.984e-06	2.944e-06	sp|P16086|SPTN1_RAT	tr|E9PSZ3|E9PSZ3_RAT;	sp|P16086|SPTN1_RAT
sp|Q9Z1E1|FLOT1_RAT	Flotillin-1 OS=Rattus norvegicus GN=Flot1 PE=2 SV=2	428	1	33.9	13	11	1	49.1	20	18	6.895e-07	1.566e-06	sp|Q9Z1E1|FLOT1_RAT		sp|Q9Z1E1|FLOT1_RAT
sp|Q4KLL4|TM9S4_RAT	Transmembrane 9 superfamily member 4 OS=Rattus norvegicus GN=Tm9sf4 PE=2 SV=1	643	1	4	2	2	1	6.7	5	4	5.667e-08	2.583e-07	sp|Q4KLL4|TM9S4_RAT		sp|Q4KLL4|TM9S4_RAT
tr|G3V7G3|G3V7G3_RAT	Activity-dependent neuroprotector homeobox protein OS=Rattus norvegicus GN=Adnp PE=4 SV=1	1103	0.7858	2.4	2	2					2.604e-08		tr|G3V7G3|G3V7G3_RAT
sp|Q569A6|ERD21_RAT	ER lumen protein-retaining receptor 1 OS=Rattus norvegicus GN=Kdelr1 PE=2 SV=1	212	1	9	3	2	1	9	3	2	4.296e-07	5.632e-07	sp|Q569A6|ERD21_RAT	sp|Q5U305|ERD22_RAT;	sp|Q569A6|ERD21_RAT	sp|Q5U305|ERD22_RAT;
sp|Q5XIH6|TRI54_RAT	Tripartite motif-containing protein 54 OS=Rattus norvegicus GN=Trim54 PE=2 SV=1	364	0.2584	5.2	1	2	0.9875	2.3	1	1	1.486e-08	7.276e-08	sp|Q5XIH6|TRI54_RAT		sp|Q5PQN5|TRI55_RAT	sp|Q5XIH6|TRI54_RAT;sp|Q91Z63|TRI63_RAT;
tr|D3ZNF4|D3ZNF4_RAT	Protein Tbl1xr1 OS=Rattus norvegicus GN=Tbl1xr1 PE=4 SV=1	514	1	9.3	3	3					5.157e-08		tr|D3ZNF4|D3ZNF4_RAT	tr|G3V6G5|G3V6G5_RAT;
sp|P13413|TNNI1_RAT	Troponin I, slow skeletal muscle OS=Rattus norvegicus GN=Tnni1 PE=1 SV=2	187	1	41.2	15	10	1	40.7	14	9	8.729e-06	5.425e-06	sp|P13413|TNNI1_RAT	tr|A0A096MIZ5|A0A096MIZ5_RAT;tr|F1LMC6|F1LMC6_RAT;	sp|P13413|TNNI1_RAT	tr|A0A096MIZ5|A0A096MIZ5_RAT;tr|F1LMC6|F1LMC6_RAT;
sp|O70351|HCD2_RAT	3-hydroxyacyl-CoA dehydrogenase type-2 OS=Rattus norvegicus GN=Hsd17b10 PE=1 SV=3	261	1	69	16	11	1	84.7	17	14	1.821e-06	2.03e-06	sp|O70351|HCD2_RAT	tr|B0BMW2|B0BMW2_RAT;	sp|O70351|HCD2_RAT	tr|B0BMW2|B0BMW2_RAT;
sp|Q6EV70|OFUT1_RAT	GDP-fucose protein O-fucosyltransferase 1 OS=Rattus norvegicus GN=Pofut1 PE=2 SV=1	395	1	7.6	2	2	1	17	5	4	3.872e-08	1.504e-07	sp|Q6EV70|OFUT1_RAT		sp|Q6EV70|OFUT1_RAT
tr|G3V784|G3V784_RAT	ADP-dependent glucokinase, isoform CRA_a OS=Rattus norvegicus GN=Adpgk PE=4 SV=1	496	1	26.4	11	10	1	26.4	10	10	5.307e-07	6.071e-07	tr|G3V784|G3V784_RAT		tr|G3V784|G3V784_RAT
sp|Q6AYS8|DHB11_RAT	Estradiol 17-beta-dehydrogenase 11 OS=Rattus norvegicus GN=Hsd17b11 PE=2 SV=1	298	1	27.9	6	6	1	23.8	7	7	2.408e-07	3.99e-07	sp|Q6AYS8|DHB11_RAT		sp|Q6AYS8|DHB11_RAT
sp|O35112|CD166_RAT	CD166 antigen OS=Rattus norvegicus GN=Alcam PE=1 SV=1	583	1	15.8	7	6	1	9.1	3	3	1.642e-07	8.278e-08	sp|O35112|CD166_RAT		sp|O35112|CD166_RAT
tr|G3V786|G3V786_RAT	Protein Akr1b8 OS=Rattus norvegicus GN=Akr1b8 PE=4 SV=1	316	1	35.4	11	12	0.8183	14.6	1	5	9.12e-07	7.522e-08	tr|G3V786|G3V786_RAT		tr|G3V786|G3V786_RAT
tr|G3V752|G3V752_RAT	Protein Nat10 OS=Rattus norvegicus GN=Nat10 PE=4 SV=1	1024	1	4.8	3	3					1.542e-08		tr|G3V752|G3V752_RAT
sp|Q68FU3|ETFB_RAT	Electron transfer flavoprotein subunit beta OS=Rattus norvegicus GN=Etfb PE=2 SV=3	255	1	43.5	13	11	1	56.5	20	14	3.62e-06	7.23e-06	sp|Q68FU3|ETFB_RAT		sp|Q68FU3|ETFB_RAT
sp|P12075|COX5B_RAT	Cytochrome c oxidase subunit 5B, mitochondrial OS=Rattus norvegicus GN=Cox5b PE=1 SV=2	129	1	31	7	4	1	31	8	4	2.253e-06	2.564e-06	sp|P12075|COX5B_RAT		sp|P12075|COX5B_RAT
sp|P63025|VAMP3_RAT	Vesicle-associated membrane protein 3 OS=Rattus norvegicus GN=Vamp3 PE=1 SV=1	103	1	54.4	3	4	0.9998	38.8	2	3	8.012e-07	6.722e-07	sp|P63025|VAMP3_RAT		sp|P63025|VAMP3_RAT
tr|Q6TUH4|Q6TUH4_RAT	LRRGT00070 OS=Rattus norvegicus GN=Thoc1 PE=2 SV=1	499	0.8304	2.4	1	1	1	5.8	3	3	8.772e-09	4.616e-08	tr|Q6TUH4|Q6TUH4_RAT		tr|Q6TUH4|Q6TUH4_RAT
sp|P13221|AATC_RAT	Aspartate aminotransferase, cytoplasmic OS=Rattus norvegicus GN=Got1 PE=1 SV=3	413	1	36.6	12	10	1	42.6	14	13	7.315e-07	8.842e-07	sp|P13221|AATC_RAT		sp|P13221|AATC_RAT
sp|Q4V8C7|PRKRA_RAT	Interferon-inducible double-stranded RNA-dependent protein kinase activator A OS=Rattus norvegicus GN=Prkra PE=1 SV=1	313					0.9999	18.8	2	4		7.08e-08			sp|Q4V8C7|PRKRA_RAT	tr|G3V7J2|G3V7J2_RAT;
tr|F1M1U0|F1M1U0_RAT	Protein Mxra7 OS=Rattus norvegicus GN=Mxra7 PE=4 SV=2	146	1	14.4	2	2	1	14.4	2	2	6.462e-07	4.433e-07	tr|F1M1U0|F1M1U0_RAT	tr|M0RA39|M0RA39_RAT;	tr|F1M1U0|F1M1U0_RAT	tr|M0RA39|M0RA39_RAT;
sp|O88339|EPN1_RAT	Epsin-1 OS=Rattus norvegicus GN=Epn1 PE=1 SV=1	575					0.9979	3.8	2	2		1.762e-08			sp|O88339|EPN1_RAT
tr|F1M9J9|F1M9J9_RAT	Uncharacterized protein (Fragment) OS=Rattus norvegicus PE=3 SV=2	314	0.9997	27.4	4	5	0.9985	20.4	1	4	1.364e-07	9.929e-09	tr|F1M9J9|F1M9J9_RAT		tr|F1M9J9|F1M9J9_RAT
sp|Q641W4|RFC2_RAT	Replication factor C subunit 2 OS=Rattus norvegicus GN=Rfc2 PE=2 SV=1	349	0.9749	2.3	2	1	1	7.2	2	2	1.409e-07	6.047e-08	sp|Q641W4|RFC2_RAT		sp|Q641W4|RFC2_RAT
tr|F7ENH8|F7ENH8_RAT	Histone deacetylase OS=Rattus norvegicus GN=Hdac2 PE=3 SV=1	488	1	19.9	6	7	1	19.9	8	7	1.716e-07	2.1e-07	tr|F7ENH8|F7ENH8_RAT		tr|F7ENH8|F7ENH8_RAT
tr|B1H269|B1H269_RAT	Ddx27 protein OS=Rattus norvegicus GN=Ddx27 PE=2 SV=1	761	0.9995	3.8	3	3					3.808e-08		tr|B1H269|B1H269_RAT
tr|D3ZQD3|D3ZQD3_RAT	2-oxoglutarate dehydrogenase, mitochondrial OS=Rattus norvegicus GN=Ogdhl PE=4 SV=1	1029	0.9651	3.5	1	4	1	9.2	3	8	7.376e-10	7.248e-09	tr|D3ZQD3|D3ZQD3_RAT		tr|D3ZQD3|D3ZQD3_RAT
sp|P08082-2|CLCB_RAT	Isoform Non-brain of Clathrin light chain B OS=Rattus norvegicus GN=Cltb	211	1	12.8	3	3					3.32e-07		sp|P08082-2|CLCB_RAT
tr|D3ZNZ8|D3ZNZ8_RAT	40S ribosomal protein S27 OS=Rattus norvegicus GN=Rps27l2 PE=3 SV=1	84	0.4996	38.1	1	3					3.333e-07		tr|D3ZNZ8|D3ZNZ8_RAT
tr|E9PTK8|E9PTK8_RAT	Protein Lmo7 OS=Rattus norvegicus GN=Lmo7 PE=1 SV=1	1726	1	3.2	4	4	1	9.8	11	12	3.548e-08	1.013e-07	tr|E9PTK8|E9PTK8_RAT		tr|E9PTK8|E9PTK8_RAT
sp|P55161|NCKP1_RAT	Nck-associated protein 1 OS=Rattus norvegicus GN=Nckap1 PE=2 SV=1	1128	1	12.1	10	11	1	13.6	11	12	1.3e-07	1.739e-07	sp|P55161|NCKP1_RAT		sp|P55161|NCKP1_RAT	tr|F1LSM5|F1LSM5_RAT;
sp|Q2TA68-2|OPA1_RAT	Isoform 2 of Dynamin-like 120 kDa protein, mitochondrial OS=Rattus norvegicus GN=Opa1	1014	1	19.4	17	15	1	23.5	21	18	2.796e-07	3.78e-07	sp|Q2TA68-2|OPA1_RAT	sp|Q2TA68-3|OPA1_RAT;sp|Q2TA68|OPA1_RAT;tr|D4A8U5|D4A8U5_RAT;	sp|Q2TA68-2|OPA1_RAT	sp|Q2TA68-3|OPA1_RAT;sp|Q2TA68|OPA1_RAT;tr|D4A8U5|D4A8U5_RAT;
sp|Q9ER34|ACON_RAT	Aconitate hydratase, mitochondrial OS=Rattus norvegicus GN=Aco2 PE=1 SV=2	780	1	52.3	81	37	1	55	75	35	6.135e-06	7.172e-06	sp|Q9ER34|ACON_RAT		sp|Q9ER34|ACON_RAT
sp|P97521|MCAT_RAT	Mitochondrial carnitine/acylcarnitine carrier protein OS=Rattus norvegicus GN=Slc25a20 PE=1 SV=1	301	0.9993	26.2	1	8	0.9987	20.3	1	7	1.585e-07	8.779e-08	sp|P97521|MCAT_RAT		sp|P97521|MCAT_RAT
sp|Q5FWT1|FA98A_RAT	Protein FAM98A OS=Rattus norvegicus GN=Fam98a PE=2 SV=1	515	1	8	3	3	1	8.9	4	3	5.299e-08	1.494e-07	sp|Q5FWT1|FA98A_RAT		sp|Q5FWT1|FA98A_RAT
sp|O08984|LBR_RAT	Lamin-B receptor OS=Rattus norvegicus GN=Lbr PE=1 SV=1	620	1	8.4	4	4	1	5.3	3	3	1.388e-07	1.076e-07	sp|O08984|LBR_RAT		sp|O08984|LBR_RAT
sp|P62628|DLRB1_RAT	Dynein light chain roadblock-type 1 OS=Rattus norvegicus GN=Dynlrb1 PE=1 SV=3	96	1	51	3	3	1	47.9	3	3	6.97e-07	1.288e-07	sp|P62628|DLRB1_RAT		sp|P62628|DLRB1_RAT
sp|Q80W92|VAC14_RAT	Protein VAC14 homolog OS=Rattus norvegicus GN=Vac14 PE=1 SV=1	783	0.9992	3.4	2	2	1	3.8	2	2	1.245e-08	1.341e-08	sp|Q80W92|VAC14_RAT		sp|Q80W92|VAC14_RAT
sp|P42893-2|ECE1_RAT	Isoform B of Endothelin-converting enzyme 1 OS=Rattus norvegicus GN=Ece1	769	1	9.3	5	5	1	6.1	3	3	7.586e-08	3.582e-08	sp|P42893-2|ECE1_RAT	sp|P42893-3|ECE1_RAT;sp|P42893-4|ECE1_RAT;sp|P42893|ECE1_RAT;tr|F7EP67|F7EP67_RAT;	sp|P42893-2|ECE1_RAT	sp|P42893-3|ECE1_RAT;sp|P42893-4|ECE1_RAT;sp|P42893|ECE1_RAT;tr|F7EP67|F7EP67_RAT;
sp|P04937|FINC_RAT	Fibronectin OS=Rattus norvegicus GN=Fn1 PE=1 SV=2	2477					1	43.2	104	70		2.799e-06			sp|P04937|FINC_RAT
sp|Q5BK64|RPP40_RAT	Ribonuclease P protein subunit p40 OS=Rattus norvegicus GN=Rpp40 PE=2 SV=2	363	0.7536	5.5	2	2					4.043e-08		sp|Q5BK64|RPP40_RAT
sp|Q07936|ANXA2_RAT	Annexin A2 OS=Rattus norvegicus GN=Anxa2 PE=1 SV=2	339	1	63.4	39	24	1	71.4	36	24	1.395e-05	8.131e-06	sp|Q07936|ANXA2_RAT		sp|Q07936|ANXA2_RAT
tr|B5DFB0|B5DFB0_RAT	Leprecan-like 2 (Predicted), isoform CRA_b OS=Rattus norvegicus GN=Leprel2 PE=2 SV=1	548	1	21.7	10	9	1	23.7	11	11	2.411e-07	1.674e-07	tr|B5DFB0|B5DFB0_RAT		tr|B5DFB0|B5DFB0_RAT
sp|P60868|RS20_RAT	40S ribosomal protein S20 OS=Rattus norvegicus GN=Rps20 PE=3 SV=1	119	1	25.2	4	3	1	25.2	5	3	3.847e-06	2.245e-06	sp|P60868|RS20_RAT	tr|D3ZZK1|D3ZZK1_RAT;tr|M0RAK8|M0RAK8_RAT;	sp|P60868|RS20_RAT	tr|D3ZZK1|D3ZZK1_RAT;tr|M0RAK8|M0RAK8_RAT;
sp|P28073|PSB6_RAT	Proteasome subunit beta type-6 OS=Rattus norvegicus GN=Psmb6 PE=1 SV=3	238	1	37.8	7	6	1	13.9	4	3	1.006e-06	6.832e-07	sp|P28073|PSB6_RAT		sp|P28073|PSB6_RAT
sp|Q8VHV8|SELS_RAT	Selenoprotein S OS=Rattus norvegicus GN=Vimp PE=2 SV=3	190	0.6889	13.2	1	2					2.239e-08		sp|Q8VHV8|SELS_RAT
sp|P24155|THOP1_RAT	Thimet oligopeptidase OS=Rattus norvegicus GN=Thop1 PE=1 SV=4	687	1	17.5	11	11	1	13.4	9	9	2.662e-07	1.704e-07	sp|P24155|THOP1_RAT		sp|P24155|THOP1_RAT
tr|F1M7K3|F1M7K3_RAT	Myosin, light polypeptide 7, regulatory (Predicted), isoform CRA_a OS=Rattus norvegicus GN=Myl7 PE=4 SV=2	148	1	53.4	7	6	1	42.6	6	5	1.602e-06	1.062e-06	tr|F1M7K3|F1M7K3_RAT		tr|F1M7K3|F1M7K3_RAT
tr|B5DFC3|B5DFC3_RAT	Protein Sec23a OS=Rattus norvegicus GN=Sec23a PE=2 SV=1	765	1	20.7	15	11	1	29.7	20	17	4.982e-07	9.153e-07	tr|B5DFC3|B5DFC3_RAT		tr|B5DFC3|B5DFC3_RAT
sp|Q8CG45|ARK72_RAT	Aflatoxin B1 aldehyde reductase member 2 OS=Rattus norvegicus GN=Akr7a2 PE=1 SV=2	367	0.9951	7.4	1	2	1	11.5	3	3	4.056e-08	1.024e-07	sp|Q8CG45|ARK72_RAT	tr|A0A0A0MXY9|A0A0A0MXY9_RAT;	sp|Q8CG45|ARK72_RAT	tr|A0A0A0MXY9|A0A0A0MXY9_RAT;
sp|P04797|G3P_RAT	Glyceraldehyde-3-phosphate dehydrogenase OS=Rattus norvegicus GN=Gapdh PE=1 SV=3	333	1	72.4	45	16	1	64	39	15	7.281e-06	6.354e-06	sp|P04797|G3P_RAT		sp|P04797|G3P_RAT
tr|F1LSH0|F1LSH0_RAT	Protein Sympk OS=Rattus norvegicus GN=Sympk PE=4 SV=2	1280	1	3.9	2	4	1	4.1	3	4	1.094e-08	1.319e-08	tr|F1LSH0|F1LSH0_RAT		tr|F1LSH0|F1LSH0_RAT
sp|O89049|TRXR1_RAT	Thioredoxin reductase 1, cytoplasmic OS=Rattus norvegicus GN=Txnrd1 PE=1 SV=5	499	1	37.4	16	13	1	26.8	11	9	6.973e-07	4.714e-07	sp|O89049|TRXR1_RAT	tr|R9PXU4|R9PXU4_RAT;	sp|O89049|TRXR1_RAT	tr|R9PXU4|R9PXU4_RAT;
tr|D4A8U7|D4A8U7_RAT	Dynactin 1, isoform CRA_a OS=Rattus norvegicus GN=Dctn1 PE=4 SV=2	1281					1	13.3	13	13		1.815e-07			tr|D4A8U7|D4A8U7_RAT
sp|Q99ML5|PCYOX_RAT	Prenylcysteine oxidase OS=Rattus norvegicus GN=Pcyox1 PE=1 SV=1	504	1	27.6	11	9	1	37.1	11	11	4.36e-07	5.954e-07	sp|Q99ML5|PCYOX_RAT		sp|Q99ML5|PCYOX_RAT
tr|D4A0E8|D4A0E8_RAT	Protein arginine N-methyltransferase 5 OS=Rattus norvegicus GN=Prmt5 PE=3 SV=1	637	1	8.3	2	3	1	9.6	3	4	9.119e-08	8.929e-08	tr|D4A0E8|D4A0E8_RAT		tr|D4A0E8|D4A0E8_RAT
sp|Q3T1I4|PRRC1_RAT	Protein PRRC1 OS=Rattus norvegicus GN=Prrc1 PE=2 SV=1	443	1	26	6	7	1	20.5	8	7	2.685e-07	3.998e-07	sp|Q3T1I4|PRRC1_RAT	tr|G3V834|G3V834_RAT;	sp|Q3T1I4|PRRC1_RAT	tr|G3V834|G3V834_RAT;
sp|Q9R1Z0|VDAC3_RAT	Voltage-dependent anion-selective channel protein 3 OS=Rattus norvegicus GN=Vdac3 PE=1 SV=2	283	1	53.4	12	11	1	45.6	9	9	1.44e-06	1.177e-06	sp|Q9R1Z0|VDAC3_RAT		sp|Q9R1Z0|VDAC3_RAT
sp|Q63258-2|ITA7_RAT	Isoform Alpha-7X1A of Integrin alpha-7 OS=Rattus norvegicus GN=Itga7	1116	0.9857	1.6	2	2	1	4	3	3	2.043e-08	3.187e-08	sp|Q63258-2|ITA7_RAT	sp|Q63258-3|ITA7_RAT;sp|Q63258|ITA7_RAT;tr|A0A0A0MY34|A0A0A0MY34_RAT;tr|D4A051|D4A051_RAT;	sp|Q63258-2|ITA7_RAT	sp|Q63258-3|ITA7_RAT;sp|Q63258|ITA7_RAT;tr|A0A0A0MY34|A0A0A0MY34_RAT;tr|D4A051|D4A051_RAT;
tr|G3V7I0|G3V7I0_RAT	Peroxiredoxin 3 OS=Rattus norvegicus GN=Prdx3 PE=4 SV=1	257					1	38.9	10	7		4.038e-06			tr|G3V7I0|G3V7I0_RAT
tr|M0RBL5|M0RBL5_RAT	Uncharacterized protein (Fragment) OS=Rattus norvegicus PE=3 SV=1	528	0.9995	15.3	2	8					2.272e-08		tr|M0RBL5|M0RBL5_RAT
sp|D3ZZ80|OBSL1_RAT	Obscurin-like protein 1 OS=Rattus norvegicus GN=Obsl1 PE=2 SV=3	1805	1	6.4	9	9	1	5.8	11	10	9.636e-08	1.465e-07	sp|D3ZZ80|OBSL1_RAT	tr|A0A096MIT2|A0A096MIT2_RAT;	sp|D3ZZ80|OBSL1_RAT	tr|A0A096MIT2|A0A096MIT2_RAT;
tr|D3ZF39|D3ZF39_RAT	Protein Uap1 OS=Rattus norvegicus GN=Uap1 PE=4 SV=2	521	1	29.4	12	13	1	29.2	11	12	6.978e-07	3.359e-07	tr|D3ZF39|D3ZF39_RAT		tr|D3ZF39|D3ZF39_RAT
sp|P21807|PERI_RAT	Peripherin OS=Rattus norvegicus GN=Prph PE=1 SV=1	468	0.9937	10	1	5					3.982e-09		sp|P21807|PERI_RAT	tr|F1M7P4|F1M7P4_RAT;
tr|D3ZHG3|D3ZHG3_RAT	Uncharacterized protein OS=Rattus norvegicus GN=Ptk7 PE=4 SV=2	775	1	11	8	8	1	13.3	9	9	3.472e-07	4.217e-07	tr|D3ZHG3|D3ZHG3_RAT		tr|D3ZHG3|D3ZHG3_RAT
sp|Q6UPE1|ETFD_RAT	Electron transfer flavoprotein-ubiquinone oxidoreductase, mitochondrial OS=Rattus norvegicus GN=Etfdh PE=1 SV=1	616	1	40.3	24	19	1	36.5	21	17	1.906e-06	1.249e-06	sp|Q6UPE1|ETFD_RAT	tr|Q66HF3|Q66HF3_RAT;	sp|Q6UPE1|ETFD_RAT	tr|Q66HF3|Q66HF3_RAT;
tr|D3ZF13|D3ZF13_RAT	Acyl carrier protein OS=Rattus norvegicus GN=LOC683884 PE=3 SV=1	156	1	15.4	4	3	1	15.4	4	3	6.497e-07	3.889e-07	tr|D3ZF13|D3ZF13_RAT		tr|D3ZF13|D3ZF13_RAT
sp|P20961|PAI1_RAT	Plasminogen activator inhibitor 1 OS=Rattus norvegicus GN=Serpine1 PE=2 SV=1	402	1	30.1	13	9	1	29.6	10	9	5.49e-07	3.832e-07	sp|P20961|PAI1_RAT	tr|F1LM16|F1LM16_RAT;	sp|P20961|PAI1_RAT	tr|F1LM16|F1LM16_RAT;
tr|M0RCE8|M0RCE8_RAT	Protein LOC102554591 OS=Rattus norvegicus GN=LOC102554591 PE=4 SV=1	120	1	23.3	2	2	1	23.3	2	2	4.929e-07	4.017e-07	tr|M0RCE8|M0RCE8_RAT		tr|M0RCE8|M0RCE8_RAT
sp|Q5EIC4|I2BPL_RAT	Interferon regulatory factor 2-binding protein-like OS=Rattus norvegicus GN=Irf2bpl PE=2 SV=1	783	1	5.6	3	3	0.9958	2.9	1	2	4.744e-08	2.454e-08	sp|Q5EIC4|I2BPL_RAT	tr|M0R567|M0R567_RAT;	sp|Q5EIC4|I2BPL_RAT	tr|M0R567|M0R567_RAT;
sp|Q496Z0|ELP2_RAT	Elongator complex protein 2 OS=Rattus norvegicus GN=Elp2 PE=2 SV=1	821					0.9958	3.8	1	2		1.41e-08			sp|Q496Z0|ELP2_RAT
tr|A1L1J8|A1L1J8_RAT	Protein Rab5b OS=Rattus norvegicus GN=Rab5b PE=2 SV=1	215	1	38.1	5	6	1	41.4	4	7	3.702e-07	3.29e-07	tr|A1L1J8|A1L1J8_RAT		tr|A1L1J8|A1L1J8_RAT
sp|Q6AY09|HNRH2_RAT	Heterogeneous nuclear ribonucleoprotein H2 OS=Rattus norvegicus GN=Hnrnph2 PE=1 SV=1	449	1	26.7	4	9	1	28.7	4	11	1.655e-07	1.55e-07	sp|Q6AY09|HNRH2_RAT		sp|Q6AY09|HNRH2_RAT
sp|P35427|RL13A_RAT	60S ribosomal protein L13a OS=Rattus norvegicus GN=Rpl13a PE=1 SV=2	203	1	31.5	13	8	1	44.8	13	12	5.246e-06	4.46e-06	sp|P35427|RL13A_RAT	tr|Q5RK10|Q5RK10_RAT;	sp|P35427|RL13A_RAT	tr|Q5RK10|Q5RK10_RAT;
tr|F1LN18|F1LN18_RAT	Hypoxia up-regulated protein 1 OS=Rattus norvegicus GN=Hyou1 PE=3 SV=1	999	1	45.4	43	33	1	46.9	55	37	1.744e-06	1.89e-06	tr|F1LN18|F1LN18_RAT		tr|F1LN18|F1LN18_RAT
tr|M0R907|M0R907_RAT	Protein Snrpd3 OS=Rattus norvegicus GN=Snrpd3 PE=4 SV=1	126	1	39.7	5	3	1	39.7	5	3	1.496e-06	1.302e-06	tr|M0R907|M0R907_RAT		tr|M0R907|M0R907_RAT
tr|G3V602|G3V602_RAT	Protein Xpr1 OS=Rattus norvegicus GN=Xpr1 PE=4 SV=1	696	1	3.4	3	3	1	8.6	4	4	7.16e-08	9.685e-08	tr|G3V602|G3V602_RAT		tr|G3V602|G3V602_RAT
sp|P36972|APT_RAT	Adenine phosphoribosyltransferase OS=Rattus norvegicus GN=Aprt PE=1 SV=1	180	1	76.1	16	11	1	49.4	12	9	4.229e-06	3.418e-06	sp|P36972|APT_RAT		sp|P36972|APT_RAT
sp|Q63690|BAX_RAT	Apoptosis regulator BAX OS=Rattus norvegicus GN=Bax PE=1 SV=2	192	1	17.7	3	3	1	12.5	2	2	3.22e-07	2.308e-07	sp|Q63690|BAX_RAT	tr|G3V8T9|G3V8T9_RAT;	sp|Q63690|BAX_RAT	tr|G3V8T9|G3V8T9_RAT;
tr|D3ZPF0|D3ZPF0_RAT	Four and a half LIM domains 3 (Predicted) OS=Rattus norvegicus GN=Fhl3 PE=4 SV=1	288	1	12.5	3	3	1	14.6	4	4	1.296e-07	3.321e-07	tr|D3ZPF0|D3ZPF0_RAT		tr|D3ZPF0|D3ZPF0_RAT
tr|D4A7Z5|D4A7Z5_RAT	Protein LOC100360940 OS=Rattus norvegicus GN=LOC100360940 PE=4 SV=1	236	1	36.4	6	6	1	19.9	4	4	6.833e-07	4.058e-07	tr|D4A7Z5|D4A7Z5_RAT	tr|Q5RK17|Q5RK17_RAT;	tr|D4A7Z5|D4A7Z5_RAT	tr|Q5RK17|Q5RK17_RAT;
sp|Q5M9G3|CAPR1_RAT	Caprin-1 OS=Rattus norvegicus GN=Caprin1 PE=1 SV=2	707	1	22.2	9	10	1	17.3	5	5	2.293e-07	1.075e-07	sp|Q5M9G3|CAPR1_RAT		sp|Q5M9G3|CAPR1_RAT
sp|Q505J9|ATAD1_RAT	ATPase family AAA domain-containing protein 1 OS=Rattus norvegicus GN=Atad1 PE=1 SV=1	361	1	16.3	4	4	0.9975	5.3	2	2	1.533e-07	2.126e-07	sp|Q505J9|ATAD1_RAT		sp|Q505J9|ATAD1_RAT
tr|F1MA59|F1MA59_RAT	Protein Col4a1 OS=Rattus norvegicus GN=Col4a1 PE=4 SV=1	1669	1	4.2	7	5	1	2.7	4	3	1.093e-07	6.195e-08	tr|F1MA59|F1MA59_RAT		tr|F1MA59|F1MA59_RAT
tr|Q5XFW4|Q5XFW4_RAT	Mitochondrial ribosomal protein L13 OS=Rattus norvegicus GN=Mrpl13 PE=2 SV=1	178	0.9991	14	2	2					1.769e-07		tr|Q5XFW4|Q5XFW4_RAT
sp|Q9JHY2|SFXN3_RAT	Sideroflexin-3 OS=Rattus norvegicus GN=Sfxn3 PE=2 SV=1	321	1	19	6	5					6.031e-07		sp|Q9JHY2|SFXN3_RAT	tr|G3V804|G3V804_RAT;
sp|Q66HC5|NUP93_RAT	Nuclear pore complex protein Nup93 OS=Rattus norvegicus GN=Nup93 PE=1 SV=1	819	1	15.6	11	10	1	16.5	9	9	2.284e-07	1.541e-07	sp|Q66HC5|NUP93_RAT		sp|Q66HC5|NUP93_RAT
sp|P62271|RS18_RAT	40S ribosomal protein S18 OS=Rattus norvegicus GN=Rps18 PE=1 SV=3	152	1	44.7	12	10	1	49	12	10	1.085e-05	5.727e-06	sp|P62271|RS18_RAT		sp|P62271|RS18_RAT	tr|D3ZM33|D3ZM33_RAT;tr|M0R5K9|M0R5K9_RAT;
sp|P42123|LDHB_RAT	L-lactate dehydrogenase B chain OS=Rattus norvegicus GN=Ldhb PE=1 SV=2	334	1	48.2	18	13	1	51.5	18	15	1.727e-06	2.373e-06	sp|P42123|LDHB_RAT		sp|P42123|LDHB_RAT
tr|B5DES0|B5DES0_RAT	Protein Snrpd2 OS=Rattus norvegicus GN=Snrpd2 PE=2 SV=1	118	1	53.4	6	7	1	46.6	7	6	1.967e-06	2.646e-06	tr|B5DES0|B5DES0_RAT		tr|B5DES0|B5DES0_RAT
tr|B2RYP6|B2RYP6_RAT	LUC7-like 2 (S. cerevisiae) OS=Rattus norvegicus GN=Luc7l2 PE=2 SV=1	392	1	7.9	3	3	1	5.6	2	2	1.378e-07	1.22e-07	tr|B2RYP6|B2RYP6_RAT		tr|B2RYP6|B2RYP6_RAT
sp|Q498R3|DJC10_RAT	DnaJ homolog subfamily C member 10 OS=Rattus norvegicus GN=Dnajc10 PE=2 SV=2	793	1	7.8	6	6	1	10.1	8	7	1.042e-07	1.38e-07	sp|Q498R3|DJC10_RAT		sp|Q498R3|DJC10_RAT
sp|Q01177|PLMN_RAT	Plasminogen OS=Rattus norvegicus GN=Plg PE=2 SV=2	812	1	3	3	3					1.734e-07		sp|Q01177|PLMN_RAT
sp|P62250|RS16_RAT	40S ribosomal protein S16 OS=Rattus norvegicus GN=Rps16 PE=1 SV=2	146	1	57.5	14	10	1	63.7	16	12	9.179e-06	1.143e-05	sp|P62250|RS16_RAT		sp|P62250|RS16_RAT
sp|P52944|PDLI1_RAT	PDZ and LIM domain protein 1 OS=Rattus norvegicus GN=Pdlim1 PE=2 SV=4	327	1	51.7	14	10	1	49.2	12	10	1.005e-06	7.881e-07	sp|P52944|PDLI1_RAT		sp|P52944|PDLI1_RAT
tr|D3Z9F8|D3Z9F8_RAT	Collagen alpha-1(XII) chain OS=Rattus norvegicus GN=Col12a1 PE=4 SV=2	1932	1	20.6	30	30	1	13.7	20	21	2.74e-07	1.614e-07	tr|D3Z9F8|D3Z9F8_RAT		tr|D3Z9F8|D3Z9F8_RAT
sp|P62864|RS30_RAT	40S ribosomal protein S30 OS=Rattus norvegicus GN=Fau PE=1 SV=1	59	0.9872	16.9	1	1	1	30.5	2	2	1.875e-06	2.438e-06	sp|P62864|RS30_RAT	tr|Q5BJN7|Q5BJN7_RAT;	sp|P62864|RS30_RAT
sp|Q6J1Y9|UBP19_RAT	Ubiquitin carboxyl-terminal hydrolase 19 OS=Rattus norvegicus GN=Usp19 PE=1 SV=1	1357	0.9889	1.8	1	2					4.143e-09		sp|Q6J1Y9|UBP19_RAT	tr|M0RDN9|M0RDN9_RAT;
sp|P35213-2|1433B_RAT	Isoform Short of 14-3-3 protein beta/alpha OS=Rattus norvegicus GN=Ywhab	244	1	59.4	12	13	1	44.3	9	11	2.122e-06	1.892e-06	sp|P35213-2|1433B_RAT	sp|P35213|1433B_RAT;	sp|P35213-2|1433B_RAT	sp|P35213|1433B_RAT;
tr|D3ZPL1|D3ZPL1_RAT	Cleavage and polyadenylation specific factor 6, 68kDa (Predicted), isoform CRA_b OS=Rattus norvegicus GN=Cpsf6 PE=4 SV=2	551	1	8	4	4	1	9.3	5	4	1.616e-07	2.238e-07	tr|D3ZPL1|D3ZPL1_RAT		tr|D3ZPL1|D3ZPL1_RAT
sp|Q9JLH7|CK5P3_RAT	CDK5 regulatory subunit-associated protein 3 OS=Rattus norvegicus GN=Cdk5rap3 PE=1 SV=1	504	1	7.3	4	4	1	7.3	4	4	7.223e-08	1.026e-07	sp|Q9JLH7|CK5P3_RAT	tr|Q642E3|Q642E3_RAT;	sp|Q9JLH7|CK5P3_RAT	tr|Q642E3|Q642E3_RAT;
tr|D3ZWE0|D3ZWE0_RAT	Histone H2A OS=Rattus norvegicus GN=Hist2h2ab PE=3 SV=1	130	0.4997	35.4	1	5					1.313e-07		tr|D3ZWE0|D3ZWE0_RAT
tr|F7EZK1|F7EZK1_RAT	Protein LOC100911093 OS=Rattus norvegicus GN=LOC100911093 PE=3 SV=1	433	0.9976	5.8	2	2	1	7.6	4	3	4.335e-08	8.931e-08	tr|F7EZK1|F7EZK1_RAT		tr|F7EZK1|F7EZK1_RAT
sp|Q8CHM7|HACL1_RAT	2-hydroxyacyl-CoA lyase 1 OS=Rattus norvegicus GN=Hacl1 PE=1 SV=1	581					0.9976	3.3	2	2		4.751e-08			sp|Q8CHM7|HACL1_RAT
tr|D3ZIC4|D3ZIC4_RAT	Protein phosphatase 1 regulatory subunit 12 OS=Rattus norvegicus GN=Ppp1r12b PE=4 SV=1	993	1	2.8	2	2	0.995	2.6	1	2	3.128e-08	7.773e-09	tr|D3ZIC4|D3ZIC4_RAT		tr|D3ZIC4|D3ZIC4_RAT
sp|P05964|S10A6_RAT	Protein S100-A6 OS=Rattus norvegicus GN=S100a6 PE=1 SV=3	89	1	53.9	4	5	0.9999	24.7	2	3	4.2e-06	1.307e-06	sp|P05964|S10A6_RAT		sp|P05964|S10A6_RAT
tr|D4A0W7|D4A0W7_RAT	Protein Fndc3b OS=Rattus norvegicus GN=Fndc3b PE=4 SV=2	1207	1	8.2	7	7	1	6.8	6	6	6.845e-08	5.954e-08	tr|D4A0W7|D4A0W7_RAT		tr|D4A0W7|D4A0W7_RAT
tr|D4A9D8|D4A9D8_RAT	Oxysterol-binding protein OS=Rattus norvegicus GN=Osbp PE=1 SV=2	682	1	6.5	2	3	1	5.3	3	3	3.662e-08	3.887e-08	tr|D4A9D8|D4A9D8_RAT		tr|D4A9D8|D4A9D8_RAT
tr|D3ZCS3|D3ZCS3_RAT	Protein Pcbp4 OS=Rattus norvegicus GN=Pcbp4 PE=4 SV=1	403	0.9997	8.2	2	3	0.9994	8.2	2	3	9.528e-08	8.97e-08	tr|D3ZCS3|D3ZCS3_RAT		tr|D3ZCS3|D3ZCS3_RAT
sp|Q08463|FZD1_RAT	Frizzled-1 OS=Rattus norvegicus GN=Fzd1 PE=1 SV=1	641	1	5.1	3	3	1	5.5	3	3	4.555e-08	9.002e-08	sp|Q08463|FZD1_RAT	tr|G3V833|G3V833_RAT;	sp|Q08463|FZD1_RAT	tr|G3V833|G3V833_RAT;
sp|Q5XIP6|FEN1_RAT	Flap endonuclease 1 OS=Rattus norvegicus GN=Fen1 PE=2 SV=1	380	1	14.5	4	4	0.9998	7.4	3	2	2.081e-07	1.954e-07	sp|Q5XIP6|FEN1_RAT		sp|Q5XIP6|FEN1_RAT
sp|P80431|COX7B_RAT	Cytochrome c oxidase subunit 7B, mitochondrial OS=Rattus norvegicus GN=Cox7b PE=1 SV=3	80	1	10	3	2	1	10	3	2	2.115e-06	1.995e-06	sp|P80431|COX7B_RAT		sp|P80431|COX7B_RAT
sp|Q4KMA2|RD23B_RAT	UV excision repair protein RAD23 homolog B OS=Rattus norvegicus GN=Rad23b PE=1 SV=1	415	1	22.7	8	8	1	9.6	3	3	6.445e-07	2.361e-07	sp|Q4KMA2|RD23B_RAT		sp|Q4KMA2|RD23B_RAT
tr|F1LUA1|F1LUA1_RAT	Protein Eea1 (Fragment) OS=Rattus norvegicus GN=Eea1 PE=4 SV=1	1411	1	13.3	15	15	1	7.2	8	8	1.369e-07	6.586e-08	tr|F1LUA1|F1LUA1_RAT		tr|F1LUA1|F1LUA1_RAT
sp|Q5XIE0|AN32E_RAT	Acidic leucine-rich nuclear phosphoprotein 32 family member E OS=Rattus norvegicus GN=Anp32e PE=2 SV=1	258	1	20.2	3	3	1	20.2	3	4	9.247e-08	6.396e-08	sp|Q5XIE0|AN32E_RAT		sp|Q5XIE0|AN32E_RAT
tr|F1LX70|F1LX70_RAT	Protein Papss1 OS=Rattus norvegicus GN=Papss1 PE=4 SV=2	599	0.7265	4	1	2	1	10.4	4	5	2.224e-08	5.662e-08	tr|F1LX70|F1LX70_RAT		tr|F1LX70|F1LX70_RAT
sp|P51146|RAB4B_RAT	Ras-related protein Rab-4B OS=Rattus norvegicus GN=Rab4b PE=2 SV=1	213	0.9955	20.7	2	3	1	23.9	4	5	1.669e-07	3.583e-07	sp|P51146|RAB4B_RAT		sp|P51146|RAB4B_RAT
tr|D3ZLA3|D3ZLA3_RAT	Copine 3 protein OS=Rattus norvegicus GN=Cpne3 PE=2 SV=1	533	1	9.9	4	4	1	11.6	3	5	1.033e-07	8.915e-08	tr|D3ZLA3|D3ZLA3_RAT		tr|D3ZLA3|D3ZLA3_RAT
tr|D3ZFD2|D3ZFD2_RAT	Polypeptide N-acetylgalactosaminyltransferase OS=Rattus norvegicus GN=Galnt2 PE=3 SV=1	473	0.9748	2.3	1	1	1	10.4	4	4	2.911e-08	9.286e-08	tr|D3ZFD2|D3ZFD2_RAT		tr|D3ZFD2|D3ZFD2_RAT
tr|D3ZL86|D3ZL86_RAT	HEAT repeat containing 1 (Predicted) OS=Rattus norvegicus GN=Heatr1 PE=4 SV=1	2143	1	2.8	4	5	1	1.3	2	2	1.054e-08	6.807e-09	tr|D3ZL86|D3ZL86_RAT		tr|D3ZL86|D3ZL86_RAT
sp|Q9WTV0|PREB_RAT	Prolactin regulatory element-binding protein OS=Rattus norvegicus GN=Preb PE=2 SV=2	417	1	6	2	2	0.9995	6	2	2	8.716e-08	6.534e-08	sp|Q9WTV0|PREB_RAT	tr|G3V6W2|G3V6W2_RAT;	sp|Q9WTV0|PREB_RAT	tr|G3V6W2|G3V6W2_RAT;
tr|F1MAA2|F1MAA2_RAT	Protein Cops7a OS=Rattus norvegicus GN=Cops7a PE=4 SV=1	277	1	21.8	4	4	1	12.4	2	2	2.409e-07	1.456e-07	tr|F1MAA2|F1MAA2_RAT	tr|G3V8Z9|G3V8Z9_RAT;	tr|F1MAA2|F1MAA2_RAT	tr|G3V8Z9|G3V8Z9_RAT;
sp|P61227|RAP2B_RAT	Ras-related protein Rap-2b OS=Rattus norvegicus GN=Rap2b PE=2 SV=1	183	0.9994	20.8	2	2	0.9998	12	2	2	4.737e-08	1.061e-07	sp|P61227|RAP2B_RAT		sp|P61227|RAP2B_RAT
tr|D3ZZR9|D3ZZR9_RAT	Peptidyl-prolyl cis-trans isomerase OS=Rattus norvegicus GN=Fkbp2 PE=4 SV=1	140	1	58.6	7	7					2.382e-06		tr|D3ZZR9|D3ZZR9_RAT
sp|P06762|HMOX1_RAT	Heme oxygenase 1 OS=Rattus norvegicus GN=Hmox1 PE=1 SV=1	289	1	43.9	14	8	1	45.3	12	8	9.527e-07	8.673e-07	sp|P06762|HMOX1_RAT		sp|P06762|HMOX1_RAT
sp|Q62785|HAP28_RAT	28 kDa heat- and acid-stable phosphoprotein OS=Rattus norvegicus GN=Pdap1 PE=1 SV=1	181	1	17.7	3	4	1	12.7	2	2	5.455e-07	3.961e-07	sp|Q62785|HAP28_RAT		sp|Q62785|HAP28_RAT
sp|Q5XIU9|PGRC2_RAT	Membrane-associated progesterone receptor component 2 OS=Rattus norvegicus GN=Pgrmc2 PE=2 SV=1	217	1	47.9	8	8	1	47.9	8	8	1.586e-06	1.346e-06	sp|Q5XIU9|PGRC2_RAT		sp|Q5XIU9|PGRC2_RAT
tr|Q4KLZ0|Q4KLZ0_RAT	Protein Vnn1 OS=Rattus norvegicus GN=Vnn1 PE=2 SV=1	512	1	17.6	8	7	1	27.5	10	9	4.727e-07	6.199e-07	tr|Q4KLZ0|Q4KLZ0_RAT		tr|Q4KLZ0|Q4KLZ0_RAT
tr|G3V9N1|G3V9N1_RAT	RCG21137 OS=Rattus norvegicus GN=Pgam5 PE=4 SV=1	288	1	20.5	8	7	1	10.1	3	3	5.255e-07	1.887e-07	tr|G3V9N1|G3V9N1_RAT		sp|Q562B5|PGAM5_RAT	tr|G3V9N1|G3V9N1_RAT;
tr|D4A882|D4A882_RAT	Propionyl-CoA carboxylase alpha chain, mitochondrial OS=Rattus norvegicus GN=Pcca PE=4 SV=2	640					1	16.9	7	7		1.183e-07			tr|D4A882|D4A882_RAT	tr|F1M8L5|F1M8L5_RAT;
sp|P08081-2|CLCA_RAT	Isoform Non-brain of Clathrin light chain A OS=Rattus norvegicus GN=Clta	218	1	20.2	5	5	1	12.8	3	3	8.363e-07	4.279e-07	sp|P08081-2|CLCA_RAT		sp|P08081-2|CLCA_RAT
tr|G3V8G2|G3V8G2_RAT	Proteasome (Prosome, macropain) 26S subunit, non-ATPase, 5 (Predicted), isoform CRA_a OS=Rattus norvegicus GN=Psmd5 PE=4 SV=1	504	1	11.3	5	5	1	14.7	6	6	2.258e-07	3.032e-07	tr|G3V8G2|G3V8G2_RAT		tr|G3V8G2|G3V8G2_RAT
tr|G3V8Y8|G3V8Y8_RAT	Huntingtin interacting protein 1, isoform CRA_a OS=Rattus norvegicus GN=Hip1 PE=4 SV=1	1030	1	19.4	15	15	1	22.6	18	18	2.106e-07	3.56e-07	tr|G3V8Y8|G3V8Y8_RAT		tr|G3V8Y8|G3V8Y8_RAT
sp|Q66HA6|ARL8B_RAT	ADP-ribosylation factor-like protein 8B OS=Rattus norvegicus GN=Arl8b PE=2 SV=1	186	1	38.7	7	5	1	44.1	8	6	1.696e-06	1.813e-06	sp|Q66HA6|ARL8B_RAT		sp|Q66HA6|ARL8B_RAT
tr|F1M2D3|F1M2D3_RAT	Uncharacterized protein OS=Rattus norvegicus GN=Vdac1 PE=4 SV=2	282	0.9995	35.5	1	9	0.9996	35.5	1	9	2.36e-07	4.526e-07	tr|F1M2D3|F1M2D3_RAT		tr|F1M2D3|F1M2D3_RAT
sp|P53565|CUX1_RAT	Homeobox protein cut-like 1 OS=Rattus norvegicus GN=Cux1 PE=1 SV=2	1504	0.9999	6.8	2	3	1	13.4	4	4	5.086e-09	1.257e-08	sp|P53565|CUX1_RAT	tr|F1LM15|F1LM15_RAT;tr|F1M8J7|F1M8J7_RAT;tr|M0R6Y3|M0R6Y3_RAT;tr|M0R7U9|M0R7U9_RAT;	sp|P53565|CUX1_RAT	tr|F1LM15|F1LM15_RAT;tr|F1M8J7|F1M8J7_RAT;tr|M0R6Y3|M0R6Y3_RAT;tr|M0R7U9|M0R7U9_RAT;
tr|B0BN02|B0BN02_RAT	Mtx1 protein OS=Rattus norvegicus GN=Mtx1 PE=2 SV=1	432	1	5.8	3	3	1	5.8	3	2	1.506e-07	8.057e-08	tr|B0BN02|B0BN02_RAT		tr|B0BN02|B0BN02_RAT
tr|F1LN88|F1LN88_RAT	Aldehyde dehydrogenase, mitochondrial OS=Rattus norvegicus GN=Aldh2 PE=3 SV=2	519	1	40.3	22	17	1	47.6	23	20	3.091e-06	3.293e-06	tr|F1LN88|F1LN88_RAT		tr|F1LN88|F1LN88_RAT
tr|D3Z874|D3Z874_RAT	Uncharacterized protein OS=Rattus norvegicus PE=4 SV=1	440	1	12	4	5	1	7.3	3	3	2.061e-07	2.829e-07	tr|D3Z874|D3Z874_RAT		tr|D3Z874|D3Z874_RAT
tr|Q5U362|Q5U362_RAT	Annexin OS=Rattus norvegicus GN=Anxa4 PE=2 SV=1	319	1	37	12	10	1	48	11	13	1.285e-06	1.123e-06	tr|Q5U362|Q5U362_RAT		tr|Q5U362|Q5U362_RAT
tr|D4A7L4|D4A7L4_RAT	NADH dehydrogenase (Ubiquinone) 1 beta subcomplex, 11 (Predicted) OS=Rattus norvegicus GN=Ndufb11 PE=4 SV=1	151	1	17.9	2	2					1.094e-06		tr|D4A7L4|D4A7L4_RAT
tr|F1MA65|F1MA65_RAT	Protein Hook3 (Fragment) OS=Rattus norvegicus GN=Hook3 PE=4 SV=2	670	1	12.7	6	6	1	12.7	6	6	1.542e-07	1.127e-07	tr|F1MA65|F1MA65_RAT		tr|F1MA65|F1MA65_RAT
tr|D3ZFB2|D3ZFB2_RAT	Protein Luc7l3 OS=Rattus norvegicus GN=Luc7l3 PE=4 SV=1	491	1	9.8	3	3	1	16.3	6	6	9.559e-08	2.098e-07	tr|D3ZFB2|D3ZFB2_RAT		tr|D3ZFB2|D3ZFB2_RAT
sp|Q64640|ADK_RAT	Adenosine kinase OS=Rattus norvegicus GN=Adk PE=1 SV=3	361	1	18.8	7	7	1	14.7	5	5	5.334e-07	1.877e-07	sp|Q64640|ADK_RAT		sp|Q64640|ADK_RAT
tr|Q4KLK1|Q4KLK1_RAT	Protein Srsf11 OS=Rattus norvegicus GN=Srsf11 PE=2 SV=1	476	0.9872	3.6	1	1	1	5.3	2	2	5.914e-08	7.109e-08	tr|Q4KLK1|Q4KLK1_RAT		tr|Q4KLK1|Q4KLK1_RAT
sp|P08461|ODP2_RAT	Dihydrolipoyllysine-residue acetyltransferase component of pyruvate dehydrogenase complex, mitochondrial OS=Rattus norvegicus GN=Dlat PE=1 SV=3	632	1	37.8	19	16	1	32.6	17	15	1.429e-06	2.139e-06	sp|P08461|ODP2_RAT		sp|P08461|ODP2_RAT
tr|D3ZF54|D3ZF54_RAT	Anoctamin OS=Rattus norvegicus GN=Ano10 PE=3 SV=1	670	0.9979	1.5	3	2	0.9975	1.5	2	2	6.792e-08	2.97e-08	tr|D3ZF54|D3ZF54_RAT		tr|D3ZF54|D3ZF54_RAT
sp|Q9JIL8|RAD50_RAT	DNA repair protein RAD50 OS=Rattus norvegicus GN=Rad50 PE=1 SV=1	1312	0.984	1.4	1	1	0.9767	1.2	1	2	1.1e-09	6.447e-09	sp|Q9JIL8|RAD50_RAT	tr|G3V9X6|G3V9X6_RAT;	sp|Q9JIL8|RAD50_RAT	tr|G3V9X6|G3V9X6_RAT;
sp|P07871|THIKB_RAT	3-ketoacyl-CoA thiolase B, peroxisomal OS=Rattus norvegicus GN=Acaa1b PE=1 SV=2	424	1	24.8	8	7	1	14.9	4	4	1.94e-07	1.058e-07	sp|P07871|THIKB_RAT	sp|P21775|THIKA_RAT;tr|F1LPD6|F1LPD6_RAT;	sp|P07871|THIKB_RAT	sp|P21775|THIKA_RAT;tr|F1LPD6|F1LPD6_RAT;
tr|M0R735|M0R735_RAT	Uncharacterized protein (Fragment) OS=Rattus norvegicus PE=4 SV=1	156	1	41	6	5	1	41	6	5	1.559e-06	1.437e-06	tr|M0R735|M0R735_RAT		tr|M0R735|M0R735_RAT
sp|Q9QZA2|PDC6I_RAT	Programmed cell death 6-interacting protein OS=Rattus norvegicus GN=Pdcd6ip PE=1 SV=2	873	1	26.1	23	17	1	24.9	18	16	5.945e-07	4.307e-07	sp|Q9QZA2|PDC6I_RAT		sp|Q9QZA2|PDC6I_RAT
tr|Q68G41|Q68G41_RAT	Dodecenoyl-Coenzyme A delta isomerase (3,2 trans-enoyl-Coenzyme A isomerase) OS=Rattus norvegicus GN=Eci1 PE=2 SV=1	289	1	38.4	12	9	1	36	11	9	1.9e-06	1.763e-06	tr|Q68G41|Q68G41_RAT		tr|Q68G41|Q68G41_RAT
sp|Q5XI83|CP062_RAT	UPF0505 protein C16orf62 homolog OS=Rattus norvegicus PE=2 SV=1	936	0.9951	3	1	2	1	4.7	3	3	4.575e-09	7.525e-09	sp|Q5XI83|CP062_RAT		sp|Q5XI83|CP062_RAT
tr|Q6AY21|Q6AY21_RAT	GTPase activating protein (SH3 domain) binding protein 2 OS=Rattus norvegicus GN=G3bp2 PE=2 SV=1	449	1	19.6	7	6	1	18.5	6	6	3.071e-07	2.251e-07	tr|Q6AY21|Q6AY21_RAT		tr|Q6AY21|Q6AY21_RAT
sp|P05714|RAB4A_RAT	Ras-related protein Rab-4A OS=Rattus norvegicus GN=Rab4a PE=1 SV=3	218	0.3032	11.5	1	2					7.69e-09		sp|P05714|RAB4A_RAT
tr|Q5XID6|Q5XID6_RAT	Protein Sgcg OS=Rattus norvegicus GN=Sgcg PE=2 SV=1	292	0.9872	6.5	1	1	1	11.3	2	2	6.079e-08	1.335e-07	tr|Q5XID6|Q5XID6_RAT		tr|Q5XID6|Q5XID6_RAT
sp|Q07009|CAN2_RAT	Calpain-2 catalytic subunit OS=Rattus norvegicus GN=Capn2 PE=1 SV=3	700	1	41.1	25	20	1	41.6	22	19	5.939e-07	6.748e-07	sp|Q07009|CAN2_RAT		sp|Q07009|CAN2_RAT
tr|M0R964|M0R964_RAT	Uncharacterized protein (Fragment) OS=Rattus norvegicus PE=3 SV=1	412					0.9858	13.8	1	3		8.04e-09			tr|M0R964|M0R964_RAT
tr|D3Z972|D3Z972_RAT	Protein Tmem201 OS=Rattus norvegicus GN=Tmem201 PE=4 SV=2	417	0.9779	2.2	1	1	1	4.3	2	2	2.226e-08	7.005e-08	tr|D3Z972|D3Z972_RAT	tr|D3ZBW3|D3ZBW3_RAT;	tr|D3Z972|D3Z972_RAT	tr|D3ZBW3|D3ZBW3_RAT;
tr|G3V9S9|G3V9S9_RAT	Protein Sec24d OS=Rattus norvegicus GN=Sec24d PE=2 SV=2	708	1	14.8	6	7	1	8.2	4	5	1.058e-07	1.523e-07	tr|G3V9S9|G3V9S9_RAT		tr|G3V9S9|G3V9S9_RAT
tr|F1LQC3|F1LQC3_RAT	Collagen alpha-1(XII) chain (Fragment) OS=Rattus norvegicus GN=Col12a1 PE=4 SV=2	1930	1	14.5	19	19	1	10.6	14	15	1.577e-07	1.022e-07	tr|F1LQC3|F1LQC3_RAT		tr|F1LQC3|F1LQC3_RAT
sp|P04644|RS17_RAT	40S ribosomal protein S17 OS=Rattus norvegicus GN=Rps17 PE=1 SV=3	135	1	61.5	14	7	1	54.1	13	7	3.984e-06	3.32e-06	sp|P04644|RS17_RAT	tr|D3ZFA8|D3ZFA8_RAT;	sp|P04644|RS17_RAT	tr|D3ZFA8|D3ZFA8_RAT;
sp|P30713|GSTT2_RAT	Glutathione S-transferase theta-2 OS=Rattus norvegicus GN=Gstt2 PE=1 SV=3	244	1	14.8	3	3	0.9993	8.6	2	2	2.857e-07	1.133e-07	sp|P30713|GSTT2_RAT		sp|P30713|GSTT2_RAT
sp|Q5QD51-2|AKA12_RAT	Isoform 2 of A-kinase anchor protein 12 OS=Rattus norvegicus GN=Akap12	1607	1	10.8	10	10	1	6.8	7	7	6.689e-08	4.208e-08	sp|Q5QD51-2|AKA12_RAT	sp|Q5QD51-3|AKA12_RAT;sp|Q5QD51|AKA12_RAT;	sp|Q5QD51-2|AKA12_RAT	sp|Q5QD51-3|AKA12_RAT;sp|Q5QD51|AKA12_RAT;
sp|Q62908|CSRP2_RAT	Cysteine and glycine-rich protein 2 OS=Rattus norvegicus GN=Csrp2 PE=2 SV=3	193	1	30.6	4	4	1	14.5	2	2	5.465e-07	2.238e-07	sp|Q62908|CSRP2_RAT	tr|G3V9V9|G3V9V9_RAT;	sp|Q62908|CSRP2_RAT	tr|G3V9V9|G3V9V9_RAT;
sp|Q5U211|SNX3_RAT	Sorting nexin-3 OS=Rattus norvegicus GN=Snx3 PE=1 SV=1	162	1	35.2	7	6	1	34	7	6	1.319e-06	9.855e-07	sp|Q5U211|SNX3_RAT		sp|Q5U211|SNX3_RAT
sp|Q99N02|SO3A1_RAT	Solute carrier organic anion transporter family member 3A1 OS=Rattus norvegicus GN=Slco3a1 PE=2 SV=1	710					0.9995	3	2	2		2.388e-08			sp|Q99N02|SO3A1_RAT	tr|A0A096MJL9|A0A096MJL9_RAT;tr|D3ZTH7|D3ZTH7_RAT;
tr|F1M4T3|F1M4T3_RAT	Protein Erh (Fragment) OS=Rattus norvegicus GN=Erh PE=4 SV=1	122	1	28.7	3	3	1	28.7	3	3	5.478e-07	6.095e-07	tr|F1M4T3|F1M4T3_RAT		tr|F1M4T3|F1M4T3_RAT
sp|Q6PEC4|SKP1_RAT	S-phase kinase-associated protein 1 OS=Rattus norvegicus GN=Skp1 PE=2 SV=3	163	1	22.7	4	4	0.9764	12.3	2	2	4.885e-07	1.061e-07	sp|Q6PEC4|SKP1_RAT		sp|Q6PEC4|SKP1_RAT
tr|Q5U302|Q5U302_RAT	Catenin (Cadherin associated protein), alpha 1 OS=Rattus norvegicus GN=Ctnna1 PE=1 SV=1	908	1	56.3	44	35	1	49.7	35	31	1.865e-06	1.579e-06	tr|Q5U302|Q5U302_RAT		tr|Q5U302|Q5U302_RAT
sp|O08557|DDAH1_RAT	N(G),N(G)-dimethylarginine dimethylaminohydrolase 1 OS=Rattus norvegicus GN=Ddah1 PE=1 SV=3	285	1	51.2	12	11	1	40.7	10	10	1.604e-06	1.031e-06	sp|O08557|DDAH1_RAT		sp|O08557|DDAH1_RAT
sp|Q4QQT6|BRX1_RAT	Ribosome biogenesis protein BRX1 homolog OS=Rattus norvegicus GN=Brix1 PE=2 SV=1	352	1	7.7	3	3					8.813e-08		sp|Q4QQT6|BRX1_RAT	tr|G3V8B4|G3V8B4_RAT;
sp|P53812-2|PIPNB_RAT	Isoform 2 of Phosphatidylinositol transfer protein beta isoform OS=Rattus norvegicus GN=Pitpnb	272	1	17.8	3	5	1	14.1	3	3	2.121e-07	1.91e-07	sp|P53812-2|PIPNB_RAT	sp|P53812|PIPNB_RAT;tr|D3ZCD4|D3ZCD4_RAT;tr|R9PY07|R9PY07_RAT;	sp|P53812-2|PIPNB_RAT	sp|P53812|PIPNB_RAT;tr|D3ZCD4|D3ZCD4_RAT;tr|R9PY07|R9PY07_RAT;
sp|P04785|PDIA1_RAT	Protein disulfide-isomerase OS=Rattus norvegicus GN=P4hb PE=1 SV=2	509	1	63.9	67	33	1	60.5	64	32	1.376e-05	1.447e-05	sp|P04785|PDIA1_RAT		sp|P04785|PDIA1_RAT
sp|Q6AYD4|ESAM_RAT	Endothelial cell-selective adhesion molecule OS=Rattus norvegicus GN=Esam PE=2 SV=1	394	1	8.6	2	2					3.948e-08		sp|Q6AYD4|ESAM_RAT
sp|Q9WVC0|SEPT7_RAT	Septin-7 OS=Rattus norvegicus GN=Sept7 PE=1 SV=1	436	1	52.5	23	20	1	44.3	20	18	1.817e-06	2.187e-06	sp|Q9WVC0|SEPT7_RAT	tr|D4A0F5|D4A0F5_RAT;tr|F1LMC7|F1LMC7_RAT;	sp|Q9WVC0|SEPT7_RAT
sp|P13668|STMN1_RAT	Stathmin OS=Rattus norvegicus GN=Stmn1 PE=1 SV=2	149	0.9901	10.7	2	2	1	17.4	3	3	6.852e-08	3.342e-07	sp|P13668|STMN1_RAT		sp|P13668|STMN1_RAT
sp|Q9R0L4-2|CAND2_RAT	Isoform 2 of Cullin-associated NEDD8-dissociated protein 2 OS=Rattus norvegicus GN=Cand2	1235	1	2.6	3	2	1	4.3	4	4	3.46e-09	1.468e-08	sp|Q9R0L4-2|CAND2_RAT	sp|Q9R0L4-3|CAND2_RAT;sp|Q9R0L4|CAND2_RAT;tr|D4AAI5|D4AAI5_RAT;tr|G3V7E8|G3V7E8_RAT;	sp|Q9R0L4-2|CAND2_RAT	sp|Q9R0L4-3|CAND2_RAT;sp|Q9R0L4|CAND2_RAT;tr|D4AAI5|D4AAI5_RAT;tr|G3V7E8|G3V7E8_RAT;
sp|B2GV24|UFL1_RAT	E3 UFM1-protein ligase 1 OS=Rattus norvegicus GN=Ufl1 PE=2 SV=1	793	1	12	10	10	1	11.2	7	8	1.891e-07	9.548e-08	sp|B2GV24|UFL1_RAT		sp|B2GV24|UFL1_RAT
sp|P13264-2|GLSK_RAT	Isoform 2 of Glutaminase kidney isoform, mitochondrial OS=Rattus norvegicus GN=Gls	603	1	35.7	16	15	0.9995	37.1	1	15	5.925e-07	3.204e-08	sp|P13264-2|GLSK_RAT		sp|P13264-2|GLSK_RAT
tr|Q6P792|Q6P792_RAT	Four and a half LIM domains 1 OS=Rattus norvegicus GN=Fhl1 PE=2 SV=1	296	1	22.3	7	6	1	22.6	7	6	8.102e-07	4.684e-07	tr|Q6P792|Q6P792_RAT		tr|Q6P792|Q6P792_RAT
sp|Q07014-2|LYN_RAT	Isoform LYN B of Tyrosine-protein kinase Lyn OS=Rattus norvegicus GN=Lyn	491	0.999	4.5	2	3	0.9148	1.6	1	2	1.087e-08	2.412e-08	sp|Q07014-2|LYN_RAT	sp|Q07014|LYN_RAT;	sp|P50545-2|HCK_RAT	sp|P50545|HCK_RAT;sp|Q07014-2|LYN_RAT;sp|Q07014|LYN_RAT;sp|Q62844|FYN_RAT;tr|A0A096MKC1|A0A096MKC1_RAT;tr|F1LP43|F1LP43_RAT;tr|Q6AXQ3|Q6AXQ3_RAT;
sp|Q5U2X7|TIM21_RAT	Mitochondrial import inner membrane translocase subunit Tim21 OS=Rattus norvegicus GN=Timm21 PE=2 SV=1	245	0.9999	9	2	2	1	9.4	2	2	1.659e-07	1.64e-07	sp|Q5U2X7|TIM21_RAT		sp|Q5U2X7|TIM21_RAT
sp|Q63692|CDC37_RAT	Hsp90 co-chaperone Cdc37 OS=Rattus norvegicus GN=Cdc37 PE=1 SV=2	379	1	25.9	9	8	1	18.5	7	6	6.126e-07	4.023e-07	sp|Q63692|CDC37_RAT		sp|Q63692|CDC37_RAT
sp|P56558|OGT1_RAT	UDP-N-acetylglucosamine--peptide N-acetylglucosaminyltransferase 110 kDa subunit OS=Rattus norvegicus GN=Ogt PE=1 SV=1	1036	1	2.9	2	2					6.003e-09		sp|P56558|OGT1_RAT	tr|G3V6F4|G3V6F4_RAT;
tr|M0R6L8|M0R6L8_RAT	Protein Dnajc19 OS=Rattus norvegicus GN=Dnajc19 PE=4 SV=1	178	0.9996	11.8	2	2					2.256e-07		tr|M0R6L8|M0R6L8_RAT
sp|O88483|PDP1_RAT	[Pyruvate dehydrogenase [acetyl-transferring]]-phosphatase 1, mitochondrial OS=Rattus norvegicus GN=Pdp1 PE=1 SV=1	538					1	4.6	2	2		2.706e-08			sp|O88483|PDP1_RAT	tr|A1L1J4|A1L1J4_RAT;
tr|F1LZX9|F1LZX9_RAT	Protein Itgav OS=Rattus norvegicus GN=Itgav PE=3 SV=2	1042	1	21.5	18	17	1	22.7	20	19	3.586e-07	4.43e-07	tr|F1LZX9|F1LZX9_RAT		tr|F1LZX9|F1LZX9_RAT
sp|Q64598|H2A1F_RAT	Histone H2A type 1-F OS=Rattus norvegicus PE=3 SV=3	130					0.9996	39.2	2	6		2.945e-08			sp|Q64598|H2A1F_RAT
tr|Q6IN37|Q6IN37_RAT	GM2 ganglioside activator OS=Rattus norvegicus GN=Gm2a PE=2 SV=1	199	1	18.6	3	3	1	19.6	3	3	3.094e-07	7.493e-07	tr|Q6IN37|Q6IN37_RAT		tr|Q6IN37|Q6IN37_RAT
sp|Q9R066-2|CXAR_RAT	Isoform 2 of Coxsackievirus and adenovirus receptor homolog OS=Rattus norvegicus GN=Cxadr	352	1	13.9	3	3	1	9.7	3	3	6.443e-08	9.494e-08	sp|Q9R066-2|CXAR_RAT	sp|Q9R066|CXAR_RAT;	sp|Q9R066-2|CXAR_RAT	sp|Q9R066|CXAR_RAT;
tr|D3ZXP3|D3ZXP3_RAT	Histone H2A OS=Rattus norvegicus GN=H2afx PE=3 SV=1	143	1	38.5	5	7	1	43.4	7	9	8.633e-07	1.023e-06	tr|D3ZXP3|D3ZXP3_RAT		tr|D3ZXP3|D3ZXP3_RAT
sp|P00502|GSTA1_RAT	Glutathione S-transferase alpha-1 OS=Rattus norvegicus GN=Gsta1 PE=1 SV=3	222					1	10.9	2	2		3.341e-07			sp|P00502|GSTA1_RAT	sp|P04903|GSTA2_RAT;sp|P04904|GSTA3_RAT;tr|F7F2H5|F7F2H5_RAT;tr|M0RDI1|M0RDI1_RAT;tr|Q4FZZ3|Q4FZZ3_RAT;
sp|Q5U2Q7|ERF1_RAT	Eukaryotic peptide chain release factor subunit 1 OS=Rattus norvegicus GN=Etf1 PE=2 SV=3	437	1	28.8	11	9	1	42.6	13	14	6.848e-07	9.958e-07	sp|Q5U2Q7|ERF1_RAT		sp|Q5U2Q7|ERF1_RAT
sp|P07633|PCCB_RAT	Propionyl-CoA carboxylase beta chain, mitochondrial OS=Rattus norvegicus GN=Pccb PE=2 SV=1	541					0.9994	22.6	2	8		1.17e-08			sp|P07633|PCCB_RAT
tr|G3V7V6|G3V7V6_RAT	All-trans-13,14-dihydroretinol saturase, isoform CRA_b OS=Rattus norvegicus GN=Retsat PE=4 SV=1	609	1	10.7	6	6	1	5.1	3	3	1.615e-07	1.167e-07	tr|G3V7V6|G3V7V6_RAT		sp|Q8VHE9|RETST_RAT	tr|G3V7V6|G3V7V6_RAT;
sp|P12847|MYH3_RAT	Myosin-3 OS=Rattus norvegicus GN=Myh3 PE=3 SV=1	1940	0.9995	12.7	2	31	0.9988	12.6	1	28	8.555e-09	2.245e-09	sp|P12847|MYH3_RAT	tr|G3V6D8|G3V6D8_RAT;	sp|P12847|MYH3_RAT	tr|G3V6D8|G3V6D8_RAT;
tr|B2GV15|B2GV15_RAT	Dihydrolipoamide branched chain transacylase E2 OS=Rattus norvegicus GN=Dbt PE=2 SV=1	482	1	17.6	7	6	1	24.1	10	9	1.479e-07	2.744e-07	tr|B2GV15|B2GV15_RAT		tr|B2GV15|B2GV15_RAT
tr|B5DFB7|B5DFB7_RAT	Nat13 protein OS=Rattus norvegicus GN=Naa50 PE=2 SV=1	169	1	25.6	4	4	1	19.6	3	3	2.456e-07	1.307e-07	tr|B5DFB7|B5DFB7_RAT	tr|D4A5Y6|D4A5Y6_RAT;tr|M0RBI3|M0RBI3_RAT;	tr|B5DFB7|B5DFB7_RAT	tr|D4A5Y6|D4A5Y6_RAT;tr|M0RBI3|M0RBI3_RAT;
sp|Q91ZN1|COR1A_RAT	Coronin-1A OS=Rattus norvegicus GN=Coro1a PE=1 SV=3	461	0.9959	3.7	1	2					1.538e-08		sp|Q91ZN1|COR1A_RAT
sp|P58775-2|TPM2_RAT	Isoform 2 of Tropomyosin beta chain OS=Rattus norvegicus GN=Tpm2	284	1	49.6	5	18	1	48.9	6	18	8.889e-07	7.467e-07	sp|P58775-2|TPM2_RAT		sp|P58775-2|TPM2_RAT
tr|M0R9D5|M0R9D5_RAT	Protein Ahnak OS=Rattus norvegicus GN=Ahnak PE=1 SV=1	5363	1	65.5	191	149	1	64.3	185	150	1.517e-06	1.556e-06	tr|M0R9D5|M0R9D5_RAT		tr|M0R9D5|M0R9D5_RAT
sp|P28042|SSBP_RAT	Single-stranded DNA-binding protein, mitochondrial OS=Rattus norvegicus GN=Ssbp1 PE=1 SV=2	151	1	37.8	5	4	1	33.8	6	4	4.261e-07	4.503e-07	sp|P28042|SSBP_RAT	tr|G3V7K6|G3V7K6_RAT;	sp|P28042|SSBP_RAT	tr|G3V7K6|G3V7K6_RAT;
sp|P81795|IF2G_RAT	Eukaryotic translation initiation factor 2 subunit 3 OS=Rattus norvegicus GN=Eif2s3 PE=1 SV=2	472	1	46.2	19	15	1	46.6	22	16	1.962e-06	2.064e-06	sp|P81795|IF2G_RAT		sp|P81795|IF2G_RAT
sp|Q5U216|DX39A_RAT	ATP-dependent RNA helicase DDX39A OS=Rattus norvegicus GN=Ddx39a PE=2 SV=1	427	1	35.1	15	13	1	38.4	17	14	1.062e-06	1.031e-06	sp|Q5U216|DX39A_RAT		sp|Q5U216|DX39A_RAT
sp|P63086|MK01_RAT	Mitogen-activated protein kinase 1 OS=Rattus norvegicus GN=Mapk1 PE=1 SV=3	358	1	39.4	10	10	1	42.7	11	12	6.528e-07	6.696e-07	sp|P63086|MK01_RAT		sp|P63086|MK01_RAT
tr|Q6AYS3|Q6AYS3_RAT	Protective protein for beta-galactosidase OS=Rattus norvegicus GN=Ctsa PE=2 SV=1	456	1	18.4	9	6	1	17.1	7	6	1.356e-06	8.167e-07	tr|Q6AYS3|Q6AYS3_RAT		tr|Q6AYS3|Q6AYS3_RAT
tr|D3ZWA8|D3ZWA8_RAT	Protein Appl1 (Fragment) OS=Rattus norvegicus GN=Appl1 PE=4 SV=2	690	1	3.3	2	2					2.95e-08		tr|D3ZWA8|D3ZWA8_RAT
tr|D4AE02|D4AE02_RAT	Protein Fam98b OS=Rattus norvegicus GN=Fam98b PE=4 SV=2	431	1	26.7	8	7	1	16.2	4	4	1.596e-07	1.152e-07	tr|D4AE02|D4AE02_RAT		tr|D4AE02|D4AE02_RAT
tr|A0JPL2|A0JPL2_RAT	Casein kinase 1, alpha 1, isoform CRA_d OS=Rattus norvegicus GN=Csnk1a1 PE=2 SV=1	337					1	18.7	5	5		2.728e-07			tr|A0JPL2|A0JPL2_RAT
tr|G3V6Z7|G3V6Z7_RAT	Golgi autoantigen, golgin subfamily a, 5, isoform CRA_a OS=Rattus norvegicus GN=Golga5 PE=4 SV=1	729					1	5.2	3	3		2.253e-08			tr|G3V6Z7|G3V6Z7_RAT
tr|D4A1A5|D4A1A5_RAT	Protein Ppp2r5c OS=Rattus norvegicus GN=Ppp2r5c PE=4 SV=2	524	1	7.6	2	3	0.9995	7.4	2	4	1.386e-08	2.618e-08	tr|D4A1A5|D4A1A5_RAT		tr|D4A1A5|D4A1A5_RAT
tr|G3V9M1|G3V9M1_RAT	DEAD (Asp-Glu-Ala-Asp) box polypeptide 23 (Predicted), isoform CRA_b OS=Rattus norvegicus GN=Ddx23 PE=3 SV=1	819	1	4.6	3	3	1	8.4	5	6	2.696e-08	8.521e-08	tr|G3V9M1|G3V9M1_RAT		tr|G3V9M1|G3V9M1_RAT
sp|P50545-2|HCK_RAT	Isoform 2 of Tyrosine-protein kinase HCK OS=Rattus norvegicus GN=Hck	503					0.9148	1.6	1	2		2.412e-08			sp|P50545-2|HCK_RAT	sp|P50545|HCK_RAT;sp|Q07014-2|LYN_RAT;sp|Q07014|LYN_RAT;sp|Q62844|FYN_RAT;tr|A0A096MKC1|A0A096MKC1_RAT;tr|F1LP43|F1LP43_RAT;tr|Q6AXQ3|Q6AXQ3_RAT;
tr|D3ZAF5|D3ZAF5_RAT	Periostin, osteoblast specific factor (Predicted), isoform CRA_a OS=Rattus norvegicus GN=Postn PE=1 SV=1	810	1	11.4	6	5	1	17.9	9	8	5.592e-08	1.256e-07	tr|D3ZAF5|D3ZAF5_RAT		tr|D3ZAF5|D3ZAF5_RAT
sp|P50123|AMPE_RAT	Glutamyl aminopeptidase OS=Rattus norvegicus GN=Enpep PE=1 SV=2	945	1	13.8	9	9	1	8.8	7	7	1.546e-07	1.06e-07	sp|P50123|AMPE_RAT		sp|P50123|AMPE_RAT
tr|D3ZAX5|D3ZAX5_RAT	Calcium homeostasis endoplasmic reticulum protein (Predicted) OS=Rattus norvegicus GN=Cherp PE=4 SV=2	935	1	4.5	3	3	0.9715	1.9	2	2	2.832e-08	2.321e-08	tr|D3ZAX5|D3ZAX5_RAT		tr|D3ZAX5|D3ZAX5_RAT
sp|Q6AY86|VP26A_RAT	Vacuolar protein sorting-associated protein 26A OS=Rattus norvegicus GN=Vps26a PE=2 SV=1	327	0.9993	9.5	2	3	1	13.1	3	4	7.68e-08	1.779e-07	sp|Q6AY86|VP26A_RAT		sp|Q6AY86|VP26A_RAT
sp|P84817|FIS1_RAT	Mitochondrial fission 1 protein OS=Rattus norvegicus GN=Fis1 PE=1 SV=1	152	1	42.1	7	5	1	42.1	6	5	1.784e-06	1.222e-06	sp|P84817|FIS1_RAT		sp|P84817|FIS1_RAT
sp|P21575-5|DYN1_RAT	Isoform 5 of Dynamin-1 OS=Rattus norvegicus GN=Dnm1	864	0.9979	4.3	1	4	0.9778	5.2	1	5	3.171e-09	2.475e-09	sp|P21575-5|DYN1_RAT	sp|P21575-6|DYN1_RAT;sp|P21575-7|DYN1_RAT;sp|P21575-8|DYN1_RAT;tr|A0A0A0MY51|A0A0A0MY51_RAT;	sp|P21575-5|DYN1_RAT	sp|P21575-6|DYN1_RAT;sp|P21575-7|DYN1_RAT;sp|P21575-8|DYN1_RAT;tr|A0A0A0MY51|A0A0A0MY51_RAT;
sp|B0BN86|TMM11_RAT	Transmembrane protein 11, mitochondrial OS=Rattus norvegicus GN=Tmem11 PE=2 SV=1	190	1	16.8	4	3	1	21.6	5	4	3.72e-07	4.023e-07	sp|B0BN86|TMM11_RAT		sp|B0BN86|TMM11_RAT
sp|P51583|PUR6_RAT	Multifunctional protein ADE2 OS=Rattus norvegicus GN=Paics PE=2 SV=3	425	1	28.7	11	10	1	21.9	10	9	1.131e-06	8.497e-07	sp|P51583|PUR6_RAT		sp|P51583|PUR6_RAT
tr|D4AC23|D4AC23_RAT	Protein Cct7 OS=Rattus norvegicus GN=Cct7 PE=3 SV=1	544	1	61.2	37	25	1	53.1	32	23	2.271e-06	2.622e-06	tr|D4AC23|D4AC23_RAT		tr|D4AC23|D4AC23_RAT
tr|D3ZET9|D3ZET9_RAT	Uncharacterized protein OS=Rattus norvegicus PE=4 SV=2	1139	1	3.3	3	3					1.649e-08		tr|D3ZET9|D3ZET9_RAT
tr|D4A0B4|D4A0B4_RAT	Protein Ankrd17 OS=Rattus norvegicus GN=Ankrd17 PE=4 SV=1	2358	1	1.6	2	2	1	1.3	2	2	7.672e-09	7.139e-09	tr|D4A0B4|D4A0B4_RAT	tr|E9PTK9|E9PTK9_RAT;	tr|D4A0B4|D4A0B4_RAT	tr|E9PTK9|E9PTK9_RAT;
tr|F1LN35|F1LN35_RAT	Dystrophin OS=Rattus norvegicus GN=Dmd PE=4 SV=1	622	1	6.6	4	4	1	5.8	3	3	9.255e-08	8.986e-08	tr|F1LN35|F1LN35_RAT		tr|F1LN35|F1LN35_RAT
sp|P56741|MYPC_RAT	Myosin-binding protein C, cardiac-type OS=Rattus norvegicus GN=Mybpc3 PE=2 SV=2	1274	1	51.8	69	49	1	48.2	64	47	2.574e-06	2.321e-06	sp|P56741|MYPC_RAT		sp|P56741|MYPC_RAT
sp|Q9EQG6-2|KDIS_RAT	Isoform 2 of Kinase D-interacting substrate of 220 kDa OS=Rattus norvegicus GN=Kidins220	1714	0.9872	0.6	1	1	1	1.2	2	2	2.571e-09	8.153e-09	sp|Q9EQG6-2|KDIS_RAT	sp|Q9EQG6|KDIS_RAT;tr|D3ZWB2|D3ZWB2_RAT;tr|D4ABK9|D4ABK9_RAT;	sp|Q9EQG6-2|KDIS_RAT	sp|Q9EQG6|KDIS_RAT;tr|D3ZWB2|D3ZWB2_RAT;tr|D4ABK9|D4ABK9_RAT;
tr|D3ZD83|D3ZD83_RAT	Protein Mfsd10 OS=Rattus norvegicus GN=Mfsd10 PE=4 SV=1	456	0.9961	4.2	2	2	1	5	2	2	5.63e-08	4.966e-08	tr|D3ZD83|D3ZD83_RAT		tr|D3ZD83|D3ZD83_RAT
sp|P63018|HSP7C_RAT	Heat shock cognate 71 kDa protein OS=Rattus norvegicus GN=Hspa8 PE=1 SV=1	646	1	65.3	57	36	1	58.4	51	33	5.795e-06	6.735e-06	sp|P63018|HSP7C_RAT		sp|P63018|HSP7C_RAT
tr|D3ZDN1|D3ZDN1_RAT	Protein Fmnl3 OS=Rattus norvegicus GN=LOC100912815 PE=4 SV=2	1029	0.9717	1.3	1	1	1	2.8	2	2	2.723e-09	1.279e-08	tr|D3ZDN1|D3ZDN1_RAT	tr|D4ADY1|D4ADY1_RAT;tr|F1M2F8|F1M2F8_RAT;tr|F1M2S1|F1M2S1_RAT;tr|M0R655|M0R655_RAT;tr|M0R9R1|M0R9R1_RAT;	tr|D3ZDN1|D3ZDN1_RAT	tr|D4ADY1|D4ADY1_RAT;tr|F1M2F8|F1M2F8_RAT;tr|F1M2S1|F1M2S1_RAT;tr|M0R655|M0R655_RAT;tr|M0R9R1|M0R9R1_RAT;
tr|D4A7D7|D4A7D7_RAT	Hexose-6-phosphate dehydrogenase (Glucose 1-dehydrogenase) (Predicted), isoform CRA_b OS=Rattus norvegicus GN=H6pd PE=4 SV=1	797	1	5.4	4	4	1	6.4	2	3	8.441e-08	3.005e-08	tr|D4A7D7|D4A7D7_RAT		tr|D4A7D7|D4A7D7_RAT
tr|D3ZTW7|D3ZTW7_RAT	ATP synthase mitochondrial F1 complex assembly factor 2 (Predicted), isoform CRA_c OS=Rattus norvegicus GN=Atpaf2 PE=4 SV=1	298	1	15.4	3	3					9.699e-08		tr|D3ZTW7|D3ZTW7_RAT
tr|D3ZAZ0|D3ZAZ0_RAT	Eukaryotic translation initiation factor 3 subunit M OS=Rattus norvegicus GN=Eif3m PE=3 SV=1	374	1	41.4	11	10	1	31	13	9	5.443e-07	4.649e-07	tr|D3ZAZ0|D3ZAZ0_RAT		tr|D3ZAZ0|D3ZAZ0_RAT
sp|Q63083|NUCB1_RAT	Nucleobindin-1 OS=Rattus norvegicus GN=Nucb1 PE=1 SV=1	459	1	19.6	8	7	1	14.8	6	6	3.285e-07	3.07e-07	sp|Q63083|NUCB1_RAT		sp|Q63083|NUCB1_RAT
tr|D3ZL85|D3ZL85_RAT	Protein Hccs OS=Rattus norvegicus GN=Hccs PE=4 SV=1	274	1	22.3	4	4	1	17.9	5	4	2.697e-07	4.357e-07	tr|D3ZL85|D3ZL85_RAT		tr|D3ZL85|D3ZL85_RAT
sp|Q6Q0N1|CNDP2_RAT	Cytosolic non-specific dipeptidase OS=Rattus norvegicus GN=Cndp2 PE=1 SV=1	475	1	30.3	11	10	1	35.8	11	12	5.568e-07	4.655e-07	sp|Q6Q0N1|CNDP2_RAT		sp|Q6Q0N1|CNDP2_RAT
sp|P62856|RS26_RAT	40S ribosomal protein S26 OS=Rattus norvegicus GN=Rps26 PE=3 SV=3	115	1	37.4	6	4	1	50.4	7	5	5.589e-06	4.794e-06	sp|P62856|RS26_RAT		sp|P62856|RS26_RAT
sp|Q64375|SC65_RAT	Synaptonemal complex protein SC65 (Fragment) OS=Rattus norvegicus GN=Leprel4 PE=2 SV=2	414	1	13.3	4	3	1	25.4	10	8	5.465e-08	3.266e-07	sp|Q64375|SC65_RAT	tr|A0A096MJK4|A0A096MJK4_RAT;tr|D4ABF0|D4ABF0_RAT;	sp|Q64375|SC65_RAT	tr|A0A096MJK4|A0A096MJK4_RAT;tr|D4ABF0|D4ABF0_RAT;
sp|P62246|RS15A_RAT	40S ribosomal protein S15a OS=Rattus norvegicus GN=Rps15a PE=1 SV=2	130	1	44.6	11	5	1	44.6	10	5	3.263e-06	9.002e-06	sp|P62246|RS15A_RAT		sp|P62246|RS15A_RAT
tr|A3E0T0|A3E0T0_RAT	Erythrocyte protein band 4.1-like 3 OS=Rattus norvegicus GN=Epb41l3 PE=2 SV=1	870	1	17.9	7	11	1	18	9	13	1.448e-07	2.012e-07	tr|A3E0T0|A3E0T0_RAT	tr|G3V874|G3V874_RAT;tr|Q9JMB3|Q9JMB3_RAT;	tr|A3E0T0|A3E0T0_RAT	tr|G3V874|G3V874_RAT;tr|Q9JMB3|Q9JMB3_RAT;
sp|Q5PQX1-2|TOIP1_RAT	Isoform 2 of Torsin-1A-interacting protein 1 OS=Rattus norvegicus GN=Tor1aip1	506	1	15.2	6	5					1.604e-07		sp|Q5PQX1-2|TOIP1_RAT	sp|Q5PQX1-3|TOIP1_RAT;sp|Q5PQX1|TOIP1_RAT;tr|D3ZGQ1|D3ZGQ1_RAT;
sp|P43138|APEX1_RAT	DNA-(apurinic or apyrimidinic site) lyase OS=Rattus norvegicus GN=Apex1 PE=1 SV=2	317	1	48.9	13	10	1	35	9	7	8.33e-07	5.383e-07	sp|P43138|APEX1_RAT		sp|P43138|APEX1_RAT
sp|Q6P6Q2|K2C5_RAT	Keratin, type II cytoskeletal 5 OS=Rattus norvegicus GN=Krt5 PE=1 SV=1	576	1	19.4	5	12	1	13	4	10	2.299e-07	1.154e-07	sp|Q6P6Q2|K2C5_RAT	tr|F7FFV2|F7FFV2_RAT;	sp|Q6P6Q2|K2C5_RAT
sp|O08722|UNC5B_RAT	Netrin receptor UNC5B OS=Rattus norvegicus GN=Unc5b PE=1 SV=1	945					1	5.2	3	3		1.37e-08			sp|O08722|UNC5B_RAT	tr|F1LNE2|F1LNE2_RAT;
sp|Q80U96|XPO1_RAT	Exportin-1 OS=Rattus norvegicus GN=Xpo1 PE=1 SV=1	1071	1	29.3	31	24	1	30.2	31	27	4.693e-07	4.733e-07	sp|Q80U96|XPO1_RAT		sp|Q80U96|XPO1_RAT
sp|P70470|LYPA1_RAT	Acyl-protein thioesterase 1 OS=Rattus norvegicus GN=Lypla1 PE=1 SV=1	230	1	27.8	4	4					1.843e-07		sp|P70470|LYPA1_RAT
sp|Q5RJR2|TWF1_RAT	Twinfilin-1 OS=Rattus norvegicus GN=Twf1 PE=2 SV=1	350	1	21.4	7	7	1	19.4	6	6	2.947e-07	5.051e-07	sp|Q5RJR2|TWF1_RAT		sp|Q5RJR2|TWF1_RAT
tr|Q6AY48|Q6AY48_RAT	Poly(RC) binding protein 3 OS=Rattus norvegicus GN=Pcbp3 PE=2 SV=1	319	1	20.4	2	5	1	20.4	2	5	8.069e-08	5.95e-08	tr|Q6AY48|Q6AY48_RAT		tr|Q6AY48|Q6AY48_RAT
sp|Q6P7D4|CP20A_RAT	Cytochrome P450 20A1 OS=Rattus norvegicus GN=Cyp20a1 PE=2 SV=1	462	1	20.3	8	7	1	37.7	12	13	2.005e-07	3.633e-07	sp|Q6P7D4|CP20A_RAT	tr|F1LSK6|F1LSK6_RAT;	sp|Q6P7D4|CP20A_RAT	tr|F1LSK6|F1LSK6_RAT;
sp|Q9Z1X1|ESYT1_RAT	Extended synaptotagmin-1 OS=Rattus norvegicus GN=Esyt1 PE=2 SV=1	1088	1	31.7	29	23	1	33.5	28	25	4.934e-07	7.051e-07	sp|Q9Z1X1|ESYT1_RAT		sp|Q9Z1X1|ESYT1_RAT
tr|G3V9N7|G3V9N7_RAT	Protein Pacsin3 OS=Rattus norvegicus GN=Pacsin3 PE=4 SV=2	426	1	9.2	3	3					1.218e-07		tr|G3V9N7|G3V9N7_RAT
tr|D4A7R3|D4A7R3_RAT	Nucleoporin 205kDa (Predicted) OS=Rattus norvegicus GN=Nup205 PE=4 SV=1	2008	1	6.6	11	11	1	7.2	13	13	5.84e-08	7.307e-08	tr|D4A7R3|D4A7R3_RAT		tr|D4A7R3|D4A7R3_RAT
tr|D3ZXM4|D3ZXM4_RAT	Protein Evi5l OS=Rattus norvegicus GN=Evi5l PE=4 SV=1	319	0.8553	5	2	2					8.914e-08		tr|D3ZXM4|D3ZXM4_RAT
sp|O70156|OLR1_RAT	Oxidized low-density lipoprotein receptor 1 OS=Rattus norvegicus GN=Olr1 PE=2 SV=1	364	1	8	2	2	1	11.8	2	2	1.361e-07	1.409e-07	sp|O70156|OLR1_RAT		sp|O70156|OLR1_RAT
tr|D4A4L5|D4A4L5_RAT	Protein Isca2 OS=Rattus norvegicus GN=Isca2 PE=4 SV=1	154	1	15.6	2	2					3.055e-07		tr|D4A4L5|D4A4L5_RAT
tr|D4A1Q9|D4A1Q9_RAT	Protein Ttll12 OS=Rattus norvegicus GN=Ttll12 PE=4 SV=1	639	1	10	6	6	1	13.5	9	8	1.832e-07	2.292e-07	tr|D4A1Q9|D4A1Q9_RAT		tr|D4A1Q9|D4A1Q9_RAT
sp|Q62627|PAWR_RAT	PRKC apoptosis WT1 regulator protein OS=Rattus norvegicus GN=Pawr PE=1 SV=1	332	1	13.6	4	3					1.666e-07		sp|Q62627|PAWR_RAT	tr|G3V6S1|G3V6S1_RAT;
sp|Q6TUG0|DJB11_RAT	DnaJ homolog subfamily B member 11 OS=Rattus norvegicus GN=Dnajb11 PE=2 SV=1	358	1	26.5	8	8	1	21.5	8	7	9.951e-07	1.047e-06	sp|Q6TUG0|DJB11_RAT		sp|Q6TUG0|DJB11_RAT
tr|F1LR10|F1LR10_RAT	Epithelial protein lost in neoplasm OS=Rattus norvegicus GN=Lima1 PE=1 SV=2	755	1	23.6	18	15	1	26.6	20	18	6.669e-07	6.779e-07	tr|F1LR10|F1LR10_RAT		tr|F1LR10|F1LR10_RAT
sp|A0JPM9|EIF3J_RAT	Eukaryotic translation initiation factor 3 subunit J OS=Rattus norvegicus GN=Eif3j PE=2 SV=1	259	1	12.7	3	3	1	11.6	3	3	3.07e-07	5.848e-07	sp|A0JPM9|EIF3J_RAT		sp|A0JPM9|EIF3J_RAT
tr|F1M110|F1M110_RAT	Glycylpeptide N-tetradecanoyltransferase (Fragment) OS=Rattus norvegicus GN=Nmt2 PE=3 SV=2	492	0.9992	14.2	1	5					3.376e-08		tr|F1M110|F1M110_RAT
sp|Q9Z1I6|ARHG1_RAT	Rho guanine nucleotide exchange factor 1 OS=Rattus norvegicus GN=Arhgef1 PE=1 SV=1	919	1	6	4	4	0.9995	6.1	2	5	4.448e-08	3.985e-08	sp|Q9Z1I6|ARHG1_RAT	tr|E9PTJ8|E9PTJ8_RAT;	sp|Q9Z1I6|ARHG1_RAT	tr|E9PTJ8|E9PTJ8_RAT;
tr|B2RYB3|B2RYB3_RAT	Protein Srrm1 OS=Rattus norvegicus GN=Srrm1 PE=2 SV=1	908	0.8703	1.3	1	1	0.9995	3	2	2	1.559e-08	2.519e-08	tr|B2RYB3|B2RYB3_RAT		tr|B2RYB3|B2RYB3_RAT
sp|P14925-2|AMD_RAT	Isoform PAM-2 of Peptidyl-glycine alpha-amidating monooxygenase OS=Rattus norvegicus GN=Pam	871	1	4.2	3	3	1	6.8	5	5	9.091e-08	1.198e-07	sp|P14925-2|AMD_RAT	sp|P14925-5|AMD_RAT;sp|P14925|AMD_RAT;tr|D4A1N9|D4A1N9_RAT;tr|F1LPH3|F1LPH3_RAT;	sp|P14925-2|AMD_RAT	sp|P14925-5|AMD_RAT;sp|P14925|AMD_RAT;tr|D4A1N9|D4A1N9_RAT;tr|F1LPH3|F1LPH3_RAT;
tr|B5DF60|B5DF60_RAT	Eukaryotic translation initiation factor 1A, Y-linked OS=Rattus norvegicus GN=Eif1ax PE=2 SV=1	144	1	31.2	4	4	1	21.5	3	3	5.622e-07	6.464e-07	tr|B5DF60|B5DF60_RAT		tr|B5DF60|B5DF60_RAT
tr|Q4KLI7|Q4KLI7_RAT	Protein Sf3a3 OS=Rattus norvegicus GN=Sf3a3 PE=2 SV=1	501	1	19.8	8	8	1	16	8	7	3.069e-07	4.345e-07	tr|Q4KLI7|Q4KLI7_RAT		tr|Q4KLI7|Q4KLI7_RAT
tr|D4ACV0|D4ACV0_RAT	Protein Nelfb OS=Rattus norvegicus GN=Nelfb PE=4 SV=1	580	0.9872	1.7	1	1	1	4.8	2	2	8.143e-09	1.516e-08	tr|D4ACV0|D4ACV0_RAT		tr|D4ACV0|D4ACV0_RAT
tr|D3ZKG9|D3ZKG9_RAT	Clustered mitochondria protein homolog OS=Rattus norvegicus GN=Cluh PE=3 SV=2	1349	1	1.9	3	3	1	4.4	6	6	2.59e-08	4.974e-08	tr|D3ZKG9|D3ZKG9_RAT		tr|D3ZKG9|D3ZKG9_RAT
sp|Q62902|LMAN1_RAT	Protein ERGIC-53 OS=Rattus norvegicus GN=Lman1 PE=1 SV=1	517	0.9995	36.2	1	14	0.9995	34.2	1	13	4.845e-08	3.484e-08	sp|Q62902|LMAN1_RAT		sp|Q62902|LMAN1_RAT
tr|Q6MGB4|Q6MGB4_RAT	H2-K region expressed gene 4, rat orthologue OS=Rattus norvegicus GN=Slc39a7 PE=2 SV=1	468					1	6	2	2		2.828e-08			tr|Q6MGB4|Q6MGB4_RAT
sp|P60905|DNJC5_RAT	DnaJ homolog subfamily C member 5 OS=Rattus norvegicus GN=Dnajc5 PE=1 SV=1	198	1	11.6	3	2	1	11.6	3	2	2.792e-07	3.483e-07	sp|P60905|DNJC5_RAT		sp|P60905|DNJC5_RAT
sp|P09456|KAP0_RAT	cAMP-dependent protein kinase type I-alpha regulatory subunit OS=Rattus norvegicus GN=Prkar1a PE=2 SV=2	381	1	21.8	8	8	1	34.4	13	12	8.425e-07	1.05e-06	sp|P09456|KAP0_RAT		sp|P09456|KAP0_RAT
sp|P52555|ERP29_RAT	Endoplasmic reticulum resident protein 29 OS=Rattus norvegicus GN=Erp29 PE=1 SV=2	260	1	33.5	12	7	1	50.4	11	9	1.02e-06	1.222e-06	sp|P52555|ERP29_RAT		sp|P52555|ERP29_RAT
tr|D4A3V2|D4A3V2_RAT	NADH dehydrogenase [ubiquinone] 1 alpha subcomplex subunit 6 OS=Rattus norvegicus GN=Ndufa6 PE=3 SV=1	130	1	39.2	8	5	1	33.1	7	4	2.013e-06	1.815e-06	tr|D4A3V2|D4A3V2_RAT		tr|D4A3V2|D4A3V2_RAT
tr|D4A3J1|D4A3J1_RAT	Protein RGD1309079 OS=Rattus norvegicus GN=RGD1309079 PE=4 SV=1	428	1	5.4	2	2	0.9994	5.6	2	2	9.876e-08	5.974e-08	tr|D4A3J1|D4A3J1_RAT		tr|D4A3J1|D4A3J1_RAT
tr|Q8R4I6|Q8R4I6_RAT	Actinin alpha 3, isoform CRA_a OS=Rattus norvegicus GN=Actn3 PE=2 SV=1	900					0.3892	16.7	1	15		6.923e-09			tr|Q8R4I6|Q8R4I6_RAT
sp|Q4AE70-2|CARM1_RAT	Isoform 2 of Histone-arginine methyltransferase CARM1 OS=Rattus norvegicus GN=Carm1	608	1	6.3	2	3	0.9998	5.9	3	3	3.907e-08	5.924e-08	sp|Q4AE70-2|CARM1_RAT	sp|Q4AE70-3|CARM1_RAT;sp|Q4AE70-4|CARM1_RAT;sp|Q4AE70|CARM1_RAT;	sp|Q4AE70-2|CARM1_RAT	sp|Q4AE70-3|CARM1_RAT;sp|Q4AE70-4|CARM1_RAT;sp|Q4AE70|CARM1_RAT;
tr|G3V6T1|G3V6T1_RAT	Coatomer subunit alpha OS=Rattus norvegicus GN=Copa PE=4 SV=1	1224	1	35.5	35	32	1	28.1	30	27	9.614e-07	8.462e-07	tr|G3V6T1|G3V6T1_RAT		tr|G3V6T1|G3V6T1_RAT
sp|P62902|RL31_RAT	60S ribosomal protein L31 OS=Rattus norvegicus GN=Rpl31 PE=2 SV=1	125					1	30.3	5	4		6.083e-06			sp|P62902|RL31_RAT	tr|D3ZK34|D3ZK34_RAT;tr|D3ZX87|D3ZX87_RAT;tr|D4ABZ9|D4ABZ9_RAT;tr|D4ACQ2|D4ACQ2_RAT;
tr|D3ZJ25|D3ZJ25_RAT	Amino acid transporter OS=Rattus norvegicus GN=Slc1a5 PE=3 SV=2	555	1	12.2	4	4	1	5.8	2	2	8.122e-08	4.374e-08	tr|D3ZJ25|D3ZJ25_RAT	tr|Q9Z1J7|Q9Z1J7_RAT;	tr|D3ZJ25|D3ZJ25_RAT	tr|Q9Z1J7|Q9Z1J7_RAT;
tr|F1LRK4|F1LRK4_RAT	Protein Grsf1 OS=Rattus norvegicus GN=Grsf1 PE=4 SV=2	479	1	5.8	2	2	1	7.5	4	3	9.65e-08	1.063e-07	tr|F1LRK4|F1LRK4_RAT		tr|F1LRK4|F1LRK4_RAT
sp|P62632|EF1A2_RAT	Elongation factor 1-alpha 2 OS=Rattus norvegicus GN=Eef1a2 PE=2 SV=1	463	1	39.7	28	13	1	43.8	26	17	2.367e-06	2.541e-06	sp|P62632|EF1A2_RAT		sp|P62632|EF1A2_RAT
sp|P38983|RSSA_RAT	40S ribosomal protein SA OS=Rattus norvegicus GN=Rpsa PE=1 SV=3	295	1	62.4	24	14	1	53.9	18	12	6.914e-06	4.682e-06	sp|P38983|RSSA_RAT		sp|P38983|RSSA_RAT
sp|Q7TSA0|MIRO2_RAT	Mitochondrial Rho GTPase 2 OS=Rattus norvegicus GN=Rhot2 PE=2 SV=1	622	0.9057	3.2	1	2	1	4.5	2	2	2.411e-08	3.965e-08	sp|Q7TSA0|MIRO2_RAT		sp|Q7TSA0|MIRO2_RAT
sp|Q00566-2|MECP2_RAT	Isoform B of Methyl-CpG-binding protein 2 OS=Rattus norvegicus GN=Mecp2	520	0.9999	6.1	2	2	0.9958	6.9	1	2	2.229e-08	1.058e-08	sp|Q00566-2|MECP2_RAT	sp|Q00566|MECP2_RAT;tr|F1LWH6|F1LWH6_RAT;	sp|Q00566-2|MECP2_RAT	sp|Q00566|MECP2_RAT;tr|F1LWH6|F1LWH6_RAT;
tr|Q499S6|Q499S6_RAT	Cathepsin F OS=Rattus norvegicus GN=Ctsf PE=2 SV=1	462	1	5.2	2	2					6.345e-08		tr|Q499S6|Q499S6_RAT
sp|Q66H20-2|PTBP2_RAT	Isoform 2 of Polypyrimidine tract-binding protein 2 OS=Rattus norvegicus GN=Ptbp2	532					0.9917	8.5	1	3		3.787e-09			sp|Q66H20-2|PTBP2_RAT	sp|Q66H20|PTBP2_RAT;
sp|Q62667|MVP_RAT	Major vault protein OS=Rattus norvegicus GN=Mvp PE=1 SV=4	861	1	29.7	19	18	1	22.5	12	12	5.362e-07	2.068e-07	sp|Q62667|MVP_RAT		sp|Q62667|MVP_RAT
sp|O35142|COPB2_RAT	Coatomer subunit beta' OS=Rattus norvegicus GN=Copb2 PE=1 SV=3	905	1	20.9	15	15	1	18.8	13	13	6.654e-07	4.357e-07	sp|O35142|COPB2_RAT		sp|O35142|COPB2_RAT
sp|Q499N5|ACSF2_RAT	Acyl-CoA synthetase family member 2, mitochondrial OS=Rattus norvegicus GN=Acsf2 PE=2 SV=1	615	1	29.3	15	15	1	30.7	16	15	6.471e-07	5.396e-07	sp|Q499N5|ACSF2_RAT		sp|Q499N5|ACSF2_RAT
sp|Q6PDU1|SRSF2_RAT	Serine/arginine-rich splicing factor 2 OS=Rattus norvegicus GN=Srsf2 PE=1 SV=3	221	1	29.9	8	6	1	33.5	7	7	1.515e-06	1.798e-06	sp|Q6PDU1|SRSF2_RAT		sp|Q6PDU1|SRSF2_RAT
sp|P38650|DYHC1_RAT	Cytoplasmic dynein 1 heavy chain 1 OS=Rattus norvegicus GN=Dync1h1 PE=1 SV=1	4644	1	30.4	126	109	1	34.6	138	126	3.591e-07	4.014e-07	sp|P38650|DYHC1_RAT		sp|P38650|DYHC1_RAT
tr|D4ACM1|D4ACM1_RAT	Protein Elp3 OS=Rattus norvegicus GN=Elp3 PE=4 SV=1	566	1	6	3	3	1	7.4	4	4	6.68e-08	1.096e-07	tr|D4ACM1|D4ACM1_RAT		tr|D4ACM1|D4ACM1_RAT
sp|Q5U2U2|CRKL_RAT	Crk-like protein OS=Rattus norvegicus GN=Crkl PE=1 SV=1	303	0.3602	8.9	1	2					1.909e-08		sp|Q5U2U2|CRKL_RAT
tr|G3V872|G3V872_RAT	Glutamic pyruvate transaminase (Alanine aminotransferase) 2 (Predicted), isoform CRA_b OS=Rattus norvegicus GN=Gpt2 PE=4 SV=1	522	1	11.1	3	4					3.162e-08		tr|G3V872|G3V872_RAT
tr|A0A096MJN4|A0A096MJN4_RAT	Protein Sept4 OS=Rattus norvegicus GN=Sept4 PE=4 SV=1	459	0.9999	8.7	2	4					4.335e-08		tr|A0A096MJN4|A0A096MJN4_RAT	tr|A0A096MJT3|A0A096MJT3_RAT;tr|A0A096MJW0|A0A096MJW0_RAT;tr|E9PST0|E9PST0_RAT;
sp|O55096|DPP3_RAT	Dipeptidyl peptidase 3 OS=Rattus norvegicus GN=Dpp3 PE=1 SV=2	738	1	29.9	14	14	1	19.6	10	9	3.72e-07	2.784e-07	sp|O55096|DPP3_RAT		sp|O55096|DPP3_RAT
sp|Q3MID3|ARFG2_RAT	ADP-ribosylation factor GTPase-activating protein 2 OS=Rattus norvegicus GN=Arfgap2 PE=2 SV=1	520	0.9872	2.1	1	1	1	4.6	2	2	7.555e-09	1.648e-08	sp|Q3MID3|ARFG2_RAT		sp|Q3MID3|ARFG2_RAT
tr|F1LM47|F1LM47_RAT	Succinyl-CoA ligase subunit beta OS=Rattus norvegicus GN=Sucla2 PE=3 SV=1	465	1	50.5	22	19	1	54.6	25	22	2.1e-06	2.992e-06	tr|F1LM47|F1LM47_RAT		tr|F1LM47|F1LM47_RAT
sp|P01161|ANF_RAT	Natriuretic peptides A OS=Rattus norvegicus GN=Nppa PE=1 SV=1	152	1	24.3	4	4	1	24.3	4	4	2.978e-06	2.873e-06	sp|P01161|ANF_RAT		sp|P01161|ANF_RAT
sp|P05982|NQO1_RAT	NAD(P)H dehydrogenase [quinone] 1 OS=Rattus norvegicus GN=Nqo1 PE=1 SV=4	274	1	41.6	10	9	1	37.6	8	8	1.183e-06	7.743e-07	sp|P05982|NQO1_RAT		sp|P05982|NQO1_RAT
tr|G3V9Q3|G3V9Q3_RAT	Heterogeneous nuclear ribonucleoprotein H OS=Rattus norvegicus GN=Hnrnph1 PE=4 SV=1	449	1	38.3	6	12	1	38.5	7	14	2.284e-07	2.519e-07	tr|G3V9Q3|G3V9Q3_RAT		tr|G3V9Q3|G3V9Q3_RAT
sp|Q2PQA9|KINH_RAT	Kinesin-1 heavy chain OS=Rattus norvegicus GN=Kif5b PE=1 SV=1	963	1	29.7	26	23	1	31.3	26	24	4.785e-07	5.161e-07	sp|Q2PQA9|KINH_RAT		sp|Q2PQA9|KINH_RAT
tr|M0R4E1|M0R4E1_RAT	Myosin light chain 4 OS=Rattus norvegicus GN=Myl4 PE=4 SV=1	193	1	57	8	10	1	37.3	5	6	7.34e-07	5.353e-07	tr|M0R4E1|M0R4E1_RAT		tr|M0R4E1|M0R4E1_RAT
sp|P21670|PSA4_RAT	Proteasome subunit alpha type-4 OS=Rattus norvegicus GN=Psma4 PE=1 SV=1	261	1	29.5	7	5	1	26.4	4	4	7.948e-07	3.567e-07	sp|P21670|PSA4_RAT		sp|P21670|PSA4_RAT
sp|O35814|STIP1_RAT	Stress-induced-phosphoprotein 1 OS=Rattus norvegicus GN=Stip1 PE=1 SV=1	543	1	56	37	32	1	48.4	27	25	2.417e-06	1.854e-06	sp|O35814|STIP1_RAT	tr|R9PXW7|R9PXW7_RAT;	sp|O35814|STIP1_RAT	tr|R9PXW7|R9PXW7_RAT;
sp|P18422|PSA3_RAT	Proteasome subunit alpha type-3 OS=Rattus norvegicus GN=Psma3 PE=1 SV=3	255	1	30.6	11	9	1	27.5	10	7	2.335e-06	1.546e-06	sp|P18422|PSA3_RAT		sp|P18422|PSA3_RAT
sp|Q641Y8|DDX1_RAT	ATP-dependent RNA helicase DDX1 OS=Rattus norvegicus GN=Ddx1 PE=2 SV=1	740	1	27.4	21	15	1	34.5	25	20	5.271e-07	9.071e-07	sp|Q641Y8|DDX1_RAT		sp|Q641Y8|DDX1_RAT
tr|G3V9N8|G3V9N8_RAT	AP-1 complex subunit beta-1 OS=Rattus norvegicus GN=Ap1b1 PE=4 SV=2	942	1	34	10	24	1	31	24	22	1.726e-07	4.681e-07	tr|G3V9N8|G3V9N8_RAT		sp|P52303-2|AP1B1_RAT	sp|P52303|AP1B1_RAT;tr|G3V9N8|G3V9N8_RAT;
tr|F1LPD0|F1LPD0_RAT	Protein Col15a1 (Fragment) OS=Rattus norvegicus GN=Col15a1 PE=1 SV=2	1334	0.9842	0.7	1	1	1	2.9	3	3	5.405e-09	1.58e-08	tr|F1LPD0|F1LPD0_RAT		tr|F1LPD0|F1LPD0_RAT
tr|B2RZD6|B2RZD6_RAT	Ndufa4 protein OS=Rattus norvegicus GN=Ndufa4 PE=2 SV=1	82	1	47.6	4	4	1	47.6	4	4	3.221e-06	3.298e-06	tr|B2RZD6|B2RZD6_RAT		tr|B2RZD6|B2RZD6_RAT
tr|F1LS57|F1LS57_RAT	Fibulin 2, isoform CRA_b OS=Rattus norvegicus GN=Fbln2 PE=4 SV=2	1174	1	16.7	18	16	1	15.1	18	15	4.972e-07	5.562e-07	tr|F1LS57|F1LS57_RAT	tr|G3V6X1|G3V6X1_RAT;	tr|F1LS57|F1LS57_RAT	tr|G3V6X1|G3V6X1_RAT;
sp|Q8K1P7|SMCA4_RAT	Transcription activator BRG1 OS=Rattus norvegicus GN=Smarca4 PE=1 SV=1	1613	1	1.4	2	2	1	3.2	5	5	4.985e-09	1.967e-08	sp|Q8K1P7|SMCA4_RAT	tr|G3V790|G3V790_RAT;	sp|Q8K1P7|SMCA4_RAT	tr|G3V790|G3V790_RAT;
sp|Q64232|TECR_RAT	Very-long-chain enoyl-CoA reductase OS=Rattus norvegicus GN=Tecr PE=2 SV=1	308	1	14.6	8	5	1	17.2	7	6	6.138e-07	6.925e-07	sp|Q64232|TECR_RAT		sp|Q64232|TECR_RAT
tr|F1M820|F1M820_RAT	Sorbin and SH3 domain-containing protein 1 (Fragment) OS=Rattus norvegicus GN=Sorbs1 PE=4 SV=1	1290	0.9988	12.6	1	6					1.303e-08		tr|F1M820|F1M820_RAT	tr|F1M865|F1M865_RAT;
tr|Q56R17|Q56R17_RAT	Importin subunit alpha OS=Rattus norvegicus GN=Kpna4 PE=2 SV=1	521	1	17.3	8	7	1	22.6	9	8	1.521e-07	2.253e-07	tr|Q56R17|Q56R17_RAT		tr|Q56R17|Q56R17_RAT
tr|D3ZG48|D3ZG48_RAT	Protein Ddx50 OS=Rattus norvegicus GN=Ddx50 PE=4 SV=1	734	1	4.8	2	3	0.9999	5.4	2	3	2.849e-08	3.438e-08	tr|D3ZG48|D3ZG48_RAT		tr|D3ZG48|D3ZG48_RAT
sp|Q5FVM4|NONO_RAT	Non-POU domain-containing octamer-binding protein OS=Rattus norvegicus GN=Nono PE=1 SV=3	476	1	26.3	18	14	1	23.9	18	13	2.143e-06	2.475e-06	sp|Q5FVM4|NONO_RAT		sp|Q5FVM4|NONO_RAT
sp|Q5BJX1|RM41_RAT	39S ribosomal protein L41, mitochondrial OS=Rattus norvegicus GN=Mrpl41 PE=1 SV=1	134	1	26.1	3	3					2.894e-07		sp|Q5BJX1|RM41_RAT	tr|D3ZH23|D3ZH23_RAT;
tr|A0A096MJM1|A0A096MJM1_RAT	Protein Rhog OS=Rattus norvegicus GN=Rhog PE=4 SV=1	186	1	36	6	6	1	20.2	2	2	8.749e-07	1.892e-07	tr|A0A096MJM1|A0A096MJM1_RAT	tr|Q32PX6|Q32PX6_RAT;	tr|A0A096MJM1|A0A096MJM1_RAT	tr|A0A096MK75|A0A096MK75_RAT;tr|Q32PX6|Q32PX6_RAT;
tr|Q5XIC6|Q5XIC6_RAT	Proteasome (Prosome, macropain) 26S subunit, non-ATPase, 12 OS=Rattus norvegicus GN=Psmd12 PE=2 SV=1	456	1	26.8	11	10	1	27.4	11	11	5.728e-07	8.25e-07	tr|Q5XIC6|Q5XIC6_RAT		tr|Q5XIC6|Q5XIC6_RAT
sp|Q9R0T3|DNJC3_RAT	DnaJ homolog subfamily C member 3 OS=Rattus norvegicus GN=Dnajc3 PE=2 SV=3	504	1	26.2	8	8	1	27.6	10	10	2.35e-07	4.704e-07	sp|Q9R0T3|DNJC3_RAT		sp|Q9R0T3|DNJC3_RAT
sp|Q4KM49|SYYC_RAT	Tyrosine--tRNA ligase, cytoplasmic OS=Rattus norvegicus GN=Yars PE=2 SV=3	528	1	37.9	21	18	1	37.7	23	19	1.303e-06	1.427e-06	sp|Q4KM49|SYYC_RAT		sp|Q4KM49|SYYC_RAT
sp|P35571|GPDM_RAT	Glycerol-3-phosphate dehydrogenase, mitochondrial OS=Rattus norvegicus GN=Gpd2 PE=1 SV=1	727	1	8.1	4	4	1	6.1	3	3	4.646e-08	4.619e-08	sp|P35571|GPDM_RAT	tr|F1LNI0|F1LNI0_RAT;	sp|P35571|GPDM_RAT	tr|F1LNI0|F1LNI0_RAT;
sp|Q6AXV4|SAM50_RAT	Sorting and assembly machinery component 50 homolog OS=Rattus norvegicus GN=Samm50 PE=1 SV=1	469	1	26.4	12	11	1	25.8	11	10	7.167e-07	4.965e-07	sp|Q6AXV4|SAM50_RAT		sp|Q6AXV4|SAM50_RAT
tr|Q6PDW4|Q6PDW4_RAT	Proteasome subunit beta type OS=Rattus norvegicus GN=Psmb1 PE=2 SV=1	240	1	40	12	7	1	35.8	8	6	2.091e-06	1.434e-06	tr|Q6PDW4|Q6PDW4_RAT		sp|P18421|PSB1_RAT	tr|Q6PDW4|Q6PDW4_RAT;
sp|P02454|CO1A1_RAT	Collagen alpha-1(I) chain OS=Rattus norvegicus GN=Col1a1 PE=1 SV=5	1453	1	31.6	43	35	1	48.2	66	49	1.588e-06	2.767e-06	sp|P02454|CO1A1_RAT		sp|P02454|CO1A1_RAT
sp|P25113|PGAM1_RAT	Phosphoglycerate mutase 1 OS=Rattus norvegicus GN=Pgam1 PE=1 SV=4	254	1	79.5	33	17	1	70.5	28	14	5.191e-06	5.722e-06	sp|P25113|PGAM1_RAT		sp|P25113|PGAM1_RAT
sp|Q08290|CNN1_RAT	Calponin-1 OS=Rattus norvegicus GN=Cnn1 PE=2 SV=1	297	1	49.8	10	10	1	38	10	9	1.563e-06	8.983e-07	sp|Q08290|CNN1_RAT		sp|Q08290|CNN1_RAT
tr|G3V8T5|G3V8T5_RAT	Protein Ruvbl2 OS=Rattus norvegicus GN=Ruvbl2 PE=4 SV=1	463	1	34.3	16	14	1	30.2	13	12	9.145e-07	8.131e-07	tr|G3V8T5|G3V8T5_RAT		tr|G3V8T5|G3V8T5_RAT
sp|P21708-2|MK03_RAT	Isoform 2 of Mitogen-activated protein kinase 3 OS=Rattus norvegicus GN=Mapk3	406	0.9978	17.4	4	5	1	21.8	6	7	1.166e-07	2.171e-07	sp|P21708-2|MK03_RAT	sp|P21708|MK03_RAT;	sp|P21708-2|MK03_RAT	sp|P21708|MK03_RAT;
tr|Q5BJU0|Q5BJU0_RAT	Protein Rras2 OS=Rattus norvegicus GN=Rras2 PE=2 SV=1	204	1	32.4	4	6	1	28.4	4	5	4.388e-07	3.262e-07	tr|Q5BJU0|Q5BJU0_RAT		tr|Q5BJU0|Q5BJU0_RAT
tr|Q499P2|Q499P2_RAT	Leukotriene A(4) hydrolase OS=Rattus norvegicus GN=Lta4h PE=2 SV=1	611	1	27	12	12	1	28.6	13	13	4.771e-07	5.703e-07	tr|Q499P2|Q499P2_RAT		tr|Q499P2|Q499P2_RAT
sp|Q6P6R2|DLDH_RAT	Dihydrolipoyl dehydrogenase, mitochondrial OS=Rattus norvegicus GN=Dld PE=1 SV=1	509	1	41.1	27	14	1	39.1	23	14	2.109e-06	1.699e-06	sp|Q6P6R2|DLDH_RAT		sp|Q6P6R2|DLDH_RAT
tr|B2RZ72|B2RZ72_RAT	Actin related protein 2/3 complex, subunit 4 (Predicted), isoform CRA_a OS=Rattus norvegicus GN=Arpc4 PE=2 SV=1	168	1	39.3	7	6	1	21.4	4	4	3.256e-06	1.375e-06	tr|B2RZ72|B2RZ72_RAT		tr|B2RZ72|B2RZ72_RAT
sp|Q562A2|ZFR_RAT	Zinc finger RNA-binding protein OS=Rattus norvegicus GN=Zfr PE=1 SV=2	1073	1	7.5	5	5	1	4.8	3	3	5.012e-08	2.12e-08	sp|Q562A2|ZFR_RAT		sp|Q562A2|ZFR_RAT
sp|P0C5H9|MANF_RAT	Mesencephalic astrocyte-derived neurotrophic factor OS=Rattus norvegicus GN=Manf PE=1 SV=1	179	1	37.4	10	6	1	37.4	7	6	1.708e-06	9.405e-07	sp|P0C5H9|MANF_RAT		sp|P0C5H9|MANF_RAT
sp|P84060|DTNB_RAT	Dystrobrevin beta OS=Rattus norvegicus GN=Dtnb PE=2 SV=2	654					0.9958	4.1	1	2		4.065e-09			sp|P84060|DTNB_RAT
sp|P16970|ABCD3_RAT	ATP-binding cassette sub-family D member 3 OS=Rattus norvegicus GN=Abcd3 PE=1 SV=3	659	0.9977	7	2	2	1	5.4	2	2	1.01e-08	1.217e-08	sp|P16970|ABCD3_RAT	tr|F1LR38|F1LR38_RAT;	sp|P16970|ABCD3_RAT	tr|F1LR38|F1LR38_RAT;
sp|A7VJC2|ROA2_RAT	Heterogeneous nuclear ribonucleoproteins A2/B1 OS=Rattus norvegicus GN=Hnrnpa2b1 PE=1 SV=1	353	1	52.4	31	20	1	49.9	24	19	5.161e-06	4.812e-06	sp|A7VJC2|ROA2_RAT		sp|A7VJC2|ROA2_RAT
tr|Q5M9H7|Q5M9H7_RAT	DnaJ (Hsp40) homolog, subfamily A, member 2 OS=Rattus norvegicus GN=Dnaja2 PE=2 SV=1	412	1	41	13	13	1	38.3	14	12	7.929e-07	9.993e-07	tr|Q5M9H7|Q5M9H7_RAT		tr|Q5M9H7|Q5M9H7_RAT
tr|G3V6P6|G3V6P6_RAT	Putative RNA-binding protein 3 OS=Rattus norvegicus GN=Rbm3 PE=4 SV=1	156	1	31.4	6	4	1	31.4	4	4	7.968e-07	5.551e-07	tr|G3V6P6|G3V6P6_RAT		tr|G3V6P6|G3V6P6_RAT
sp|P13697|MAOX_RAT	NADP-dependent malic enzyme OS=Rattus norvegicus GN=Me1 PE=1 SV=2	572					1	29	13	12		6.506e-07			sp|P13697|MAOX_RAT
sp|P18614|ITA1_RAT	Integrin alpha-1 OS=Rattus norvegicus GN=Itga1 PE=1 SV=1	1180	1	7.5	9	9	1	7.7	8	8	1.711e-07	1.743e-07	sp|P18614|ITA1_RAT		sp|P18614|ITA1_RAT
sp|O08700|VPS45_RAT	Vacuolar protein sorting-associated protein 45 OS=Rattus norvegicus GN=Vps45 PE=1 SV=1	570	1	6.8	3	3	1	6.8	3	3	3.105e-08	4.265e-08	sp|O08700|VPS45_RAT		sp|O08700|VPS45_RAT
sp|P0CE43|GRB10_RAT	Growth factor receptor-bound protein 10 OS=Rattus norvegicus GN=Grb10 PE=3 SV=1	599	1	7.2	4	4	0.9958	5.8	1	2	5.284e-08	1.524e-08	sp|P0CE43|GRB10_RAT		sp|P0CE43|GRB10_RAT	tr|D3ZEA3|D3ZEA3_RAT;
sp|P04764|ENOA_RAT	Alpha-enolase OS=Rattus norvegicus GN=Eno1 PE=1 SV=4	434	1	67.5	67	20	1	67.5	49	20	9.574e-06	1.105e-05	sp|P04764|ENOA_RAT	tr|M0R5J4|M0R5J4_RAT;	sp|P04764|ENOA_RAT	tr|M0R5J4|M0R5J4_RAT;
tr|D3ZKP9|D3ZKP9_RAT	Voltage-dependent calcium channel subunit alpha-2/delta-1 OS=Rattus norvegicus GN=Cacna2d1 PE=4 SV=2	1055	1	6.2	5	5	1	6.8	5	5	5.906e-08	4.833e-08	tr|D3ZKP9|D3ZKP9_RAT	tr|F7F134|F7F134_RAT;	tr|D3ZKP9|D3ZKP9_RAT	tr|F7F134|F7F134_RAT;
sp|Q01728-7|NAC1_RAT	Isoform 7 of Sodium/calcium exchanger 1 OS=Rattus norvegicus GN=Slc8a1	969	0.9996	18.3	2	10	0.9988	13.1	1	8	2.933e-08	5.219e-08	sp|Q01728-7|NAC1_RAT		sp|Q01728-7|NAC1_RAT
tr|Q5VLR5|Q5VLR5_RAT	BWK4 OS=Rattus norvegicus GN=Erp44 PE=2 SV=1	406	1	37.9	16	12	1	34	15	12	1.439e-06	2.139e-06	tr|Q5VLR5|Q5VLR5_RAT		tr|Q5VLR5|Q5VLR5_RAT
tr|G3V7L1|G3V7L1_RAT	Protein Utrn OS=Rattus norvegicus GN=Utrn PE=1 SV=2	2416	1	4.6	9	8	1	5.2	8	9	2.834e-08	3.136e-08	tr|G3V7L1|G3V7L1_RAT		tr|G3V7L1|G3V7L1_RAT
tr|D3ZR49|D3ZR49_RAT	alpha-1,2-Mannosidase OS=Rattus norvegicus GN=Man1a2 PE=3 SV=2	641					0.9958	5.3	1	2		1.795e-08			tr|D3ZR49|D3ZR49_RAT
tr|Q5U2U5|Q5U2U5_RAT	Perilipin OS=Rattus norvegicus GN=Plin2 PE=2 SV=1	422	1	20.4	6	6	1	13.5	5	4	2.861e-07	2.05e-07	tr|Q5U2U5|Q5U2U5_RAT		tr|Q5U2U5|Q5U2U5_RAT
sp|Q01460|DIAC_RAT	Di-N-acetylchitobiase OS=Rattus norvegicus GN=Ctbs PE=1 SV=1	367	0.9872	4.1	1	1	1	9.8	4	3	1.514e-08	2.351e-07	sp|Q01460|DIAC_RAT		sp|Q01460|DIAC_RAT
sp|P11505-2|AT2B1_RAT	Isoform A of Plasma membrane calcium-transporting ATPase 1 OS=Rattus norvegicus GN=Atp2b1	1176	1	10.7	9	9	1	10.4	7	9	1.248e-07	9.587e-08	sp|P11505-2|AT2B1_RAT	sp|P11505-3|AT2B1_RAT;sp|P11505-4|AT2B1_RAT;sp|P11505-5|AT2B1_RAT;sp|P11505-6|AT2B1_RAT;sp|P11505|AT2B1_RAT;tr|D3ZAE5|D3ZAE5_RAT;tr|D3ZAX3|D3ZAX3_RAT;tr|F1LRW6|F1LRW6_RAT;	sp|P11505-2|AT2B1_RAT	sp|P11505-3|AT2B1_RAT;sp|P11505-4|AT2B1_RAT;sp|P11505-5|AT2B1_RAT;sp|P11505-6|AT2B1_RAT;sp|P11505|AT2B1_RAT;tr|D3ZAE5|D3ZAE5_RAT;tr|D3ZAX3|D3ZAX3_RAT;tr|F1LRW6|F1LRW6_RAT;
sp|Q63798|PSME2_RAT	Proteasome activator complex subunit 2 OS=Rattus norvegicus GN=Psme2 PE=2 SV=3	238	1	37.4	9	8	1	24.8	5	4	5.995e-07	3.093e-07	sp|Q63798|PSME2_RAT	tr|Z4YNS1|Z4YNS1_RAT;	sp|Q63798|PSME2_RAT	tr|Z4YNS1|Z4YNS1_RAT;
sp|Q6B345|S10AB_RAT	Protein S100-A11 OS=Rattus norvegicus GN=S100a11 PE=3 SV=1	98	1	43.9	8	4	1	43.9	6	4	2.816e-06	3.947e-06	sp|Q6B345|S10AB_RAT		sp|Q6B345|S10AB_RAT
sp|Q5U1Y1|RAB34_RAT	Ras-related protein Rab-34 OS=Rattus norvegicus GN=Rab34 PE=2 SV=1	259	1	12.8	2	3	1	12.8	2	3	8.567e-08	7.282e-08	sp|Q5U1Y1|RAB34_RAT	tr|R9PXX3|R9PXX3_RAT;	sp|Q5U1Y1|RAB34_RAT	tr|R9PXX3|R9PXX3_RAT;
sp|Q9QXU8|DC1L1_RAT	Cytoplasmic dynein 1 light intermediate chain 1 OS=Rattus norvegicus GN=Dync1li1 PE=1 SV=1	523	1	22.6	9	9	1	16.4	8	8	2.864e-07	2.886e-07	sp|Q9QXU8|DC1L1_RAT	tr|G3V7G0|G3V7G0_RAT;	sp|Q9QXU8|DC1L1_RAT	tr|G3V7G0|G3V7G0_RAT;
tr|B5DF55|B5DF55_RAT	Protein Stam OS=Rattus norvegicus GN=Stam PE=2 SV=1	547	1	4.8	3	3	0.9875	1.9	1	1	4.993e-08	2.022e-08	tr|B5DF55|B5DF55_RAT		sp|Q5XHY7|STAM2_RAT	tr|B5DF55|B5DF55_RAT;
sp|Q5U312-2|RAI14_RAT	Isoform 2 of Ankycorbin OS=Rattus norvegicus GN=Rai14	949	1	14	11	10	1	20	17	16	2.043e-07	3.192e-07	sp|Q5U312-2|RAI14_RAT	sp|Q5U312|RAI14_RAT;tr|F1LM75|F1LM75_RAT;tr|R9PXZ3|R9PXZ3_RAT;	sp|Q5U312-2|RAI14_RAT	sp|Q5U312|RAI14_RAT;tr|F1LM75|F1LM75_RAT;tr|R9PXZ3|R9PXZ3_RAT;
DECOY2_sp|Q5BJT7|CCD93_RAT	Reversed decoy version of sp Q5BJT7 CCD93_RAT	629	0.6953	2.4	2	2					2.672e-07		DECOY2_sp|Q5BJT7|CCD93_RAT
sp|P45592|COF1_RAT	Cofilin-1 OS=Rattus norvegicus GN=Cfl1 PE=1 SV=3	166	1	80.1	30	19	1	83.1	27	19	1.709e-05	8.866e-06	sp|P45592|COF1_RAT		sp|P45592|COF1_RAT
tr|F1LRJ2|F1LRJ2_RAT	Protein Srrm2 OS=Rattus norvegicus GN=Srrm2 PE=1 SV=2	2707	1	3.6	6	7	1	2.3	4	4	6.448e-08	5.468e-08	tr|F1LRJ2|F1LRJ2_RAT		tr|F1LRJ2|F1LRJ2_RAT
tr|D4AE75|D4AE75_RAT	Blood vessel epicardial substance OS=Rattus norvegicus GN=Pop1 PE=1 SV=1	1044	0.9845	1.3	1	1	0.9995	2.4	2	2	4.686e-09	1.758e-08	tr|D4AE75|D4AE75_RAT		tr|D4AE75|D4AE75_RAT
sp|Q8K3Y6|ZCCHV_RAT	Zinc finger CCCH-type antiviral protein 1 OS=Rattus norvegicus GN=Zc3hav1 PE=1 SV=1	776	1	2.4	2	2	1	4.6	3	3	2.178e-08	3.07e-08	sp|Q8K3Y6|ZCCHV_RAT	tr|A2RRT6|A2RRT6_RAT;	sp|Q8K3Y6|ZCCHV_RAT	tr|A2RRT6|A2RRT6_RAT;
tr|D4A9Z6|D4A9Z6_RAT	Mitochondrial ribosomal protein S35 (Predicted) OS=Rattus norvegicus GN=Mrps35 PE=4 SV=1	320	1	17.2	5	5	1	14.7	3	3	9.793e-08	9.606e-08	tr|D4A9Z6|D4A9Z6_RAT		tr|D4A9Z6|D4A9Z6_RAT
tr|D3ZJW3|D3ZJW3_RAT	PTPRF interacting protein, binding protein 1 (Liprin beta 1) (Predicted) OS=Rattus norvegicus GN=Ppfibp1 PE=4 SV=1	905	1	7.3	5	5	1	6.2	5	5	5.057e-08	1.186e-07	tr|D3ZJW3|D3ZJW3_RAT		tr|D3ZJW3|D3ZJW3_RAT
tr|M0R629|M0R629_RAT	Adenylosuccinate synthetase isozyme 1 OS=Rattus norvegicus GN=Adssl1 PE=3 SV=1	457	0.9994	5.9	2	2					1.279e-08		tr|M0R629|M0R629_RAT	tr|M0R9J5|M0R9J5_RAT;
sp|P12749|RL26_RAT	60S ribosomal protein L26 OS=Rattus norvegicus GN=Rpl26 PE=1 SV=1	145	0.8748	35.9	4	7	1	35.2	8	7	1.274e-06	4.25e-06	sp|P12749|RL26_RAT	tr|G3V6I9|G3V6I9_RAT;	sp|P12749|RL26_RAT	tr|G3V6I9|G3V6I9_RAT;
sp|P84100|RL19_RAT	60S ribosomal protein L19 OS=Rattus norvegicus GN=Rpl19 PE=1 SV=1	196	1	34.7	10	8	1	34.7	11	8	2.915e-06	2.402e-06	sp|P84100|RL19_RAT		sp|P84100|RL19_RAT
sp|Q62868|ROCK2_RAT	Rho-associated protein kinase 2 OS=Rattus norvegicus GN=Rock2 PE=1 SV=2	1388	1	14	17	17	1	10.2	14	13	1.828e-07	1.272e-07	sp|Q62868|ROCK2_RAT		sp|Q62868|ROCK2_RAT	tr|F1LQT3|F1LQT3_RAT;
tr|G3V624|G3V624_RAT	Coronin OS=Rattus norvegicus GN=Coro1c PE=3 SV=1	474	1	38	17	16	1	31.9	13	13	1.682e-06	1.126e-06	tr|G3V624|G3V624_RAT		tr|G3V624|G3V624_RAT
sp|Q6IG00|K2C4_RAT	Keratin, type II cytoskeletal 4 OS=Rattus norvegicus GN=Krt4 PE=3 SV=1	536	0.4896	4.7	1	4					2.853e-08		sp|Q6IG00|K2C4_RAT
tr|F1M7X3|F1M7X3_RAT	Protein Cdh13 (Fragment) OS=Rattus norvegicus GN=Cdh13 PE=4 SV=2	662	1	2.9	2	2	1	6.6	5	4	4.242e-08	1.455e-07	tr|F1M7X3|F1M7X3_RAT	tr|Q8R490|Q8R490_RAT;	tr|F1M7X3|F1M7X3_RAT	tr|Q8R490|Q8R490_RAT;
tr|D3ZQB6|D3ZQB6_RAT	Cat eye syndrome chromosome region, candidate 5 homolog (Human) (Predicted) OS=Rattus norvegicus GN=Cecr5 PE=4 SV=1	419	0.9999	9.8	2	2	1	9.1	3	3	1.369e-08	5.959e-08	tr|D3ZQB6|D3ZQB6_RAT		tr|D3ZQB6|D3ZQB6_RAT
sp|Q66H94|FKBP9_RAT	Peptidyl-prolyl cis-trans isomerase FKBP9 OS=Rattus norvegicus GN=Fkbp9 PE=2 SV=1	570	1	24.4	13	12	1	26	13	12	1.016e-06	1.226e-06	sp|Q66H94|FKBP9_RAT		sp|Q66H94|FKBP9_RAT
sp|Q4V898|RBMX_RAT	RNA-binding motif protein, X chromosome OS=Rattus norvegicus GN=Rbmx PE=1 SV=1	390	1	25.9	3	10	0.9995	20.3	1	8	1.609e-07	2.705e-08	sp|Q4V898|RBMX_RAT		sp|Q4V898|RBMX_RAT
sp|P06760|BGLR_RAT	Beta-glucuronidase OS=Rattus norvegicus GN=Gusb PE=2 SV=1	648	0.9841	1.4	1	1	1	8	3	3	1.932e-08	5.666e-08	sp|P06760|BGLR_RAT	tr|F1LQQ8|F1LQQ8_RAT;tr|Q7TPJ3|Q7TPJ3_RAT;	sp|P06760|BGLR_RAT	tr|F1LQQ8|F1LQQ8_RAT;tr|Q7TPJ3|Q7TPJ3_RAT;
sp|Q63707|PYRD_RAT	Dihydroorotate dehydrogenase (quinone), mitochondrial OS=Rattus norvegicus GN=Dhodh PE=1 SV=1	395	1	8.4	3	3	0.9969	5.3	2	2	2.097e-07	4.978e-08	sp|Q63707|PYRD_RAT		sp|Q63707|PYRD_RAT
tr|Q0D2L6|Q0D2L6_RAT	Protein Rragc OS=Rattus norvegicus GN=Rragc PE=2 SV=1	398	1	12.1	4	4	1	9.3	3	3	1.065e-07	1.078e-07	tr|Q0D2L6|Q0D2L6_RAT		tr|Q0D2L6|Q0D2L6_RAT
tr|Q5M9H2|Q5M9H2_RAT	Acyl-Coenzyme A dehydrogenase, very long chain OS=Rattus norvegicus GN=Acadvl PE=2 SV=1	655	1	38.8	27	19	1	40	25	20	1.698e-06	2.15e-06	tr|Q5M9H2|Q5M9H2_RAT		tr|Q5M9H2|Q5M9H2_RAT
sp|Q9EQR2|ADAS_RAT	Alkyldihydroxyacetonephosphate synthase, peroxisomal OS=Rattus norvegicus GN=Agps PE=2 SV=1	644	1	20.2	8	8	1	19.6	8	8	1.478e-07	1.767e-07	sp|Q9EQR2|ADAS_RAT		sp|Q9EQR2|ADAS_RAT
sp|Q4V8K2|CTBL1_RAT	Beta-catenin-like protein 1 OS=Rattus norvegicus GN=Ctnnbl1 PE=2 SV=1	563	1	9.8	6	6	1	10.1	7	7	1.273e-07	1.818e-07	sp|Q4V8K2|CTBL1_RAT		sp|Q4V8K2|CTBL1_RAT
sp|Q5XIC2|ECSIT_RAT	Evolutionarily conserved signaling intermediate in Toll pathway, mitochondrial OS=Rattus norvegicus GN=Ecsit PE=1 SV=1	434	0.9965	10.8	2	3	0.9995	6.5	2	3	8.764e-08	1.004e-07	sp|Q5XIC2|ECSIT_RAT		sp|Q5XIC2|ECSIT_RAT
tr|D3ZBL6|D3ZBL6_RAT	Protein Nup160 OS=Rattus norvegicus GN=Nup160 PE=4 SV=2	1379	1	9	6	7	1	5.9	5	6	2.341e-08	2.992e-08	tr|D3ZBL6|D3ZBL6_RAT		tr|D3ZBL6|D3ZBL6_RAT
tr|E9PU01|E9PU01_RAT	Protein Chd4 OS=Rattus norvegicus GN=Chd4 PE=4 SV=2	1915	1	5.7	10	9	1	12.1	17	18	8.632e-08	1.173e-07	tr|E9PU01|E9PU01_RAT		tr|E9PU01|E9PU01_RAT
tr|Q641Z9|Q641Z9_RAT	Protein Sdhc OS=Rattus norvegicus GN=Sdhc PE=2 SV=1	169	1	31.4	6	4	1	21.9	4	3	1.829e-06	1.18e-06	tr|Q641Z9|Q641Z9_RAT		tr|Q641Z9|Q641Z9_RAT
sp|P12369|KAP3_RAT	cAMP-dependent protein kinase type II-beta regulatory subunit OS=Rattus norvegicus GN=Prkar2b PE=1 SV=3	416	1	33.4	10	10	1	31.7	8	10	2.718e-07	2.561e-07	sp|P12369|KAP3_RAT		sp|P12369|KAP3_RAT
tr|Q5XI38|Q5XI38_RAT	Lymphocyte cytosolic protein 1 OS=Rattus norvegicus GN=Lcp1 PE=2 SV=1	627	1	13.1	6	7	1	14.7	6	8	1.384e-07	1.358e-07	tr|Q5XI38|Q5XI38_RAT		tr|Q5XI38|Q5XI38_RAT
sp|P81155|VDAC2_RAT	Voltage-dependent anion-selective channel protein 2 OS=Rattus norvegicus GN=Vdac2 PE=1 SV=2	295	1	52.2	14	11	1	43.1	14	10	1.8e-06	3.365e-06	sp|P81155|VDAC2_RAT		sp|P81155|VDAC2_RAT
tr|Q4KM38|Q4KM38_RAT	FUS interacting protein (Serine-arginine rich) 1 OS=Rattus norvegicus GN=Srsf10 PE=2 SV=1	164	1	14	2	2	1	23.2	3	3	4.286e-07	4.724e-07	tr|Q4KM38|Q4KM38_RAT		tr|Q4KM38|Q4KM38_RAT
tr|F1LN42|F1LN42_RAT	Protein Tns1 OS=Rattus norvegicus GN=Tns1 PE=4 SV=2	1909	1	10.9	12	15	1	12.5	17	19	1.398e-07	2.688e-07	tr|F1LN42|F1LN42_RAT		tr|F1LN42|F1LN42_RAT
sp|P41542|USO1_RAT	General vesicular transport factor p115 OS=Rattus norvegicus GN=Uso1 PE=1 SV=1	959	1	24.3	17	17	1	27.2	20	19	4.784e-07	4.356e-07	sp|P41542|USO1_RAT		sp|P41542|USO1_RAT
sp|Q6P7S1|ASAH1_RAT	Acid ceramidase OS=Rattus norvegicus GN=Asah1 PE=2 SV=1	394	1	36.5	10	10	1	27.7	10	8	6.897e-07	5.824e-07	sp|Q6P7S1|ASAH1_RAT		sp|Q6P7S1|ASAH1_RAT
sp|Q91XU8|CDS2_RAT	Phosphatidate cytidylyltransferase 2 OS=Rattus norvegicus GN=Cds2 PE=2 SV=1	443	0.9872	6.5	1	2	0.9997	4.5	2	2	1.627e-08	1.353e-07	sp|Q91XU8|CDS2_RAT	tr|G3V8W2|G3V8W2_RAT;	sp|Q91XU8|CDS2_RAT	tr|G3V8W2|G3V8W2_RAT;
sp|Q05175|BASP1_RAT	Brain acid soluble protein 1 OS=Rattus norvegicus GN=Basp1 PE=1 SV=2	220	1	67.7	14	10	1	45.5	8	7	2.059e-06	8.465e-07	sp|Q05175|BASP1_RAT		sp|Q05175|BASP1_RAT
sp|Q5XI13|GRWD1_RAT	Glutamate-rich WD repeat-containing protein 1 OS=Rattus norvegicus GN=Grwd1 PE=2 SV=1	445	0.9872	3.6	1	1	1	5.6	2	2	1.587e-08	3.218e-08	sp|Q5XI13|GRWD1_RAT		sp|Q5XI13|GRWD1_RAT
sp|Q6AY23|P5CR2_RAT	Pyrroline-5-carboxylate reductase 2 OS=Rattus norvegicus GN=Pycr2 PE=2 SV=1	320	1	20.3	4	5	1	18.1	2	4	1.85e-07	1.041e-07	sp|Q6AY23|P5CR2_RAT		sp|Q6AY23|P5CR2_RAT
tr|D4A450|D4A450_RAT	Protein Bclaf1 OS=Rattus norvegicus GN=Bclaf1 PE=1 SV=2	1645	1	6.9	11	10	1	5.2	7	8	1.448e-07	1.219e-07	tr|D4A450|D4A450_RAT		tr|D4A450|D4A450_RAT
tr|D3ZFY8|D3ZFY8_RAT	Protein LOC100362142 OS=Rattus norvegicus GN=LOC100912618 PE=4 SV=1	147	1	17.7	4	3	0.9999	10.9	2	2	1.235e-06	6.486e-07	tr|D3ZFY8|D3ZFY8_RAT		tr|D3ZFY8|D3ZFY8_RAT
sp|Q5U2M6|DCAF8_RAT	DDB1- and CUL4-associated factor 8 OS=Rattus norvegicus GN=Dcaf8 PE=2 SV=1	591	0.9872	2.7	1	1	0.9958	6.3	1	2	1.683e-08	1.898e-08	sp|Q5U2M6|DCAF8_RAT		sp|Q5U2M6|DCAF8_RAT
tr|M0R6T4|M0R6T4_RAT	Protein Mms19l OS=Rattus norvegicus GN=Mms19 PE=4 SV=1	1031	1	5.4	4	4	1	3.7	4	4	5.327e-08	2.104e-08	tr|M0R6T4|M0R6T4_RAT		tr|M0R6T4|M0R6T4_RAT
tr|B2RYC9|B2RYC9_RAT	Glucosylceramidase OS=Rattus norvegicus GN=Gba PE=2 SV=1	515	1	14.2	5	5	1	12.2	6	5	2.218e-07	2.528e-07	tr|B2RYC9|B2RYC9_RAT		tr|B2RYC9|B2RYC9_RAT
sp|P49793|NUP98_RAT	Nuclear pore complex protein Nup98-Nup96 OS=Rattus norvegicus GN=Nup98 PE=1 SV=2	1816	1	3.2	5	5	1	5.6	8	8	2.424e-08	6.03e-08	sp|P49793|NUP98_RAT		sp|P49793|NUP98_RAT
tr|Q66HM7|Q66HM7_RAT	Lupus La protein homolog OS=Rattus norvegicus GN=Ssb PE=2 SV=1	415	1	46.5	19	17	1	34	15	13	1.058e-06	7.972e-07	tr|Q66HM7|Q66HM7_RAT		tr|Q66HM7|Q66HM7_RAT
sp|P30904|MIF_RAT	Macrophage migration inhibitory factor OS=Rattus norvegicus GN=Mif PE=1 SV=4	115	1	23.5	4	3	1	23.5	3	3	6.995e-06	2.824e-06	sp|P30904|MIF_RAT	tr|D3ZE63|D3ZE63_RAT;	sp|P30904|MIF_RAT	tr|D3ZE63|D3ZE63_RAT;
sp|P10960|SAP_RAT	Sulfated glycoprotein 1 OS=Rattus norvegicus GN=Psap PE=1 SV=1	554	1	10.5	6	5	1	10.5	8	5	3.258e-07	4.391e-07	sp|P10960|SAP_RAT	tr|F7EPE0|F7EPE0_RAT;	sp|P10960|SAP_RAT	tr|F7EPE0|F7EPE0_RAT;
sp|D3ZAF6|ATPK_RAT	ATP synthase subunit f, mitochondrial OS=Rattus norvegicus GN=Atp5j2 PE=1 SV=1	88	1	23.9	5	2	1	23.9	4	2	4.469e-06	1.895e-06	sp|D3ZAF6|ATPK_RAT		sp|D3ZAF6|ATPK_RAT
sp|Q9WU82|CTNB1_RAT	Catenin beta-1 OS=Rattus norvegicus GN=Ctnnb1 PE=1 SV=1	781	1	37.4	27	22	1	36.7	27	24	1.075e-06	1.087e-06	sp|Q9WU82|CTNB1_RAT		sp|Q9WU82|CTNB1_RAT
sp|Q99PD6|TGFI1_RAT	Transforming growth factor beta-1-induced transcript 1 protein OS=Rattus norvegicus GN=Tgfb1i1 PE=1 SV=2	461	1	20.8	8	7	1	21	6	6	3.539e-07	2.545e-07	sp|Q99PD6|TGFI1_RAT		sp|Q99PD6|TGFI1_RAT
sp|Q3B8Q2|IF4A3_RAT	Eukaryotic initiation factor 4A-III OS=Rattus norvegicus GN=Eif4a3 PE=1 SV=1	411	1	34.5	10	11	1	34.3	11	12	7.81e-07	1.053e-06	sp|Q3B8Q2|IF4A3_RAT		sp|Q3B8Q2|IF4A3_RAT
sp|P00388|NCPR_RAT	NADPH--cytochrome P450 reductase OS=Rattus norvegicus GN=Por PE=1 SV=3	678	1	34.1	22	18	1	33.8	18	17	1.106e-06	7.923e-07	sp|P00388|NCPR_RAT		sp|P00388|NCPR_RAT
tr|A0A096MK30|A0A096MK30_RAT	Moesin OS=Rattus norvegicus GN=Msn PE=4 SV=1	577	1	65.8	41	39	1	67.2	46	43	5.08e-06	6.151e-06	tr|A0A096MK30|A0A096MK30_RAT	tr|F1LP60|F1LP60_RAT;	tr|A0A096MK30|A0A096MK30_RAT	tr|F1LP60|F1LP60_RAT;
tr|E9PT65|E9PT65_RAT	Protein Rdx OS=Rattus norvegicus GN=Rdx PE=4 SV=1	582	1	35.2	18	18	1	34.9	16	20	4.556e-07	5.118e-07	tr|E9PT65|E9PT65_RAT		tr|E9PT65|E9PT65_RAT
sp|P29975|AQP1_RAT	Aquaporin-1 OS=Rattus norvegicus GN=Aqp1 PE=2 SV=4	269	1	10.8	2	2	1	11.2	2	2	2.919e-07	9.64e-08	sp|P29975|AQP1_RAT		sp|P29975|AQP1_RAT
tr|C0JPT7|C0JPT7_RAT	Filamin alpha OS=Rattus norvegicus GN=Flna PE=2 SV=1	2639	1	64.5	176	121	1	65.9	194	126	3.557e-06	4.5e-06	tr|C0JPT7|C0JPT7_RAT		tr|C0JPT7|C0JPT7_RAT
sp|P50398|GDIA_RAT	Rab GDP dissociation inhibitor alpha OS=Rattus norvegicus GN=Gdi1 PE=1 SV=1	447	1	55.9	23	19	1	40	17	15	1.046e-06	6.94e-07	sp|P50398|GDIA_RAT		sp|P50398|GDIA_RAT
sp|Q63358|MYO9B_RAT	Unconventional myosin-IXb OS=Rattus norvegicus GN=Myo9b PE=1 SV=1	1980					0.9833	0.9	1	2		3.09e-09			sp|Q63358|MYO9B_RAT	tr|D3ZAH8|D3ZAH8_RAT;
sp|P11348|DHPR_RAT	Dihydropteridine reductase OS=Rattus norvegicus GN=Qdpr PE=1 SV=1	241	1	23.7	4	4	1	23.7	4	4	2.895e-07	2.37e-07	sp|P11348|DHPR_RAT		sp|P11348|DHPR_RAT
sp|Q5EAJ6-2|IKIP_RAT	Isoform 2 of Inhibitor of nuclear factor kappa-B kinase-interacting protein OS=Rattus norvegicus GN=Ikbip	345	1	27	5	7	1	28.1	5	7	1.682e-07	1.955e-07	sp|Q5EAJ6-2|IKIP_RAT		sp|Q5EAJ6-2|IKIP_RAT
sp|Q4FZU2|K2C6A_RAT	Keratin, type II cytoskeletal 6A OS=Rattus norvegicus GN=Krt6a PE=1 SV=1	552	0.9959	5.3	1	3	0.9988	6.5	1	4	2.36e-07	8.849e-08	sp|Q4FZU2|K2C6A_RAT		sp|Q4FZU2|K2C6A_RAT
sp|Q925G1-2|HDGR2_RAT	Isoform 2 of Hepatoma-derived growth factor-related protein 2 OS=Rattus norvegicus GN=Hdgfrp2	668	1	4.5	2	3	1	9.7	4	6	5.062e-08	7.119e-08	sp|Q925G1-2|HDGR2_RAT	sp|Q925G1|HDGR2_RAT;	sp|Q925G1-2|HDGR2_RAT	sp|Q925G1|HDGR2_RAT;
tr|F1M0U5|F1M0U5_RAT	Protein Nbas OS=Rattus norvegicus GN=Nbas PE=4 SV=2	2357	1	2.8	7	6	1	4	7	7	1.989e-08	2.113e-08	tr|F1M0U5|F1M0U5_RAT		tr|F1M0U5|F1M0U5_RAT
sp|P50503|F10A1_RAT	Hsc70-interacting protein OS=Rattus norvegicus GN=St13 PE=1 SV=1	368	1	24.2	10	10	1	20.4	8	7	1.25e-06	8.636e-07	sp|P50503|F10A1_RAT		sp|P50503|F10A1_RAT
tr|B0BMY7|B0BMY7_RAT	Protein Twf2 OS=Rattus norvegicus GN=Twf2 PE=2 SV=1	349	0.9992	10.9	1	4	1	20.1	3	6	8.941e-09	6.32e-08	tr|B0BMY7|B0BMY7_RAT		tr|B0BMY7|B0BMY7_RAT
sp|Q8CGU6|NICA_RAT	Nicastrin OS=Rattus norvegicus GN=Ncstn PE=1 SV=1	708	1	6.8	3	3	1	13.1	7	7	8.48e-08	1.858e-07	sp|Q8CGU6|NICA_RAT		sp|Q8CGU6|NICA_RAT
sp|Q6AXT5|RAB21_RAT	Ras-related protein Rab-21 OS=Rattus norvegicus GN=Rab21 PE=2 SV=1	223	1	26	6	5	1	28.7	6	5	1.206e-06	9.311e-07	sp|Q6AXT5|RAB21_RAT		sp|Q6AXT5|RAB21_RAT
sp|Q497B0|NIT2_RAT	Omega-amidase NIT2 OS=Rattus norvegicus GN=Nit2 PE=1 SV=1	276	1	29	6	6	1	20.3	4	4	4.639e-07	3.926e-07	sp|Q497B0|NIT2_RAT		sp|Q497B0|NIT2_RAT
tr|E9PTF3|E9PTF3_RAT	Protein Noc2l OS=Rattus norvegicus GN=Noc2l PE=4 SV=1	644	1	5.6	3	3	1	6.5	3	3	7.111e-08	3.508e-08	tr|E9PTF3|E9PTF3_RAT		tr|E9PTF3|E9PTF3_RAT
sp|Q9EPJ3|RT26_RAT	28S ribosomal protein S26, mitochondrial OS=Rattus norvegicus GN=Mrps26 PE=1 SV=1	200	1	13.5	2	2					1.574e-07		sp|Q9EPJ3|RT26_RAT
sp|Q5SGE0|LPPRC_RAT	Leucine-rich PPR motif-containing protein, mitochondrial OS=Rattus norvegicus GN=Lrpprc PE=1 SV=1	1392	1	38.6	52	43	1	39.6	50	46	9.324e-07	5.962e-07	sp|Q5SGE0|LPPRC_RAT	tr|F1LM33|F1LM33_RAT;	sp|Q5SGE0|LPPRC_RAT
sp|Q6AXR4|HEXB_RAT	Beta-hexosaminidase subunit beta OS=Rattus norvegicus GN=Hexb PE=2 SV=1	537	1	10.2	6	6	1	14.9	8	7	3.69e-07	2.742e-07	sp|Q6AXR4|HEXB_RAT		sp|Q6AXR4|HEXB_RAT	tr|F1LR87|F1LR87_RAT;
sp|Q9JI85|NUCB2_RAT	Nucleobindin-2 OS=Rattus norvegicus GN=Nucb2 PE=2 SV=1	420	1	42.9	16	15	1	42.1	18	14	1.177e-06	1.472e-06	sp|Q9JI85|NUCB2_RAT	tr|G3V8R1|G3V8R1_RAT;	sp|Q9JI85|NUCB2_RAT	tr|G3V8R1|G3V8R1_RAT;
sp|P0C2C1|RM30_RAT	39S ribosomal protein L30, mitochondrial OS=Rattus norvegicus GN=Mrpl30 PE=1 SV=1	160	1	16.9	2	2					6.466e-08		sp|P0C2C1|RM30_RAT
tr|F1LWG8|F1LWG8_RAT	5-hydroxytryptamine receptor 2B OS=Rattus norvegicus GN=Srl PE=4 SV=2	898	1	34.7	17	14	1	39.4	15	15	4.393e-07	3.557e-07	tr|F1LWG8|F1LWG8_RAT	tr|M0R570|M0R570_RAT;	tr|F1LWG8|F1LWG8_RAT	tr|M0R570|M0R570_RAT;
tr|D4A8A0|D4A8A0_RAT	DNA fragmentation factor subunit beta OS=Rattus norvegicus GN=Cad PE=3 SV=2	2224	1	7.4	11	11	1	5.3	11	11	6.517e-08	7.263e-08	tr|D4A8A0|D4A8A0_RAT		tr|D4A8A0|D4A8A0_RAT
tr|B2RYP0|B2RYP0_RAT	Protein Rhoc OS=Rattus norvegicus GN=Rhoc PE=2 SV=1	193	1	49.7	4	9	1	45.6	4	8	5.437e-07	3.785e-07	tr|B2RYP0|B2RYP0_RAT		tr|B2RYP0|B2RYP0_RAT
tr|Q5XIM7|Q5XIM7_RAT	Lysine--tRNA ligase OS=Rattus norvegicus GN=Kars PE=2 SV=1	626	1	25.4	17	15	1	27	17	16	5.957e-07	7.901e-07	tr|Q5XIM7|Q5XIM7_RAT		tr|Q5XIM7|Q5XIM7_RAT
tr|G3V8Q8|G3V8Q8_RAT	Protein Sec23ip OS=Rattus norvegicus GN=Sec23ip PE=4 SV=1	999	1	7.9	6	6	1	10.5	7	8	1.037e-07	1.265e-07	tr|G3V8Q8|G3V8Q8_RAT		tr|G3V8Q8|G3V8Q8_RAT
sp|P30009|MARCS_RAT	Myristoylated alanine-rich C-kinase substrate OS=Rattus norvegicus GN=Marcks PE=1 SV=2	309	1	39	10	7	1	51.5	10	7	1.466e-06	1.309e-06	sp|P30009|MARCS_RAT	tr|F1LMW7|F1LMW7_RAT;	sp|P30009|MARCS_RAT
sp|P24942-2|EAA1_RAT	Isoform GLAST-1A of Excitatory amino acid transporter 1 OS=Rattus norvegicus GN=Slc1a3	497	0.9872	3	1	1	0.9875	7	1	2	6.397e-09	7.717e-09	sp|P24942-2|EAA1_RAT	sp|P24942|EAA1_RAT;tr|G3V846|G3V846_RAT;	sp|P24942-2|EAA1_RAT	sp|P24942|EAA1_RAT;tr|G3V846|G3V846_RAT;
tr|Q68FZ8|Q68FZ8_RAT	Propionyl coenzyme A carboxylase, beta polypeptide OS=Rattus norvegicus GN=Pccb PE=2 SV=1	541	1	21.4	9	8	1	27.4	10	10	2.875e-07	2.504e-07	tr|Q68FZ8|Q68FZ8_RAT		tr|Q68FZ8|Q68FZ8_RAT
sp|A1A5Q0|LMOD2_RAT	Leiomodin-2 OS=Rattus norvegicus GN=Lmod2 PE=2 SV=1	549	1	17.3	7	7	1	13.1	5	5	2.108e-07	1.323e-07	sp|A1A5Q0|LMOD2_RAT	tr|C5NMH2|C5NMH2_RAT;	sp|A1A5Q0|LMOD2_RAT	tr|C5NMH2|C5NMH2_RAT;
sp|P04041|GPX1_RAT	Glutathione peroxidase 1 OS=Rattus norvegicus GN=Gpx1 PE=1 SV=4	201	1	46.2	5	5	1	53.8	6	6	6.49e-07	7.387e-07	sp|P04041|GPX1_RAT	tr|Q6PDW8|Q6PDW8_RAT;	sp|P04041|GPX1_RAT	tr|Q6PDW8|Q6PDW8_RAT;
tr|G3V6H9|G3V6H9_RAT	Nucleosome assembly protein 1-like 1 OS=Rattus norvegicus GN=Nap1l1 PE=3 SV=1	391	1	17.9	5	6	1	17.9	6	6	4.577e-07	5.343e-07	tr|G3V6H9|G3V6H9_RAT		tr|G3V6H9|G3V6H9_RAT
tr|Q6P9X2|Q6P9X2_RAT	RCG24868, isoform CRA_e OS=Rattus norvegicus GN=Sec11a PE=2 SV=1	179					1	30.2	7	5		1.602e-06			tr|Q6P9X2|Q6P9X2_RAT
sp|P80067|CATC_RAT	Dipeptidyl peptidase 1 OS=Rattus norvegicus GN=Ctsc PE=1 SV=3	462	1	6.7	3	2	1	8.7	3	3	4.545e-08	2.286e-07	sp|P80067|CATC_RAT		sp|P80067|CATC_RAT
tr|B1WC50|B1WC50_RAT	Ewsr1 protein OS=Rattus norvegicus GN=Ewsr1 PE=2 SV=1	655	1	6.4	3	3	1	3.5	2	2	9.62e-08	5.951e-08	tr|B1WC50|B1WC50_RAT	tr|F1LN98|F1LN98_RAT;	tr|B1WC50|B1WC50_RAT	tr|F1LN98|F1LN98_RAT;
sp|Q62780|DDX46_RAT	Probable ATP-dependent RNA helicase DDX46 OS=Rattus norvegicus GN=Ddx46 PE=1 SV=1	1032	1	9.7	9	9	1	6.7	6	7	1.263e-07	1.185e-07	sp|Q62780|DDX46_RAT		sp|Q62780|DDX46_RAT
sp|P70550|RAB8B_RAT	Ras-related protein Rab-8B OS=Rattus norvegicus GN=Rab8b PE=1 SV=1	207	0.9988	26.6	1	5	1	26.6	3	5	6.603e-08	1.1e-07	sp|P70550|RAB8B_RAT		sp|P70550|RAB8B_RAT
sp|Q9Z1N4|BPNT1_RAT	3'(2'),5'-bisphosphate nucleotidase 1 OS=Rattus norvegicus GN=Bpnt1 PE=1 SV=1	308					0.9968	5.2	2	2		3.043e-08			sp|Q9Z1N4|BPNT1_RAT
sp|P14408-2|FUMH_RAT	Isoform Cytoplasmic of Fumarate hydratase, mitochondrial OS=Rattus norvegicus GN=Fh	467	1	67.2	33	22	1	63.8	29	19	3.433e-06	2.919e-06	sp|P14408-2|FUMH_RAT		sp|P14408-2|FUMH_RAT
sp|P20417|PTN1_RAT	Tyrosine-protein phosphatase non-receptor type 1 OS=Rattus norvegicus GN=Ptpn1 PE=1 SV=1	432	1	4.9	2	2	1	6	2	2	6.749e-08	6.821e-08	sp|P20417|PTN1_RAT		sp|P20417|PTN1_RAT
sp|B2GV54|NCEH1_RAT	Neutral cholesterol ester hydrolase 1 OS=Rattus norvegicus GN=Nceh1 PE=2 SV=1	408	1	17.4	6	5	1	11.8	4	3	1.39e-07	6.15e-08	sp|B2GV54|NCEH1_RAT		sp|B2GV54|NCEH1_RAT
sp|Q9Z1A5|ULA1_RAT	NEDD8-activating enzyme E1 regulatory subunit OS=Rattus norvegicus GN=Nae1 PE=1 SV=1	534	1	10.5	3	4	0.998	3.9	2	2	3.922e-08	2.567e-08	sp|Q9Z1A5|ULA1_RAT		sp|Q9Z1A5|ULA1_RAT	tr|F1M7W7|F1M7W7_RAT;
tr|F1LWK7|F1LWK7_RAT	Protein Ablim1 OS=Rattus norvegicus GN=Ablim1 PE=4 SV=2	409	1	17.4	5	6	1	10	3	4	2.039e-07	1.759e-07	tr|F1LWK7|F1LWK7_RAT		tr|F1LWK7|F1LWK7_RAT
tr|B5DF74|B5DF74_RAT	Oxysterol-binding protein OS=Rattus norvegicus GN=Osbpl11 PE=2 SV=1	754	1	4.4	2	2	0.9964	4.4	2	2	2.817e-08	1.973e-08	tr|B5DF74|B5DF74_RAT	tr|F1LWM8|F1LWM8_RAT;	tr|B5DF74|B5DF74_RAT	tr|F1LWM8|F1LWM8_RAT;
sp|P62982|RS27A_RAT	Ubiquitin-40S ribosomal protein S27a OS=Rattus norvegicus GN=Rps27a PE=1 SV=2	156	1	55.1	7	8	1	46.8	10	7	2.492e-06	3.764e-06	sp|P62982|RS27A_RAT		sp|P62982|RS27A_RAT
sp|Q4KLY4|RING2_RAT	E3 ubiquitin-protein ligase RING2 OS=Rattus norvegicus GN=Rnf2 PE=2 SV=1	308	1	8.1	2	2					8.843e-08		sp|Q4KLY4|RING2_RAT
sp|P04906|GSTP1_RAT	Glutathione S-transferase P OS=Rattus norvegicus GN=Gstp1 PE=1 SV=2	210	1	59.5	22	10	1	43.8	12	8	1.002e-05	5.841e-06	sp|P04906|GSTP1_RAT		sp|P04906|GSTP1_RAT
tr|G3V9Y1|G3V9Y1_RAT	Myosin, heavy polypeptide 10, non-muscle, isoform CRA_b OS=Rattus norvegicus GN=Myh10 PE=4 SV=1	1976	1	39.2	54	63	1	36.1	50	59	7.891e-07	6.474e-07	tr|G3V9Y1|G3V9Y1_RAT		tr|G3V9Y1|G3V9Y1_RAT
tr|D3ZV81|D3ZV81_RAT	Protein Heatr3 OS=Rattus norvegicus GN=Heatr3 PE=4 SV=1	682	0.9995	3.7	2	2					5.571e-09		tr|D3ZV81|D3ZV81_RAT
sp|Q2A121|FTO_RAT	Alpha-ketoglutarate-dependent dioxygenase FTO OS=Rattus norvegicus GN=Fto PE=2 SV=1	502	1	4.6	2	2	1	7.8	3	3	2.403e-08	2.497e-08	sp|Q2A121|FTO_RAT		sp|Q2A121|FTO_RAT
sp|A2RRU1|GYS1_RAT	Glycogen [starch] synthase, muscle OS=Rattus norvegicus GN=Gys1 PE=2 SV=1	738	1	26.6	15	14	1	20.2	12	10	2.843e-07	2.319e-07	sp|A2RRU1|GYS1_RAT		sp|A2RRU1|GYS1_RAT
tr|D3ZHI1|D3ZHI1_RAT	Protein LOC100912115 OS=Rattus norvegicus GN=LOC100912115 PE=4 SV=2	796	0.9968	2.5	2	2					2.254e-08		tr|D3ZHI1|D3ZHI1_RAT	tr|D3ZVL1|D3ZVL1_RAT;
sp|Q99N27|SNX1_RAT	Sorting nexin-1 OS=Rattus norvegicus GN=Snx1 PE=1 SV=1	522	1	10.9	5	5	1	8.6	4	4	1.742e-07	1.291e-07	sp|Q99N27|SNX1_RAT		sp|Q99N27|SNX1_RAT
sp|Q6AXN3|TMED5_RAT	Transmembrane emp24 domain-containing protein 5 OS=Rattus norvegicus GN=Tmed5 PE=2 SV=1	229	0.9998	7	2	2	0.9958	8.3	1	2	4.269e-07	6.056e-08	sp|Q6AXN3|TMED5_RAT		sp|Q6AXN3|TMED5_RAT
sp|P02466|CO1A2_RAT	Collagen alpha-2(I) chain OS=Rattus norvegicus GN=Col1a2 PE=1 SV=3	1372					0.9996	44.4	1	42		4.515e-09			sp|P02466|CO1A2_RAT
tr|D4A781|D4A781_RAT	Protein Ipo5 OS=Rattus norvegicus GN=Ipo5 PE=4 SV=1	1097	1	43.8	45	35	1	35.4	36	29	1.238e-06	1.058e-06	tr|D4A781|D4A781_RAT		tr|D4A781|D4A781_RAT
sp|Q62991|SCFD1_RAT	Sec1 family domain-containing protein 1 OS=Rattus norvegicus GN=Scfd1 PE=1 SV=1	637	1	19.9	9	8	1	29.8	13	13	2.24e-07	4.046e-07	sp|Q62991|SCFD1_RAT		sp|Q62991|SCFD1_RAT
tr|F1MAH6|F1MAH6_RAT	Protein Cdh11 OS=Rattus norvegicus GN=Cdh11 PE=4 SV=1	796					1	3	2	2		2.081e-08			tr|F1MAH6|F1MAH6_RAT
tr|F7EPH4|F7EPH4_RAT	Protein Ppa1 OS=Rattus norvegicus GN=Ppa1 PE=4 SV=1	289	1	32.9	8	7	1	14.9	4	4	5.546e-07	2.138e-07	tr|F7EPH4|F7EPH4_RAT		tr|F7EPH4|F7EPH4_RAT
sp|P62850-2|RS24_RAT	Isoform 2 of 40S ribosomal protein S24 OS=Rattus norvegicus GN=Rps24	130	1	41.5	8	6	1	35.4	8	5	2.023e-06	2.537e-06	sp|P62850-2|RS24_RAT	sp|P62850-3|RS24_RAT;sp|P62850|RS24_RAT;tr|D4ACJ1|D4ACJ1_RAT;	sp|P62850-2|RS24_RAT	sp|P62850-3|RS24_RAT;sp|P62850|RS24_RAT;tr|A0A096MIU7|A0A096MIU7_RAT;tr|D4ACJ1|D4ACJ1_RAT;
tr|F6T071|F6T071_RAT	Golgi reassembly-stacking protein 2 (Fragment) OS=Rattus norvegicus GN=Gorasp2 PE=4 SV=1	435	0.9969	22.1	2	7	1	18.4	5	6	1.328e-08	1.772e-07	tr|F6T071|F6T071_RAT		tr|F6T071|F6T071_RAT
sp|Q5XI31|PIGS_RAT	GPI transamidase component PIG-S OS=Rattus norvegicus GN=Pigs PE=2 SV=3	555	1	24.7	8	8	1	11.4	5	4	1.772e-07	8.222e-08	sp|Q5XI31|PIGS_RAT		sp|Q5XI31|PIGS_RAT
sp|Q6P5P5|MEST_RAT	Mesoderm-specific transcript homolog protein OS=Rattus norvegicus GN=Mest PE=2 SV=1	335	1	15.7	3	3	1	19.3	3	3	1.265e-07	1.086e-07	sp|Q6P5P5|MEST_RAT	tr|M0R830|M0R830_RAT;	sp|Q6P5P5|MEST_RAT	tr|M0R830|M0R830_RAT;
tr|D3ZSL2|D3ZSL2_RAT	Protein Abracl OS=Rattus norvegicus GN=Abracl PE=4 SV=1	81	1	46.9	4	3	1	46.9	4	3	9.538e-07	9.479e-07	tr|D3ZSL2|D3ZSL2_RAT		tr|D3ZSL2|D3ZSL2_RAT
tr|F1LN75|F1LN75_RAT	Septin-9 (Fragment) OS=Rattus norvegicus GN=Sept9 PE=1 SV=2	574	0.9897	36.1	1	17	0.9897	33.6	1	17	2.506e-08	2.44e-08	tr|F1LN75|F1LN75_RAT		tr|F1LN75|F1LN75_RAT
tr|F7FLB2|F7FLB2_RAT	Pgm2 protein OS=Rattus norvegicus GN=Pgm2 PE=2 SV=2	620	1	13.7	8	7	1	11.6	6	6	2.513e-07	1.099e-07	tr|F7FLB2|F7FLB2_RAT		tr|F7FLB2|F7FLB2_RAT
tr|M0RAR9|M0RAR9_RAT	Uncharacterized protein (Fragment) OS=Rattus norvegicus PE=4 SV=1	564	1	32.3	12	15					4.043e-07		tr|M0RAR9|M0RAR9_RAT	tr|Q566E4|Q566E4_RAT;
sp|B0K020|CISD1_RAT	CDGSH iron-sulfur domain-containing protein 1 OS=Rattus norvegicus GN=Cisd1 PE=3 SV=1	108	1	36.1	6	4	1	44.4	8	5	2.127e-06	1.366e-06	sp|B0K020|CISD1_RAT		sp|B0K020|CISD1_RAT
tr|B2RYJ1|B2RYJ1_RAT	Anapc2 protein OS=Rattus norvegicus GN=Anapc2 PE=2 SV=1	836	0.9349	3.3	2	2					2.07e-08		tr|B2RYJ1|B2RYJ1_RAT
tr|G3V6S3|G3V6S3_RAT	Calumenin OS=Rattus norvegicus GN=Calu PE=4 SV=1	315	1	67.6	10	16	1	67.6	9	14	1.041e-06	7.457e-07	tr|G3V6S3|G3V6S3_RAT		tr|G3V6S3|G3V6S3_RAT
sp|P04904|GSTA3_RAT	Glutathione S-transferase alpha-3 OS=Rattus norvegicus GN=Gsta3 PE=1 SV=3	221	1	40.7	10	8	1	10.9	2	2	1.262e-06	3.341e-07	sp|P04904|GSTA3_RAT		sp|P00502|GSTA1_RAT	sp|P04903|GSTA2_RAT;sp|P04904|GSTA3_RAT;tr|F7F2H5|F7F2H5_RAT;tr|M0RDI1|M0RDI1_RAT;tr|Q4FZZ3|Q4FZZ3_RAT;
sp|P32089|TXTP_RAT	Tricarboxylate transport protein, mitochondrial OS=Rattus norvegicus GN=Slc25a1 PE=1 SV=1	311	1	19.3	6	6	1	19.3	5	6	4.542e-07	3.739e-07	sp|P32089|TXTP_RAT		sp|P32089|TXTP_RAT
sp|P54001|P4HA1_RAT	Prolyl 4-hydroxylase subunit alpha-1 OS=Rattus norvegicus GN=P4ha1 PE=2 SV=2	534	1	56.9	45	26	1	62	49	28	6.067e-06	6.302e-06	sp|P54001|P4HA1_RAT		sp|P54001|P4HA1_RAT
sp|P46844|BIEA_RAT	Biliverdin reductase A OS=Rattus norvegicus GN=Blvra PE=1 SV=1	295	1	12.2	3	3	1	14.6	4	4	1.225e-07	1.076e-07	sp|P46844|BIEA_RAT		sp|P46844|BIEA_RAT
tr|F1LMV6|F1LMV6_RAT	Protein Dsp OS=Rattus norvegicus GN=Dsp PE=1 SV=1	2877	1	1	2	2	1	10.4	19	20	4.186e-09	6.727e-08	tr|F1LMV6|F1LMV6_RAT		tr|F1LMV6|F1LMV6_RAT
tr|B5DF65|B5DF65_RAT	Biliverdin reductase B (Flavin reductase (NADPH)) OS=Rattus norvegicus GN=Blvrb PE=2 SV=1	206	1	46.6	8	7	1	44.2	5	6	1.173e-06	5.1e-07	tr|B5DF65|B5DF65_RAT		tr|B5DF65|B5DF65_RAT
sp|Q3SWU3|HNRDL_RAT	Heterogeneous nuclear ribonucleoprotein D-like OS=Rattus norvegicus GN=Hnrnpdl PE=2 SV=1	322	1	22.4	5	6	1	25.2	6	7	1.019e-06	7.136e-07	sp|Q3SWU3|HNRDL_RAT		sp|Q3SWU3|HNRDL_RAT
sp|Q8CGX0|IF2B1_RAT	Insulin-like growth factor 2 mRNA-binding protein 1 OS=Rattus norvegicus GN=Igf2bp1 PE=1 SV=1	577	1	12.7	6	6	1	9.7	4	4	2.256e-07	9.946e-08	sp|Q8CGX0|IF2B1_RAT		sp|Q8CGX0|IF2B1_RAT
tr|D4ABK7|D4ABK7_RAT	Heterogeneous nuclear ribonucleoprotein H3 (2H9) (Predicted), isoform CRA_c OS=Rattus norvegicus GN=Hnrnph3 PE=4 SV=1	346	1	14.5	4	4	1	11.3	2	3	2.028e-07	3.347e-08	tr|D4ABK7|D4ABK7_RAT		tr|D4ABK7|D4ABK7_RAT
tr|F1M8Z8|F1M8Z8_RAT	Sorbin and SH3 domain-containing protein 1 (Fragment) OS=Rattus norvegicus GN=Sorbs1 PE=4 SV=1	938					1	18.2	12	13		3.222e-07			tr|F1M8Z8|F1M8Z8_RAT
sp|Q7TPB1|TCPD_RAT	T-complex protein 1 subunit delta OS=Rattus norvegicus GN=Cct4 PE=1 SV=3	539	1	59.7	37	27	1	57.3	30	25	3.939e-06	3.053e-06	sp|Q7TPB1|TCPD_RAT		sp|Q7TPB1|TCPD_RAT
tr|Q5XIA6|Q5XIA6_RAT	Sphingomyelin phosphodiesterase OS=Rattus norvegicus GN=Smpd1 PE=2 SV=1	627	1	2.9	2	2	1	5.3	3	3	5.613e-08	7.115e-08	tr|Q5XIA6|Q5XIA6_RAT		tr|Q5XIA6|Q5XIA6_RAT
sp|O54861|SORT_RAT	Sortilin OS=Rattus norvegicus GN=Sort1 PE=1 SV=3	825	0.9981	3.9	2	2	0.9958	3.8	1	2	4.087e-08	1.657e-08	sp|O54861|SORT_RAT	tr|R9PXZ5|R9PXZ5_RAT;	sp|O54861|SORT_RAT	tr|R9PXZ5|R9PXZ5_RAT;
tr|F1M155|F1M155_RAT	Protein Svil OS=Rattus norvegicus GN=Svil PE=4 SV=2	2167	1	6.3	9	11	1	6.2	10	10	2.734e-08	3.936e-08	tr|F1M155|F1M155_RAT		tr|F1M155|F1M155_RAT
sp|P24368|PPIB_RAT	Peptidyl-prolyl cis-trans isomerase B OS=Rattus norvegicus GN=Ppib PE=1 SV=3	216	1	56	18	12	1	49.5	17	10	5.748e-06	4.462e-06	sp|P24368|PPIB_RAT		sp|P24368|PPIB_RAT
sp|Q8VBU2-2|NDRG2_RAT	Isoform 2 of Protein NDRG2 OS=Rattus norvegicus GN=Ndrg2	357	0.9999	9	2	2	1	21.3	4	4	1.259e-07	1.847e-07	sp|Q8VBU2-2|NDRG2_RAT	sp|Q8VBU2|NDRG2_RAT;	sp|Q8VBU2-2|NDRG2_RAT	sp|Q8VBU2|NDRG2_RAT;
tr|D3ZS58|D3ZS58_RAT	NADH dehydrogenase [ubiquinone] 1 alpha subcomplex subunit 2 OS=Rattus norvegicus GN=Ndufa2 PE=4 SV=1	97	1	41.2	6	5	1	33	5	4	2.279e-06	5.833e-07	tr|D3ZS58|D3ZS58_RAT		tr|D3ZS58|D3ZS58_RAT
sp|P85515|ACTZ_RAT	Alpha-centractin OS=Rattus norvegicus GN=Actr1a PE=1 SV=1	376	1	36.2	10	10	1	39.6	13	12	3.557e-07	5.779e-07	sp|P85515|ACTZ_RAT		sp|P85515|ACTZ_RAT
sp|P22734-2|COMT_RAT	Isoform 2 of Catechol O-methyltransferase OS=Rattus norvegicus GN=Comt	221	1	46.6	10	9	1	31.7	4	4	6.879e-07	2.936e-07	sp|P22734-2|COMT_RAT	sp|P22734|COMT_RAT;	sp|P22734-2|COMT_RAT	sp|P22734|COMT_RAT;
sp|O35987|NSF1C_RAT	NSFL1 cofactor p47 OS=Rattus norvegicus GN=Nsfl1c PE=1 SV=1	370	1	30.5	8	8	1	30.3	9	9	6.117e-07	7.063e-07	sp|O35987|NSF1C_RAT		sp|O35987|NSF1C_RAT
tr|F1LS68|F1LS68_RAT	Protein Psme4 OS=Rattus norvegicus GN=Psme4 PE=4 SV=2	1844					0.9992	1	2	2		5.978e-09			tr|F1LS68|F1LS68_RAT
tr|D3ZG43|D3ZG43_RAT	NADH dehydrogenase (Ubiquinone) Fe-S protein 3 (Predicted), isoform CRA_c OS=Rattus norvegicus GN=Ndufs3 PE=3 SV=1	264	1	46.6	16	12	1	42.4	15	11	2.328e-06	2.107e-06	tr|D3ZG43|D3ZG43_RAT		tr|D3ZG43|D3ZG43_RAT
sp|Q641W2|MYG1_RAT	UPF0160 protein MYG1, mitochondrial OS=Rattus norvegicus GN=Myg1 PE=1 SV=1	381	0.9872	5.5	1	1	1	8.1	2	2	1.688e-08	7.343e-08	sp|Q641W2|MYG1_RAT		sp|Q641W2|MYG1_RAT
sp|Q76MT4|ESF1_RAT	ESF1 homolog OS=Rattus norvegicus GN=Esf1 PE=1 SV=1	842	0.9872	2.3	1	2					3.843e-09		sp|Q76MT4|ESF1_RAT
sp|Q9JIL3-2|ILF3_RAT	Isoform 2 of Interleukin enhancer-binding factor 3 OS=Rattus norvegicus GN=Ilf3	910	1	23.5	19	18	1	19.1	16	16	4.845e-07	5.023e-07	sp|Q9JIL3-2|ILF3_RAT	sp|Q9JIL3|ILF3_RAT;tr|F1LRU1|F1LRU1_RAT;	sp|Q9JIL3-2|ILF3_RAT	sp|Q9JIL3|ILF3_RAT;tr|F1LRU1|F1LRU1_RAT;
tr|Q1RP74|Q1RP74_RAT	Protein LOC100911774 OS=Rattus norvegicus GN=LOC100911774 PE=2 SV=1	244	1	11.9	3	3	1	11.5	3	3	1.849e-07	3.06e-07	tr|Q1RP74|Q1RP74_RAT		tr|Q1RP74|Q1RP74_RAT
sp|P36876|2ABA_RAT	Serine/threonine-protein phosphatase 2A 55 kDa regulatory subunit B alpha isoform OS=Rattus norvegicus GN=Ppp2r2a PE=2 SV=1	447	1	14.8	5	5	1	8.9	4	4	1.852e-07	2.907e-07	sp|P36876|2ABA_RAT		sp|P36876|2ABA_RAT
sp|P62804|H4_RAT	Histone H4 OS=Rattus norvegicus GN=Hist1h4b PE=1 SV=2	103	1	53.4	27	8	1	53.4	25	8	6.916e-05	0.0001003	sp|P62804|H4_RAT		sp|P62804|H4_RAT
sp|Q5RKI0|WDR1_RAT	WD repeat-containing protein 1 OS=Rattus norvegicus GN=Wdr1 PE=1 SV=3	606	1	64.2	27	24	1	60.1	28	24	2.073e-06	2.468e-06	sp|Q5RKI0|WDR1_RAT		sp|Q5RKI0|WDR1_RAT
tr|Q99JC6|Q99JC6_RAT	Protein Tapbp OS=Rattus norvegicus GN=Tapbp PE=2 SV=1	464	1	7.5	3	3	1	8	2	3	1.027e-07	4.963e-08	tr|Q99JC6|Q99JC6_RAT		tr|Q99JC6|Q99JC6_RAT
sp|P97697|IMPA1_RAT	Inositol monophosphatase 1 OS=Rattus norvegicus GN=Impa1 PE=1 SV=2	277	1	15.5	3	3	1	23.1	5	5	3.078e-07	5.17e-07	sp|P97697|IMPA1_RAT	tr|F1M978|F1M978_RAT;	sp|P97697|IMPA1_RAT	tr|F1M978|F1M978_RAT;
tr|D3ZER6|D3ZER6_RAT	Protein Tnpo2 OS=Rattus norvegicus GN=Tnpo2 PE=4 SV=2	913	1	9.3	4	7					4.759e-08		tr|D3ZER6|D3ZER6_RAT
sp|P58775|TPM2_RAT	Tropomyosin beta chain OS=Rattus norvegicus GN=Tpm2 PE=3 SV=1	284					0.7692	33.1	1	15		1.863e-07			sp|P58775|TPM2_RAT
tr|Q6AYI1|Q6AYI1_RAT	DEAD (Asp-Glu-Ala-Asp) box polypeptide 5 OS=Rattus norvegicus GN=Ddx5 PE=1 SV=1	615	1	41.6	18	26	1	41	21	26	1.963e-06	1.986e-06	tr|Q6AYI1|Q6AYI1_RAT		tr|Q6AYI1|Q6AYI1_RAT
sp|P24329|THTR_RAT	Thiosulfate sulfurtransferase OS=Rattus norvegicus GN=Tst PE=1 SV=3	297	1	16.5	3	3	1	18.9	4	4	2.126e-07	3.841e-07	sp|P24329|THTR_RAT		sp|P24329|THTR_RAT
sp|P46413|GSHB_RAT	Glutathione synthetase OS=Rattus norvegicus GN=Gss PE=1 SV=1	474	1	17.3	5	5	1	5.5	2	2	2.055e-07	7.119e-08	sp|P46413|GSHB_RAT		sp|P46413|GSHB_RAT
tr|D3ZI16|D3ZI16_RAT	COP9 (Constitutive photomorphogenic) homolog, subunit 6 (Arabidopsis thaliana) (Predicted), isoform CRA_a OS=Rattus norvegicus GN=Cops6 PE=4 SV=1	344	1	23.3	6	5	1	12.8	5	4	1.314e-07	2.241e-07	tr|D3ZI16|D3ZI16_RAT		tr|D3ZI16|D3ZI16_RAT
sp|P11960|ODBA_RAT	2-oxoisovalerate dehydrogenase subunit alpha, mitochondrial (Fragment) OS=Rattus norvegicus GN=Bckdha PE=1 SV=1	441	1	10.4	2	3	1	12	4	4	7.34e-08	1.022e-07	sp|P11960|ODBA_RAT	tr|B1WBN3|B1WBN3_RAT;	sp|P11960|ODBA_RAT	tr|B1WBN3|B1WBN3_RAT;
sp|P62142|PP1B_RAT	Serine/threonine-protein phosphatase PP1-beta catalytic subunit OS=Rattus norvegicus GN=Ppp1cb PE=1 SV=3	327	1	64.5	6	15	1	51.7	4	13	7.643e-07	6.464e-07	sp|P62142|PP1B_RAT		sp|P62142|PP1B_RAT
sp|Q5XIE8|ITM2B_RAT	Integral membrane protein 2B OS=Rattus norvegicus GN=Itm2b PE=2 SV=1	266	0.9872	16.5	1	2					1.833e-08		sp|Q5XIE8|ITM2B_RAT
tr|B0BNE6|B0BNE6_RAT	NADH dehydrogenase (Ubiquinone) Fe-S protein 8 (Predicted), isoform CRA_a OS=Rattus norvegicus GN=Ndufs8 PE=2 SV=1	212	1	25.5	8	6	1	38.2	8	9	1.213e-06	1.315e-06	tr|B0BNE6|B0BNE6_RAT		tr|B0BNE6|B0BNE6_RAT
sp|P04256|ROA1_RAT	Heterogeneous nuclear ribonucleoprotein A1 OS=Rattus norvegicus GN=Hnrnpa1 PE=1 SV=3	320	1	50.3	16	17	1	46.2	15	16	4.558e-06	2.915e-06	sp|P04256|ROA1_RAT	tr|F7FEZ6|F7FEZ6_RAT;	sp|P04256|ROA1_RAT	tr|F7FEZ6|F7FEZ6_RAT;
sp|Q6PEC3|YIF1B_RAT	Protein YIF1B OS=Rattus norvegicus GN=Yif1b PE=2 SV=2	259					0.9996	10.4	2	2		2.166e-07			sp|Q6PEC3|YIF1B_RAT	tr|G3V8R9|G3V8R9_RAT;
sp|Q6P0K8|PLAK_RAT	Junction plakoglobin OS=Rattus norvegicus GN=Jup PE=1 SV=1	745	1	36.8	24	21	1	38.5	21	24	8.268e-07	7.743e-07	sp|Q6P0K8|PLAK_RAT		sp|Q6P0K8|PLAK_RAT
sp|Q6AYD3|PA2G4_RAT	Proliferation-associated protein 2G4 OS=Rattus norvegicus GN=Pa2g4 PE=1 SV=1	394	1	59.1	24	19	1	43.9	16	14	2.857e-06	2.651e-06	sp|Q6AYD3|PA2G4_RAT		sp|Q6AYD3|PA2G4_RAT
tr|D3ZP98|D3ZP98_RAT	Histocompatibility 13 (Predicted), isoform CRA_a OS=Rattus norvegicus GN=Hm13 PE=4 SV=1	364	1	8.5	5	3	1	8.5	4	3	3.191e-07	3.074e-07	tr|D3ZP98|D3ZP98_RAT		tr|D3ZP98|D3ZP98_RAT
tr|Q6P4Z8|Q6P4Z8_RAT	Dolichyl-phosphate (UDP-N-acetylglucosamine) N-acetylglucosaminephosphotransferase 1 (GlcNAc-1-P transferase) OS=Rattus norvegicus GN=Dpagt1 PE=2 SV=1	410	1	6.3	3	4					1.503e-07		tr|Q6P4Z8|Q6P4Z8_RAT
tr|D4A0Y6|D4A0Y6_RAT	Uncharacterized protein OS=Rattus norvegicus GN=Mki67 PE=4 SV=1	3164	0.9872	3.4	1	1	0.9979	3.7	2	2	4.593e-09	1.221e-08	tr|D4A0Y6|D4A0Y6_RAT		tr|D4A0Y6|D4A0Y6_RAT
sp|P15178|SYDC_RAT	Aspartate--tRNA ligase, cytoplasmic OS=Rattus norvegicus GN=Dars PE=2 SV=1	501	1	38.3	15	16	1	37.5	17	15	1.081e-06	1.338e-06	sp|P15178|SYDC_RAT		sp|P15178|SYDC_RAT
sp|O88600|HSP74_RAT	Heat shock 70 kDa protein 4 OS=Rattus norvegicus GN=Hspa4 PE=1 SV=1	840	1	51.7	29	29	1	42	27	26	1.044e-06	1.076e-06	sp|O88600|HSP74_RAT		sp|O88600|HSP74_RAT
sp|Q4QR85|MEP50_RAT	Methylosome protein 50 OS=Rattus norvegicus GN=Wdr77 PE=1 SV=1	342					1	6.1	2	2		7.315e-08			sp|Q4QR85|MEP50_RAT	tr|M0R5M2|M0R5M2_RAT;tr|Q7TPI7|Q7TPI7_RAT;
sp|Q68FS4-2|AMPL_RAT	Isoform 2 of Cytosol aminopeptidase OS=Rattus norvegicus GN=Lap3	488	1	42.9	17	15	1	41.7	17	15	9.88e-07	1.153e-06	sp|Q68FS4-2|AMPL_RAT	sp|Q68FS4|AMPL_RAT;tr|M0R9Q9|M0R9Q9_RAT;	sp|Q68FS4-2|AMPL_RAT	sp|Q68FS4|AMPL_RAT;tr|M0R9Q9|M0R9Q9_RAT;
sp|Q5M883|CLIC2_RAT	Chloride intracellular channel protein 2 OS=Rattus norvegicus GN=Clic2 PE=2 SV=1	245	0.9992	12.7	2	2	1	22.9	4	4	7.228e-08	1.787e-07	sp|Q5M883|CLIC2_RAT		sp|Q5M883|CLIC2_RAT
tr|D4A4B0|D4A4B0_RAT	Uncharacterized protein (Fragment) OS=Rattus norvegicus PE=4 SV=2	5184	1	15.1	70	64	1	16	74	65	3.045e-07	3.702e-07	tr|D4A4B0|D4A4B0_RAT		tr|D4A4B0|D4A4B0_RAT
tr|M0R9D9|M0R9D9_RAT	Uncharacterized protein (Fragment) OS=Rattus norvegicus PE=4 SV=1	209	1	15.3	2	2	0.9998	15.3	2	2	4.222e-07	3.638e-07	tr|M0R9D9|M0R9D9_RAT	tr|Q4KLZ3|Q4KLZ3_RAT;	tr|M0R9D9|M0R9D9_RAT	tr|Q4KLZ3|Q4KLZ3_RAT;
sp|P63095|GNAS2_RAT	Guanine nucleotide-binding protein G(s) subunit alpha isoforms short OS=Rattus norvegicus GN=Gnas PE=1 SV=1	394	1	24.1	7	8	1	23.6	7	8	4.045e-07	4.238e-07	sp|P63095|GNAS2_RAT	sp|Q63803|GNAS1_RAT;	sp|P63095|GNAS2_RAT	sp|Q63803|GNAS1_RAT;
sp|P34926|MAP1A_RAT	Microtubule-associated protein 1A OS=Rattus norvegicus GN=Map1a PE=1 SV=1	2774	1	6.2	12	14	1	3.4	7	8	6.471e-08	4.571e-08	sp|P34926|MAP1A_RAT	tr|G3V7U2|G3V7U2_RAT;	sp|P34926|MAP1A_RAT	tr|G3V7U2|G3V7U2_RAT;
sp|P62630|EF1A1_RAT	Elongation factor 1-alpha 1 OS=Rattus norvegicus GN=Eef1a1 PE=1 SV=1	462	1	56.1	50	18	1	57.6	49	19	7.981e-06	8.321e-06	sp|P62630|EF1A1_RAT	tr|M0R757|M0R757_RAT;	sp|P62630|EF1A1_RAT	tr|M0R757|M0R757_RAT;
sp|Q6AY96|T2FA_RAT	General transcription factor IIF subunit 1 OS=Rattus norvegicus GN=Gtf2f1 PE=2 SV=1	508	1	9.6	2	3	0.9999	5.1	2	2	1.955e-08	9.642e-09	sp|Q6AY96|T2FA_RAT		sp|Q6AY96|T2FA_RAT
tr|Q6P503|Q6P503_RAT	ATPase, H+ transporting, V1 subunit D, isoform CRA_c OS=Rattus norvegicus GN=Atp6v1d PE=2 SV=1	247	1	9.3	2	2					1.595e-07		tr|Q6P503|Q6P503_RAT
sp|P05065|ALDOA_RAT	Fructose-bisphosphate aldolase A OS=Rattus norvegicus GN=Aldoa PE=1 SV=2	364	1	82.4	64	27	1	82.4	42	27	1.563e-05	1.067e-05	sp|P05065|ALDOA_RAT		sp|P05065|ALDOA_RAT
sp|Q9Z269|VAPB_RAT	Vesicle-associated membrane protein-associated protein B OS=Rattus norvegicus GN=Vapb PE=1 SV=3	243	1	35.8	6	7	1	16.5	4	4	9.066e-07	7.448e-07	sp|Q9Z269|VAPB_RAT		sp|Q9Z269|VAPB_RAT
sp|P85007|IR3IP_RAT	Immediate early response 3-interacting protein 1 OS=Rattus norvegicus GN=Ier3ip1 PE=3 SV=1	82	1	34.1	2	2					1.976e-06		sp|P85007|IR3IP_RAT	tr|Q6QI86|Q6QI86_RAT;
tr|D4A6X1|D4A6X1_RAT	Dysferlin (Predicted), isoform CRA_a OS=Rattus norvegicus GN=Dysf PE=4 SV=2	2029	1	6.6	10	10	1	11	18	18	5.235e-08	1.023e-07	tr|D4A6X1|D4A6X1_RAT		tr|D4A6X1|D4A6X1_RAT
sp|P11507-2|AT2A2_RAT	Isoform 2 of Sarcoplasmic/endoplasmic reticulum calcium ATPase 2 OS=Rattus norvegicus GN=Atp2a2	997					1	53.5	56	48		1.739e-06			sp|P11507-2|AT2A2_RAT
tr|D4A133|D4A133_RAT	Protein Atp6v1a OS=Rattus norvegicus GN=Atp6v1a PE=3 SV=1	617	1	37.3	19	16	1	30	18	15	8.907e-07	1.064e-06	tr|D4A133|D4A133_RAT		tr|D4A133|D4A133_RAT
tr|I6L9G6|I6L9G6_RAT	Protein Tardbp OS=Rattus norvegicus GN=Tardbp PE=2 SV=1	285	1	56.1	14	11	1	52.6	12	11	1.828e-06	1.975e-06	tr|I6L9G6|I6L9G6_RAT		tr|I6L9G6|I6L9G6_RAT
tr|F1M7Y3|F1M7Y3_RAT	Protein Rap1gds1 OS=Rattus norvegicus GN=Rap1gds1 PE=4 SV=2	478	1	12.3	6	5	0.9989	5	2	2	1.864e-07	2.157e-08	tr|F1M7Y3|F1M7Y3_RAT		tr|F1M7Y3|F1M7Y3_RAT
tr|Q5PPJ6|Q5PPJ6_RAT	Leucyl-tRNA synthetase OS=Rattus norvegicus GN=Lars PE=2 SV=1	1178	1	21.3	22	20	1	25.9	25	23	3.44e-07	4.578e-07	tr|Q5PPJ6|Q5PPJ6_RAT		tr|Q5PPJ6|Q5PPJ6_RAT
tr|Q80ZA3|Q80ZA3_RAT	Alpha-2 antiplasmin OS=Rattus norvegicus GN=Serpinf1 PE=2 SV=1	418	1	7.4	3	3	1	7.4	3	3	8.802e-08	8.247e-08	tr|Q80ZA3|Q80ZA3_RAT		tr|Q80ZA3|Q80ZA3_RAT
sp|Q4FZY0|EFHD2_RAT	EF-hand domain-containing protein D2 OS=Rattus norvegicus GN=Efhd2 PE=1 SV=1	239	1	25.5	6	5	1	23	5	4	5.114e-07	4.164e-07	sp|Q4FZY0|EFHD2_RAT		sp|Q4FZY0|EFHD2_RAT
tr|D4A3X0|D4A3X0_RAT	Protein Seh1l OS=Rattus norvegicus GN=Seh1l PE=4 SV=2	2378	1	1	2	2	1	1.3	3	3	1.387e-08	1.509e-08	tr|D4A3X0|D4A3X0_RAT		tr|D4A3X0|D4A3X0_RAT
sp|Q6JE36|NDRG1_RAT	Protein NDRG1 OS=Rattus norvegicus GN=Ndrg1 PE=1 SV=1	394	1	24.1	7	6	1	16	5	4	3.47e-07	1.596e-07	sp|Q6JE36|NDRG1_RAT		sp|Q6JE36|NDRG1_RAT
sp|P02793|FRIL1_RAT	Ferritin light chain 1 OS=Rattus norvegicus GN=Ftl1 PE=1 SV=3	183	1	65	15	8					3.01e-06		sp|P02793|FRIL1_RAT
sp|Q4QQW4|HDAC1_RAT	Histone deacetylase 1 OS=Rattus norvegicus GN=Hdac1 PE=1 SV=1	482	1	21.4	6	7	1	17	8	7	2.604e-07	3.599e-07	sp|Q4QQW4|HDAC1_RAT	tr|D3ZVU7|D3ZVU7_RAT;	sp|Q4QQW4|HDAC1_RAT	tr|D3ZVU7|D3ZVU7_RAT;
sp|P63004|LIS1_RAT	Platelet-activating factor acetylhydrolase IB subunit alpha OS=Rattus norvegicus GN=Pafah1b1 PE=1 SV=2	410	1	13.7	5	6	1	21	10	8	2.553e-07	6.778e-07	sp|P63004|LIS1_RAT		sp|P63004|LIS1_RAT
tr|D3ZF99|D3ZF99_RAT	Mitochondrial ribosomal protein L55 (Predicted), isoform CRA_b OS=Rattus norvegicus GN=Mrpl55 PE=4 SV=2	127	1	18.9	2	2					1.38e-07		tr|D3ZF99|D3ZF99_RAT
sp|P97531|CIP4_RAT	Cdc42-interacting protein 4 OS=Rattus norvegicus GN=Trip10 PE=1 SV=3	547	1	5.8	2	2	0.9903	5.1	2	2	5.404e-08	3.211e-08	sp|P97531|CIP4_RAT	tr|M0R3P9|M0R3P9_RAT;	sp|P97531|CIP4_RAT
sp|P05508|NU4M_RAT	NADH-ubiquinone oxidoreductase chain 4 OS=Rattus norvegicus GN=Mtnd4 PE=3 SV=2	459	1	9.6	3	3	1	8.3	3	3	5.56e-08	3.249e-08	sp|P05508|NU4M_RAT	tr|Q7HKW3|Q7HKW3_RAT;tr|Q8HIC6|Q8HIC6_RAT;	sp|P05508|NU4M_RAT	tr|Q7HKW3|Q7HKW3_RAT;tr|Q8HIC6|Q8HIC6_RAT;
sp|Q7M0E3|DEST_RAT	Destrin OS=Rattus norvegicus GN=Dstn PE=1 SV=3	165	1	71.5	14	10	1	66.7	10	9	3.895e-06	3.479e-06	sp|Q7M0E3|DEST_RAT		sp|Q7M0E3|DEST_RAT
sp|Q64560|TPP2_RAT	Tripeptidyl-peptidase 2 OS=Rattus norvegicus GN=Tpp2 PE=2 SV=3	1249	1	18.4	20	19	1	17.1	20	19	5.408e-07	4.702e-07	sp|Q64560|TPP2_RAT		sp|Q64560|TPP2_RAT
tr|D3ZUU5|D3ZUU5_RAT	DnaJ (Hsp40) homolog, subfamily B, member 1 (Predicted), isoform CRA_a OS=Rattus norvegicus GN=Dnajb1 PE=4 SV=1	371	0.9734	4.9	2	2					2.775e-08		tr|D3ZUU5|D3ZUU5_RAT
sp|P61765-2|STXB1_RAT	Isoform 2 of Syntaxin-binding protein 1 OS=Rattus norvegicus GN=Stxbp1	603	1	3.7	2	2	1	3.4	2	2	5.179e-08	5.881e-08	sp|P61765-2|STXB1_RAT	sp|P61765|STXB1_RAT;	sp|P61765-2|STXB1_RAT	sp|P61765|STXB1_RAT;
sp|Q5EB77|RAB18_RAT	Ras-related protein Rab-18 OS=Rattus norvegicus GN=Rab18 PE=2 SV=1	206	1	32.5	5	5	1	21.8	3	3	4.397e-07	3.568e-07	sp|Q5EB77|RAB18_RAT		sp|Q5EB77|RAB18_RAT
sp|Q8CG08|CTHR1_RAT	Collagen triple helix repeat-containing protein 1 OS=Rattus norvegicus GN=Cthrc1 PE=1 SV=1	245	1	16.3	4	4	1	13.1	3	3	4.272e-07	4.566e-07	sp|Q8CG08|CTHR1_RAT		sp|Q8CG08|CTHR1_RAT
tr|B0BN20|B0BN20_RAT	Tetraspanin OS=Rattus norvegicus GN=Tspan6 PE=2 SV=1	245	1	16.7	4	4	1	22.4	5	5	3.59e-07	3.417e-07	tr|B0BN20|B0BN20_RAT		tr|B0BN20|B0BN20_RAT
tr|F1LPV8|F1LPV8_RAT	Succinyl-CoA ligase subunit beta OS=Rattus norvegicus GN=Suclg2 PE=3 SV=2	431	1	41.3	16	16	1	42	15	15	1.175e-06	1.314e-06	tr|F1LPV8|F1LPV8_RAT		tr|F1LPV8|F1LPV8_RAT
sp|P68101|IF2A_RAT	Eukaryotic translation initiation factor 2 subunit 1 OS=Rattus norvegicus GN=Eif2s1 PE=1 SV=2	315	1	59.7	21	17	1	55.2	15	15	2.827e-06	2.316e-06	sp|P68101|IF2A_RAT		sp|P68101|IF2A_RAT
sp|P11030|ACBP_RAT	Acyl-CoA-binding protein OS=Rattus norvegicus GN=Dbi PE=1 SV=3	87	0.9928	39.5	3	2	0.9977	39.5	2	2	4.283e-07	3.469e-07	sp|P11030|ACBP_RAT	tr|M0RDC5|M0RDC5_RAT;tr|Q6TXF3|Q6TXF3_RAT;	sp|P11030|ACBP_RAT	tr|M0RDC5|M0RDC5_RAT;tr|Q6TXF3|Q6TXF3_RAT;
sp|Q5U2V8|EMC3_RAT	ER membrane protein complex subunit 3 OS=Rattus norvegicus GN=Emc3 PE=2 SV=3	261	1	29.9	6	6	1	22.6	4	4	2.774e-07	1.993e-07	sp|Q5U2V8|EMC3_RAT		sp|Q5U2V8|EMC3_RAT
tr|Q4QQS6|Q4QQS6_RAT	Asparagine-linked glycosylation 5 homolog (Yeast, dolichyl-phosphate beta-glucosyltransferase), isoform CRA_a OS=Rattus norvegicus GN=Alg5 PE=2 SV=1	324	0.9999	8	2	2	1	9.9	3	3	6.866e-08	2.069e-07	tr|Q4QQS6|Q4QQS6_RAT		tr|Q4QQS6|Q4QQS6_RAT
tr|G3V8Y5|G3V8Y5_RAT	DNA-directed RNA polymerase OS=Rattus norvegicus GN=Polr2b PE=3 SV=1	1174	0.9959	2.5	1	2	1	2.5	3	3	7.494e-09	3.292e-08	tr|G3V8Y5|G3V8Y5_RAT		tr|G3V8Y5|G3V8Y5_RAT
tr|F1LWG4|F1LWG4_RAT	NADH dehydrogenase (Ubiquinone) 1 alpha subcomplex, assembly factor 1 (Predicted), isoform CRA_a OS=Rattus norvegicus GN=Ndufaf1 PE=4 SV=2	328	0.9246	2.4	1	1	1	11	3	3	5.678e-08	1.116e-07	tr|F1LWG4|F1LWG4_RAT		tr|F1LWG4|F1LWG4_RAT
tr|B2RYW3|B2RYW3_RAT	NADH dehydrogenase (Ubiquinone) 1 beta subcomplex, 9 OS=Rattus norvegicus GN=Ndufb9 PE=2 SV=1	179	1	44.1	10	7	1	40.2	7	6	2.052e-06	9.212e-07	tr|B2RYW3|B2RYW3_RAT		tr|B2RYW3|B2RYW3_RAT
tr|F1M0V4|F1M0V4_RAT	Protein Thoc2 OS=Rattus norvegicus GN=Thoc2 PE=4 SV=2	1594	0.999	1.4	2	2	1	4.6	6	6	9.571e-09	3.539e-08	tr|F1M0V4|F1M0V4_RAT		tr|F1M0V4|F1M0V4_RAT
sp|O35964|SH3G1_RAT	Endophilin-A2 OS=Rattus norvegicus GN=Sh3gl1 PE=1 SV=1	368	1	22.3	7	7	1	13.3	5	5	4.195e-07	3.611e-07	sp|O35964|SH3G1_RAT		sp|O35964|SH3G1_RAT
tr|D3ZB81|D3ZB81_RAT	Protein Slc25a31 OS=Rattus norvegicus GN=Slc25a31 PE=3 SV=2	320					0.9664	11.6	1	4		7.314e-08			tr|D3ZB81|D3ZB81_RAT
sp|P62755|RS6_RAT	40S ribosomal protein S6 OS=Rattus norvegicus GN=Rps6 PE=1 SV=1	249	1	39.7	13	9	1	36.8	12	9	3.062e-06	3.203e-06	sp|P62755|RS6_RAT	tr|M0RD75|M0RD75_RAT;	sp|P62755|RS6_RAT	tr|M0RD75|M0RD75_RAT;
tr|B5DFK6|B5DFK6_RAT	AP-3 complex subunit delta OS=Rattus norvegicus GN=Ap3d1 PE=2 SV=1	1204	1	4.4	4	4	1	6	5	5	2.362e-08	2.438e-08	tr|B5DFK6|B5DFK6_RAT		tr|B5DFK6|B5DFK6_RAT
sp|Q6BBI8|UFC1_RAT	Ubiquitin-fold modifier-conjugating enzyme 1 OS=Rattus norvegicus GN=Ufc1 PE=2 SV=1	167					0.9999	10.8	2	2		8.968e-08			sp|Q6BBI8|UFC1_RAT
sp|Q68FT3|PYRD2_RAT	Pyridine nucleotide-disulfide oxidoreductase domain-containing protein 2 OS=Rattus norvegicus GN=Pyroxd2 PE=2 SV=1	581	1	10.2	3	3	1	12.7	5	5	4.976e-08	1.31e-07	sp|Q68FT3|PYRD2_RAT		sp|Q68FT3|PYRD2_RAT
tr|G3V6U3|G3V6U3_RAT	Asparagine-linked glycosylation 2 homolog (Yeast, alpha-1,3-mannosyltransferase), isoform CRA_a OS=Rattus norvegicus GN=Alg2 PE=4 SV=1	415	1	20.2	6	6	1	19	5	5	1.47e-07	1.817e-07	tr|G3V6U3|G3V6U3_RAT		tr|G3V6U3|G3V6U3_RAT
sp|Q03346|MPPB_RAT	Mitochondrial-processing peptidase subunit beta OS=Rattus norvegicus GN=Pmpcb PE=1 SV=3	489	1	13.3	5	5	1	23.3	7	8	2.954e-07	4.509e-07	sp|Q03346|MPPB_RAT		sp|Q03346|MPPB_RAT
sp|Q4V8H8|EHD2_RAT	EH domain-containing protein 2 OS=Rattus norvegicus GN=Ehd2 PE=1 SV=1	543	1	37.4	20	18	1	20.8	11	10	7.959e-07	3.442e-07	sp|Q4V8H8|EHD2_RAT		sp|Q4V8H8|EHD2_RAT
sp|B2RZ37|REEP5_RAT	Receptor expression-enhancing protein 5 OS=Rattus norvegicus GN=Reep5 PE=1 SV=1	189	1	24.3	9	7	1	25.4	8	6	2.669e-06	1.963e-06	sp|B2RZ37|REEP5_RAT		sp|B2RZ37|REEP5_RAT
tr|Q497A2|Q497A2_RAT	D-serine modulator-1 OS=Rattus norvegicus GN=Slc35b2 PE=2 SV=1	431	1	6.5	3	3	0.9997	4.2	2	2	1.063e-07	4.792e-08	tr|Q497A2|Q497A2_RAT		tr|Q497A2|Q497A2_RAT
sp|Q5XIF6|TBA4A_RAT	Tubulin alpha-4A chain OS=Rattus norvegicus GN=Tuba4a PE=2 SV=1	448	1	60	3	20	1	58.7	3	21	7.166e-07	6.527e-07	sp|Q5XIF6|TBA4A_RAT		sp|Q5XIF6|TBA4A_RAT
tr|D3ZFJ6|D3ZFJ6_RAT	Lactamase, beta (Predicted) OS=Rattus norvegicus GN=Lactb PE=4 SV=1	550	1	7.1	3	3	0.9999	9.3	3	3	8.703e-08	5.75e-08	tr|D3ZFJ6|D3ZFJ6_RAT		tr|D3ZFJ6|D3ZFJ6_RAT
tr|M0R5K2|M0R5K2_RAT	Protein Erbb2ip OS=Rattus norvegicus GN=Erbb2ip PE=4 SV=1	1296	1	2.5	3	3					1.758e-08		tr|M0R5K2|M0R5K2_RAT	tr|M0R6K2|M0R6K2_RAT;tr|M0R9T2|M0R9T2_RAT;tr|M0R9X2|M0R9X2_RAT;
sp|P62859|RS28_RAT	40S ribosomal protein S28 OS=Rattus norvegicus GN=Rps28 PE=1 SV=1	69	0.8748	46.4	3	3	1	46.4	3	3	2.927e-06	4.854e-06	sp|P62859|RS28_RAT		sp|P62859|RS28_RAT
sp|A2VD12|PBIP1_RAT	Pre-B-cell leukemia transcription factor-interacting protein 1 OS=Rattus norvegicus GN=Pbxip1 PE=2 SV=1	722	1	11.4	6	6	1	14	7	7	1.155e-07	1.354e-07	sp|A2VD12|PBIP1_RAT		sp|A2VD12|PBIP1_RAT
sp|Q64057|AL7A1_RAT	Alpha-aminoadipic semialdehyde dehydrogenase OS=Rattus norvegicus GN=Aldh7a1 PE=1 SV=2	539	1	43.2	22	16	1	36.2	17	14	1.096e-06	7.276e-07	sp|Q64057|AL7A1_RAT		sp|Q64057|AL7A1_RAT
tr|D3ZUJ8|D3ZUJ8_RAT	Protein Tmtc3 OS=Rattus norvegicus GN=Tmtc3 PE=4 SV=1	920	1	4.7	4	3	1	9.1	6	6	2.642e-08	6.818e-08	tr|D3ZUJ8|D3ZUJ8_RAT		tr|D3ZUJ8|D3ZUJ8_RAT
tr|G3V728|G3V728_RAT	4-nitrophenylphosphatase domain and non-neuronal SNAP25-like protein homolog 1 (C. elegans), isoform CRA_b OS=Rattus norvegicus GN=Nipsnap1 PE=4 SV=1	284	0.9993	6.3	2	2					4.91e-08		tr|G3V728|G3V728_RAT
sp|Q64654|CP51A_RAT	Lanosterol 14-alpha demethylase OS=Rattus norvegicus GN=Cyp51a1 PE=2 SV=1	503	1	16.9	8	6	1	13.5	4	5	1.728e-07	1.161e-07	sp|Q64654|CP51A_RAT		sp|Q64654|CP51A_RAT
tr|G3V6P7|G3V6P7_RAT	Myosin, heavy polypeptide 9, non-muscle OS=Rattus norvegicus GN=LOC100911597 PE=4 SV=1	1960	1	53.5	120	96	1	52.6	119	96	2.712e-06	2.806e-06	tr|G3V6P7|G3V6P7_RAT		tr|G3V6P7|G3V6P7_RAT
tr|F1M335|F1M335_RAT	Protein Pxdn OS=Rattus norvegicus GN=Pxdn PE=4 SV=2	1473	1	12.4	13	13	1	12.1	14	13	1.113e-07	9.855e-08	tr|F1M335|F1M335_RAT		tr|F1M335|F1M335_RAT
tr|D3ZAI0|D3ZAI0_RAT	Protein U2surp OS=Rattus norvegicus GN=U2surp PE=4 SV=1	1029	0.9999	1.6	2	2	1	4.8	4	4	4.763e-08	6.672e-08	tr|D3ZAI0|D3ZAI0_RAT	tr|D4A4B4|D4A4B4_RAT;	tr|D3ZAI0|D3ZAI0_RAT	tr|D4A4B4|D4A4B4_RAT;
sp|Q5U2U7|MCES_RAT	mRNA cap guanine-N7 methyltransferase OS=Rattus norvegicus GN=Rnmt PE=2 SV=1	461	1	15.4	5	5	1	7.2	2	2	1.148e-07	3.674e-08	sp|Q5U2U7|MCES_RAT		sp|Q5U2U7|MCES_RAT
sp|Q9QZR6|SEPT9_RAT	Septin-9 OS=Rattus norvegicus GN=Sept9 PE=1 SV=1	564	0.9973	34.9	3	18	1	34	8	19	3.668e-07	5.484e-07	sp|Q9QZR6|SEPT9_RAT		sp|Q9QZR6|SEPT9_RAT
tr|F1M944|F1M944_RAT	Calsequestrin OS=Rattus norvegicus GN=Casq2 PE=3 SV=1	413	1	42.6	20	14	1	42.6	18	14	3.028e-06	2.141e-06	tr|F1M944|F1M944_RAT		tr|F1M944|F1M944_RAT
sp|Q01992|MIPEP_RAT	Mitochondrial intermediate peptidase OS=Rattus norvegicus GN=Mipep PE=1 SV=1	710	0.8314	4.8	2	2					1.654e-08		sp|Q01992|MIPEP_RAT	tr|F1LPX0|F1LPX0_RAT;
sp|Q63190|EMD_RAT	Emerin OS=Rattus norvegicus GN=Emd PE=2 SV=1	260					1	18.8	3	3		1.449e-07			sp|Q63190|EMD_RAT	tr|Q6PCU4|Q6PCU4_RAT;
sp|Q6AYB5|SRP54_RAT	Signal recognition particle 54 kDa protein OS=Rattus norvegicus GN=Srp54 PE=2 SV=1	504	1	30.2	13	12	1	33.9	15	14	4.088e-07	6.207e-07	sp|Q6AYB5|SRP54_RAT		sp|Q6AYB5|SRP54_RAT
sp|P48500|TPIS_RAT	Triosephosphate isomerase OS=Rattus norvegicus GN=Tpi1 PE=1 SV=2	249	1	84.3	32	17	1	77.1	27	14	1.115e-05	1.009e-05	sp|P48500|TPIS_RAT		sp|P48500|TPIS_RAT
sp|Q4QQW8|PLBL2_RAT	Putative phospholipase B-like 2 OS=Rattus norvegicus GN=Plbd2 PE=1 SV=2	585	1	5.5	3	3	1	5.6	3	3	1.427e-07	1.27e-07	sp|Q4QQW8|PLBL2_RAT		sp|Q4QQW8|PLBL2_RAT
sp|Q6P747|HP1B3_RAT	Heterochromatin protein 1-binding protein 3 OS=Rattus norvegicus GN=Hp1bp3 PE=2 SV=1	553	1	23	12	11	1	30.3	10	8	6.406e-07	4.455e-07	sp|Q6P747|HP1B3_RAT		sp|Q6P747|HP1B3_RAT	tr|A0A096MKG6|A0A096MKG6_RAT;tr|F1M6V1|F1M6V1_RAT;
sp|P11240|COX5A_RAT	Cytochrome c oxidase subunit 5A, mitochondrial OS=Rattus norvegicus GN=Cox5a PE=1 SV=1	146	1	53.4	9	6	1	53.4	7	6	7.725e-06	1.329e-06	sp|P11240|COX5A_RAT		sp|P11240|COX5A_RAT
tr|E9PST5|E9PST5_RAT	Protein Acin1 OS=Rattus norvegicus GN=Acin1 PE=1 SV=1	1339	1	3.2	4	4	1	3	4	4	4.575e-08	4.772e-08	tr|E9PST5|E9PST5_RAT		tr|E9PST5|E9PST5_RAT
sp|Q64559-1|BACH_RAT	Isoform 1 of Cytosolic acyl coenzyme A thioester hydrolase OS=Rattus norvegicus GN=Acot7	338	1	10.1	3	3	1	6.5	2	2	1.596e-07	9.441e-08	sp|Q64559-1|BACH_RAT	sp|Q64559|BACH_RAT;tr|F8WG67|F8WG67_RAT;	sp|Q64559-1|BACH_RAT	sp|Q64559|BACH_RAT;tr|F8WG67|F8WG67_RAT;
sp|Q5XIF3|NDUS4_RAT	NADH dehydrogenase [ubiquinone] iron-sulfur protein 4, mitochondrial OS=Rattus norvegicus GN=Ndufs4 PE=1 SV=1	175	1	25.1	5	4	1	14.3	3	2	1.842e-06	7.017e-07	sp|Q5XIF3|NDUS4_RAT		sp|Q5XIF3|NDUS4_RAT
sp|P17046|LAMP2_RAT	Lysosome-associated membrane glycoprotein 2 OS=Rattus norvegicus GN=Lamp2 PE=1 SV=2	411	1	7.1	3	2	1	4.1	2	2	1.397e-07	1.216e-07	sp|P17046|LAMP2_RAT	tr|F1LLX8|F1LLX8_RAT;	sp|P17046|LAMP2_RAT	tr|F1LLX8|F1LLX8_RAT;
sp|Q641Z2|PTN9_RAT	Tyrosine-protein phosphatase non-receptor type 9 OS=Rattus norvegicus GN=Ptpn9 PE=2 SV=1	593	1	6.7	4	4	1	6.7	4	4	6.235e-08	4.355e-08	sp|Q641Z2|PTN9_RAT		sp|Q641Z2|PTN9_RAT
tr|D3ZLC1|D3ZLC1_RAT	Protein Lmnb2 OS=Rattus norvegicus GN=Lmnb2 PE=4 SV=1	598	1	13.9	5	10	1	20.6	9	12	1.494e-07	2.703e-07	tr|D3ZLC1|D3ZLC1_RAT		tr|D3ZLC1|D3ZLC1_RAT
tr|O88321|O88321_RAT	Antisecretory factor OS=Rattus norvegicus GN=Psmd4 PE=2 SV=1	380	1	35.5	9	9	1	24.2	6	7	7.406e-07	4.394e-07	tr|O88321|O88321_RAT		tr|O88321|O88321_RAT
sp|O08628|PCOC1_RAT	Procollagen C-endopeptidase enhancer 1 OS=Rattus norvegicus GN=Pcolce PE=1 SV=1	468	1	37.2	15	12	1	41.2	15	13	5.783e-07	7.288e-07	sp|O08628|PCOC1_RAT		sp|O08628|PCOC1_RAT
sp|Q05030|PGFRB_RAT	Platelet-derived growth factor receptor beta OS=Rattus norvegicus GN=Pdgfrb PE=2 SV=2	1097	1	8	7	8	1	9.2	12	9	2.257e-07	3.057e-07	sp|Q05030|PGFRB_RAT		sp|Q05030|PGFRB_RAT
sp|Q68FS2|CSN4_RAT	COP9 signalosome complex subunit 4 OS=Rattus norvegicus GN=Cops4 PE=1 SV=1	406	1	21.7	6	7	1	15	4	4	2.745e-07	2.101e-07	sp|Q68FS2|CSN4_RAT		sp|Q68FS2|CSN4_RAT
tr|D4A896|D4A896_RAT	Protein Abcg3l3 OS=Rattus norvegicus GN=Abcg3l3 PE=4 SV=1	647	0.9872	2.6	1	1	1	3.1	2	2	3.797e-08	5.566e-08	tr|D4A896|D4A896_RAT	tr|F1LPJ9|F1LPJ9_RAT;tr|Q4KM08|Q4KM08_RAT;	tr|D4A896|D4A896_RAT	tr|Q4KM08|Q4KM08_RAT;
sp|P62749|HPCL1_RAT	Hippocalcin-like protein 1 OS=Rattus norvegicus GN=Hpcal1 PE=1 SV=2	193	1	24.4	3	4	1	22.3	4	4	2.033e-07	4.085e-07	sp|P62749|HPCL1_RAT		sp|P62749|HPCL1_RAT
sp|Q68A21|PURB_RAT	Transcriptional activator protein Pur-beta OS=Rattus norvegicus GN=Purb PE=1 SV=3	315	0.9999	20.6	5	4	1	10.8	3	3	2.223e-07	3.557e-07	sp|Q68A21|PURB_RAT		sp|Q68A21|PURB_RAT	tr|F1LSL1|F1LSL1_RAT;
sp|Q9WV97|TIM9_RAT	Mitochondrial import inner membrane translocase subunit Tim9 OS=Rattus norvegicus GN=Timm9 PE=1 SV=3	89	1	25.8	3	2					4.637e-07		sp|Q9WV97|TIM9_RAT
tr|F1M7L9|F1M7L9_RAT	Uncharacterized protein (Fragment) OS=Rattus norvegicus PE=1 SV=2	451	1	9.3	4	4	1	17.1	8	7	2.041e-07	3.02e-07	tr|F1M7L9|F1M7L9_RAT		tr|F1M7L9|F1M7L9_RAT
tr|D4A0W1|D4A0W1_RAT	Protein Emc4 OS=Rattus norvegicus GN=Emc4 PE=4 SV=1	183	0.9998	14.2	2	2					8.16e-08		tr|D4A0W1|D4A0W1_RAT
tr|F1LX07|F1LX07_RAT	Protein Slc25a12 (Fragment) OS=Rattus norvegicus GN=Slc25a12 PE=3 SV=2	675	1	39.1	22	18	1	40.1	20	18	6.002e-07	7.439e-07	tr|F1LX07|F1LX07_RAT		tr|F1LX07|F1LX07_RAT
sp|Q04970|RASN_RAT	GTPase NRas OS=Rattus norvegicus GN=Nras PE=1 SV=1	189	1	43.4	6	6	1	25.5	3	4	8.971e-07	4.409e-07	sp|Q04970|RASN_RAT		sp|P08644-2|RASK_RAT	sp|P08644|RASK_RAT;sp|Q04970|RASN_RAT;
sp|P07895|SODM_RAT	Superoxide dismutase [Mn], mitochondrial OS=Rattus norvegicus GN=Sod2 PE=1 SV=2	222	1	41.9	14	8	1	30.2	11	7	4.762e-06	3.666e-06	sp|P07895|SODM_RAT		sp|P07895|SODM_RAT
sp|Q04462|SYVC_RAT	Valine--tRNA ligase OS=Rattus norvegicus GN=Vars PE=2 SV=2	1264	1	28.7	29	26	1	31	31	29	5.284e-07	6.486e-07	sp|Q04462|SYVC_RAT		sp|Q04462|SYVC_RAT
sp|Q6QD51|CCD80_RAT	Coiled-coil domain-containing protein 80 OS=Rattus norvegicus GN=Ccdc80 PE=1 SV=1	949	1	4.8	4	4	1	9.9	7	8	2.997e-08	5.36e-08	sp|Q6QD51|CCD80_RAT		sp|Q6QD51|CCD80_RAT
sp|P62909|RS3_RAT	40S ribosomal protein S3 OS=Rattus norvegicus GN=Rps3 PE=1 SV=1	243	1	72.4	25	17	1	77.4	24	17	1.116e-05	9.944e-06	sp|P62909|RS3_RAT		sp|P62909|RS3_RAT
sp|P63164|RSMN_RAT	Small nuclear ribonucleoprotein-associated protein N OS=Rattus norvegicus GN=Snrpn PE=2 SV=1	240	1	22.5	7	5	1	16.5	5	4	1.279e-06	9.077e-07	sp|P63164|RSMN_RAT	tr|B0BN51|B0BN51_RAT;	sp|P63164|RSMN_RAT	tr|B0BN51|B0BN51_RAT;
sp|A1A5S1|PRP6_RAT	Pre-mRNA-processing factor 6 OS=Rattus norvegicus GN=Prpf6 PE=2 SV=1	941	1	9.1	7	7	1	10	6	7	7.673e-08	6.56e-08	sp|A1A5S1|PRP6_RAT		sp|A1A5S1|PRP6_RAT
sp|Q01986|MP2K1_RAT	Dual specificity mitogen-activated protein kinase kinase 1 OS=Rattus norvegicus GN=Map2k1 PE=1 SV=2	393	1	25.4	9	8	1	28.5	10	10	5.262e-07	5.271e-07	sp|Q01986|MP2K1_RAT		sp|Q01986|MP2K1_RAT
sp|A2RUW1|TOLIP_RAT	Toll-interacting protein OS=Rattus norvegicus GN=Tollip PE=2 SV=1	274	0.9872	5.1	1	1	1	13.1	3	3	8.732e-08	1.571e-07	sp|A2RUW1|TOLIP_RAT		sp|A2RUW1|TOLIP_RAT
tr|G3V6P8|G3V6P8_RAT	Guanine nucleotide-binding protein subunit gamma OS=Rattus norvegicus GN=Gng12 PE=3 SV=1	72	1	51.4	3	3	1	31.9	2	2	1.046e-06	4.432e-06	tr|G3V6P8|G3V6P8_RAT		tr|G3V6P8|G3V6P8_RAT
sp|B5DFC8|EIF3C_RAT	Eukaryotic translation initiation factor 3 subunit C OS=Rattus norvegicus GN=Eif3c PE=2 SV=1	911	1	23.9	20	20	1	25	23	22	6.765e-07	7.41e-07	sp|B5DFC8|EIF3C_RAT		sp|B5DFC8|EIF3C_RAT
sp|P16636|LYOX_RAT	Protein-lysine 6-oxidase OS=Rattus norvegicus GN=Lox PE=1 SV=2	411	1	8.8	3	3	1	8	2	2	6.37e-08	5.229e-08	sp|P16636|LYOX_RAT		sp|P16636|LYOX_RAT
sp|P97571|CAN1_RAT	Calpain-1 catalytic subunit OS=Rattus norvegicus GN=Capn1 PE=1 SV=1	713	0.9872	1.4	1	1	0.9999	3.6	2	2	2.004e-08	2.312e-08	sp|P97571|CAN1_RAT	tr|F1LS29|F1LS29_RAT;	sp|P97571|CAN1_RAT	tr|F1LS29|F1LS29_RAT;
tr|M0R849|M0R849_RAT	Uncharacterized protein (Fragment) OS=Rattus norvegicus PE=4 SV=1	417	1	7.7	3	3	0.9972	5.5	2	2	8.827e-08	1.007e-07	tr|M0R849|M0R849_RAT		tr|M0R849|M0R849_RAT
sp|Q9QZK5|HTRA1_RAT	Serine protease HTRA1 OS=Rattus norvegicus GN=Htra1 PE=2 SV=1	480	1	25.2	8	7	1	24	10	8	4.631e-07	5.151e-07	sp|Q9QZK5|HTRA1_RAT		sp|Q9QZK5|HTRA1_RAT
sp|O35413|SRBS2_RAT	Sorbin and SH3 domain-containing protein 2 OS=Rattus norvegicus GN=Sorbs2 PE=1 SV=2	1196	1	25.3	29	20	1	27.6	35	27	1.1e-06	1.464e-06	sp|O35413|SRBS2_RAT	tr|F1LPM3|F1LPM3_RAT;	sp|O35413|SRBS2_RAT	tr|F1LPM3|F1LPM3_RAT;
tr|F1LPV0|F1LPV0_RAT	Protein Nars OS=Rattus norvegicus GN=Nars PE=3 SV=2	558	1	42.3	26	20	1	40.7	24	18	1.56e-06	1.317e-06	tr|F1LPV0|F1LPV0_RAT		tr|F1LPV0|F1LPV0_RAT
sp|Q5XIB4|UFSP2_RAT	Ufm1-specific protease 2 OS=Rattus norvegicus GN=Ufsp2 PE=2 SV=1	461	1	7.2	2	2	1	7.2	2	2	1.884e-08	2.006e-08	sp|Q5XIB4|UFSP2_RAT		sp|Q5XIB4|UFSP2_RAT
tr|B1WBY1|B1WBY1_RAT	Cul1 protein OS=Rattus norvegicus GN=Cul1 PE=2 SV=1	776	1	6.7	2	3	1	8.4	3	4	2.715e-08	6.428e-08	tr|B1WBY1|B1WBY1_RAT		tr|B1WBY1|B1WBY1_RAT
tr|G3V6Y6|G3V6Y6_RAT	Alpha-1,4 glucan phosphorylase OS=Rattus norvegicus GN=Pygb PE=3 SV=1	843	1	35.1	17	24	1	36.9	20	25	5.861e-07	6.269e-07	tr|G3V6Y6|G3V6Y6_RAT		tr|G3V6Y6|G3V6Y6_RAT
sp|Q08464|FZD2_RAT	Frizzled-2 OS=Rattus norvegicus GN=Fzd2 PE=1 SV=1	570	0.9841	1.4	1	1	0.999	2.6	2	2	3.579e-08	6.924e-08	sp|Q08464|FZD2_RAT	tr|D4ACM8|D4ACM8_RAT;tr|G3V954|G3V954_RAT;	sp|Q08464|FZD2_RAT	tr|G3V954|G3V954_RAT;
sp|O35244|PRDX6_RAT	Peroxiredoxin-6 OS=Rattus norvegicus GN=Prdx6 PE=1 SV=3	224	1	76.8	20	16	1	75.4	17	15	4.052e-06	3.006e-06	sp|O35244|PRDX6_RAT		sp|O35244|PRDX6_RAT
sp|P37996|ARL3_RAT	ADP-ribosylation factor-like protein 3 OS=Rattus norvegicus GN=Arl3 PE=1 SV=2	182	1	53.6	7	7	1	53.6	7	7	7.588e-07	5.825e-07	sp|P37996|ARL3_RAT	tr|F8WG91|F8WG91_RAT;	sp|P37996|ARL3_RAT	tr|F8WG91|F8WG91_RAT;
tr|G3V6H5|G3V6H5_RAT	Mitochondrial 2-oxoglutarate/malate carrier protein OS=Rattus norvegicus GN=Slc25a11 PE=3 SV=1	314	1	62.1	21	16	1	38.9	13	10	2.059e-06	1.256e-06	tr|G3V6H5|G3V6H5_RAT		tr|G3V6H5|G3V6H5_RAT
sp|P62275|RS29_RAT	40S ribosomal protein S29 OS=Rattus norvegicus GN=Rps29 PE=1 SV=2	56	1	39.3	3	3	1	25	2	2	2.579e-06	1.446e-06	sp|P62275|RS29_RAT		sp|P62275|RS29_RAT
tr|D3ZT71|D3ZT71_RAT	BCL2-like 13 (Apoptosis facilitator) (Predicted) OS=Rattus norvegicus GN=Bcl2l13 PE=4 SV=2	199	1	20.1	3	3	0.9999	16.1	2	2	2.453e-07	1.723e-07	tr|D3ZT71|D3ZT71_RAT		tr|D3ZT71|D3ZT71_RAT
sp|P63088-2|PP1G_RAT	Isoform Gamma-2 of Serine/threonine-protein phosphatase PP1-gamma catalytic subunit OS=Rattus norvegicus GN=Ppp1cc	337	0.9992	52.3	2	13	0.8311	50.2	1	13	2.475e-07	5.894e-08	sp|P63088-2|PP1G_RAT	sp|P63088|PP1G_RAT;	sp|P63088-2|PP1G_RAT	sp|P63088|PP1G_RAT;
sp|Q7TP98|ILF2_RAT	Interleukin enhancer-binding factor 2 OS=Rattus norvegicus GN=Ilf2 PE=2 SV=1	463	1	17.9	7	6	1	15.8	6	5	4.406e-07	1.913e-07	sp|Q7TP98|ILF2_RAT		sp|Q7TP98|ILF2_RAT
tr|Q4V8J6|Q4V8J6_RAT	Protein Ythdf1 OS=Rattus norvegicus GN=Ythdf1 PE=2 SV=1	559					0.9979	4.8	3	2		7.813e-08			tr|Q4V8J6|Q4V8J6_RAT
sp|P70500|CDIPT_RAT	CDP-diacylglycerol--inositol 3-phosphatidyltransferase OS=Rattus norvegicus GN=Cdipt PE=1 SV=1	213	1	11.3	3	2	1	17.4	3	3	2.014e-07	2.551e-07	sp|P70500|CDIPT_RAT		sp|P70500|CDIPT_RAT
sp|P01946|HBA_RAT	Hemoglobin subunit alpha-1/2 OS=Rattus norvegicus GN=Hba1 PE=1 SV=3	142	1	21.8	2	2					4.516e-07		sp|P01946|HBA_RAT
sp|Q5U300|UBA1_RAT	Ubiquitin-like modifier-activating enzyme 1 OS=Rattus norvegicus GN=Uba1 PE=1 SV=1	1058	1	42.1	43	35	1	35.9	35	27	1.498e-06	1.053e-06	sp|Q5U300|UBA1_RAT		sp|Q5U300|UBA1_RAT
tr|B2RYN3|B2RYN3_RAT	Eukaryotic translation elongation factor 1 epsilon 1 OS=Rattus norvegicus GN=Eef1e1 PE=2 SV=1	174	1	20.7	4	4	1	20.1	4	4	8.217e-07	5.273e-07	tr|B2RYN3|B2RYN3_RAT		tr|B2RYN3|B2RYN3_RAT
sp|P63074|IF4E_RAT	Eukaryotic translation initiation factor 4E OS=Rattus norvegicus GN=Eif4e PE=1 SV=1	217	1	12	2	2					2.796e-07		sp|P63074|IF4E_RAT
sp|Q6PCT8|DHSD_RAT	Succinate dehydrogenase [ubiquinone] cytochrome b small subunit, mitochondrial OS=Rattus norvegicus GN=Sdhd PE=2 SV=1	159	0.9809	4.4	1	1	1	10.7	2	2	2.343e-07	5.86e-07	sp|Q6PCT8|DHSD_RAT		sp|Q6PCT8|DHSD_RAT
tr|D3Z9L0|D3Z9L0_RAT	Protein Agk OS=Rattus norvegicus GN=Agk PE=4 SV=1	421	1	18.5	8	6	1	15	6	5	2.313e-07	1.829e-07	tr|D3Z9L0|D3Z9L0_RAT		tr|D3Z9L0|D3Z9L0_RAT
tr|Q5U2S7|Q5U2S7_RAT	Proteasome (Prosome, macropain) 26S subunit, non-ATPase, 3 OS=Rattus norvegicus GN=Psmd3 PE=2 SV=1	530	1	17	8	7	1	27.5	13	12	3.219e-07	7.294e-07	tr|Q5U2S7|Q5U2S7_RAT		tr|Q5U2S7|Q5U2S7_RAT
sp|Q5XI97|AASD1_RAT	Alanyl-tRNA editing protein Aarsd1 OS=Rattus norvegicus GN=Aarsd1 PE=2 SV=1	412	1	6.8	2	2					2.551e-08		sp|Q5XI97|AASD1_RAT
sp|Q9EQV6|TPP1_RAT	Tripeptidyl-peptidase 1 OS=Rattus norvegicus GN=Tpp1 PE=1 SV=1	563	1	3.7	2	2	1	7.5	3	3	1.017e-07	1.603e-07	sp|Q9EQV6|TPP1_RAT	tr|Q642E6|Q642E6_RAT;	sp|Q9EQV6|TPP1_RAT	tr|Q642E6|Q642E6_RAT;
sp|Q63632|S12A4_RAT	Solute carrier family 12 member 4 OS=Rattus norvegicus GN=Slc12a4 PE=1 SV=1	1085	0.9987	2	2	2	1	3	2	3	2.216e-08	1.862e-08	sp|Q63632|S12A4_RAT		sp|Q63632|S12A4_RAT
tr|M0R9K1|M0R9K1_RAT	Protein Gm7964 OS=Rattus norvegicus GN=Gm7964 PE=4 SV=1	464	1	43.1	25	18					2.282e-06		tr|M0R9K1|M0R9K1_RAT
sp|P04646|RL35A_RAT	60S ribosomal protein L35a OS=Rattus norvegicus GN=Rpl35a PE=3 SV=1	110	1	40	6	5	1	40	7	5	5.334e-06	4.945e-06	sp|P04646|RL35A_RAT	tr|D3ZZN4|D3ZZN4_RAT;	sp|P04646|RL35A_RAT	tr|D3ZZN4|D3ZZN4_RAT;
sp|B0BN93|PSD13_RAT	26S proteasome non-ATPase regulatory subunit 13 OS=Rattus norvegicus GN=Psmd13 PE=1 SV=1	376	1	31.6	10	10	1	40.4	11	11	1.164e-06	9.78e-07	sp|B0BN93|PSD13_RAT		sp|B0BN93|PSD13_RAT
sp|Q63610|TPM3_RAT	Tropomyosin alpha-3 chain OS=Rattus norvegicus GN=Tpm3 PE=1 SV=2	248	1	48.8	11	19	1	41.5	7	17	1.424e-06	7.62e-07	sp|Q63610|TPM3_RAT		sp|Q63610|TPM3_RAT
sp|Q63228|GMFB_RAT	Glia maturation factor beta OS=Rattus norvegicus GN=Gmfb PE=1 SV=2	142	1	35.2	3	3	1	27.5	2	2	5.057e-07	2.365e-07	sp|Q63228|GMFB_RAT	tr|M0RDJ4|M0RDJ4_RAT;	sp|Q63228|GMFB_RAT	tr|M0RDJ4|M0RDJ4_RAT;
tr|Q7TQ85|Q7TQ85_RAT	Ac1164 OS=Rattus norvegicus GN=Pdhx PE=2 SV=1	539	1	10.8	5	5	1	7.8	4	4	3.157e-07	2.344e-07	tr|Q7TQ85|Q7TQ85_RAT		tr|Q7TQ85|Q7TQ85_RAT
sp|Q8K585-2|HMGA1_RAT	Isoform HMG-Y of High mobility group protein HMG-I/HMG-Y OS=Rattus norvegicus GN=Hmga1	96	0.808	22.9	1	3					3.715e-07		sp|Q8K585-2|HMGA1_RAT
tr|D4AAU4|D4AAU4_RAT	Protein Rprd1a OS=Rattus norvegicus GN=Rprd1a PE=4 SV=1	312	0.9993	8.3	2	2					3.535e-08		tr|D4AAU4|D4AAU4_RAT
sp|P60123|RUVB1_RAT	RuvB-like 1 OS=Rattus norvegicus GN=Ruvbl1 PE=1 SV=1	456	1	41.4	17	15	1	38.8	16	13	9.898e-07	7.603e-07	sp|P60123|RUVB1_RAT		sp|P60123|RUVB1_RAT
tr|F1MAN8|F1MAN8_RAT	Laminin, alpha 5, isoform CRA_a OS=Rattus norvegicus GN=Lama5 PE=4 SV=2	3713	1	4.3	10	10	1	6.4	16	16	2.308e-08	4.288e-08	tr|F1MAN8|F1MAN8_RAT		tr|F1MAN8|F1MAN8_RAT
sp|Q812D1|PSIP1_RAT	PC4 and SFRS1-interacting protein OS=Rattus norvegicus GN=Psip1 PE=2 SV=1	528	1	18.4	9	7					2.132e-07		sp|Q812D1|PSIP1_RAT	tr|F1SW39|F1SW39_RAT;
sp|O08564|LPP1_RAT	Lipid phosphate phosphohydrolase 1 OS=Rattus norvegicus GN=Ppap2a PE=1 SV=1	282	1	20.9	7	5	1	15.6	3	3	4.131e-07	2.124e-07	sp|O08564|LPP1_RAT		sp|O08564|LPP1_RAT
sp|Q63028-2|ADDA_RAT	Isoform 2 of Alpha-adducin OS=Rattus norvegicus GN=Add1	631	1	10.6	4	5	1	15.8	5	5	1.017e-07	1.085e-07	sp|Q63028-2|ADDA_RAT	sp|Q63028|ADDA_RAT;tr|D3ZZ99|D3ZZ99_RAT;	sp|Q63028-2|ADDA_RAT	sp|Q63028|ADDA_RAT;tr|D3ZZ99|D3ZZ99_RAT;
tr|D4ADD7|D4ADD7_RAT	Glutaredoxin 5 homolog (S. cerevisiae) (Predicted), isoform CRA_b OS=Rattus norvegicus GN=Glrx5 PE=4 SV=1	152	1	29.6	3	3	1	29.6	3	3	4.716e-07	3.974e-07	tr|D4ADD7|D4ADD7_RAT		tr|D4ADD7|D4ADD7_RAT
sp|Q9JLJ3|AL9A1_RAT	4-trimethylaminobutyraldehyde dehydrogenase OS=Rattus norvegicus GN=Aldh9a1 PE=1 SV=1	494	1	23.3	10	8	1	18.4	6	6	7.442e-07	2.92e-07	sp|Q9JLJ3|AL9A1_RAT		sp|Q9JLJ3|AL9A1_RAT
sp|P27615|SCRB2_RAT	Lysosome membrane protein 2 OS=Rattus norvegicus GN=Scarb2 PE=1 SV=2	478	1	9.2	6	4	1	20.1	12	9	3.638e-07	8.366e-07	sp|P27615|SCRB2_RAT		sp|P27615|SCRB2_RAT
sp|Q99MI7|UBA3_RAT	NEDD8-activating enzyme E1 catalytic subunit OS=Rattus norvegicus GN=Uba3 PE=1 SV=1	462	1	18.8	4	5	1	9.3	3	3	9.79e-08	1.208e-07	sp|Q99MI7|UBA3_RAT	tr|R9PXT0|R9PXT0_RAT;	sp|Q99MI7|UBA3_RAT	tr|R9PXT0|R9PXT0_RAT;
sp|Q9QWJ9|NRP1_RAT	Neuropilin-1 OS=Rattus norvegicus GN=Nrp1 PE=1 SV=1	922	0.9998	3.7	2	2	1	5.1	3	3	7.816e-09	2.904e-08	sp|Q9QWJ9|NRP1_RAT		sp|Q9QWJ9|NRP1_RAT
tr|D3ZYK9|D3ZYK9_RAT	Protein Npm3 OS=Rattus norvegicus GN=Npm3 PE=4 SV=1	173	1	21.4	2	2	1	21.4	2	2	3.785e-07	3.007e-07	tr|D3ZYK9|D3ZYK9_RAT		tr|D3ZYK9|D3ZYK9_RAT
sp|P13676|ACPH_RAT	Acylamino-acid-releasing enzyme OS=Rattus norvegicus GN=Apeh PE=1 SV=1	732					1	4.5	3	3		4.115e-08			sp|P13676|ACPH_RAT
tr|D3Z8R4|D3Z8R4_RAT	Protein Rbm25l1 OS=Rattus norvegicus GN=Rbm25l1 PE=4 SV=2	464	1	5	3	3	1	5.2	3	3	7.991e-08	4.774e-08	tr|D3Z8R4|D3Z8R4_RAT		tr|D3Z8R4|D3Z8R4_RAT
sp|P02696|RET1_RAT	Retinol-binding protein 1 OS=Rattus norvegicus GN=Rbp1 PE=1 SV=2	135	1	71.9	13	9	1	65.9	11	8	4.332e-06	3.333e-06	sp|P02696|RET1_RAT		sp|P02696|RET1_RAT
tr|B2RZB7|B2RZB7_RAT	Protein Snrpd1 OS=Rattus norvegicus GN=Snrpd1 PE=2 SV=1	119	1	20.2	3	2	1	28.6	4	2	1.522e-06	1.542e-06	tr|B2RZB7|B2RZB7_RAT		tr|B2RZB7|B2RZB7_RAT
sp|Q63413|DX39B_RAT	Spliceosome RNA helicase Ddx39b OS=Rattus norvegicus GN=Ddx39b PE=1 SV=3	428	1	41.4	21	17	1	32.9	8	14	1.751e-06	4.509e-07	sp|Q63413|DX39B_RAT		sp|Q63413|DX39B_RAT
tr|D4A305|D4A305_RAT	Coiled-coil domain containing 58 (Predicted), isoform CRA_c OS=Rattus norvegicus GN=Ccdc58 PE=1 SV=1	144	1	53.5	6	6	1	22.9	3	3	9.494e-07	4.08e-07	tr|D4A305|D4A305_RAT		tr|D4A305|D4A305_RAT
tr|F1MAL6|F1MAL6_RAT	Plectin (Fragment) OS=Rattus norvegicus GN=Plec PE=1 SV=2	4557	1	35	4	131	1	44.3	3	170	1.706e-08	1.319e-08	tr|F1MAL6|F1MAL6_RAT	tr|F7F744|F7F744_RAT;tr|F7F9U6|F7F9U6_RAT;	tr|F1MAL6|F1MAL6_RAT	tr|F7F744|F7F744_RAT;tr|F7F9U6|F7F9U6_RAT;
sp|Q64578|AT2A1_RAT	Sarcoplasmic/endoplasmic reticulum calcium ATPase 1 OS=Rattus norvegicus GN=Atp2a1 PE=2 SV=1	994					0.9998	19.9	2	17		1.584e-08			sp|Q64578|AT2A1_RAT
sp|P41499-2|PTN11_RAT	Isoform 2 of Tyrosine-protein phosphatase non-receptor type 11 OS=Rattus norvegicus GN=Ptpn11	593	1	9.3	4	4	1	4.4	2	2	3.789e-08	3e-08	sp|P41499-2|PTN11_RAT	sp|P41499|PTN11_RAT;	sp|P41499-2|PTN11_RAT	sp|P41499|PTN11_RAT;
tr|D4A7R0|D4A7R0_RAT	Signal recognition particle subunit SRP72 OS=Rattus norvegicus GN=LOC100910272 PE=3 SV=2	670	1	14	9	10	1	21	14	12	2.986e-07	5.733e-07	tr|D4A7R0|D4A7R0_RAT		tr|D4A7R0|D4A7R0_RAT
sp|P08010|GSTM2_RAT	Glutathione S-transferase Mu 2 OS=Rattus norvegicus GN=Gstm2 PE=1 SV=2	218	1	42.7	7	8	1	33	5	6	4.709e-07	2.748e-07	sp|P08010|GSTM2_RAT		sp|P08010|GSTM2_RAT
sp|Q9Z1Y3|CADH2_RAT	Cadherin-2 OS=Rattus norvegicus GN=Cdh2 PE=1 SV=1	906	1	22.2	15	12	1	25.3	16	13	6.238e-07	4.036e-07	sp|Q9Z1Y3|CADH2_RAT	tr|G3V803|G3V803_RAT;	sp|Q9Z1Y3|CADH2_RAT	tr|G3V803|G3V803_RAT;
sp|Q05096-2|MYO1B_RAT	Isoform B of Unconventional myosin-Ib OS=Rattus norvegicus GN=Myo1b	1106	1	8.1	6	6	0.9991	3.6	2	2	4.806e-08	8.421e-09	sp|Q05096-2|MYO1B_RAT	sp|Q05096-3|MYO1B_RAT;sp|Q05096|MYO1B_RAT;tr|D3ZC71|D3ZC71_RAT;tr|D3ZNP7|D3ZNP7_RAT;tr|F1LSW1|F1LSW1_RAT;	sp|Q05096-2|MYO1B_RAT	sp|Q05096-3|MYO1B_RAT;sp|Q05096|MYO1B_RAT;tr|D3ZC71|D3ZC71_RAT;tr|D3ZNP7|D3ZNP7_RAT;tr|D4A2X2|D4A2X2_RAT;tr|F1LSW1|F1LSW1_RAT;
sp|Q9Z142|TMM33_RAT	Transmembrane protein 33 OS=Rattus norvegicus GN=Tmem33 PE=2 SV=1	247	1	19.4	5	5	1	15.8	4	4	4.89e-07	4.4e-07	sp|Q9Z142|TMM33_RAT		sp|Q9Z142|TMM33_RAT
sp|Q5XI07|LPP_RAT	Lipoma-preferred partner homolog OS=Rattus norvegicus GN=Lpp PE=2 SV=1	632	1	24.7	10	9	1	13.9	6	6	2.268e-07	1.98e-07	sp|Q5XI07|LPP_RAT		sp|Q5XI07|LPP_RAT
tr|D4ABM3|D4ABM3_RAT	Dishevelled associated activator of morphogenesis 1 (Predicted) OS=Rattus norvegicus GN=Daam1 PE=4 SV=1	968	0.9161	0.7	1	1	0.9489	1.8	2	2	7.762e-09	1.735e-08	tr|D4ABM3|D4ABM3_RAT		tr|D4ABM3|D4ABM3_RAT
sp|Q6AY55|DCAKD_RAT	Dephospho-CoA kinase domain-containing protein OS=Rattus norvegicus GN=Dcakd PE=2 SV=1	240	1	22.1	5	5	1	27.9	6	6	5.111e-07	3.507e-07	sp|Q6AY55|DCAKD_RAT		sp|Q6AY55|DCAKD_RAT
sp|Q4KM65|CPSF5_RAT	Cleavage and polyadenylation specificity factor subunit 5 OS=Rattus norvegicus GN=Nudt21 PE=2 SV=1	227	1	23.8	6	6	1	12.3	3	3	1.156e-06	5.954e-07	sp|Q4KM65|CPSF5_RAT		sp|Q4KM65|CPSF5_RAT
tr|D3ZD04|D3ZD04_RAT	Dystrobrevin OS=Rattus norvegicus GN=Dtna PE=3 SV=2	687	1	7.6	4	4	1	8.6	4	4	2.678e-08	2.691e-08	tr|D3ZD04|D3ZD04_RAT	tr|D4A772|D4A772_RAT;tr|D4ACH6|D4ACH6_RAT;	tr|D3ZD04|D3ZD04_RAT	tr|D3ZMV4|D3ZMV4_RAT;tr|D4A772|D4A772_RAT;tr|D4ACH6|D4ACH6_RAT;tr|M0R8J9|M0R8J9_RAT;tr|M0R9L4|M0R9L4_RAT;
tr|F1LWR6|F1LWR6_RAT	Protein Mlip (Fragment) OS=Rattus norvegicus GN=Mlip PE=4 SV=2	263					1	17.9	3	3		1.353e-07			tr|F1LWR6|F1LWR6_RAT
sp|Q64119|MYL6_RAT	Myosin light polypeptide 6 OS=Rattus norvegicus GN=Myl6 PE=1 SV=3	151	1	60.9	13	9	1	55.6	10	8	2.713e-06	2.938e-06	sp|Q64119|MYL6_RAT		sp|Q64119|MYL6_RAT
sp|Q63704|CPT1B_RAT	Carnitine O-palmitoyltransferase 1, muscle isoform OS=Rattus norvegicus GN=Cpt1b PE=1 SV=1	772	1	20.7	13	11	1	15.9	12	10	4.388e-07	5.11e-07	sp|Q63704|CPT1B_RAT		sp|Q63704|CPT1B_RAT
sp|Q62920|PDLI5_RAT	PDZ and LIM domain protein 5 OS=Rattus norvegicus GN=Pdlim5 PE=1 SV=2	591	1	54.1	31	22	1	50.6	30	22	2.194e-06	2.589e-06	sp|Q62920|PDLI5_RAT		sp|Q62920|PDLI5_RAT
sp|Q5RKI1|IF4A2_RAT	Eukaryotic initiation factor 4A-II OS=Rattus norvegicus GN=Eif4a2 PE=1 SV=1	407	1	43.2	13	13	1	40.3	14	13	1.025e-06	1.292e-06	sp|Q5RKI1|IF4A2_RAT		sp|Q5RKI1|IF4A2_RAT
tr|D3ZX38|D3ZX38_RAT	Prefoldin 1 (Predicted) OS=Rattus norvegicus GN=Pfdn1 PE=4 SV=1	122					0.986	8.2	1	2		6.761e-08			tr|D3ZX38|D3ZX38_RAT
tr|F1M8X9|F1M8X9_RAT	Protein Gbf1 OS=Rattus norvegicus GN=Gbf1 PE=4 SV=2	1861	1	2.3	3	4	1	3.2	5	5	1.593e-08	3.014e-08	tr|F1M8X9|F1M8X9_RAT		tr|F1M8X9|F1M8X9_RAT
sp|Q99J82|ILK_RAT	Integrin-linked protein kinase OS=Rattus norvegicus GN=Ilk PE=2 SV=1	452	1	29.6	13	10	1	25.7	14	11	7.648e-07	8.324e-07	sp|Q99J82|ILK_RAT		sp|Q99J82|ILK_RAT
sp|Q5XXR3|ARHG6_RAT	Rho guanine nucleotide exchange factor 6 OS=Rattus norvegicus GN=Arhgef6 PE=2 SV=1	772	0.9998	2.6	2	2					3.478e-08		sp|Q5XXR3|ARHG6_RAT	tr|D3ZWQ8|D3ZWQ8_RAT;
tr|F1LVX3|F1LVX3_RAT	Protein LOC102554591 OS=Rattus norvegicus GN=LOC102554591 PE=4 SV=2	270	0.9999	9.6	2	3	1	13.7	3	4	1.956e-07	3.047e-07	tr|F1LVX3|F1LVX3_RAT		tr|F1LVX3|F1LVX3_RAT
sp|Q63644|ROCK1_RAT	Rho-associated protein kinase 1 OS=Rattus norvegicus GN=Rock1 PE=1 SV=1	1369	0.9918	3.1	2	4					9.331e-09		sp|Q63644|ROCK1_RAT	tr|D4A5S0|D4A5S0_RAT;
tr|Q8SEZ5|Q8SEZ5_RAT	Cytochrome c oxidase subunit 2 OS=Rattus norvegicus GN=Mt-co2 PE=3 SV=1	227	0.9994	30.8	1	6	0.9995	43.6	1	6	6.932e-08	5.29e-08	tr|Q8SEZ5|Q8SEZ5_RAT		tr|Q8SEZ5|Q8SEZ5_RAT
tr|D3ZUX7|D3ZUX7_RAT	Protein Acsf3 OS=Rattus norvegicus GN=Acsf3 PE=4 SV=1	583					0.997	6.2	2	2		1.284e-08			tr|D3ZUX7|D3ZUX7_RAT
tr|D3ZCT7|D3ZCT7_RAT	SEC23B (S. cerevisiae) (Predicted), isoform CRA_b OS=Rattus norvegicus GN=Sec23b PE=4 SV=1	453	0.9988	7.9	1	3					2.593e-08		tr|D3ZCT7|D3ZCT7_RAT
sp|Q9Z270|VAPA_RAT	Vesicle-associated membrane protein-associated protein A OS=Rattus norvegicus GN=Vapa PE=1 SV=3	249	1	50.2	18	12	1	50.2	20	14	3.201e-06	3.305e-06	sp|Q9Z270|VAPA_RAT		sp|Q9Z270|VAPA_RAT
tr|F1LVV4|F1LVV4_RAT	Protein Rcc2 (Fragment) OS=Rattus norvegicus GN=Rcc2 PE=4 SV=1	427	1	18.3	7	7	1	26.7	10	10	4.199e-07	4.486e-07	tr|F1LVV4|F1LVV4_RAT		tr|F1LVV4|F1LVV4_RAT
tr|D4A4F4|D4A4F4_RAT	Ngfi-A binding protein 2, isoform CRA_a OS=Rattus norvegicus GN=Nab2 PE=4 SV=1	525	0.9926	4.4	2	2	0.9875	1.9	1	1	5.503e-08	5.352e-08	tr|D4A4F4|D4A4F4_RAT		sp|Q62722|NAB1_RAT	tr|D4A4F4|D4A4F4_RAT;
tr|D3ZGM1|D3ZGM1_RAT	Protein Ptcd3 OS=Rattus norvegicus GN=Ptcd3 PE=4 SV=1	687	1	9.6	5	5	1	8.7	5	5	6.375e-08	7.736e-08	tr|D3ZGM1|D3ZGM1_RAT		tr|D3ZGM1|D3ZGM1_RAT
tr|Q5U3Y8|Q5U3Y8_RAT	Basic transcription factor 3 OS=Rattus norvegicus GN=Btf3 PE=2 SV=1	162	1	63	7	6	1	57.4	7	6	1.83e-06	1.329e-06	tr|Q5U3Y8|Q5U3Y8_RAT		tr|Q5U3Y8|Q5U3Y8_RAT
sp|Q08850|STX4_RAT	Syntaxin-4 OS=Rattus norvegicus GN=Stx4 PE=1 SV=1	298	1	13.8	3	3					1.528e-07		sp|Q08850|STX4_RAT	tr|G3V8I4|G3V8I4_RAT;
sp|Q99PD4|ARC1A_RAT	Actin-related protein 2/3 complex subunit 1A OS=Rattus norvegicus GN=Arpc1a PE=2 SV=1	370	0.9959	8.9	1	2					7.778e-08		sp|Q99PD4|ARC1A_RAT
tr|D4ABQ7|D4ABQ7_RAT	Protein Arap1 OS=Rattus norvegicus GN=Arap1 PE=4 SV=1	1454	1	4.1	5	4	1	4.3	5	4	1.983e-08	2.411e-08	tr|D4ABQ7|D4ABQ7_RAT	tr|F1LM60|F1LM60_RAT;	tr|D4ABQ7|D4ABQ7_RAT	tr|F1LM60|F1LM60_RAT;
sp|O35547|ACSL4_RAT	Long-chain-fatty-acid--CoA ligase 4 OS=Rattus norvegicus GN=Acsl4 PE=1 SV=1	670					0.9962	3.6	2	2		1.554e-08			sp|O35547|ACSL4_RAT
tr|D4A567|D4A567_RAT	Uncharacterized protein OS=Rattus norvegicus PE=4 SV=2	627	1	8.9	5	4	1	7.2	3	3	7.583e-08	5.482e-08	tr|D4A567|D4A567_RAT		tr|D4A567|D4A567_RAT
tr|D3ZHI9|D3ZHI9_RAT	Protein Ppp2r5e OS=Rattus norvegicus GN=Ppp2r5e PE=4 SV=1	429	0.7008	5.8	1	2					1.014e-08		tr|D3ZHI9|D3ZHI9_RAT
sp|P06214|HEM2_RAT	Delta-aminolevulinic acid dehydratase OS=Rattus norvegicus GN=Alad PE=1 SV=1	330	1	13.6	3	3	1	10	3	3	6.866e-08	1.214e-07	sp|P06214|HEM2_RAT		sp|P06214|HEM2_RAT
sp|Q3KRD5|TOM34_RAT	Mitochondrial import receptor subunit TOM34 OS=Rattus norvegicus GN=Tomm34 PE=1 SV=1	309	1	11.7	3	3	1	9.1	2	2	1.58e-07	6.412e-08	sp|Q3KRD5|TOM34_RAT		sp|Q3KRD5|TOM34_RAT
sp|Q32Q06|AP1M1_RAT	AP-1 complex subunit mu-1 OS=Rattus norvegicus GN=Ap1m1 PE=1 SV=3	423	1	10.6	4	3	1	7.6	3	3	7.707e-08	1.314e-07	sp|Q32Q06|AP1M1_RAT		sp|Q32Q06|AP1M1_RAT
tr|M0RCF3|M0RCF3_RAT	Integrin beta OS=Rattus norvegicus GN=Itgb3 PE=3 SV=1	787					1	4.2	3	3		8.762e-08			tr|M0RCF3|M0RCF3_RAT
tr|M0R7L9|M0R7L9_RAT	Protein LOC100911677 OS=Rattus norvegicus GN=LOC100911677 PE=4 SV=1	636	1	15.6	9	8	1	12.4	7	7	2.822e-07	2.41e-07	tr|M0R7L9|M0R7L9_RAT	tr|M0R9Q1|M0R9Q1_RAT;	tr|M0R7L9|M0R7L9_RAT	tr|M0R9Q1|M0R9Q1_RAT;
sp|Q00238|ICAM1_RAT	Intercellular adhesion molecule 1 OS=Rattus norvegicus GN=Icam1 PE=2 SV=1	545	1	13.2	9	7	1	8.8	6	4	4.014e-07	1.968e-07	sp|Q00238|ICAM1_RAT		sp|Q00238|ICAM1_RAT
sp|P97829-2|CD47_RAT	Isoform 2 of Leukocyte surface antigen CD47 OS=Rattus norvegicus GN=Cd47	318	1	6.1	2	2	1	11.2	3	3	1.265e-07	1.875e-07	sp|P97829-2|CD47_RAT	sp|P97829|CD47_RAT;tr|A0A0A0MY37|A0A0A0MY37_RAT;	sp|P97829-2|CD47_RAT	sp|P97829|CD47_RAT;tr|A0A0A0MY37|A0A0A0MY37_RAT;
sp|P62832|RL23_RAT	60S ribosomal protein L23 OS=Rattus norvegicus GN=Rpl23 PE=2 SV=1	140	1	67.9	14	9	1	49.3	10	7	6.476e-06	4.438e-06	sp|P62832|RL23_RAT		sp|P62832|RL23_RAT
sp|P55770|NH2L1_RAT	NHP2-like protein 1 OS=Rattus norvegicus GN=Nhp2l1 PE=2 SV=4	128	0.9872	9.4	1	1	1	27.3	4	3	1.366e-07	8.833e-07	sp|P55770|NH2L1_RAT		sp|P55770|NH2L1_RAT
sp|P63159|HMGB1_RAT	High mobility group protein B1 OS=Rattus norvegicus GN=Hmgb1 PE=1 SV=2	215	1	40.4	13	10	1	43.2	10	11	2.731e-06	1.936e-06	sp|P63159|HMGB1_RAT	tr|D3ZCR3|D3ZCR3_RAT;tr|D4A9T3|D4A9T3_RAT;tr|F1MA29|F1MA29_RAT;	sp|P63159|HMGB1_RAT	tr|D3ZCR3|D3ZCR3_RAT;tr|D4A9T3|D4A9T3_RAT;tr|F1MA29|F1MA29_RAT;
sp|P11662|NU2M_RAT	NADH-ubiquinone oxidoreductase chain 2 OS=Rattus norvegicus GN=Mtnd2 PE=3 SV=2	345	1	5.2	3	2	1	5.2	3	2	8.074e-08	1.97e-07	sp|P11662|NU2M_RAT		sp|P11662|NU2M_RAT
sp|Q63524|TMED2_RAT	Transmembrane emp24 domain-containing protein 2 OS=Rattus norvegicus GN=Tmed2 PE=1 SV=1	201	1	35.3	13	7	1	32.3	14	7	1.585e-06	1.964e-06	sp|Q63524|TMED2_RAT		sp|Q63524|TMED2_RAT
tr|D3ZFX4|D3ZFX4_RAT	Phosphoglucomutase 3 (Predicted), isoform CRA_a OS=Rattus norvegicus GN=Pgm3 PE=3 SV=1	552	1	16.1	7	7	1	12.9	5	5	1.512e-07	1.188e-07	tr|D3ZFX4|D3ZFX4_RAT		tr|D3ZFX4|D3ZFX4_RAT
sp|Q5M7U6|ARP2_RAT	Actin-related protein 2 OS=Rattus norvegicus GN=Actr2 PE=1 SV=1	394	1	35	13	12	1	27.9	9	8	1.89e-06	1.257e-06	sp|Q5M7U6|ARP2_RAT		sp|Q5M7U6|ARP2_RAT
sp|P48450|ERG7_RAT	Lanosterol synthase OS=Rattus norvegicus GN=Lss PE=1 SV=2	733					0.9875	3.7	2	2		2.185e-08			sp|P48450|ERG7_RAT	tr|G3V998|G3V998_RAT;
sp|P15800|LAMB2_RAT	Laminin subunit beta-2 OS=Rattus norvegicus GN=Lamb2 PE=2 SV=1	1801	1	3.7	4	5	1	4.6	6	6	2.292e-08	3.457e-08	sp|P15800|LAMB2_RAT	tr|M0R6K0|M0R6K0_RAT;	sp|P15800|LAMB2_RAT	tr|M0R6K0|M0R6K0_RAT;
sp|P69736|EDF1_RAT	Endothelial differentiation-related factor 1 OS=Rattus norvegicus GN=Edf1 PE=1 SV=1	148	1	16.9	2	2					1.854e-07		sp|P69736|EDF1_RAT
sp|Q4FZT9|PSMD2_RAT	26S proteasome non-ATPase regulatory subunit 2 OS=Rattus norvegicus GN=Psmd2 PE=2 SV=1	908	1	34.1	29	25	1	44.3	37	31	7.877e-07	1.001e-06	sp|Q4FZT9|PSMD2_RAT		sp|Q4FZT9|PSMD2_RAT
tr|G3V7Z8|G3V7Z8_RAT	Poly(A) binding protein, nuclear 1, isoform CRA_a OS=Rattus norvegicus GN=Pabpn1 PE=4 SV=1	302	1	18.5	4	4	1	21.5	4	4	4.92e-07	5.246e-07	tr|G3V7Z8|G3V7Z8_RAT		tr|G3V7Z8|G3V7Z8_RAT
tr|Q6AYN8|Q6AYN8_RAT	Minichromosome maintenance deficient 7 (S. cerevisiae) OS=Rattus norvegicus GN=Mcm7 PE=2 SV=1	719	1	7.8	6	5	1	12.7	7	7	1.059e-07	1.275e-07	tr|Q6AYN8|Q6AYN8_RAT		tr|Q6AYN8|Q6AYN8_RAT
tr|M0R776|M0R776_RAT	Protein Mrps36 OS=Rattus norvegicus GN=Mrps36 PE=4 SV=1	103	1	28.2	2	2					8.111e-07		tr|M0R776|M0R776_RAT
tr|A0A096MKH4|A0A096MKH4_RAT	Uncharacterized protein (Fragment) OS=Rattus norvegicus PE=4 SV=1	199	1	10.1	2	2	1	14.1	2	2	1.649e-07	1.155e-07	tr|A0A096MKH4|A0A096MKH4_RAT	tr|D4ABY4|D4ABY4_RAT;	tr|A0A096MKH4|A0A096MKH4_RAT	tr|D4ABY4|D4ABY4_RAT;
sp|Q71TY3|RS27_RAT	40S ribosomal protein S27 OS=Rattus norvegicus GN=Rps27 PE=2 SV=3	84	0.4996	38.1	1	3					3.333e-07		sp|Q71TY3|RS27_RAT	tr|M0RA26|M0RA26_RAT;
tr|D3ZZ68|D3ZZ68_RAT	Protein Synpo2l OS=Rattus norvegicus GN=Synpo2l PE=4 SV=1	978	1	15.4	11	9	1	14.3	11	9	3.407e-07	3.256e-07	tr|D3ZZ68|D3ZZ68_RAT		tr|D3ZZ68|D3ZZ68_RAT
sp|Q5M9F8|NTKL_RAT	N-terminal kinase-like protein OS=Rattus norvegicus GN=Scyl1 PE=2 SV=1	807	0.9882	3.8	1	2	0.9912	3.3	2	2	1.204e-08	2.553e-08	sp|Q5M9F8|NTKL_RAT		sp|Q5M9F8|NTKL_RAT
sp|Q63716|PRDX1_RAT	Peroxiredoxin-1 OS=Rattus norvegicus GN=Prdx1 PE=1 SV=1	199	1	69.3	25	13	1	76.4	27	14	1.245e-05	1.054e-05	sp|Q63716|PRDX1_RAT		sp|Q63716|PRDX1_RAT
sp|Q75Q39|TOM70_RAT	Mitochondrial import receptor subunit TOM70 OS=Rattus norvegicus GN=Tomm70a PE=1 SV=1	610	1	32.3	14	14	1	25.2	16	14	4.826e-07	7.629e-07	sp|Q75Q39|TOM70_RAT		sp|Q75Q39|TOM70_RAT
tr|F1LM66|F1LM66_RAT	Protein Eftud2 OS=Rattus norvegicus GN=Eftud2 PE=4 SV=1	972	1	26.5	17	16	1	21.5	14	13	2.515e-07	5.885e-07	tr|F1LM66|F1LM66_RAT		tr|F1LM66|F1LM66_RAT
tr|F1LS40|F1LS40_RAT	Collagen alpha-2(I) chain OS=Rattus norvegicus GN=Col1a2 PE=4 SV=2	1372	1	36.6	40	34	1	45.7	57	43	1.703e-06	1.259e-06	tr|F1LS40|F1LS40_RAT		tr|F1LS40|F1LS40_RAT
sp|Q5XIG8|STRAP_RAT	Serine-threonine kinase receptor-associated protein OS=Rattus norvegicus GN=Strap PE=1 SV=1	350	1	39.4	11	10	1	31.7	8	8	1.157e-06	5.391e-07	sp|Q5XIG8|STRAP_RAT		sp|Q5XIG8|STRAP_RAT
sp|Q6URK4-2|ROA3_RAT	Isoform 2 of Heterogeneous nuclear ribonucleoprotein A3 OS=Rattus norvegicus GN=Hnrnpa3	357	0.9918	30.8	3	16					5.956e-07		sp|Q6URK4-2|ROA3_RAT
tr|B1H282|B1H282_RAT	Glycosyltransferase 25 domain containing 1 OS=Rattus norvegicus GN=Colgalt1 PE=2 SV=1	617	1	23.7	15	13	1	24.5	16	14	5.643e-07	6.464e-07	tr|B1H282|B1H282_RAT		tr|B1H282|B1H282_RAT
sp|P11762|LEG1_RAT	Galectin-1 OS=Rattus norvegicus GN=Lgals1 PE=1 SV=2	135	1	71.9	17	9	1	91.1	16	10	9.825e-06	8.845e-06	sp|P11762|LEG1_RAT		sp|P11762|LEG1_RAT
sp|Q6P791|LTOR1_RAT	Ragulator complex protein LAMTOR1 OS=Rattus norvegicus GN=Lamtor1 PE=1 SV=1	161	1	22.4	2	2					1.258e-07		sp|Q6P791|LTOR1_RAT
tr|F1M5V2|F1M5V2_RAT	Protein Glipr2 OS=Rattus norvegicus GN=Glipr2 PE=4 SV=2	154	1	44.2	4	4	1	33.1	3	3	8.679e-07	1.047e-06	tr|F1M5V2|F1M5V2_RAT		tr|F1M5V2|F1M5V2_RAT
tr|E9PT22|E9PT22_RAT	Uncharacterized protein OS=Rattus norvegicus PE=4 SV=2	1271	1	6.5	8	7	1	8.1	9	9	1.011e-07	7.899e-08	tr|E9PT22|E9PT22_RAT	tr|F1MAJ2|F1MAJ2_RAT;	tr|E9PT22|E9PT22_RAT	tr|F1MAJ2|F1MAJ2_RAT;
sp|Q6AYZ1|TBA1C_RAT	Tubulin alpha-1C chain OS=Rattus norvegicus GN=Tuba1c PE=1 SV=1	449	1	67.5	2	23	0.9946	63	1	23	1.341e-07	8.768e-08	sp|Q6AYZ1|TBA1C_RAT		sp|Q6AYZ1|TBA1C_RAT
sp|P0C089|PTPM1_RAT	Phosphatidylglycerophosphatase and protein-tyrosine phosphatase 1 OS=Rattus norvegicus GN=Ptpmt1 PE=2 SV=1	193	1	10.4	2	2	1	13	3	2	1.357e-07	1.944e-07	sp|P0C089|PTPM1_RAT	tr|G3V7B6|G3V7B6_RAT;	sp|P0C089|PTPM1_RAT	tr|G3V7B6|G3V7B6_RAT;
tr|F1LM33|F1LM33_RAT	Leucine-rich PPR motif-containing protein, mitochondrial OS=Rattus norvegicus GN=Lrpprc PE=4 SV=2	1392					1	39.6	50	46		6.022e-07			tr|F1LM33|F1LM33_RAT
tr|B5DEL8|B5DEL8_RAT	NADH dehydrogenase (Ubiquinone) Fe-S protein 5 OS=Rattus norvegicus GN=LOC100361505 PE=2 SV=1	106	1	46.2	6	5	1	45.3	7	5	3.036e-06	2.226e-06	tr|B5DEL8|B5DEL8_RAT		tr|B5DEL8|B5DEL8_RAT
tr|D3ZX18|D3ZX18_RAT	Myozenin 2 (Predicted), isoform CRA_b OS=Rattus norvegicus GN=Myoz2 PE=4 SV=1	185	1	44.9	11	7	1	39.5	8	6	2.127e-06	1.8e-06	tr|D3ZX18|D3ZX18_RAT		tr|D3ZX18|D3ZX18_RAT
sp|P35565|CALX_RAT	Calnexin OS=Rattus norvegicus GN=Canx PE=1 SV=1	591	1	33.8	35	20	1	41.3	38	25	3.197e-06	3.662e-06	sp|P35565|CALX_RAT		sp|P35565|CALX_RAT
sp|P63329-2|PP2BA_RAT	Isoform 2 of Serine/threonine-protein phosphatase 2B catalytic subunit alpha isoform OS=Rattus norvegicus GN=Ppp3ca	511	1	12.9	6	6	1	7	4	4	1.614e-07	2.774e-07	sp|P63329-2|PP2BA_RAT	sp|P63329|PP2BA_RAT;	sp|P63329-2|PP2BA_RAT	sp|P63329|PP2BA_RAT;
sp|O35821|MBB1A_RAT	Myb-binding protein 1A OS=Rattus norvegicus GN=Mybbp1a PE=2 SV=2	1344	1	33.3	37	34	1	30.7	32	31	6.135e-07	5.212e-07	sp|O35821|MBB1A_RAT		sp|O35821|MBB1A_RAT
sp|P47245-2|NRDC_RAT	Isoform 2 of Nardilysin OS=Rattus norvegicus GN=Nrd1	1229	0.9998	1.7	2	3					2.114e-08		sp|P47245-2|NRDC_RAT	sp|P47245|NRDC_RAT;tr|D3ZQ59|D3ZQ59_RAT;tr|G3V700|G3V700_RAT;
tr|D4A994|D4A994_RAT	Protein Emc1 OS=Rattus norvegicus GN=Emc1 PE=4 SV=1	993	1	15.9	12	12	1	18.8	16	15	2.048e-07	1.825e-07	tr|D4A994|D4A994_RAT		tr|D4A994|D4A994_RAT
tr|D3ZZR5|D3ZZR5_RAT	Protein LOC100364748 OS=Rattus norvegicus GN=Snrpa1 PE=4 SV=1	255	1	27.8	5	5	1	24.3	5	4	5.02e-07	5.178e-07	tr|D3ZZR5|D3ZZR5_RAT		tr|D3ZZR5|D3ZZR5_RAT
tr|G3V741|G3V741_RAT	Phosphate carrier protein, mitochondrial OS=Rattus norvegicus GN=Slc25a3 PE=3 SV=1	356	1	39	21	13	1	42.1	21	14	1.031e-05	1.112e-05	tr|G3V741|G3V741_RAT		tr|G3V741|G3V741_RAT
tr|G3V6H2|G3V6H2_RAT	Pre-mRNA processing factor 8, isoform CRA_a OS=Rattus norvegicus GN=Prpf8 PE=4 SV=1	2335	1	16.4	32	33	1	17.2	33	32	2.574e-07	2.297e-07	tr|G3V6H2|G3V6H2_RAT		tr|G3V6H2|G3V6H2_RAT
tr|Q5Q0U0|Q5Q0U0_RAT	Protein Slc17a5 OS=Rattus norvegicus GN=Slc17a5 PE=2 SV=1	495	0.9998	3.8	2	2					1.814e-08		tr|Q5Q0U0|Q5Q0U0_RAT
tr|G3V8U9|G3V8U9_RAT	Proteasome subunit beta type OS=Rattus norvegicus GN=Psmb4 PE=3 SV=1	264	1	45.5	8	7	1	36.4	7	6	8.605e-07	9.681e-07	tr|G3V8U9|G3V8U9_RAT		tr|G3V8U9|G3V8U9_RAT
sp|Q99NA5|IDH3A_RAT	Isocitrate dehydrogenase [NAD] subunit alpha, mitochondrial OS=Rattus norvegicus GN=Idh3a PE=1 SV=1	366	1	42.9	16	13	1	43.4	18	13	3.183e-06	4.308e-06	sp|Q99NA5|IDH3A_RAT	tr|F1LNF7|F1LNF7_RAT;	sp|Q99NA5|IDH3A_RAT	tr|F1LNF7|F1LNF7_RAT;
sp|B0BN94|F136A_RAT	Protein FAM136A OS=Rattus norvegicus GN=Fam136a PE=1 SV=1	138	0.9847	15.2	1	2					2.955e-07		sp|B0BN94|F136A_RAT
tr|D3ZFH5|D3ZFH5_RAT	Protein Itih2 OS=Rattus norvegicus GN=Itih2 PE=4 SV=2	950	1	3.5	3	3					1.037e-07		tr|D3ZFH5|D3ZFH5_RAT
tr|Q4KLL7|Q4KLL7_RAT	Protein Vps4b OS=Rattus norvegicus GN=Vps4b PE=2 SV=1	444	1	11.5	4	4					1.796e-07		tr|Q4KLL7|Q4KLL7_RAT
sp|Q7TQ16|QCR8_RAT	Cytochrome b-c1 complex subunit 8 OS=Rattus norvegicus GN=Uqcrq PE=3 SV=1	82	1	42.7	8	4	1	34.1	5	3	8.85e-06	6.186e-06	sp|Q7TQ16|QCR8_RAT		sp|Q7TQ16|QCR8_RAT
sp|Q4KM73|KCY_RAT	UMP-CMP kinase OS=Rattus norvegicus GN=Cmpk1 PE=1 SV=2	196	1	29.6	5	5	1	33.7	5	6	3.43e-07	3.823e-07	sp|Q4KM73|KCY_RAT		sp|Q4KM73|KCY_RAT
sp|P83941|ELOC_RAT	Transcription elongation factor B polypeptide 1 OS=Rattus norvegicus GN=Tceb1 PE=1 SV=1	112	1	37.5	3	3					5.63e-07		sp|P83941|ELOC_RAT
sp|Q80Z29|NAMPT_RAT	Nicotinamide phosphoribosyltransferase OS=Rattus norvegicus GN=Nampt PE=1 SV=1	491	1	16.5	6	6	1	13.2	5	4	1.56e-07	8.238e-08	sp|Q80Z29|NAMPT_RAT		sp|Q80Z29|NAMPT_RAT
tr|F7ELI0|F7ELI0_RAT	Protein Drg1 OS=Rattus norvegicus GN=Drg1 PE=4 SV=1	367	1	20.7	6	7	1	13.1	4	4	3.479e-07	1.883e-07	tr|F7ELI0|F7ELI0_RAT		tr|F7ELI0|F7ELI0_RAT
tr|Q7TP78|Q7TP78_RAT	Aa2-258 OS=Rattus norvegicus GN=Ndufa8 PE=2 SV=1	189	1	22.8	4	4	1	16.9	4	3	5.97e-07	6.157e-07	tr|Q7TP78|Q7TP78_RAT		tr|Q7TP78|Q7TP78_RAT
sp|P14604|ECHM_RAT	Enoyl-CoA hydratase, mitochondrial OS=Rattus norvegicus GN=Echs1 PE=1 SV=1	290	1	46.2	11	10	1	22.4	7	5	2.227e-06	1.426e-06	sp|P14604|ECHM_RAT		sp|P14604|ECHM_RAT
sp|Q3B8N8|PESC_RAT	Pescadillo homolog OS=Rattus norvegicus GN=Pes1 PE=2 SV=1	586					1	4.4	2	2		3.011e-08			sp|Q3B8N8|PESC_RAT
tr|D3ZN21|D3ZN21_RAT	Protein Ddx3y OS=Rattus norvegicus GN=Ddx3y PE=3 SV=1	659	1	33.1	21	20	1	32.6	21	20	8.042e-07	1.312e-06	tr|D3ZN21|D3ZN21_RAT		tr|D3ZN21|D3ZN21_RAT
tr|Q4V8E2|Q4V8E2_RAT	Proteasome (Prosome, macropain) 26S subunit, non-ATPase, 14 OS=Rattus norvegicus GN=Psmd14 PE=2 SV=1	310	1	43.9	10	9	1	24.8	5	5	9.633e-07	6.968e-07	tr|Q4V8E2|Q4V8E2_RAT		tr|Q4V8E2|Q4V8E2_RAT
tr|F1M9C9|F1M9C9_RAT	Protein Hars2 OS=Rattus norvegicus GN=Hars2 PE=3 SV=1	507	1	7.9	3	4	1	5.3	3	3	6.404e-07	1.63e-06	tr|F1M9C9|F1M9C9_RAT		tr|F1M9C9|F1M9C9_RAT
sp|Q6AXS5-2|PAIRB_RAT	Isoform 2 of Plasminogen activator inhibitor 1 RNA-binding protein OS=Rattus norvegicus GN=Serbp1	392					1	31.6	11	11		1.374e-06			sp|Q6AXS5-2|PAIRB_RAT	sp|Q6AXS5|PAIRB_RAT;
sp|Q91V33|KHDR1_RAT	KH domain-containing, RNA-binding, signal transduction-associated protein 1 OS=Rattus norvegicus GN=Khdrbs1 PE=1 SV=1	443	1	16.9	9	7	1	16.9	11	7	6.429e-07	1.03e-06	sp|Q91V33|KHDR1_RAT		sp|Q91V33|KHDR1_RAT
sp|B1WBW4|ARM10_RAT	Armadillo repeat-containing protein 10 OS=Rattus norvegicus GN=Armc10 PE=2 SV=1	306	1	24.2	6	5	1	25.5	6	5	4.521e-07	3.05e-07	sp|B1WBW4|ARM10_RAT		sp|B1WBW4|ARM10_RAT
sp|Q5I0D7|PEPD_RAT	Xaa-Pro dipeptidase OS=Rattus norvegicus GN=Pepd PE=2 SV=1	492	1	9.1	3	3	1	11.4	3	4	5.59e-08	3.222e-08	sp|Q5I0D7|PEPD_RAT		sp|Q5I0D7|PEPD_RAT
tr|D4A0H5|D4A0H5_RAT	Cleavage and polyadenylation specific factor 1, 160kDa (Predicted), isoform CRA_a OS=Rattus norvegicus GN=Cpsf1 PE=4 SV=1	1386	0.8738	1.9	1	2	0.9997	1.4	2	2	5.072e-09	1.419e-08	tr|D4A0H5|D4A0H5_RAT		tr|D4A0H5|D4A0H5_RAT
tr|B1WC84|B1WC84_RAT	Canopy 4 homolog (Zebrafish) OS=Rattus norvegicus GN=Cnpy4 PE=2 SV=1	247	1	8.5	2	2	1	8.5	2	2	2.503e-07	1.721e-07	tr|B1WC84|B1WC84_RAT		tr|B1WC84|B1WC84_RAT
sp|P08753|GNAI3_RAT	Guanine nucleotide-binding protein G(k) subunit alpha OS=Rattus norvegicus GN=Gnai3 PE=1 SV=3	354	1	38.1	5	11	1	37.3	5	11	2.596e-07	4.012e-07	sp|P08753|GNAI3_RAT		sp|P08753|GNAI3_RAT
sp|P35426|CDK4_RAT	Cyclin-dependent kinase 4 OS=Rattus norvegicus GN=Cdk4 PE=2 SV=1	303	0.981	7.6	1	2					8.559e-09		sp|P35426|CDK4_RAT
sp|P61972|NTF2_RAT	Nuclear transport factor 2 OS=Rattus norvegicus GN=Nutf2 PE=1 SV=1	127	1	23.6	2	2					1.817e-07		sp|P61972|NTF2_RAT
sp|B4F7E8|NIBL1_RAT	Niban-like protein 1 OS=Rattus norvegicus GN=Fam129b PE=2 SV=1	747	1	29	20	16	1	27.8	18	16	5.333e-07	6.326e-07	sp|B4F7E8|NIBL1_RAT		sp|B4F7E8|NIBL1_RAT
tr|F1LNE2|F1LNE2_RAT	Netrin receptor UNC5B OS=Rattus norvegicus GN=Unc5b PE=4 SV=1	946	1	4.3	3	3	1	5.2	3	3	1.651e-08	1.37e-08	tr|F1LNE2|F1LNE2_RAT		sp|O08722|UNC5B_RAT	tr|F1LNE2|F1LNE2_RAT;
sp|O35093|TIM23_RAT	Mitochondrial import inner membrane translocase subunit Tim23 OS=Rattus norvegicus GN=Timm23 PE=2 SV=1	209	0.9872	8.1	1	1	1	12.9	2	2	1.51e-07	2.477e-07	sp|O35093|TIM23_RAT	tr|D4ACB3|D4ACB3_RAT;tr|Q5XIW0|Q5XIW0_RAT;	sp|O35093|TIM23_RAT	tr|D4ACB3|D4ACB3_RAT;tr|Q5XIW0|Q5XIW0_RAT;
tr|F1M1D5|F1M1D5_RAT	Protein Tbcd OS=Rattus norvegicus GN=Tbcd PE=4 SV=2	1192	0.9997	1.8	2	2	0.9968	2.3	2	2	7.002e-09	9.711e-09	tr|F1M1D5|F1M1D5_RAT		tr|F1M1D5|F1M1D5_RAT
tr|D3ZHL6|D3ZHL6_RAT	Mitogen-activated protein kinase kinase kinase kinase OS=Rattus norvegicus GN=Map4k5 PE=3 SV=2	846	0.9571	3	1	2					5.377e-09		tr|D3ZHL6|D3ZHL6_RAT
sp|Q68FQ0|TCPE_RAT	T-complex protein 1 subunit epsilon OS=Rattus norvegicus GN=Cct5 PE=1 SV=1	541	1	67.5	37	26	1	64.1	40	26	2.564e-06	3.613e-06	sp|Q68FQ0|TCPE_RAT		sp|Q68FQ0|TCPE_RAT
tr|D3ZAY8|D3ZAY8_RAT	Protein Pnn OS=Rattus norvegicus GN=Pnn PE=4 SV=1	729	1	9.3	6	6	1	6.6	3	4	1.069e-07	7.411e-08	tr|D3ZAY8|D3ZAY8_RAT		tr|D3ZAY8|D3ZAY8_RAT
sp|P18297|SPRE_RAT	Sepiapterin reductase OS=Rattus norvegicus GN=Spr PE=1 SV=1	262	1	26	4	5	0.9988	8.4	1	2	2.051e-07	9.379e-08	sp|P18297|SPRE_RAT		sp|P18297|SPRE_RAT
tr|E9PT53|E9PT53_RAT	Protein Wfs1 OS=Rattus norvegicus GN=Wfs1 PE=4 SV=2	890	1	3.1	2	3	1	4.4	4	4	3.399e-08	5.847e-08	tr|E9PT53|E9PT53_RAT		tr|E9PT53|E9PT53_RAT
tr|Q5BJZ3|Q5BJZ3_RAT	Nicotinamide nucleotide transhydrogenase OS=Rattus norvegicus GN=Nnt PE=2 SV=1	1086	1	35.1	47	34	1	38.5	51	36	3.314e-06	3.88e-06	tr|Q5BJZ3|Q5BJZ3_RAT		tr|Q5BJZ3|Q5BJZ3_RAT
sp|Q9EQT5|TINAL_RAT	Tubulointerstitial nephritis antigen-like OS=Rattus norvegicus GN=Tinagl1 PE=2 SV=1	467					1	7.1	3	3		6.32e-08			sp|Q9EQT5|TINAL_RAT	tr|Q4V8N0|Q4V8N0_RAT;
sp|Q8CFN2|CDC42_RAT	Cell division control protein 42 homolog OS=Rattus norvegicus GN=Cdc42 PE=1 SV=2	191	1	36.6	10	6	1	36.6	9	6	1.911e-06	2.197e-06	sp|Q8CFN2|CDC42_RAT		sp|Q8CFN2|CDC42_RAT
sp|Q5M823|NUDC2_RAT	NudC domain-containing protein 2 OS=Rattus norvegicus GN=Nudcd2 PE=2 SV=1	157					0.9999	10.8	2	2		2.404e-07			sp|Q5M823|NUDC2_RAT	tr|R9PXS0|R9PXS0_RAT;
sp|M0RC99|RAB5A_RAT	Ras-related protein Rab-5A OS=Rattus norvegicus GN=Rab5a PE=2 SV=1	215	1	34	5	5	0.9993	23.7	1	4	3.068e-07	3.848e-08	sp|M0RC99|RAB5A_RAT		sp|M0RC99|RAB5A_RAT
sp|Q641Z4|CDK9_RAT	Cyclin-dependent kinase 9 OS=Rattus norvegicus GN=Cdk9 PE=2 SV=1	372	0.9943	5.4	1	2	0.9979	5.4	3	2	1.612e-08	7.728e-08	sp|Q641Z4|CDK9_RAT		sp|Q641Z4|CDK9_RAT
sp|O35274|NEB2_RAT	Neurabin-2 OS=Rattus norvegicus GN=Ppp1r9b PE=1 SV=1	817	1	4.7	2	2	1	4.2	3	3	2.011e-08	2.758e-08	sp|O35274|NEB2_RAT		sp|O35274|NEB2_RAT
sp|Q5XIT9|MCCB_RAT	Methylcrotonoyl-CoA carboxylase beta chain, mitochondrial OS=Rattus norvegicus GN=Mccc2 PE=2 SV=1	563	1	28.6	12	11	1	24.2	9	9	3.134e-07	2.042e-07	sp|Q5XIT9|MCCB_RAT		sp|Q5XIT9|MCCB_RAT
sp|P63269|ACTH_RAT	Actin, gamma-enteric smooth muscle OS=Rattus norvegicus GN=Actg2 PE=2 SV=1	376	0.9998	72.1	5	21	1	72.9	20	23	3.249e-07	4.267e-06	sp|P63269|ACTH_RAT		sp|P63269|ACTH_RAT
sp|Q71UF4|RBBP7_RAT	Histone-binding protein RBBP7 OS=Rattus norvegicus GN=Rbbp7 PE=2 SV=1	425	1	31.5	9	10	1	22.4	5	8	3.029e-07	1.581e-07	sp|Q71UF4|RBBP7_RAT		sp|Q71UF4|RBBP7_RAT
sp|Q99MZ8|LASP1_RAT	LIM and SH3 domain protein 1 OS=Rattus norvegicus GN=Lasp1 PE=1 SV=1	263	1	39.9	12	10	1	35.4	9	10	9.9e-07	1.405e-06	sp|Q99MZ8|LASP1_RAT		sp|Q99MZ8|LASP1_RAT
sp|P20069|MPPA_RAT	Mitochondrial-processing peptidase subunit alpha OS=Rattus norvegicus GN=Pmpca PE=1 SV=1	524	1	13.4	7	7	1	18.4	8	7	3.687e-07	3.612e-07	sp|P20069|MPPA_RAT	tr|F1M964|F1M964_RAT;tr|Q68FX8|Q68FX8_RAT;	sp|P20069|MPPA_RAT	tr|F1M964|F1M964_RAT;tr|Q68FX8|Q68FX8_RAT;
tr|Q5U2U4|Q5U2U4_RAT	Protein Scamp2 OS=Rattus norvegicus GN=Scamp2 PE=2 SV=1	329	0.9993	6.1	3	2	1	9.7	2	2	2.114e-07	1.826e-07	tr|Q5U2U4|Q5U2U4_RAT		tr|Q5U2U4|Q5U2U4_RAT
sp|Q562B5|PGAM5_RAT	Serine/threonine-protein phosphatase PGAM5, mitochondrial OS=Rattus norvegicus GN=Pgam5 PE=2 SV=1	288					1	10.1	3	3		1.887e-07			sp|Q562B5|PGAM5_RAT	tr|G3V9N1|G3V9N1_RAT;
sp|Q2PS20|JPH2_RAT	Junctophilin-2 OS=Rattus norvegicus GN=Jph2 PE=2 SV=1	692	1	8.1	4	4	0.9982	2.2	2	2	4.746e-08	5.337e-08	sp|Q2PS20|JPH2_RAT		sp|Q2PS20|JPH2_RAT
tr|G3V798|G3V798_RAT	Protein Srsf4 OS=Rattus norvegicus GN=Srsf4 PE=4 SV=1	488	0.9988	7	1	3	1	9	2	4	5.478e-08	7.931e-08	tr|G3V798|G3V798_RAT		tr|G3V798|G3V798_RAT
sp|P62959|HINT1_RAT	Histidine triad nucleotide-binding protein 1 OS=Rattus norvegicus GN=Hint1 PE=1 SV=5	126	1	46	3	3	1	32.5	3	3	1.162e-06	7.087e-07	sp|P62959|HINT1_RAT	tr|D4A269|D4A269_RAT;	sp|P62959|HINT1_RAT
sp|Q75Q41|TOM22_RAT	Mitochondrial import receptor subunit TOM22 homolog OS=Rattus norvegicus GN=Tomm22 PE=1 SV=1	142	1	31	5	3	1	16.2	3	2	6.366e-07	5.386e-07	sp|Q75Q41|TOM22_RAT		sp|Q75Q41|TOM22_RAT
tr|D4A2F6|D4A2F6_RAT	Protein Nhlrc3 OS=Rattus norvegicus GN=Nhlrc3 PE=4 SV=1	347	1	5.5	2	2	1	6.9	2	2	6.419e-08	1.048e-07	tr|D4A2F6|D4A2F6_RAT		tr|D4A2F6|D4A2F6_RAT
tr|Q4KM69|Q4KM69_RAT	COP9 (Constitutive photomorphogenic) homolog, subunit 5 (Arabidopsis thaliana) OS=Rattus norvegicus GN=Cops5 PE=2 SV=1	334	1	18	5	5	1	21.3	7	6	1.917e-07	2.489e-07	tr|Q4KM69|Q4KM69_RAT		tr|Q4KM69|Q4KM69_RAT
sp|O35854|BCAT2_RAT	Branched-chain-amino-acid aminotransferase, mitochondrial OS=Rattus norvegicus GN=Bcat2 PE=1 SV=1	393	1	18.6	4	5	1	20.6	6	6	2.778e-07	3.672e-07	sp|O35854|BCAT2_RAT	tr|G3V8U8|G3V8U8_RAT;	sp|O35854|BCAT2_RAT	tr|G3V8U8|G3V8U8_RAT;
sp|D3ZW55|ITPA_RAT	Inosine triphosphate pyrophosphatase OS=Rattus norvegicus GN=Itpa PE=3 SV=1	198	1	38.9	6	5	1	15.2	3	2	3.985e-07	1.863e-07	sp|D3ZW55|ITPA_RAT		sp|D3ZW55|ITPA_RAT
tr|D3ZBN3|D3ZBN3_RAT	Protein Epha2 OS=Rattus norvegicus GN=Epha2 PE=4 SV=2	977	0.9545	1.9	1	2					7.276e-09		tr|D3ZBN3|D3ZBN3_RAT
tr|Q6AYJ9|Q6AYJ9_RAT	ADP-ribosyltransferase 3 OS=Rattus norvegicus GN=Art3 PE=2 SV=1	374	1	13.4	5	5	1	11	4	4	1.342e-07	1.227e-07	tr|Q6AYJ9|Q6AYJ9_RAT		tr|Q6AYJ9|Q6AYJ9_RAT
sp|Q920J4|TXNL1_RAT	Thioredoxin-like protein 1 OS=Rattus norvegicus GN=Txnl1 PE=1 SV=3	289	1	43.6	8	8	1	46.7	9	9	1.057e-06	9.191e-07	sp|Q920J4|TXNL1_RAT		sp|Q920J4|TXNL1_RAT
sp|Q3T1L0|A16A1_RAT	Aldehyde dehydrogenase family 16 member A1 OS=Rattus norvegicus GN=Aldh16a1 PE=2 SV=1	802	1	5.5	2	2					1.814e-08		sp|Q3T1L0|A16A1_RAT
tr|F1LTZ2|F1LTZ2_RAT	Protein Sepn1 (Fragment) OS=Rattus norvegicus GN=Sepn1 PE=4 SV=2	471					0.9999	4.7	2	2		4.551e-08			tr|F1LTZ2|F1LTZ2_RAT
tr|Q5BJP4|Q5BJP4_RAT	Protein LOC100910882 OS=Rattus norvegicus GN=Rbm39 PE=1 SV=1	524	1	21.4	7	7	1	28.8	10	10	3.189e-07	4.138e-07	tr|Q5BJP4|Q5BJP4_RAT		tr|Q5BJP4|Q5BJP4_RAT
sp|Q5U2Y1-2|GTF2I_RAT	Isoform 2 of General transcription factor II-I OS=Rattus norvegicus GN=Gtf2i	913	0.9999	6.4	3	3	1	9.5	6	6	1.593e-08	4.402e-08	sp|Q5U2Y1-2|GTF2I_RAT	sp|Q5U2Y1|GTF2I_RAT;	sp|Q5U2Y1-2|GTF2I_RAT	sp|Q5U2Y1|GTF2I_RAT;
tr|F1LP82|F1LP82_RAT	Ras-related protein Rab-2A (Fragment) OS=Rattus norvegicus GN=Rab2a PE=3 SV=2	196					0.9993	46.4	5	8		4.369e-07			tr|F1LP82|F1LP82_RAT
tr|Q6AYR1|Q6AYR1_RAT	Protein LOC102546978 OS=Rattus norvegicus GN=Tfg PE=1 SV=1	398	1	9.5	3	3	1	9.5	3	3	2.681e-07	3.446e-07	tr|Q6AYR1|Q6AYR1_RAT		tr|Q6AYR1|Q6AYR1_RAT
sp|P63102|1433Z_RAT	14-3-3 protein zeta/delta OS=Rattus norvegicus GN=Ywhaz PE=1 SV=1	245	1	62.9	13	16	1	63.3	14	16	5.465e-06	4.2e-06	sp|P63102|1433Z_RAT		sp|P63102|1433Z_RAT
tr|D3ZLS5|D3ZLS5_RAT	Protein Hectd1 OS=Rattus norvegicus GN=Hectd1 PE=4 SV=2	2619	0.9999	0.9	2	2	1	0.9	2	2	3.174e-09	4.066e-09	tr|D3ZLS5|D3ZLS5_RAT		tr|D3ZLS5|D3ZLS5_RAT
tr|Q6AYS2|Q6AYS2_RAT	RCG24191 OS=Rattus norvegicus GN=Sfxn1 PE=2 SV=1	322					1	36	8	9		1.094e-06			tr|Q6AYS2|Q6AYS2_RAT
tr|M0RBF1|M0RBF1_RAT	Complement C3 OS=Rattus norvegicus GN=C3 PE=4 SV=1	1663	1	4.5	6	6	0.9972	1.8	2	3	6.17e-08	2.1e-08	tr|M0RBF1|M0RBF1_RAT		sp|P01026|CO3_RAT	tr|M0RBF1|M0RBF1_RAT;tr|M0RBJ7|M0RBJ7_RAT;
sp|P26051-2|CD44_RAT	Isoform 1 of CD44 antigen OS=Rattus norvegicus GN=Cd44	364	1	16.8	6	5	1	12.4	4	4	6.782e-07	3.751e-07	sp|P26051-2|CD44_RAT	sp|P26051|CD44_RAT;tr|D3ZGF1|D3ZGF1_RAT;tr|F1LSA1|F1LSA1_RAT;tr|O70509|O70509_RAT;	sp|P26051-2|CD44_RAT	sp|P26051|CD44_RAT;tr|D3ZGF1|D3ZGF1_RAT;tr|F1LSA1|F1LSA1_RAT;tr|O70509|O70509_RAT;
tr|Q6AY18|Q6AY18_RAT	Protein Sar1a OS=Rattus norvegicus GN=Sar1a PE=2 SV=1	198	1	41.4	13	6	1	42.9	9	5	8.463e-07	9.504e-07	tr|Q6AY18|Q6AY18_RAT		tr|Q6AY18|Q6AY18_RAT
sp|P62815|VATB2_RAT	V-type proton ATPase subunit B, brain isoform OS=Rattus norvegicus GN=Atp6v1b2 PE=1 SV=1	511	1	39.5	16	13	1	34.8	16	11	4.152e-07	4.329e-07	sp|P62815|VATB2_RAT		sp|P62815|VATB2_RAT
tr|D4A0T8|D4A0T8_RAT	Protein Dhrs7 OS=Rattus norvegicus GN=Dhrs7 PE=3 SV=2	303	1	18.8	6	5	1	26.4	7	6	3.933e-07	3.574e-07	tr|D4A0T8|D4A0T8_RAT		tr|D4A0T8|D4A0T8_RAT
sp|Q6P6S4|SIL1_RAT	Nucleotide exchange factor SIL1 OS=Rattus norvegicus GN=Sil1 PE=2 SV=1	465	1	12.5	4	5	1	8.8	4	4	9.492e-08	9.062e-08	sp|Q6P6S4|SIL1_RAT		sp|Q6P6S4|SIL1_RAT
sp|Q5U2X6|CCD47_RAT	Coiled-coil domain-containing protein 47 OS=Rattus norvegicus GN=Ccdc47 PE=2 SV=1	483	1	15.9	5	6	1	20.7	9	8	2.14e-07	3.359e-07	sp|Q5U2X6|CCD47_RAT		sp|Q5U2X6|CCD47_RAT
sp|P50408|VATF_RAT	V-type proton ATPase subunit F OS=Rattus norvegicus GN=Atp6v1f PE=1 SV=1	119	0.9872	20.2	2	1	1	30.3	2	2	1.88e-08	1.442e-07	sp|P50408|VATF_RAT		sp|P50408|VATF_RAT
sp|P35280|RAB8A_RAT	Ras-related protein Rab-8A OS=Rattus norvegicus GN=Rab8a PE=1 SV=2	207	1	35.7	2	6	1	26.6	2	5	2.185e-07	2.336e-07	sp|P35280|RAB8A_RAT		sp|P35280|RAB8A_RAT
sp|P47858|PFKAM_RAT	ATP-dependent 6-phosphofructokinase, muscle type OS=Rattus norvegicus GN=Pfkm PE=2 SV=3	780					1	7.6	5	6		2.156e-07			sp|P47858|PFKAM_RAT	tr|Q52KS1|Q52KS1_RAT;
tr|B2RYD7|B2RYD7_RAT	Protein Stt3b OS=Rattus norvegicus GN=Stt3b PE=2 SV=1	824	1	10.4	9	9	1	9.6	9	8	3.269e-07	1.898e-07	tr|B2RYD7|B2RYD7_RAT		tr|B2RYD7|B2RYD7_RAT
sp|P61314|RL15_RAT	60S ribosomal protein L15 OS=Rattus norvegicus GN=Rpl15 PE=1 SV=2	204	1	50.5	17	12	1	53.9	17	13	4.67e-06	8.751e-06	sp|P61314|RL15_RAT		sp|P61314|RL15_RAT
sp|P62161|CALM_RAT	Calmodulin OS=Rattus norvegicus GN=Calm1 PE=1 SV=2	149	1	57.7	13	9	1	51.7	7	6	5.871e-06	1.699e-06	sp|P62161|CALM_RAT		sp|P62161|CALM_RAT
sp|Q9ESN0|NIBAN_RAT	Protein Niban OS=Rattus norvegicus GN=Fam129a PE=2 SV=2	937	1	12.3	9	9	1	24.1	17	18	1.324e-07	3.594e-07	sp|Q9ESN0|NIBAN_RAT		sp|Q9ESN0|NIBAN_RAT
sp|Q63009|ANM1_RAT	Protein arginine N-methyltransferase 1 OS=Rattus norvegicus GN=Prmt1 PE=1 SV=1	353	1	15	7	5	1	16.7	5	5	6.536e-07	3.142e-07	sp|Q63009|ANM1_RAT		sp|Q63009|ANM1_RAT
tr|D3ZDC1|D3ZDC1_RAT	Protein Drg2 OS=Rattus norvegicus GN=Drg2 PE=4 SV=2	364	1	14.6	5	4	1	17.3	6	5	1.607e-07	9.997e-08	tr|D3ZDC1|D3ZDC1_RAT		tr|D3ZDC1|D3ZDC1_RAT
tr|D4A1R8|D4A1R8_RAT	Protein Cpne1 OS=Rattus norvegicus GN=Cpne1 PE=4 SV=1	536	1	5	3	3	1	8	3	4	7.663e-08	6.461e-08	tr|D4A1R8|D4A1R8_RAT		tr|D4A1R8|D4A1R8_RAT
sp|Q9JJ50-2|HGS_RAT	Isoform 2 of Hepatocyte growth factor-regulated tyrosine kinase substrate OS=Rattus norvegicus GN=Hgs	771	0.9872	1.4	1	1	0.9979	2.7	2	2	1.464e-08	2.243e-08	sp|Q9JJ50-2|HGS_RAT	sp|Q9JJ50|HGS_RAT;	sp|Q9JJ50-2|HGS_RAT	sp|Q9JJ50|HGS_RAT;
sp|P08733|MLRV_RAT	Myosin regulatory light chain 2, ventricular/cardiac muscle isoform OS=Rattus norvegicus GN=Myl2 PE=1 SV=2	166	1	87.3	52	15	1	86.7	46	14	1.839e-05	1.653e-05	sp|P08733|MLRV_RAT		sp|P08733|MLRV_RAT
sp|O88797-2|DAB2_RAT	Isoform p59 of Disabled homolog 2 OS=Rattus norvegicus GN=Dab2	550	1	3.8	2	2	1	3.8	2	2	7.249e-08	7.466e-08	sp|O88797-2|DAB2_RAT	sp|O88797|DAB2_RAT;tr|F1LMP9|F1LMP9_RAT;	sp|O88797-2|DAB2_RAT	sp|O88797|DAB2_RAT;tr|F1LMP9|F1LMP9_RAT;
tr|E2RUH2|E2RUH2_RAT	Ribonuclease inhibitor OS=Rattus norvegicus GN=Rnh1 PE=2 SV=1	456	1	64.7	17	16	1	32.7	11	9	7.96e-07	7.37e-07	tr|E2RUH2|E2RUH2_RAT		tr|E2RUH2|E2RUH2_RAT
tr|M0R9Z5|M0R9Z5_RAT	Protein Irf2bp2 OS=Rattus norvegicus GN=Irf2bp2 PE=4 SV=1	571					1	10.2	4	4		1.538e-07			tr|M0R9Z5|M0R9Z5_RAT
sp|O70513|LG3BP_RAT	Galectin-3-binding protein OS=Rattus norvegicus GN=Lgals3bp PE=1 SV=2	574	0.9872	2.3	1	1	1	8.2	3	3	2.201e-08	7.623e-08	sp|O70513|LG3BP_RAT		sp|O70513|LG3BP_RAT
tr|F1LZJ4|F1LZJ4_RAT	Hydroxypyruvate isomerase OS=Rattus norvegicus GN=Hyi PE=3 SV=2	277	0.996	10.5	2	2					2.628e-08		tr|F1LZJ4|F1LZJ4_RAT
tr|D3ZUX5|D3ZUX5_RAT	Coiled-coil-helix-coiled-coil-helix domain containing 3 (Predicted), isoform CRA_a OS=Rattus norvegicus GN=Chchd3 PE=4 SV=1	227	1	17.6	6	5	1	34.8	7	7	1.047e-06	2.041e-06	tr|D3ZUX5|D3ZUX5_RAT		tr|D3ZUX5|D3ZUX5_RAT
tr|A0A096MJM8|A0A096MJM8_RAT	Protein Las1l (Fragment) OS=Rattus norvegicus GN=Las1l PE=4 SV=1	656	1	6.4	3	3	0.9999	2.7	2	2	3.64e-08	3.887e-08	tr|A0A096MJM8|A0A096MJM8_RAT	tr|F7FJR8|F7FJR8_RAT;	tr|A0A096MJM8|A0A096MJM8_RAT	tr|F7FJR8|F7FJR8_RAT;
tr|F1M7J8|F1M7J8_RAT	Protein Rbpms OS=Rattus norvegicus GN=Rbpms PE=4 SV=2	171	1	20.5	3	2	1	14	3	2	3.348e-07	4.182e-07	tr|F1M7J8|F1M7J8_RAT	tr|F1M9Y9|F1M9Y9_RAT;tr|F2Z3S5|F2Z3S5_RAT;	tr|F1M7J8|F1M7J8_RAT	tr|F1M9Y9|F1M9Y9_RAT;tr|F2Z3S5|F2Z3S5_RAT;
sp|B5DEQ3|XPP3_RAT	Probable Xaa-Pro aminopeptidase 3 OS=Rattus norvegicus GN=Xpnpep3 PE=1 SV=1	506	1	5.5	2	2	1	9.7	4	4	4.804e-08	8.414e-08	sp|B5DEQ3|XPP3_RAT	tr|G3V9W4|G3V9W4_RAT;	sp|B5DEQ3|XPP3_RAT	tr|G3V9W4|G3V9W4_RAT;
tr|Q3B7U1|Q3B7U1_RAT	Melanoma antigen, family D, 2 OS=Rattus norvegicus GN=Maged2 PE=2 SV=1	618					0.9958	2.8	1	2		5.531e-08			tr|Q3B7U1|Q3B7U1_RAT
sp|Q9JHW5|VAMP7_RAT	Vesicle-associated membrane protein 7 OS=Rattus norvegicus GN=Vamp7 PE=1 SV=1	220	1	9.5	2	2	1	10	2	2	1.054e-07	1.241e-07	sp|Q9JHW5|VAMP7_RAT		sp|Q9JHW5|VAMP7_RAT
sp|P05197|EF2_RAT	Elongation factor 2 OS=Rattus norvegicus GN=Eef2 PE=1 SV=4	858	1	65.4	77	46	1	62.9	69	44	5.846e-06	6.665e-06	sp|P05197|EF2_RAT		sp|P05197|EF2_RAT
tr|D3ZBP2|D3ZBP2_RAT	Protein Sin3a OS=Rattus norvegicus GN=Sin3a PE=4 SV=1	1129	0.9959	2.4	1	2					5.064e-09		tr|D3ZBP2|D3ZBP2_RAT
tr|Q1KQ07|Q1KQ07_RAT	Signal transducer and activator of transcription OS=Rattus norvegicus GN=Stat6 PE=2 SV=1	841	1	5.1	4	4	1	10.8	6	7	4.762e-08	5.302e-08	tr|Q1KQ07|Q1KQ07_RAT		tr|Q1KQ07|Q1KQ07_RAT
sp|Q5I0I8|NOC4L_RAT	Nucleolar complex protein 4 homolog OS=Rattus norvegicus GN=Noc4l PE=2 SV=1	516	1	7.2	2	2					1.267e-08		sp|Q5I0I8|NOC4L_RAT
tr|D3ZDP2|D3ZDP2_RAT	Protein Ict1 OS=Rattus norvegicus GN=Ict1 PE=4 SV=1	206	0.9871	7.8	1	1	1	12.1	2	2	6.769e-08	1.175e-07	tr|D3ZDP2|D3ZDP2_RAT		tr|D3ZDP2|D3ZDP2_RAT
tr|Q5XIU4|Q5XIU4_RAT	B-cell receptor-associated protein 29 OS=Rattus norvegicus GN=Bcap29 PE=2 SV=1	241	1	16.2	3	4	1	13.3	3	3	1.576e-07	1.092e-07	tr|Q5XIU4|Q5XIU4_RAT		tr|Q5XIU4|Q5XIU4_RAT
tr|D3ZG07|D3ZG07_RAT	Protein LOC100360750 OS=Rattus norvegicus GN=LOC100360750 PE=4 SV=1	80	1	32.5	2	3	1	22.5	2	2	1.035e-06	7.43e-07	tr|D3ZG07|D3ZG07_RAT		tr|D3ZG07|D3ZG07_RAT
sp|Q3BCU4|POPD1_RAT	Blood vessel epicardial substance OS=Rattus norvegicus GN=Bves PE=2 SV=2	356					0.9976	4.8	2	2		5.231e-08			sp|Q3BCU4|POPD1_RAT
sp|O08629|TIF1B_RAT	Transcription intermediary factor 1-beta OS=Rattus norvegicus GN=Trim28 PE=1 SV=2	835	1	35	30	24	1	31.5	20	19	1.507e-06	9.098e-07	sp|O08629|TIF1B_RAT		sp|O08629|TIF1B_RAT
sp|P30839|AL3A2_RAT	Fatty aldehyde dehydrogenase OS=Rattus norvegicus GN=Aldh3a2 PE=1 SV=1	484	1	20.5	11	9	1	15.9	8	7	5.755e-07	4.794e-07	sp|P30839|AL3A2_RAT	tr|G3V9W6|G3V9W6_RAT;	sp|P30839|AL3A2_RAT	tr|G3V9W6|G3V9W6_RAT;
tr|E9PSX3|E9PSX3_RAT	Protein RT1-A2 OS=Rattus norvegicus GN=RT1-A PE=3 SV=2	358	0.9999	13.7	4	4	0.9979	6.1	2	2	1.418e-07	1.185e-07	tr|E9PSX3|E9PSX3_RAT	tr|F7ERG5|F7ERG5_RAT;	tr|E9PSX3|E9PSX3_RAT	tr|F7ERG5|F7ERG5_RAT;
tr|D4A6T1|D4A6T1_RAT	Protein Spata5 OS=Rattus norvegicus GN=Spata5 PE=3 SV=1	838	0.8466	3.3	1	2					1.985e-09		tr|D4A6T1|D4A6T1_RAT
sp|B0BN56|RT31_RAT	28S ribosomal protein S31, mitochondrial OS=Rattus norvegicus GN=Mrps31 PE=2 SV=1	387	0.8429	1.8	1	1	0.9932	5.2	1	2	1.298e-08	1.825e-08	sp|B0BN56|RT31_RAT		sp|B0BN56|RT31_RAT
sp|P55053|FABP5_RAT	Fatty acid-binding protein, epidermal OS=Rattus norvegicus GN=Fabp5 PE=1 SV=3	135	1	47.4	10	6	1	54.1	7	6	3.312e-06	2.334e-06	sp|P55053|FABP5_RAT		sp|P55053|FABP5_RAT
sp|Q5XJW2|G45IP_RAT	Growth arrest and DNA damage-inducible proteins-interacting protein 1 OS=Rattus norvegicus GN=Gadd45gip1 PE=2 SV=2	228	1	8.3	2	2					8.544e-08		sp|Q5XJW2|G45IP_RAT
sp|P36201|CRIP2_RAT	Cysteine-rich protein 2 OS=Rattus norvegicus GN=Crip2 PE=2 SV=1	208	1	37	5	4	1	29.3	3	3	1.636e-06	1.239e-06	sp|P36201|CRIP2_RAT		sp|P36201|CRIP2_RAT
sp|Q3T1J1|IF5A1_RAT	Eukaryotic translation initiation factor 5A-1 OS=Rattus norvegicus GN=Eif5a PE=1 SV=3	154	1	63	16	9	1	52.6	14	9	4.334e-06	3.843e-06	sp|Q3T1J1|IF5A1_RAT		sp|Q3T1J1|IF5A1_RAT
sp|P62870|ELOB_RAT	Transcription elongation factor B polypeptide 2 OS=Rattus norvegicus GN=Tceb2 PE=1 SV=1	118	1	39	6	5	1	24.6	5	3	2.121e-06	1.382e-06	sp|P62870|ELOB_RAT		sp|P62870|ELOB_RAT
sp|Q66HG8|RED_RAT	Protein Red OS=Rattus norvegicus GN=Ik PE=1 SV=1	557	1	7.4	3	4	0.9998	4.5	2	2	1.105e-07	2.511e-08	sp|Q66HG8|RED_RAT		sp|Q66HG8|RED_RAT
sp|B0LPN4-2|RYR2_RAT	Isoform 2 of Ryanodine receptor 2 OS=Rattus norvegicus GN=Ryr2	4947	1	2.9	11	11	1	3.4	9	12	1.66e-08	1.768e-08	sp|B0LPN4-2|RYR2_RAT	sp|B0LPN4|RYR2_RAT;tr|F1LRZ1|F1LRZ1_RAT;tr|F1LS89|F1LS89_RAT;	sp|B0LPN4-2|RYR2_RAT	sp|B0LPN4|RYR2_RAT;tr|F1LRZ1|F1LRZ1_RAT;tr|F1LS89|F1LS89_RAT;
tr|B1WC26|B1WC26_RAT	N-acetylneuraminic acid synthase OS=Rattus norvegicus GN=Nans PE=2 SV=1	359	1	21.4	7	6	1	18.7	5	5	3.358e-07	1.938e-07	tr|B1WC26|B1WC26_RAT		tr|B1WC26|B1WC26_RAT
sp|Q5PQN9|RM38_RAT	39S ribosomal protein L38, mitochondrial OS=Rattus norvegicus GN=Mrpl38 PE=2 SV=2	380	0.9997	4.2	2	2					3.211e-08		sp|Q5PQN9|RM38_RAT
sp|O88941|MOGS_RAT	Mannosyl-oligosaccharide glucosidase OS=Rattus norvegicus GN=Mogs PE=1 SV=1	834	1	10.4	6	6	1	17.5	11	10	1.028e-07	1.822e-07	sp|O88941|MOGS_RAT	tr|G3V743|G3V743_RAT;	sp|O88941|MOGS_RAT	tr|G3V743|G3V743_RAT;
sp|P62919|RL8_RAT	60S ribosomal protein L8 OS=Rattus norvegicus GN=Rpl8 PE=2 SV=2	257	1	47.9	14	12	1	40.1	12	11	4.795e-06	6.176e-06	sp|P62919|RL8_RAT	tr|D4A6W6|D4A6W6_RAT;	sp|P62919|RL8_RAT	tr|D4A6W6|D4A6W6_RAT;
tr|Q3MIE7|Q3MIE7_RAT	COMM domain containing 9 OS=Rattus norvegicus GN=Commd9 PE=2 SV=1	198	1	18.7	2	2					6.722e-08		tr|Q3MIE7|Q3MIE7_RAT
sp|Q9Z1Z9|PDLI7_RAT	PDZ and LIM domain protein 7 OS=Rattus norvegicus GN=Pdlim7 PE=1 SV=1	457	1	31.3	14	12	1	34.1	12	11	1.095e-06	7.382e-07	sp|Q9Z1Z9|PDLI7_RAT		sp|Q9Z1Z9|PDLI7_RAT
tr|Q5U2V1|Q5U2V1_RAT	FK506 binding protein 10 OS=Rattus norvegicus GN=Fkbp10 PE=2 SV=1	581	1	27.7	19	13	1	30.1	16	15	9.902e-07	1.574e-06	tr|Q5U2V1|Q5U2V1_RAT		tr|Q5U2V1|Q5U2V1_RAT
tr|M0RAQ6|M0RAQ6_RAT	Hexokinase-1 OS=Rattus norvegicus GN=Hk1 PE=3 SV=1	880	0.9995	38.6	1	30					6.484e-08		tr|M0RAQ6|M0RAQ6_RAT
tr|F1LT78|F1LT78_RAT	Protein Antxr2 OS=Rattus norvegicus GN=Antxr2 PE=4 SV=2	488					1	5.7	2	2		1.43e-08			tr|F1LT78|F1LT78_RAT
sp|Q6AYB4|HSP7E_RAT	Heat shock 70 kDa protein 14 OS=Rattus norvegicus GN=Hspa14 PE=2 SV=1	509	1	10.4	3	5					5.909e-08		sp|Q6AYB4|HSP7E_RAT
tr|Q3B8P4|Q3B8P4_RAT	Decapping enzyme, scavenger OS=Rattus norvegicus GN=Dcps PE=2 SV=1	335					1	23	6	6		3.41e-07			tr|Q3B8P4|Q3B8P4_RAT
sp|Q4KLL0|TCEA1_RAT	Transcription elongation factor A protein 1 OS=Rattus norvegicus GN=Tcea1 PE=2 SV=1	301	1	27.2	7	6	0.9999	12	2	2	4.091e-07	6.839e-08	sp|Q4KLL0|TCEA1_RAT		sp|Q4KLL0|TCEA1_RAT
tr|Q5XI19|Q5XI19_RAT	Fermitin family homolog 2 (Drosophila) OS=Rattus norvegicus GN=Fermt2 PE=2 SV=1	680	1	25.9	18	13	1	28.2	19	15	5.282e-07	6.118e-07	tr|Q5XI19|Q5XI19_RAT		tr|Q5XI19|Q5XI19_RAT
sp|A0JPJ7|OLA1_RAT	Obg-like ATPase 1 OS=Rattus norvegicus GN=Ola1 PE=2 SV=1	396	1	23	8	6	1	23.2	7	7	2.131e-07	4.828e-07	sp|A0JPJ7|OLA1_RAT		sp|A0JPJ7|OLA1_RAT
sp|Q9Z339|GSTO1_RAT	Glutathione S-transferase omega-1 OS=Rattus norvegicus GN=Gsto1 PE=1 SV=2	241	1	19.5	4	4	1	8.5	2	2	1.878e-07	1.04e-07	sp|Q9Z339|GSTO1_RAT	tr|Q6AXR6|Q6AXR6_RAT;	sp|Q9Z339|GSTO1_RAT	tr|A0A096MJ04|A0A096MJ04_RAT;tr|Q6AXR6|Q6AXR6_RAT;
tr|D4A8N1|D4A8N1_RAT	Protein Dpm1 OS=Rattus norvegicus GN=Dpm1 PE=4 SV=1	260	1	27.3	6	6	1	23.1	5	5	5.294e-07	4.056e-07	tr|D4A8N1|D4A8N1_RAT		tr|D4A8N1|D4A8N1_RAT
sp|Q704S8|CACP_RAT	Carnitine O-acetyltransferase OS=Rattus norvegicus GN=Crat PE=1 SV=1	626	1	4.8	3	3					4.271e-08		sp|Q704S8|CACP_RAT
sp|P62997|TRA2B_RAT	Transformer-2 protein homolog beta OS=Rattus norvegicus GN=Tra2b PE=1 SV=1	288	1	23.3	5	5	1	14.9	4	4	2.532e-07	2.764e-07	sp|P62997|TRA2B_RAT		sp|P62997|TRA2B_RAT
tr|F1LQ09|F1LQ09_RAT	Protein Atl2 OS=Rattus norvegicus GN=Atl2 PE=4 SV=1	583	0.9579	5	2	3					1.44e-08		tr|F1LQ09|F1LQ09_RAT
tr|F1LNL2|F1LNL2_RAT	Protein Smarca5 OS=Rattus norvegicus GN=Smarca5 PE=4 SV=2	995	1	3.7	3	3	1	4.4	4	4	2.318e-08	4.836e-08	tr|F1LNL2|F1LNL2_RAT		tr|F1LNL2|F1LNL2_RAT
sp|P05369|FPPS_RAT	Farnesyl pyrophosphate synthase OS=Rattus norvegicus GN=Fdps PE=2 SV=2	353	1	27.5	9	8	1	15.9	5	5	3.617e-07	3.347e-07	sp|P05369|FPPS_RAT	tr|F1LND7|F1LND7_RAT;	sp|P05369|FPPS_RAT	tr|F1LMQ2|F1LMQ2_RAT;tr|F1LND7|F1LND7_RAT;
sp|Q4G069|RMD1_RAT	Regulator of microtubule dynamics protein 1 OS=Rattus norvegicus GN=Rmdn1 PE=2 SV=1	310	1	12.3	3	3	1	12.3	4	4	9.506e-08	1.216e-07	sp|Q4G069|RMD1_RAT		sp|Q4G069|RMD1_RAT
sp|P12001|RL18_RAT	60S ribosomal protein L18 OS=Rattus norvegicus GN=Rpl18 PE=2 SV=2	188	1	27.7	7	5	1	19.1	3	3	4.808e-06	1.852e-06	sp|P12001|RL18_RAT		sp|P12001|RL18_RAT
tr|D3ZMY7|D3ZMY7_RAT	Protein Nt5c2 (Fragment) OS=Rattus norvegicus GN=Nt5c2 PE=4 SV=2	529	1	23.6	10	8	1	7.2	4	3	1.382e-07	6.726e-08	tr|D3ZMY7|D3ZMY7_RAT		tr|D3ZMY7|D3ZMY7_RAT
sp|Q6P752|TOIP2_RAT	Torsin-1A-interacting protein 2 OS=Rattus norvegicus GN=Tor1aip2 PE=2 SV=1	578	0.9872	2.1	1	1	1	8.8	2	4	2.824e-08	3.994e-08	sp|Q6P752|TOIP2_RAT		sp|Q6P752|TOIP2_RAT
tr|F1LRL9|F1LRL9_RAT	Microtubule-associated protein 1B OS=Rattus norvegicus GN=Map1b PE=1 SV=1	2461	1	11.5	18	19	1	12.7	22	22	8.346e-08	1.389e-07	tr|F1LRL9|F1LRL9_RAT		tr|F1LRL9|F1LRL9_RAT
sp|Q5XIG4|OCAD1_RAT	OCIA domain-containing protein 1 OS=Rattus norvegicus GN=Ociad1 PE=1 SV=1	247	1	25.1	6	4	1	28.3	7	5	5.814e-07	8.913e-07	sp|Q5XIG4|OCAD1_RAT		sp|Q5XIG4|OCAD1_RAT
sp|Q5RJR8|LRC59_RAT	Leucine-rich repeat-containing protein 59 OS=Rattus norvegicus GN=Lrrc59 PE=1 SV=1	307	1	50.8	17	13	1	47.6	15	12	3.404e-06	2.933e-06	sp|Q5RJR8|LRC59_RAT		sp|Q5RJR8|LRC59_RAT
tr|D3ZCG3|D3ZCG3_RAT	Protein Mon2 (Fragment) OS=Rattus norvegicus GN=Mon2 PE=4 SV=2	1701	0.9872	0.6	1	1	0.997	1.5	2	2	2.651e-09	5.888e-09	tr|D3ZCG3|D3ZCG3_RAT	tr|D3ZKH2|D3ZKH2_RAT;	tr|D3ZCG3|D3ZCG3_RAT	tr|D3ZKH2|D3ZKH2_RAT;
sp|P97576|GRPE1_RAT	GrpE protein homolog 1, mitochondrial OS=Rattus norvegicus GN=Grpel1 PE=1 SV=2	217	1	45.6	11	9	1	27.6	6	5	3.112e-06	8.413e-07	sp|P97576|GRPE1_RAT		sp|P97576|GRPE1_RAT
tr|Q5XI34|Q5XI34_RAT	Protein Ppp2r1a OS=Rattus norvegicus GN=Ppp2r1a PE=2 SV=1	589	1	56.2	28	25	1	46.2	24	19	1.463e-06	1.1e-06	tr|Q5XI34|Q5XI34_RAT		tr|Q5XI34|Q5XI34_RAT
sp|P19234|NDUV2_RAT	NADH dehydrogenase [ubiquinone] flavoprotein 2, mitochondrial OS=Rattus norvegicus GN=Ndufv2 PE=1 SV=2	248	1	32.7	6	6	1	29	6	6	1.093e-06	1.395e-06	sp|P19234|NDUV2_RAT		sp|P19234|NDUV2_RAT
tr|D4A6C5|D4A6C5_RAT	Protein Arhgap1 OS=Rattus norvegicus GN=Arhgap1 PE=4 SV=1	439	1	37.8	10	12	1	41	14	13	7.097e-07	6.548e-07	tr|D4A6C5|D4A6C5_RAT		tr|D4A6C5|D4A6C5_RAT
sp|P15650|ACADL_RAT	Long-chain specific acyl-CoA dehydrogenase, mitochondrial OS=Rattus norvegicus GN=Acadl PE=1 SV=1	430	1	42.3	29	17	1	45.1	29	19	3.51e-06	5.24e-06	sp|P15650|ACADL_RAT		sp|P15650|ACADL_RAT
sp|Q63377|AT1B3_RAT	Sodium/potassium-transporting ATPase subunit beta-3 OS=Rattus norvegicus GN=Atp1b3 PE=2 SV=1	279	1	34.1	8	7	1	27.6	6	6	1.37e-06	8.868e-07	sp|Q63377|AT1B3_RAT		sp|Q63377|AT1B3_RAT
sp|Q9WV25-2|PUF60_RAT	Isoform 2 of Poly(U)-binding-splicing factor PUF60 OS=Rattus norvegicus GN=Puf60	547	1	12.6	5	5	1	21.9	9	9	1.337e-07	3.076e-07	sp|Q9WV25-2|PUF60_RAT	sp|Q9WV25|PUF60_RAT;	sp|Q9WV25-2|PUF60_RAT	sp|Q9WV25|PUF60_RAT;
tr|F1M4U0|F1M4U0_RAT	Protein Ccnyl1 (Fragment) OS=Rattus norvegicus GN=Ccnyl1 PE=3 SV=2	253	1	11.1	2	2					4.114e-08		tr|F1M4U0|F1M4U0_RAT
tr|B1WBS4|B1WBS4_RAT	Protein Vps26b OS=Rattus norvegicus GN=Vps26b PE=2 SV=1	336	0.9988	6	1	2	1	12.8	5	4	5.526e-08	2.796e-07	tr|B1WBS4|B1WBS4_RAT		tr|B1WBS4|B1WBS4_RAT
tr|B5DEQ0|B5DEQ0_RAT	Translocon-associated protein subunit beta OS=Rattus norvegicus GN=Ssr2 PE=2 SV=1	183	0.9872	4.4	2	1	1	4.4	3	2	2.043e-07	5.563e-07	tr|B5DEQ0|B5DEQ0_RAT		tr|B5DEQ0|B5DEQ0_RAT
sp|P61980|HNRPK_RAT	Heterogeneous nuclear ribonucleoprotein K OS=Rattus norvegicus GN=Hnrnpk PE=1 SV=1	463	1	55.3	30	21	1	57.5	33	23	2.698e-06	6.755e-06	sp|P61980|HNRPK_RAT	tr|Q5D059|Q5D059_RAT;	sp|P61980|HNRPK_RAT	tr|Q5D059|Q5D059_RAT;
tr|Q4KM87|Q4KM87_RAT	Actin-like 6A OS=Rattus norvegicus GN=Actl6a PE=2 SV=1	429	1	24.7	6	6	1	4.7	2	2	2.138e-07	1.031e-07	tr|Q4KM87|Q4KM87_RAT		tr|Q4KM87|Q4KM87_RAT
tr|Q9JK59|Q9JK59_RAT	BAK protein OS=Rattus norvegicus GN=Bak1 PE=2 SV=1	209	1	20.1	2	3	0.9904	8.1	1	2	1.68e-07	7.286e-08	tr|Q9JK59|Q9JK59_RAT		tr|Q9JK59|Q9JK59_RAT
sp|P14668|ANXA5_RAT	Annexin A5 OS=Rattus norvegicus GN=Anxa5 PE=1 SV=3	319	1	57.1	26	16	1	58.6	28	16	5.756e-06	5.349e-06	sp|P14668|ANXA5_RAT	tr|Q66HH8|Q66HH8_RAT;	sp|P14668|ANXA5_RAT	tr|Q66HH8|Q66HH8_RAT;
sp|P62907|RL10A_RAT	60S ribosomal protein L10a OS=Rattus norvegicus GN=Rpl10a PE=1 SV=2	217	1	49.8	19	12	1	43.8	13	10	5.015e-06	2.34e-06	sp|P62907|RL10A_RAT		sp|P62907|RL10A_RAT
tr|C0KUC5|C0KUC5_RAT	LIM and senescent cell antigen-like domains 1 isoform D OS=Rattus norvegicus GN=Lims1 PE=2 SV=1	362	1	18.5	6	6	1	13.8	4	4	3.564e-07	2.684e-07	tr|C0KUC5|C0KUC5_RAT		tr|C0KUC5|C0KUC5_RAT
tr|Q5XHX3|Q5XHX3_RAT	Enabled homolog (Drosophila) OS=Rattus norvegicus GN=Enah PE=1 SV=1	526	1	11.8	5	5	1	9.9	4	4	1.431e-07	1.853e-07	tr|Q5XHX3|Q5XHX3_RAT		tr|Q5XHX3|Q5XHX3_RAT
sp|P11442|CLH1_RAT	Clathrin heavy chain 1 OS=Rattus norvegicus GN=Cltc PE=1 SV=3	1675	1	52.1	106	70	1	50.4	98	64	2.604e-06	2.393e-06	sp|P11442|CLH1_RAT		sp|P11442|CLH1_RAT
sp|P61805|DAD1_RAT	Dolichyl-diphosphooligosaccharide--protein glycosyltransferase subunit DAD1 OS=Rattus norvegicus GN=Dad1 PE=3 SV=3	113	1	26.5	3	3	1	35.4	4	4	2.113e-06	2.592e-06	sp|P61805|DAD1_RAT		sp|P61805|DAD1_RAT
tr|Q6AYF2|Q6AYF2_RAT	LIM and cysteine-rich domains 1 OS=Rattus norvegicus GN=Lmcd1 PE=2 SV=1	365	1	30.4	8	8	1	29	7	7	6.828e-07	4.717e-07	tr|Q6AYF2|Q6AYF2_RAT		tr|Q6AYF2|Q6AYF2_RAT
sp|Q66HD3|NASP_RAT	Nuclear autoantigenic sperm protein OS=Rattus norvegicus GN=Nasp PE=2 SV=1	776	1	25	14	13	1	13.5	9	8	3.042e-07	2.14e-07	sp|Q66HD3|NASP_RAT		sp|Q66HD3|NASP_RAT
tr|B0BNG3|B0BNG3_RAT	Lman2 protein OS=Rattus norvegicus GN=Lman2 PE=2 SV=1	358	1	40.2	13	11	1	34.1	10	9	2.192e-06	1.438e-06	tr|B0BNG3|B0BNG3_RAT		tr|B0BNG3|B0BNG3_RAT
tr|D4A8T3|D4A8T3_RAT	Coatomer protein complex, subunit zeta 1 (Predicted) OS=Rattus norvegicus GN=Copz1 PE=4 SV=1	177	1	30.5	4	4	1	30.5	4	4	7.326e-07	7.051e-07	tr|D4A8T3|D4A8T3_RAT		tr|D4A8T3|D4A8T3_RAT
tr|D3ZD73|D3ZD73_RAT	Protein Ddx6 OS=Rattus norvegicus GN=Ddx6 PE=3 SV=1	483	1	25.5	8	8	1	13.9	4	4	1.731e-07	1.841e-07	tr|D3ZD73|D3ZD73_RAT		tr|D3ZD73|D3ZD73_RAT
sp|P84586|RMXRL_RAT	RNA-binding motif protein, X chromosome retrogene-like OS=Rattus norvegicus GN=Rbmxrtl PE=3 SV=1	388	0.9891	21.9	1	8	1	26	4	11	9.713e-09	1.985e-07	sp|P84586|RMXRL_RAT		sp|P84586|RMXRL_RAT
tr|G3V8L9|G3V8L9_RAT	Polymerase I and transcript release factor OS=Rattus norvegicus GN=Ptrf PE=4 SV=1	392					1	48	24	15		3.595e-06			tr|G3V8L9|G3V8L9_RAT
sp|Q68FX0|IDH3B_RAT	Isocitrate dehydrogenase [NAD] subunit beta, mitochondrial OS=Rattus norvegicus GN=Idh3B PE=1 SV=1	385	1	43.4	17	14	1	46.2	18	14	1.572e-06	1.717e-06	sp|Q68FX0|IDH3B_RAT		sp|Q68FX0|IDH3B_RAT
sp|P61515|RL37P_RAT	Putative 60S ribosomal protein L37a OS=Rattus norvegicus GN=Rpl37a-ps1 PE=5 SV=2	92	1	58.7	7	5	1	58.7	8	6	3.05e-06	3.323e-06	sp|P61515|RL37P_RAT		sp|P61515|RL37P_RAT
sp|P30919|ASPG_RAT	N(4)-(Beta-N-acetylglucosaminyl)-L-asparaginase OS=Rattus norvegicus GN=Aga PE=1 SV=2	345	1	13.3	4	4	1	20	3	4	3.624e-07	2.163e-07	sp|P30919|ASPG_RAT		sp|P30919|ASPG_RAT
sp|P00159|CYB_RAT	Cytochrome b OS=Rattus norvegicus GN=Mt-Cyb PE=3 SV=2	380	1	6.8	3	3					4.647e-07		sp|P00159|CYB_RAT	tr|Q8HIC4|Q8HIC4_RAT;tr|Q8SEY9|Q8SEY9_RAT;
sp|Q2EJA0-2|YAP1_RAT	Isoform 2 of Transcriptional coactivator YAP1 OS=Rattus norvegicus GN=Yap1	354	0.9999	7.4	2	2					5.946e-08		sp|Q2EJA0-2|YAP1_RAT	sp|Q2EJA0-3|YAP1_RAT;sp|Q2EJA0-4|YAP1_RAT;sp|Q2EJA0|YAP1_RAT;tr|D3ZK98|D3ZK98_RAT;tr|R9PXS9|R9PXS9_RAT;tr|Z4YNG1|Z4YNG1_RAT;
tr|Q6TXE9|Q6TXE9_RAT	LRRGT00050 OS=Rattus norvegicus GN=Eprs PE=1 SV=1	1486	1	42.3	60	47	1	38.6	52	43	1.437e-06	1.477e-06	tr|Q6TXE9|Q6TXE9_RAT		tr|Q6TXE9|Q6TXE9_RAT
tr|Q5U1Z9|Q5U1Z9_RAT	Metaxin 2 OS=Rattus norvegicus GN=Mtx2 PE=2 SV=1	263	1	22.8	5	5	1	16	3	3	4.916e-07	1.137e-07	tr|Q5U1Z9|Q5U1Z9_RAT		tr|Q5U1Z9|Q5U1Z9_RAT
sp|Q62696|DLG1_RAT	Disks large homolog 1 OS=Rattus norvegicus GN=Dlg1 PE=1 SV=1	911	1	6.9	5	5	0.9997	2.3	2	2	8.165e-08	4.299e-08	sp|Q62696|DLG1_RAT	tr|F1LNM0|F1LNM0_RAT;	sp|Q62696|DLG1_RAT	tr|F1LNM0|F1LNM0_RAT;
tr|D3ZJ32|D3ZJ32_RAT	Protein Esyt2 OS=Rattus norvegicus GN=Esyt2 PE=4 SV=2	845	1	29.1	17	17	1	26.3	19	16	4.91e-07	4.512e-07	tr|D3ZJ32|D3ZJ32_RAT		tr|D3ZJ32|D3ZJ32_RAT
tr|D4A565|D4A565_RAT	NADH dehydrogenase (Ubiquinone) 1 beta subcomplex, 5 (Predicted), isoform CRA_b OS=Rattus norvegicus GN=Ndufb5 PE=4 SV=1	189	1	23.8	4	4	1	18	4	3	1.26e-06	1.188e-06	tr|D4A565|D4A565_RAT		tr|D4A565|D4A565_RAT
tr|D3ZSA9|D3ZSA9_RAT	Protein Nomo1 OS=Rattus norvegicus GN=Nomo1 PE=4 SV=1	1214	1	22.6	22	20	1	23.5	22	21	2.602e-07	2.996e-07	tr|D3ZSA9|D3ZSA9_RAT		tr|D3ZSA9|D3ZSA9_RAT
sp|P11951|CX6C2_RAT	Cytochrome c oxidase subunit 6C-2 OS=Rattus norvegicus GN=Cox6c2 PE=1 SV=3	76	1	50	5	4	1	40.8	3	3	1.319e-05	5.754e-06	sp|P11951|CX6C2_RAT		sp|P11951|CX6C2_RAT
sp|P13086|SUCA_RAT	Succinyl-CoA ligase [ADP/GDP-forming] subunit alpha, mitochondrial OS=Rattus norvegicus GN=Suclg1 PE=2 SV=2	346	1	43.1	14	10	1	45.4	20	12	2.365e-06	3.001e-06	sp|P13086|SUCA_RAT		sp|P13086|SUCA_RAT
tr|Q32KK2|Q32KK2_RAT	Arylsulfatase A OS=Rattus norvegicus GN=Arsa PE=2 SV=1	507	0.9959	7.3	1	2					4.273e-09		tr|Q32KK2|Q32KK2_RAT
sp|Q63014|AKAP8_RAT	A-kinase anchor protein 8 OS=Rattus norvegicus GN=Akap8 PE=2 SV=1	687	0.9872	2	1	1	1	6.8	3	3	1.34e-08	2.831e-08	sp|Q63014|AKAP8_RAT		sp|Q63014|AKAP8_RAT
sp|Q63570|PRS6B_RAT	26S protease regulatory subunit 6B OS=Rattus norvegicus GN=Psmc4 PE=1 SV=1	418	1	49.3	19	16	1	54.3	19	17	1.329e-06	9.81e-07	sp|Q63570|PRS6B_RAT		sp|Q63570|PRS6B_RAT
tr|B3DMA1|B3DMA1_RAT	Atxn2l protein OS=Rattus norvegicus GN=Atxn2l PE=2 SV=1	1072	0.9939	2.9	3	3	1	3.4	3	3	3.614e-08	4.994e-08	tr|B3DMA1|B3DMA1_RAT		tr|B3DMA1|B3DMA1_RAT
sp|P25886|RL29_RAT	60S ribosomal protein L29 OS=Rattus norvegicus GN=Rpl29 PE=1 SV=3	156	0.9872	7.5	2	1	0.9999	12.9	2	2	3.443e-07	1.068e-06	sp|P25886|RL29_RAT	tr|D3Z8Q4|D3Z8Q4_RAT;tr|D3ZY63|D3ZY63_RAT;tr|D4A5I5|D4A5I5_RAT;tr|D4A7X3|D4A7X3_RAT;tr|F1LYI5|F1LYI5_RAT;tr|F1M3I7|F1M3I7_RAT;tr|M0R665|M0R665_RAT;tr|M0R6H9|M0R6H9_RAT;	sp|P25886|RL29_RAT	tr|D4A7X3|D4A7X3_RAT;tr|F1LYI5|F1LYI5_RAT;tr|M0R665|M0R665_RAT;
sp|Q641X8|EIF3E_RAT	Eukaryotic translation initiation factor 3 subunit E OS=Rattus norvegicus GN=Eif3e PE=2 SV=1	445	1	29.2	15	12	1	29	13	12	1.159e-06	1.583e-06	sp|Q641X8|EIF3E_RAT		sp|Q641X8|EIF3E_RAT
sp|Q5BK63|NDUA9_RAT	NADH dehydrogenase [ubiquinone] 1 alpha subcomplex subunit 9, mitochondrial OS=Rattus norvegicus GN=Ndufa9 PE=1 SV=2	377	1	44.3	18	13	1	37.7	15	10	1.157e-06	8.403e-07	sp|Q5BK63|NDUA9_RAT		sp|Q5BK63|NDUA9_RAT
sp|P52590|NU107_RAT	Nuclear pore complex protein Nup107 OS=Rattus norvegicus GN=Nup107 PE=1 SV=1	926	1	4.8	4	4	1	6.3	5	5	5.892e-08	7.419e-08	sp|P52590|NU107_RAT	tr|F1LSL2|F1LSL2_RAT;	sp|P52590|NU107_RAT	tr|F1LSL2|F1LSL2_RAT;
tr|D3ZLT1|D3ZLT1_RAT	NADH dehydrogenase (Ubiquinone) 1 beta subcomplex, 7 (Predicted) OS=Rattus norvegicus GN=Ndufb7 PE=4 SV=1	137	1	28.5	4	3	1	13.9	2	2	6.676e-07	3.284e-07	tr|D3ZLT1|D3ZLT1_RAT		tr|D3ZLT1|D3ZLT1_RAT
tr|M0R9I8|M0R9I8_RAT	40S ribosomal protein S12 OS=Rattus norvegicus GN=LOC100364427 PE=3 SV=1	132	1	70.5	22	8	1	63.6	14	6	9.298e-06	5.165e-06	tr|M0R9I8|M0R9I8_RAT	tr|Q6PDW1|Q6PDW1_RAT;	tr|M0R9I8|M0R9I8_RAT	tr|Q6PDW1|Q6PDW1_RAT;
sp|Q9WTT6|GUAD_RAT	Guanine deaminase OS=Rattus norvegicus GN=Gda PE=1 SV=1	454	1	33.9	10	10	1	28.6	9	9	4.781e-07	4.303e-07	sp|Q9WTT6|GUAD_RAT	tr|Q9JKB7|Q9JKB7_RAT;	sp|Q9WTT6|GUAD_RAT	tr|Q9JKB7|Q9JKB7_RAT;
sp|Q04931|SSRP1_RAT	FACT complex subunit SSRP1 OS=Rattus norvegicus GN=Ssrp1 PE=1 SV=2	709	1	15.9	9	10	1	15.4	10	10	2.207e-07	1.823e-07	sp|Q04931|SSRP1_RAT		sp|Q04931|SSRP1_RAT
sp|Q08163|CAP1_RAT	Adenylyl cyclase-associated protein 1 OS=Rattus norvegicus GN=Cap1 PE=1 SV=3	474	1	38.6	19	16	1	38.6	21	15	2.158e-06	1.976e-06	sp|Q08163|CAP1_RAT		sp|Q08163|CAP1_RAT
sp|Q91XU1|QKI_RAT	Protein quaking OS=Rattus norvegicus GN=Qki PE=1 SV=2	341	1	21.1	6	5	1	7.9	2	2	4.062e-07	6.609e-08	sp|Q91XU1|QKI_RAT		sp|Q91XU1|QKI_RAT
sp|P11915|NLTP_RAT	Non-specific lipid-transfer protein OS=Rattus norvegicus GN=Scp2 PE=1 SV=3	547	1	12.5	7	7	1	8.9	6	5	2.159e-07	1.228e-07	sp|P11915|NLTP_RAT	tr|F1LQ55|F1LQ55_RAT;	sp|P11915|NLTP_RAT	tr|F1LQ55|F1LQ55_RAT;
sp|Q80Z70|SE1L1_RAT	Protein sel-1 homolog 1 OS=Rattus norvegicus GN=Sel1l PE=2 SV=2	794	1	3.8	2	2	1	4.9	2	2	9.452e-09	3.103e-08	sp|Q80Z70|SE1L1_RAT	tr|F1LQ92|F1LQ92_RAT;tr|G3V9D3|G3V9D3_RAT;	sp|Q80Z70|SE1L1_RAT	tr|F1LQ92|F1LQ92_RAT;tr|G3V9D3|G3V9D3_RAT;
sp|Q6P6V0|G6PI_RAT	Glucose-6-phosphate isomerase OS=Rattus norvegicus GN=Gpi PE=1 SV=1	558	1	44.1	31	19	1	49.3	25	19	1.978e-06	2.38e-06	sp|Q6P6V0|G6PI_RAT		sp|Q6P6V0|G6PI_RAT
sp|P17074|RS19_RAT	40S ribosomal protein S19 OS=Rattus norvegicus GN=Rps19 PE=2 SV=3	145	1	61.4	17	13	1	54.5	13	12	7.765e-06	7.241e-06	sp|P17074|RS19_RAT	tr|D4A6G6|D4A6G6_RAT;	sp|P17074|RS19_RAT	tr|D4A6G6|D4A6G6_RAT;
sp|P60892|PRPS1_RAT	Ribose-phosphate pyrophosphokinase 1 OS=Rattus norvegicus GN=Prps1 PE=1 SV=2	318	1	37.4	6	9	1	6.6	2	2	2.668e-07	1.836e-07	sp|P60892|PRPS1_RAT		sp|P60892|PRPS1_RAT	tr|M0RBK1|M0RBK1_RAT;
sp|P43244|MATR3_RAT	Matrin-3 OS=Rattus norvegicus GN=Matr3 PE=1 SV=2	845	1	28.9	21	17	1	27.2	23	18	5.809e-07	1.033e-06	sp|P43244|MATR3_RAT		sp|P43244|MATR3_RAT
sp|Q9QWN8|SPTN2_RAT	Spectrin beta chain, non-erythrocytic 2 OS=Rattus norvegicus GN=Sptbn2 PE=1 SV=2	2388	1	3.7	6	10	1	4.5	8	11	8.56e-08	1.072e-07	sp|Q9QWN8|SPTN2_RAT	tr|F1MA36|F1MA36_RAT;	sp|Q9QWN8|SPTN2_RAT	tr|F1MA36|F1MA36_RAT;
sp|O09175|AMPB_RAT	Aminopeptidase B OS=Rattus norvegicus GN=Rnpep PE=1 SV=2	650	1	8.9	3	4	1	4.6	2	2	3.461e-08	2.667e-08	sp|O09175|AMPB_RAT	tr|G3V6V1|G3V6V1_RAT;	sp|O09175|AMPB_RAT	tr|G3V6V1|G3V6V1_RAT;
sp|P97546-1|NPTN_RAT	Isoform 1 of Neuroplastin OS=Rattus norvegicus GN=Nptn	281	1	16	4	3	0.9994	9.6	2	2	2.904e-07	2.18e-07	sp|P97546-1|NPTN_RAT		sp|P97546-1|NPTN_RAT
sp|P07323|ENOG_RAT	Gamma-enolase OS=Rattus norvegicus GN=Eno2 PE=1 SV=2	434	1	62.7	17	17	1	64.1	15	16	9.419e-07	7.277e-07	sp|P07323|ENOG_RAT		sp|P07323|ENOG_RAT
tr|Q5M884|Q5M884_RAT	Protein Eci3 OS=Rattus norvegicus GN=Eci3 PE=2 SV=1	303	0.9988	14.9	1	3	0.9988	9.6	1	3	7.184e-08	9.105e-08	tr|Q5M884|Q5M884_RAT		tr|Q5M884|Q5M884_RAT
tr|F1LSQ6|F1LSQ6_RAT	Proteasome subunit alpha type OS=Rattus norvegicus GN=Psma7 PE=3 SV=1	254					1	37	9	8		1.83e-06			tr|F1LSQ6|F1LSQ6_RAT
tr|M0R7I0|M0R7I0_RAT	Importin subunit alpha OS=Rattus norvegicus GN=LOC100359600 PE=3 SV=1	529	1	14.7	6	6	1	11.3	4	4	1.167e-07	6.121e-08	tr|M0R7I0|M0R7I0_RAT	tr|Q6P6T9|Q6P6T9_RAT;	tr|M0R7I0|M0R7I0_RAT	tr|Q6P6T9|Q6P6T9_RAT;
sp|Q6P7Q4|LGUL_RAT	Lactoylglutathione lyase OS=Rattus norvegicus GN=Glo1 PE=1 SV=3	184	1	29.3	4	5	1	34.2	5	5	5.537e-07	5.814e-07	sp|Q6P7Q4|LGUL_RAT		sp|Q6P7Q4|LGUL_RAT
tr|M0RC65|M0RC65_RAT	Cofilin 2, muscle (Predicted), isoform CRA_b OS=Rattus norvegicus GN=Cfl2 PE=4 SV=1	166	1	68.7	11	10	1	54.2	7	8	1.062e-06	5.211e-07	tr|M0RC65|M0RC65_RAT		tr|M0RC65|M0RC65_RAT
sp|P17764|THIL_RAT	Acetyl-CoA acetyltransferase, mitochondrial OS=Rattus norvegicus GN=Acat1 PE=1 SV=1	424	1	54.7	24	18	1	41.3	20	15	2.331e-06	1.524e-06	sp|P17764|THIL_RAT		sp|P17764|THIL_RAT
sp|P49432|ODPB_RAT	Pyruvate dehydrogenase E1 component subunit beta, mitochondrial OS=Rattus norvegicus GN=Pdhb PE=1 SV=2	359	1	39	16	11	1	35.9	15	11	1.971e-06	1.872e-06	sp|P49432|ODPB_RAT		sp|P49432|ODPB_RAT
sp|P62243|RS8_RAT	40S ribosomal protein S8 OS=Rattus norvegicus GN=Rps8 PE=1 SV=2	208	1	45.7	8	8	1	41.8	9	8	3.188e-06	3.453e-06	sp|P62243|RS8_RAT		sp|P62243|RS8_RAT
sp|Q07439|HSP71_RAT	Heat shock 70 kDa protein 1A/1B OS=Rattus norvegicus GN=Hspa1a PE=2 SV=2	641	1	49.5	16	21	1	41.2	13	20	7.276e-07	5.856e-07	sp|Q07439|HSP71_RAT		sp|Q07439|HSP71_RAT
tr|G3V7M0|G3V7M0_RAT	Protein Cnot1 OS=Rattus norvegicus GN=Cnot1 PE=4 SV=1	2376	1	1.8	4	4	0.9999	1.8	2	3	1.254e-08	8.846e-09	tr|G3V7M0|G3V7M0_RAT		tr|G3V7M0|G3V7M0_RAT
sp|P17425|HMCS1_RAT	Hydroxymethylglutaryl-CoA synthase, cytoplasmic OS=Rattus norvegicus GN=Hmgcs1 PE=1 SV=1	520	0.9872	3.5	1	1	1	6	2	2	6.384e-09	2.431e-08	sp|P17425|HMCS1_RAT		sp|P17425|HMCS1_RAT
sp|P18420|PSA1_RAT	Proteasome subunit alpha type-1 OS=Rattus norvegicus GN=Psma1 PE=1 SV=2	263	1	61.2	17	14	1	55.5	16	13	2.291e-06	1.99e-06	sp|P18420|PSA1_RAT		sp|P18420|PSA1_RAT
sp|Q498C8|RER1_RAT	Protein RER1 OS=Rattus norvegicus GN=Rer1 PE=2 SV=1	196	1	23	4	3	1	23	3	3	6.669e-07	2.454e-07	sp|Q498C8|RER1_RAT		sp|Q498C8|RER1_RAT
sp|B4F795|CTL2_RAT	Choline transporter-like protein 2 OS=Rattus norvegicus GN=Slc44a2 PE=2 SV=1	705	1	9.6	6	6	1	6.7	4	4	1.232e-07	1.219e-07	sp|B4F795|CTL2_RAT		sp|B4F795|CTL2_RAT
tr|M0R979|M0R979_RAT	Uncharacterized protein (Fragment) OS=Rattus norvegicus GN=Thbs1 PE=4 SV=1	681	1	52.1	33	27	1	28.5	18	17	2.424e-06	2.352e-06	tr|M0R979|M0R979_RAT		tr|M0R979|M0R979_RAT
tr|Q5U1Y3|Q5U1Y3_RAT	Filamin binding LIM protein 1 OS=Rattus norvegicus GN=Fblim1 PE=2 SV=1	346	1	9.2	3	3	1	4.6	2	2	2.957e-07	1.806e-07	tr|Q5U1Y3|Q5U1Y3_RAT		tr|Q5U1Y3|Q5U1Y3_RAT
tr|D4AEH9|D4AEH9_RAT	Amylo-1, 6-glucosidase, 4-alpha-glucanotransferase (Glycogen debranching enzyme, glycogen storage disease type III) (Predicted), isoform CRA_a OS=Rattus norvegicus GN=Agl PE=4 SV=1	1532	1	4.6	7	7	0.9989	1.8	2	3	3.527e-08	1.264e-08	tr|D4AEH9|D4AEH9_RAT		tr|D4AEH9|D4AEH9_RAT
sp|Q6PDV7|RL10_RAT	60S ribosomal protein L10 OS=Rattus norvegicus GN=Rpl10 PE=1 SV=3	214	1	45.3	12	8	1	41.6	13	8	4.389e-06	6.094e-06	sp|Q6PDV7|RL10_RAT		sp|Q6PDV7|RL10_RAT
sp|P27605|HPRT_RAT	Hypoxanthine-guanine phosphoribosyltransferase OS=Rattus norvegicus GN=Hprt1 PE=1 SV=1	218	1	52.8	9	8	1	42.2	8	8	1.141e-06	1e-06	sp|P27605|HPRT_RAT		sp|P27605|HPRT_RAT
tr|D4ACB8|D4ACB8_RAT	Chaperonin subunit 8 (Theta) (Predicted), isoform CRA_a OS=Rattus norvegicus GN=Cct8 PE=3 SV=1	548	1	62.2	36	28	1	61.7	32	26	3.733e-06	3.115e-06	tr|D4ACB8|D4ACB8_RAT		tr|D4ACB8|D4ACB8_RAT
sp|P16391|HA12_RAT	RT1 class I histocompatibility antigen, AA alpha chain OS=Rattus norvegicus PE=1 SV=2	371	0.9861	12.4	1	4	0.986	5.2	1	2	6.156e-08	8.051e-08	sp|P16391|HA12_RAT		sp|P16391|HA12_RAT	tr|D3ZKI0|D3ZKI0_RAT;tr|D3ZLE6|D3ZLE6_RAT;tr|D3ZQG9|D3ZQG9_RAT;tr|E9PTZ7|E9PTZ7_RAT;tr|E9PTZ9|E9PTZ9_RAT;tr|F1MAQ9|F1MAQ9_RAT;tr|M0R4E9|M0R4E9_RAT;tr|Q6MG34|Q6MG34_RAT;
tr|F7EZ89|F7EZ89_RAT	Protein Tbc1d15 OS=Rattus norvegicus GN=Tbc1d15 PE=4 SV=1	671	0.9999	2.5	2	2	1	4.8	3	3	1.699e-08	3.708e-08	tr|F7EZ89|F7EZ89_RAT		tr|F7EZ89|F7EZ89_RAT
tr|F7F1N8|F7F1N8_RAT	Protein Usp39 OS=Rattus norvegicus GN=Usp39 PE=4 SV=1	568	0.9986	3.5	2	2	0.999	5.5	2	2	2.992e-08	3.508e-08	tr|F7F1N8|F7F1N8_RAT		tr|F7F1N8|F7F1N8_RAT
tr|Q7TMC7|Q7TMC7_RAT	Ab2-417 OS=Rattus norvegicus GN=Tf PE=2 SV=1	979	1	14.1	12	11	1	15.6	12	11	4.199e-07	3.742e-07	tr|Q7TMC7|Q7TMC7_RAT		tr|Q7TMC7|Q7TMC7_RAT
tr|Q5XI04|Q5XI04_RAT	Protein Stom OS=Rattus norvegicus GN=Stom PE=2 SV=1	284	0.9999	11.3	2	2	0.9998	11.3	2	2	4.524e-08	7.141e-08	tr|Q5XI04|Q5XI04_RAT		tr|Q5XI04|Q5XI04_RAT
tr|B0BNK1|B0BNK1_RAT	Protein Rab5c OS=Rattus norvegicus GN=Rab5c PE=2 SV=1	216	1	43.5	11	6	1	47.7	8	8	6.599e-07	3.613e-07	tr|B0BNK1|B0BNK1_RAT		tr|B0BNK1|B0BNK1_RAT
tr|D3ZW08|D3ZW08_RAT	Adenylosuccinate lyase OS=Rattus norvegicus GN=Adsl PE=3 SV=1	484	1	17.4	5	5	1	7.9	2	2	2.19e-07	2.574e-08	tr|D3ZW08|D3ZW08_RAT		tr|D3ZW08|D3ZW08_RAT
sp|Q5BK32|FAF2_RAT	FAS-associated factor 2 OS=Rattus norvegicus GN=Faf2 PE=2 SV=1	346	1	17.3	5	4	1	17.3	4	4	2.483e-07	2.4e-07	sp|Q5BK32|FAF2_RAT		sp|Q5BK32|FAF2_RAT
tr|D3ZUC9|D3ZUC9_RAT	Oxidative-stress responsive 1 (Predicted) OS=Rattus norvegicus GN=Oxsr1 PE=4 SV=1	527	1	3.8	2	2	1	7	3	3	5.388e-08	7.471e-08	tr|D3ZUC9|D3ZUC9_RAT		tr|D3ZUC9|D3ZUC9_RAT
tr|D4ACC2|D4ACC2_RAT	Protein Kank2 OS=Rattus norvegicus GN=Kank2 PE=4 SV=1	836	1	19.1	14	13	1	19.6	14	14	5.678e-07	3.925e-07	tr|D4ACC2|D4ACC2_RAT		tr|D4ACC2|D4ACC2_RAT
sp|Q63507|RL14_RAT	60S ribosomal protein L14 OS=Rattus norvegicus GN=Rpl14 PE=1 SV=3	214	1	24.8	8	5	1	24.8	7	5	2.686e-06	2.494e-06	sp|Q63507|RL14_RAT	tr|F1LSW7|F1LSW7_RAT;	sp|Q63507|RL14_RAT	tr|F1LSW7|F1LSW7_RAT;
sp|Q4KMC4|GFPT2_RAT	Glutamine--fructose-6-phosphate aminotransferase [isomerizing] 2 OS=Rattus norvegicus GN=Gfpt2 PE=2 SV=3	682	1	23.8	12	11	1	26.2	13	13	2.392e-07	3.074e-07	sp|Q4KMC4|GFPT2_RAT		sp|Q4KMC4|GFPT2_RAT
tr|A9CMB8|A9CMB8_RAT	DNA replication licensing factor MCM6 OS=Rattus norvegicus GN=Mcm6 PE=2 SV=1	821	1	9.4	6	6	1	11.4	7	8	7.099e-08	1.17e-07	tr|A9CMB8|A9CMB8_RAT		tr|A9CMB8|A9CMB8_RAT
tr|Q6P7A7|Q6P7A7_RAT	Dolichyl-diphosphooligosaccharide--protein glycosyltransferase subunit 1 OS=Rattus norvegicus GN=Rpn1 PE=2 SV=1	606	1	61.1	38	30	1	62.5	42	31	3.958e-06	4.862e-06	tr|Q6P7A7|Q6P7A7_RAT		tr|Q6P7A7|Q6P7A7_RAT
sp|P62914|RL11_RAT	60S ribosomal protein L11 OS=Rattus norvegicus GN=Rpl11 PE=1 SV=2	178	1	30.3	9	6	1	32.6	7	6	4.335e-06	3.43e-06	sp|P62914|RL11_RAT		sp|P62914|RL11_RAT
tr|Q5RJN0|Q5RJN0_RAT	NADH dehydrogenase (Ubiquinone) Fe-S protein 7 OS=Rattus norvegicus GN=Ndufs7 PE=2 SV=1	218	1	27.1	6	5	1	23.4	6	5	1.511e-06	1.347e-06	tr|Q5RJN0|Q5RJN0_RAT		tr|Q5RJN0|Q5RJN0_RAT
sp|P17077|RL9_RAT	60S ribosomal protein L9 OS=Rattus norvegicus GN=Rpl9 PE=1 SV=1	192	1	64.1	19	10	1	64.1	13	9	3.184e-06	2.348e-06	sp|P17077|RL9_RAT		sp|P17077|RL9_RAT
sp|Q68FR9|EF1D_RAT	Elongation factor 1-delta OS=Rattus norvegicus GN=Eef1d PE=1 SV=2	281	1	65.5	23	18	1	52.3	13	12	3.606e-06	2.398e-06	sp|Q68FR9|EF1D_RAT		sp|Q68FR9|EF1D_RAT
sp|P10860|DHE3_RAT	Glutamate dehydrogenase 1, mitochondrial OS=Rattus norvegicus GN=Glud1 PE=1 SV=2	558	1	45.3	31	21	1	46.2	29	21	2.556e-06	2.722e-06	sp|P10860|DHE3_RAT		sp|P10860|DHE3_RAT
sp|P07872-2|ACOX1_RAT	Isoform 2 of Peroxisomal acyl-coenzyme A oxidase 1 OS=Rattus norvegicus GN=Acox1	661	1	12.4	5	5	1	10.5	5	4	7.212e-08	6.987e-08	sp|P07872-2|ACOX1_RAT	sp|P07872|ACOX1_RAT;tr|F1LQC1|F1LQC1_RAT;tr|F1M609|F1M609_RAT;	sp|P07872-2|ACOX1_RAT	sp|P07872|ACOX1_RAT;tr|F1LQC1|F1LQC1_RAT;tr|F1M609|F1M609_RAT;
tr|D4A054|D4A054_RAT	Protein LOC100911178 OS=Rattus norvegicus GN=Ranbp2 PE=1 SV=1	3055	1	8	17	17	1	7.7	17	18	6.505e-08	7.137e-08	tr|D4A054|D4A054_RAT	tr|M0R3M4|M0R3M4_RAT;	tr|D4A054|D4A054_RAT	tr|M0R3M4|M0R3M4_RAT;
sp|P61621|S61A1_RAT	Protein transport protein Sec61 subunit alpha isoform 1 OS=Rattus norvegicus GN=Sec61a1 PE=2 SV=2	476	1	9.7	5	5	1	11.6	7	6	7.091e-07	8.832e-07	sp|P61621|S61A1_RAT		sp|P61621|S61A1_RAT
sp|P12711|ADHX_RAT	Alcohol dehydrogenase class-3 OS=Rattus norvegicus GN=Adh5 PE=1 SV=2	374	1	30.7	8	7	1	23	7	6	3.552e-07	3.581e-07	sp|P12711|ADHX_RAT		sp|P12711|ADHX_RAT
tr|D4A4B1|D4A4B1_RAT	Mitochondrial ribosomal protein L15 (Predicted), isoform CRA_c OS=Rattus norvegicus GN=Mrpl15 PE=3 SV=2	205	0.9432	3.9	1	1	1	8.3	2	2	1.148e-07	1.386e-07	tr|D4A4B1|D4A4B1_RAT		tr|D4A4B1|D4A4B1_RAT
tr|F1LX30|F1LX30_RAT	Protein Arhgef40 (Fragment) OS=Rattus norvegicus GN=Arhgef40 PE=4 SV=1	1474	0.9997	1.6	2	2					7.36e-09		tr|F1LX30|F1LX30_RAT	tr|F1LZN1|F1LZN1_RAT;
sp|O70511-2|ANK3_RAT	Isoform 2 of Ankyrin-3 OS=Rattus norvegicus GN=Ank3	1984	1	2.8	3	3	0.9995	2.5	3	4	1.683e-08	1.891e-08	sp|O70511-2|ANK3_RAT	sp|O70511-3|ANK3_RAT;sp|O70511|ANK3_RAT;tr|F1LNM3|F1LNM3_RAT;tr|F1LPH6|F1LPH6_RAT;	sp|O70511-2|ANK3_RAT	sp|O70511-3|ANK3_RAT;sp|O70511|ANK3_RAT;tr|F1LNM3|F1LNM3_RAT;tr|F1LPH6|F1LPH6_RAT;
sp|Q02874-2|H2AY_RAT	Isoform 1 of Core histone macro-H2A.1 OS=Rattus norvegicus GN=H2afy	368	1	34.8	12	9	1	32.1	11	9	9.086e-07	1.243e-06	sp|Q02874-2|H2AY_RAT	sp|Q02874|H2AY_RAT;	sp|Q02874-2|H2AY_RAT	sp|Q02874|H2AY_RAT;
sp|Q6P6S9|ENTP5_RAT	Ectonucleoside triphosphate diphosphohydrolase 5 OS=Rattus norvegicus GN=Entpd5 PE=2 SV=1	427					0.9996	9.1	2	2		1.572e-08			sp|Q6P6S9|ENTP5_RAT	tr|F1LPB8|F1LPB8_RAT;
sp|Q5XI32|CAPZB_RAT	F-actin-capping protein subunit beta OS=Rattus norvegicus GN=Capzb PE=1 SV=1	272	1	48.9	15	13	1	32.4	9	8	1.935e-06	1.035e-06	sp|Q5XI32|CAPZB_RAT		sp|Q5XI32|CAPZB_RAT
sp|P47875|CSRP1_RAT	Cysteine and glycine-rich protein 1 OS=Rattus norvegicus GN=Csrp1 PE=2 SV=2	193	1	57	17	11	1	64.2	15	11	4.88e-06	5.122e-06	sp|P47875|CSRP1_RAT		sp|P47875|CSRP1_RAT
sp|Q63797|PSME1_RAT	Proteasome activator complex subunit 1 OS=Rattus norvegicus GN=Psme1 PE=2 SV=1	249					1	31.3	6	6		7.092e-07			sp|Q63797|PSME1_RAT	tr|Q6P9V7|Q6P9V7_RAT;
sp|A1L1J9|LMF2_RAT	Lipase maturation factor 2 OS=Rattus norvegicus GN=Lmf2 PE=2 SV=1	702					1	4	2	2		4.783e-08			sp|A1L1J9|LMF2_RAT
sp|P62845|RS15_RAT	40S ribosomal protein S15 OS=Rattus norvegicus GN=Rps15 PE=1 SV=2	145	1	54.5	15	6	1	54.5	11	6	3.895e-06	2.464e-06	sp|P62845|RS15_RAT		sp|P62845|RS15_RAT
sp|O35263|PA1B3_RAT	Platelet-activating factor acetylhydrolase IB subunit gamma OS=Rattus norvegicus GN=Pafah1b3 PE=2 SV=1	232	1	16.8	3	3	1	7.3	2	2	1.932e-07	1.691e-07	sp|O35263|PA1B3_RAT		sp|O35263|PA1B3_RAT
sp|Q9WTT2|CLPB_RAT	Caseinolytic peptidase B protein homolog OS=Rattus norvegicus GN=Clpb PE=2 SV=1	677	1	5.2	2	2					2.653e-08		sp|Q9WTT2|CLPB_RAT	tr|F1M955|F1M955_RAT;
tr|Q4QQS7|Q4QQS7_RAT	Protein Umps OS=Rattus norvegicus GN=Umps PE=2 SV=1	481	1	17.5	6	7	1	19.1	8	8	2.928e-07	2.516e-07	tr|Q4QQS7|Q4QQS7_RAT		tr|Q4QQS7|Q4QQS7_RAT
tr|A0A096MJA9|A0A096MJA9_RAT	Protein Asph OS=Rattus norvegicus GN=Asph PE=4 SV=1	657	1	24.4	15	14	1	20.1	12	11	4.283e-07	4.018e-07	tr|A0A096MJA9|A0A096MJA9_RAT	tr|A0A096MKE0|A0A096MKE0_RAT;	tr|A0A096MJA9|A0A096MJA9_RAT	tr|A0A096MKE0|A0A096MKE0_RAT;
tr|D4A857|D4A857_RAT	Importin 9 (Predicted) OS=Rattus norvegicus GN=Ipo9 PE=4 SV=2	1041	1	6.6	5	5	1	7.5	6	6	4.307e-08	7.27e-08	tr|D4A857|D4A857_RAT		tr|D4A857|D4A857_RAT
sp|P51638|CAV3_RAT	Caveolin-3 OS=Rattus norvegicus GN=Cav3 PE=1 SV=1	151	0.9994	20.5	1	3	1	28.5	2	4	8.267e-08	1.461e-07	sp|P51638|CAV3_RAT		sp|P51638|CAV3_RAT
tr|F1M265|F1M265_RAT	Protein LOC100360205 (Fragment) OS=Rattus norvegicus GN=Palld PE=4 SV=2	729	1	15.5	8	8	1	18.1	13	12	1.653e-07	5.583e-07	tr|F1M265|F1M265_RAT	tr|F1M4W3|F1M4W3_RAT;	tr|F1M265|F1M265_RAT	tr|F1M4W3|F1M4W3_RAT;
tr|D3ZN95|D3ZN95_RAT	Protein Hcfc1 OS=Rattus norvegicus GN=Hcfc1 PE=1 SV=1	2034	1	4.1	6	6	1	1.6	3	3	3.282e-08	1.857e-08	tr|D3ZN95|D3ZN95_RAT		tr|D3ZN95|D3ZN95_RAT
sp|Q5U2Z3|NP1L4_RAT	Nucleosome assembly protein 1-like 4 OS=Rattus norvegicus GN=Nap1l4 PE=1 SV=1	386	1	18.4	4	5	1	13.7	3	4	2.525e-07	2.135e-07	sp|Q5U2Z3|NP1L4_RAT		sp|Q5U2Z3|NP1L4_RAT
tr|F1LSP2|F1LSP2_RAT	Protein Acad10 OS=Rattus norvegicus GN=Acad10 PE=3 SV=2	1069	1	6.2	3	4	0.9996	3.8	2	2	9.703e-09	1.211e-08	tr|F1LSP2|F1LSP2_RAT		tr|F1LSP2|F1LSP2_RAT	tr|M0R6F2|M0R6F2_RAT;
sp|P08050|CXA1_RAT	Gap junction alpha-1 protein OS=Rattus norvegicus GN=Gja1 PE=1 SV=2	382	1	6	2	2	1	6	3	2	9.924e-08	1.185e-07	sp|P08050|CXA1_RAT		sp|P08050|CXA1_RAT
sp|Q9EPH8|PABP1_RAT	Polyadenylate-binding protein 1 OS=Rattus norvegicus GN=Pabpc1 PE=1 SV=1	636	1	34.1	12	17	1	27	10	13	9.683e-07	5.449e-07	sp|Q9EPH8|PABP1_RAT		sp|Q9EPH8|PABP1_RAT
tr|D4A3E2|D4A3E2_RAT	Aminopeptidase-like 1 (Predicted) OS=Rattus norvegicus GN=Npepl1 PE=4 SV=2	412	1	23.3	5	5	1	14.6	4	4	1.029e-07	1.216e-07	tr|D4A3E2|D4A3E2_RAT		tr|D4A3E2|D4A3E2_RAT
sp|F1LYQ8|FARP1_RAT	FERM, RhoGEF and pleckstrin domain-containing protein 1 OS=Rattus norvegicus GN=Farp1 PE=1 SV=2	1049	1	3.6	3	3	1	5.4	4	4	4.079e-08	4.776e-08	sp|F1LYQ8|FARP1_RAT		sp|F1LYQ8|FARP1_RAT
sp|P85970|ARPC2_RAT	Actin-related protein 2/3 complex subunit 2 OS=Rattus norvegicus GN=Arpc2 PE=1 SV=1	300	1	53.7	17	11	1	55.7	15	12	1.776e-06	1.664e-06	sp|P85970|ARPC2_RAT		sp|P85970|ARPC2_RAT
sp|Q5U318|PEA15_RAT	Astrocytic phosphoprotein PEA-15 OS=Rattus norvegicus GN=Pea15 PE=1 SV=1	130	1	27.7	4	3					2.302e-07		sp|Q5U318|PEA15_RAT
sp|Q9QZ76|MYG_RAT	Myoglobin OS=Rattus norvegicus GN=Mb PE=1 SV=3	154	1	27.9	4	3					4.647e-07		sp|Q9QZ76|MYG_RAT
sp|Q5XIA8|GHITM_RAT	Growth hormone-inducible transmembrane protein OS=Rattus norvegicus GN=Ghitm PE=2 SV=1	346	0.9998	9.2	2	3					2.312e-07		sp|Q5XIA8|GHITM_RAT
tr|Q66HI5|Q66HI5_RAT	Ferritin OS=Rattus norvegicus GN=Fth1 PE=2 SV=2	182	1	45.6	9	7	1	40.7	8	6	1.46e-06	1.112e-06	tr|Q66HI5|Q66HI5_RAT		tr|Q66HI5|Q66HI5_RAT
tr|G3V6P2|G3V6P2_RAT	Dihydrolipoamide S-succinyltransferase (E2 component of 2-oxo-glutarate complex), isoform CRA_a OS=Rattus norvegicus GN=Dlst PE=3 SV=1	454	1	22.5	8	7	1	21.1	11	8	1.442e-06	2.086e-06	tr|G3V6P2|G3V6P2_RAT		tr|G3V6P2|G3V6P2_RAT
sp|P05712|RAB2A_RAT	Ras-related protein Rab-2A OS=Rattus norvegicus GN=Rab2a PE=1 SV=1	212	1	52.4	7	10	0.9993	40.6	5	8	1.101e-06	6.996e-07	sp|P05712|RAB2A_RAT		sp|P05712|RAB2A_RAT
tr|B2GUZ6|B2GUZ6_RAT	Protein Rtn4ip1 OS=Rattus norvegicus GN=Rtn4ip1 PE=2 SV=1	396	0.9872	3.3	1	1	1	9.1	2	2	1.913e-08	3.73e-08	tr|B2GUZ6|B2GUZ6_RAT		tr|B2GUZ6|B2GUZ6_RAT
sp|Q56B11|PELP1_RAT	Proline-, glutamic acid- and leucine-rich protein 1 OS=Rattus norvegicus GN=Pelp1 PE=2 SV=2	1130	1	8.2	8	9	1	6.5	6	6	1.199e-07	6.842e-08	sp|Q56B11|PELP1_RAT		sp|Q56B11|PELP1_RAT
tr|Q3KRC3|Q3KRC3_RAT	Protein Srpr OS=Rattus norvegicus GN=Srpr PE=2 SV=1	636	1	17.9	10	10	1	18.7	11	11	2.057e-07	2.995e-07	tr|Q3KRC3|Q3KRC3_RAT		tr|Q3KRC3|Q3KRC3_RAT
sp|Q5M7W5|MAP4_RAT	Microtubule-associated protein 4 OS=Rattus norvegicus GN=Map4 PE=1 SV=1	1057	1	42.7	35	30	1	33.6	29	25	9.769e-07	9.119e-07	sp|Q5M7W5|MAP4_RAT		sp|Q5M7W5|MAP4_RAT
tr|Q5RJK5|Q5RJK5_RAT	Chromobox homolog 3 (HP1 gamma homolog, Drosophila) OS=Rattus norvegicus GN=Cbx3 PE=2 SV=1	183	1	57.4	8	8	1	38.8	5	5	9.487e-07	4.801e-07	tr|Q5RJK5|Q5RJK5_RAT		tr|Q5RJK5|Q5RJK5_RAT
sp|A9UMV8|H2AJ_RAT	Histone H2A.J OS=Rattus norvegicus GN=H2afj PE=2 SV=1	129	0.4997	38	1	5					1.323e-07		sp|A9UMV8|H2AJ_RAT	sp|P02262|H2A1_RAT;sp|P0C169|H2A1C_RAT;sp|P0C170|H2A1E_RAT;sp|P0CC09|H2A2A_RAT;tr|D4ACV3|D4ACV3_RAT;
sp|Q5U301|AKAP2_RAT	A-kinase anchor protein 2 OS=Rattus norvegicus GN=Akap2 PE=1 SV=1	870	1	21.4	13	13	1	18.9	11	11	4.461e-07	2.245e-07	sp|Q5U301|AKAP2_RAT	tr|F1LPQ9|F1LPQ9_RAT;	sp|Q5U301|AKAP2_RAT	tr|F1LPQ9|F1LPQ9_RAT;
tr|M0R3M8|M0R3M8_RAT	Protein Rrp12 OS=Rattus norvegicus GN=Rrp12 PE=4 SV=1	1293	1	5.2	4	4	1	4.9	7	5	1.828e-08	2.068e-08	tr|M0R3M8|M0R3M8_RAT		tr|M0R3M8|M0R3M8_RAT
sp|Q64548-2|RTN1_RAT	Isoform RTN1-S of Reticulon-1 OS=Rattus norvegicus GN=Rtn1	208	0.9976	12	2	3	0.9837	8.2	2	2	2.319e-07	3.264e-07	sp|Q64548-2|RTN1_RAT	sp|Q64548|RTN1_RAT;tr|M0R608|M0R608_RAT;	sp|Q64548-2|RTN1_RAT	sp|Q64548|RTN1_RAT;tr|M0R608|M0R608_RAT;
sp|P11507|AT2A2_RAT	Sarcoplasmic/endoplasmic reticulum calcium ATPase 2 OS=Rattus norvegicus GN=Atp2a2 PE=1 SV=1	1043	1	48.7	86	47	0.9929	50.9	1	48	4.678e-06	5.03e-08	sp|P11507|AT2A2_RAT	tr|F1LPF6|F1LPF6_RAT;	sp|P11507|AT2A2_RAT
tr|Q4V8I9|Q4V8I9_RAT	Protein Ugp2 OS=Rattus norvegicus GN=Ugp2 PE=2 SV=1	508	1	41.1	19	15	1	44.1	19	16	1.164e-06	8.575e-07	tr|Q4V8I9|Q4V8I9_RAT		tr|Q4V8I9|Q4V8I9_RAT
sp|Q8VHK7|HDGF_RAT	Hepatoma-derived growth factor OS=Rattus norvegicus GN=Hdgf PE=1 SV=2	237	1	38	5	6	1	34.6	4	5	2.621e-07	3.629e-07	sp|Q8VHK7|HDGF_RAT		sp|Q8VHK7|HDGF_RAT
sp|Q498U4|SARNP_RAT	SAP domain-containing ribonucleoprotein OS=Rattus norvegicus GN=Sarnp PE=1 SV=3	210	1	37.6	7	7	1	33.8	6	6	1.134e-06	7.827e-07	sp|Q498U4|SARNP_RAT		sp|Q498U4|SARNP_RAT
sp|O08658|NUP88_RAT	Nuclear pore complex protein Nup88 OS=Rattus norvegicus GN=Nup88 PE=1 SV=1	742	0.9872	1.3	1	1	0.9948	2.2	1	2	1.54e-08	7.84e-09	sp|O08658|NUP88_RAT		sp|O08658|NUP88_RAT
sp|B2GUV7|IF2P_RAT	Eukaryotic translation initiation factor 5B OS=Rattus norvegicus GN=Eif5b PE=1 SV=1	1216	1	12.6	12	12	1	11.1	11	11	1.526e-07	1.48e-07	sp|B2GUV7|IF2P_RAT	tr|M0R7Z0|M0R7Z0_RAT;	sp|B2GUV7|IF2P_RAT	tr|M0R7Z0|M0R7Z0_RAT;
sp|P02770|ALBU_RAT	Serum albumin OS=Rattus norvegicus GN=Alb PE=1 SV=2	608	1	13	12	8	1	10.7	10	7	1.133e-06	1.047e-06	sp|P02770|ALBU_RAT		sp|P02770|ALBU_RAT
tr|F1LQ82|F1LQ82_RAT	E3 ubiquitin-protein ligase NEDD4 (Fragment) OS=Rattus norvegicus GN=Nedd4 PE=4 SV=2	723	0.9995	27.5	1	15	0.9995	26.4	1	15	2.246e-08	2.206e-08	tr|F1LQ82|F1LQ82_RAT		tr|F1LQ82|F1LQ82_RAT
sp|Q4FZV0-2|MANBA_RAT	Isoform 2 of Beta-mannosidase OS=Rattus norvegicus GN=Manba	498	0.9872	1.8	1	1	0.9977	3.2	2	2	7.6e-09	4.142e-08	sp|Q4FZV0-2|MANBA_RAT	sp|Q4FZV0|MANBA_RAT;tr|R9PXV1|R9PXV1_RAT;	sp|Q4FZV0-2|MANBA_RAT	sp|Q4FZV0|MANBA_RAT;tr|R9PXV1|R9PXV1_RAT;
sp|P60901|PSA6_RAT	Proteasome subunit alpha type-6 OS=Rattus norvegicus GN=Psma6 PE=1 SV=1	246	1	34.6	9	7	1	37.4	9	9	1.193e-06	1.781e-06	sp|P60901|PSA6_RAT		sp|P60901|PSA6_RAT
tr|G3V6H0|G3V6H0_RAT	Protein LOC100363782 OS=Rattus norvegicus GN=LOC100363782 PE=3 SV=1	201	1	64.7	7	11	1	64.7	6	11	6.732e-07	6.701e-07	tr|G3V6H0|G3V6H0_RAT		tr|G3V6H0|G3V6H0_RAT
sp|B0LT89|STK24_RAT	Serine/threonine-protein kinase 24 OS=Rattus norvegicus GN=Stk24 PE=2 SV=1	431	1	12.9	4	4	1	11.5	4	4	1.001e-07	9.593e-08	sp|B0LT89|STK24_RAT	tr|H9KVF3|H9KVF3_RAT;tr|Q6V9V9|Q6V9V9_RAT;	sp|B0LT89|STK24_RAT	tr|F1LXV3|F1LXV3_RAT;tr|H9KVF3|H9KVF3_RAT;
tr|A0A096MK62|A0A096MK62_RAT	Lanosterol synthase (Fragment) OS=Rattus norvegicus GN=Lss PE=4 SV=1	292	0.9997	11.6	3	3					1.203e-07		tr|A0A096MK62|A0A096MK62_RAT	tr|G3V998|G3V998_RAT;
sp|O35254|GORS1_RAT	Golgi reassembly-stacking protein 1 OS=Rattus norvegicus GN=Gorasp1 PE=1 SV=4	451	1	7.4	2	3	1	12.1	3	4	2.924e-08	4.562e-08	sp|O35254|GORS1_RAT	tr|B1WBR1|B1WBR1_RAT;	sp|O35254|GORS1_RAT	tr|B1WBR1|B1WBR1_RAT;
tr|D3ZNP2|D3ZNP2_RAT	Protein Marveld1 OS=Rattus norvegicus GN=Marveld1 PE=4 SV=1	173	1	8.1	2	2	1	8.1	2	2	2.267e-07	2.13e-07	tr|D3ZNP2|D3ZNP2_RAT		tr|D3ZNP2|D3ZNP2_RAT
sp|Q64428|ECHA_RAT	Trifunctional enzyme subunit alpha, mitochondrial OS=Rattus norvegicus GN=Hadha PE=1 SV=2	763	1	53.3	54	28	1	59.2	55	32	2.571e-06	3.325e-06	sp|Q64428|ECHA_RAT		sp|Q64428|ECHA_RAT
sp|P11598|PDIA3_RAT	Protein disulfide-isomerase A3 OS=Rattus norvegicus GN=Pdia3 PE=1 SV=2	505	1	65.3	67	34	1	72.7	70	37	1.333e-05	1.601e-05	sp|P11598|PDIA3_RAT		sp|P11598|PDIA3_RAT
tr|G3V6L9|G3V6L9_RAT	Peptidyl-prolyl cis-trans isomerase OS=Rattus norvegicus GN=Fkbp3 PE=4 SV=1	224	1	40.6	8	7	1	35.3	7	7	1.864e-06	1.931e-06	tr|G3V6L9|G3V6L9_RAT		tr|G3V6L9|G3V6L9_RAT
sp|P50475|SYAC_RAT	Alanine--tRNA ligase, cytoplasmic OS=Rattus norvegicus GN=Aars PE=1 SV=3	968	1	44.1	33	29	1	46.9	35	30	9.35e-07	1.003e-06	sp|P50475|SYAC_RAT		sp|P50475|SYAC_RAT
tr|D4ADF5|D4ADF5_RAT	Protein LOC100912106 OS=Rattus norvegicus GN=Pdcd5 PE=4 SV=1	125	1	38.4	4	4	1	20	2	2	7.413e-07	1.847e-07	tr|D4ADF5|D4ADF5_RAT		tr|D4ADF5|D4ADF5_RAT
sp|Q6DGG0|PPID_RAT	Peptidyl-prolyl cis-trans isomerase D OS=Rattus norvegicus GN=Ppid PE=1 SV=3	370	1	33.8	12	12	1	27.3	7	8	1.319e-06	5.777e-07	sp|Q6DGG0|PPID_RAT		sp|Q6DGG0|PPID_RAT	tr|M0RB67|M0RB67_RAT;
tr|B5DFG5|B5DFG5_RAT	Protein Sept6 OS=Rattus norvegicus GN=Sept6 PE=2 SV=1	427					0.9999	17.8	6	7		2.109e-07			tr|B5DFG5|B5DFG5_RAT
tr|F7DP80|F7DP80_RAT	Protein Ddx19a OS=Rattus norvegicus GN=Ddx19b PE=4 SV=1	479	1	13.6	5	5	1	9.4	3	3	1.27e-07	1.024e-07	tr|F7DP80|F7DP80_RAT		tr|F7DP80|F7DP80_RAT
sp|Q66H12|NAGAB_RAT	Alpha-N-acetylgalactosaminidase OS=Rattus norvegicus GN=Naga PE=2 SV=1	415	1	13.7	6	5	1	14	5	5	2.651e-07	3.224e-07	sp|Q66H12|NAGAB_RAT		sp|Q66H12|NAGAB_RAT
sp|Q5I0P2|GCSH_RAT	Glycine cleavage system H protein, mitochondrial OS=Rattus norvegicus GN=Gcsh PE=2 SV=1	170	1	27.6	2	3	1	33.5	2	3	3.6e-07	1.478e-07	sp|Q5I0P2|GCSH_RAT		sp|Q5I0P2|GCSH_RAT
sp|Q6MG49-2|BAG6_RAT	Isoform 2 of Large proline-rich protein BAG6 OS=Rattus norvegicus GN=Bag6	1096	1	10.5	7	6	1	5.9	4	4	7.293e-08	4.857e-08	sp|Q6MG49-2|BAG6_RAT	sp|Q6MG49|BAG6_RAT;	sp|Q6MG49-2|BAG6_RAT	sp|Q6MG49|BAG6_RAT;
sp|Q68FY0|QCR1_RAT	Cytochrome b-c1 complex subunit 1, mitochondrial OS=Rattus norvegicus GN=Uqcrc1 PE=1 SV=1	480	1	55.4	35	18	1	53.5	31	17	4.559e-06	4.982e-06	sp|Q68FY0|QCR1_RAT		sp|Q68FY0|QCR1_RAT
tr|D3ZVQ0|D3ZVQ0_RAT	Ubiquitin carboxyl-terminal hydrolase OS=Rattus norvegicus GN=Usp5 PE=3 SV=1	858	1	27.7	13	14	1	27.7	16	16	4.053e-07	3.656e-07	tr|D3ZVQ0|D3ZVQ0_RAT		tr|D3ZVQ0|D3ZVQ0_RAT
tr|D3ZUL3|D3ZUL3_RAT	Protein Col6a1 OS=Rattus norvegicus GN=Col6a1 PE=4 SV=1	1025	1	22.9	19	17	1	28.9	26	21	6.023e-07	8.15e-07	tr|D3ZUL3|D3ZUL3_RAT		tr|D3ZUL3|D3ZUL3_RAT
sp|Q99372-3|ELN_RAT	Isoform 3 of Elastin OS=Rattus norvegicus GN=Eln	869	0.9872	2.2	1	1	1	4.7	2	2	6.8e-09	2.466e-08	sp|Q99372-3|ELN_RAT	sp|Q99372-4|ELN_RAT;sp|Q99372-6|ELN_RAT;sp|Q99372|ELN_RAT;tr|D4A9U4|D4A9U4_RAT;	sp|Q99372-3|ELN_RAT	sp|Q99372-4|ELN_RAT;sp|Q99372-6|ELN_RAT;sp|Q99372|ELN_RAT;tr|D4A9U4|D4A9U4_RAT;
tr|B2GUZ3|B2GUZ3_RAT	Mthfd1l protein OS=Rattus norvegicus GN=Mthfd1l PE=2 SV=1	977	1	21.8	18	17	1	22.6	17	17	3.734e-07	4.72e-07	tr|B2GUZ3|B2GUZ3_RAT		tr|B2GUZ3|B2GUZ3_RAT
tr|F1LN59|F1LN59_RAT	Protein Eif4g2 (Fragment) OS=Rattus norvegicus GN=Eif4g2 PE=4 SV=2	906	1	18.1	13	14	1	16	14	14	2.137e-07	3.07e-07	tr|F1LN59|F1LN59_RAT		tr|F1LN59|F1LN59_RAT	tr|M0RAS7|M0RAS7_RAT;
sp|P05708|HXK1_RAT	Hexokinase-1 OS=Rattus norvegicus GN=Hk1 PE=1 SV=4	918	1	45.4	35	36	1	49.6	43	41	1.372e-06	3.271e-06	sp|P05708|HXK1_RAT		sp|P05708|HXK1_RAT
sp|P04897|GNAI2_RAT	Guanine nucleotide-binding protein G(i) subunit alpha-2 OS=Rattus norvegicus GN=Gnai2 PE=1 SV=3	355	1	64.5	14	17	1	63.1	19	17	1.123e-06	1.112e-06	sp|P04897|GNAI2_RAT		sp|P04897|GNAI2_RAT
sp|Q8VIF7|SBP1_RAT	Selenium-binding protein 1 OS=Rattus norvegicus GN=Selenbp1 PE=1 SV=1	472	0.981	2.1	1	1	1	4.5	2	2	1.566e-08	7.875e-08	sp|Q8VIF7|SBP1_RAT	tr|F1LRJ9|F1LRJ9_RAT;	sp|Q8VIF7|SBP1_RAT	tr|F1LRJ9|F1LRJ9_RAT;
tr|D4A777|D4A777_RAT	Protein Fam114a1 OS=Rattus norvegicus GN=Fam114a1 PE=4 SV=2	567	1	16.9	6	6	1	22	7	8	3.252e-07	2.387e-07	tr|D4A777|D4A777_RAT		tr|D4A777|D4A777_RAT
tr|D4AB01|D4AB01_RAT	Histidine triad nucleotide binding protein 2 (Predicted), isoform CRA_a OS=Rattus norvegicus GN=Hint2 PE=4 SV=1	163	1	31.9	3	3	1	36.2	4	4	7.65e-07	6.517e-07	tr|D4AB01|D4AB01_RAT		tr|D4AB01|D4AB01_RAT
sp|Q5U3Y7|TMM97_RAT	Transmembrane protein 97 OS=Rattus norvegicus GN=Tmem97 PE=2 SV=1	176	1	13.1	2	2					2.377e-07		sp|Q5U3Y7|TMM97_RAT
sp|P16446|PIPNA_RAT	Phosphatidylinositol transfer protein alpha isoform OS=Rattus norvegicus GN=Pitpna PE=1 SV=2	271	1	28.8	6	6	1	14.4	3	3	4.691e-07	3.76e-07	sp|P16446|PIPNA_RAT		sp|P16446|PIPNA_RAT
sp|P35053|GPC1_RAT	Glypican-1 OS=Rattus norvegicus GN=Gpc1 PE=1 SV=1	558	0.9515	2	1	1	1	4.5	2	2	6.955e-09	2.743e-08	sp|P35053|GPC1_RAT	tr|Q6P7Q2|Q6P7Q2_RAT;	sp|P35053|GPC1_RAT	tr|Q6P7Q2|Q6P7Q2_RAT;
sp|Q5XI78|ODO1_RAT	2-oxoglutarate dehydrogenase, mitochondrial OS=Rattus norvegicus GN=Ogdh PE=1 SV=1	1023	1	42.8	45	32	1	50.7	56	41	1.315e-06	1.72e-06	sp|Q5XI78|ODO1_RAT		sp|Q5XI78|ODO1_RAT
sp|P27321-2|ICAL_RAT	Isoform 2 of Calpastatin OS=Rattus norvegicus GN=Cast	675	1	9.8	6	5	1	5.8	2	3	1.161e-07	2.351e-08	sp|P27321-2|ICAL_RAT	sp|P27321-4|ICAL_RAT;sp|P27321|ICAL_RAT;tr|D3ZL24|D3ZL24_RAT;tr|F1LPH1|F1LPH1_RAT;	sp|P27321-2|ICAL_RAT	sp|P27321-3|ICAL_RAT;sp|P27321-4|ICAL_RAT;sp|P27321-5|ICAL_RAT;sp|P27321-6|ICAL_RAT;sp|P27321|ICAL_RAT;tr|D3ZL24|D3ZL24_RAT;tr|D4A129|D4A129_RAT;tr|F1LPH1|F1LPH1_RAT;
sp|Q5M9I5|QCR6_RAT	Cytochrome b-c1 complex subunit 6, mitochondrial OS=Rattus norvegicus GN=Uqcrh PE=3 SV=1	89	1	38.2	5	3	1	29.2	2	2	1.608e-06	1.122e-06	sp|Q5M9I5|QCR6_RAT		sp|Q5M9I5|QCR6_RAT
sp|Q5RKH7|S35F6_RAT	Solute carrier family 35 member F6 OS=Rattus norvegicus GN=Slc35f6 PE=2 SV=1	372	0.9872	4	1	1	1	6.7	2	2	2.644e-08	4.402e-08	sp|Q5RKH7|S35F6_RAT		sp|Q5RKH7|S35F6_RAT
sp|P25977-2|UBF1_RAT	Isoform UBF2 of Nucleolar transcription factor 1 OS=Rattus norvegicus GN=Ubtf	727	1	5.1	3	3	1	4.4	3	3	5.638e-08	7.028e-08	sp|P25977-2|UBF1_RAT	sp|P25977|UBF1_RAT;	sp|P25977-2|UBF1_RAT	sp|P25977|UBF1_RAT;
sp|P82808|GFPT1_RAT	Glutamine--fructose-6-phosphate aminotransferase [isomerizing] 1 OS=Rattus norvegicus GN=Gfpt1 PE=1 SV=3	681	1	19.8	4	10	1	18.2	6	10	8.742e-08	1.897e-07	sp|P82808|GFPT1_RAT		sp|P82808|GFPT1_RAT
sp|Q498U3|S2540_RAT	Solute carrier family 25 member 40 OS=Rattus norvegicus GN=Slc25a40 PE=2 SV=2	337					1	7.7	2	2		1.642e-08			sp|Q498U3|S2540_RAT
tr|Q6AYB6|Q6AYB6_RAT	Protein Syap1 OS=Rattus norvegicus GN=Syap1 PE=2 SV=1	326	0.9872	4	1	1	1	14.7	3	3	3.879e-08	7.428e-08	tr|Q6AYB6|Q6AYB6_RAT		tr|Q6AYB6|Q6AYB6_RAT
tr|D3ZEY0|D3ZEY0_RAT	Protein Ccdc141 OS=Rattus norvegicus GN=Ccdc141 PE=4 SV=2	1530					1	5.6	5	5		2.417e-08			tr|D3ZEY0|D3ZEY0_RAT
tr|Q6AZ25|Q6AZ25_RAT	Tropomyosin 1, alpha OS=Rattus norvegicus GN=Tpm1 PE=2 SV=1	248	0.9999	49.2	3	17	0.9982	44	1	14	2.784e-07	1.073e-07	tr|Q6AZ25|Q6AZ25_RAT		tr|Q6AZ25|Q6AZ25_RAT
tr|F2Z3T9|F2Z3T9_RAT	Protein U2af2 OS=Rattus norvegicus GN=U2af2 PE=4 SV=1	475	1	21.1	10	7	1	19.4	6	6	7.678e-07	3.073e-07	tr|F2Z3T9|F2Z3T9_RAT		tr|F2Z3T9|F2Z3T9_RAT
sp|Q6P7R8|DHB12_RAT	Estradiol 17-beta-dehydrogenase 12 OS=Rattus norvegicus GN=Hsd17b12 PE=2 SV=1	312	1	31	6	6	1	24.5	6	6	5.558e-07	4.188e-07	sp|Q6P7R8|DHB12_RAT	tr|D3ZPU3|D3ZPU3_RAT;	sp|Q6P7R8|DHB12_RAT	tr|D3ZPU3|D3ZPU3_RAT;
tr|D3ZAA0|D3ZAA0_RAT	PRA1 domain family 2 (Predicted) OS=Rattus norvegicus GN=Praf2 PE=4 SV=2	178	1	16.3	2	2	1	22.5	3	3	2.393e-07	5.413e-07	tr|D3ZAA0|D3ZAA0_RAT		tr|D3ZAA0|D3ZAA0_RAT
tr|B2RYJ3|B2RYJ3_RAT	Protein Cul4a OS=Rattus norvegicus GN=Cul4a PE=2 SV=1	759	1	7	6	6	1	7.4	6	6	7.7e-08	9.911e-08	tr|B2RYJ3|B2RYJ3_RAT		tr|B2RYJ3|B2RYJ3_RAT
sp|F1MA98|TPR_RAT	Nucleoprotein TPR OS=Rattus norvegicus GN=Tpr PE=1 SV=1	2360	1	9.5	22	21	1	10	20	20	1.796e-07	1.429e-07	sp|F1MA98|TPR_RAT		sp|F1MA98|TPR_RAT
tr|M0R9L0|M0R9L0_RAT	Protein Naca OS=Rattus norvegicus GN=Naca PE=4 SV=1	2163	1	4.7	9	8	1	6.4	11	10	2.796e-07	2.518e-07	tr|M0R9L0|M0R9L0_RAT		tr|M0R9L0|M0R9L0_RAT
sp|P70490|MFGM_RAT	Lactadherin OS=Rattus norvegicus GN=Mfge8 PE=2 SV=1	427	1	54.3	22	17	1	52.7	20	18	1.825e-06	1.954e-06	sp|P70490|MFGM_RAT		sp|P70490|MFGM_RAT	tr|Q1PBJ1|Q1PBJ1_RAT;
sp|P45479|PPT1_RAT	Palmitoyl-protein thioesterase 1 OS=Rattus norvegicus GN=Ppt1 PE=1 SV=1	306	1	13.7	3	3	1	19.3	3	4	2.527e-07	1.597e-07	sp|P45479|PPT1_RAT		sp|P45479|PPT1_RAT
tr|D4A1Y5|D4A1Y5_RAT	Protein Mthfd2 OS=Rattus norvegicus GN=Mthfd2 PE=3 SV=1	349	0.9991	9.7	2	2	0.9974	9.7	2	2	4.605e-08	4.202e-08	tr|D4A1Y5|D4A1Y5_RAT		tr|D4A1Y5|D4A1Y5_RAT
tr|D3ZFP4|D3ZFP4_RAT	Protein Mcm3 OS=Rattus norvegicus GN=Mcm3 PE=3 SV=2	814	1	9.2	7	7	1	8.5	7	7	1.494e-07	1.245e-07	tr|D3ZFP4|D3ZFP4_RAT		tr|D3ZFP4|D3ZFP4_RAT
sp|P82471|GNAQ_RAT	Guanine nucleotide-binding protein G(q) subunit alpha OS=Rattus norvegicus GN=Gnaq PE=1 SV=2	359	1	30.4	7	9	1	30.4	7	9	2.712e-07	2.353e-07	sp|P82471|GNAQ_RAT	tr|D4AE68|D4AE68_RAT;	sp|P82471|GNAQ_RAT	tr|D4AE68|D4AE68_RAT;
sp|Q06645|AT5G1_RAT	ATP synthase F(0) complex subunit C1, mitochondrial OS=Rattus norvegicus GN=Atp5g1 PE=1 SV=1	136	0.7861	27.9	1	2					2.087e-06		sp|Q06645|AT5G1_RAT	sp|Q06646|AT5G2_RAT;sp|Q71S46|AT5G3_RAT;tr|Q499S2|Q499S2_RAT;
tr|D4ACG2|D4ACG2_RAT	IlvB (Bacterial acetolactate synthase)-like (Predicted), isoform CRA_c OS=Rattus norvegicus GN=Ilvbl PE=3 SV=1	672	1	5.2	3	2	1	10.9	6	5	4.425e-08	8.607e-08	tr|D4ACG2|D4ACG2_RAT		tr|D4ACG2|D4ACG2_RAT
sp|P05370|G6PD_RAT	Glucose-6-phosphate 1-dehydrogenase OS=Rattus norvegicus GN=G6pdx PE=1 SV=3	515	1	48.7	26	22	1	40.6	22	18	1.714e-06	1.242e-06	sp|P05370|G6PD_RAT		sp|P05370|G6PD_RAT
tr|M0R3X6|M0R3X6_RAT	Carbonyl reductase [NADPH] 1 OS=Rattus norvegicus GN=Cbr1 PE=3 SV=1	277					0.9761	50.5	1	10		2.215e-08			tr|M0R3X6|M0R3X6_RAT
tr|F1LYS7|F1LYS7_RAT	Uncharacterized protein OS=Rattus norvegicus GN=Sgcd PE=4 SV=2	289	0.9872	4.8	1	1	1	7.6	2	2	5.806e-08	1.698e-07	tr|F1LYS7|F1LYS7_RAT		tr|F1LYS7|F1LYS7_RAT
tr|F1LM84|F1LM84_RAT	Nidogen-1 OS=Rattus norvegicus GN=Nid1 PE=4 SV=1	1246	1	19.9	19	19	1	23.1	26	22	4.111e-07	7.248e-07	tr|F1LM84|F1LM84_RAT		tr|F1LM84|F1LM84_RAT
sp|Q62847-2|ADDG_RAT	Isoform 1 of Gamma-adducin OS=Rattus norvegicus GN=Add3	673	1	5.2	2	2	1	7.6	3	3	3.068e-08	7.502e-08	sp|Q62847-2|ADDG_RAT	sp|Q62847|ADDG_RAT;tr|D3ZCH7|D3ZCH7_RAT;tr|G3V9D7|G3V9D7_RAT;	sp|Q62847-2|ADDG_RAT	sp|Q62847|ADDG_RAT;tr|D3ZCH7|D3ZCH7_RAT;tr|G3V9D7|G3V9D7_RAT;
sp|Q63648|MERL_RAT	Merlin (Fragment) OS=Rattus norvegicus GN=Nf2 PE=1 SV=1	586					0.315	3.9	1	2		1.077e-08			sp|Q63648|MERL_RAT	tr|G3V717|G3V717_RAT;
sp|P25031|REG3B_RAT	Regenerating islet-derived protein 3-beta OS=Rattus norvegicus GN=Reg3b PE=1 SV=1	175	1	17.7	2	2					2.708e-07		sp|P25031|REG3B_RAT
tr|D4A131|D4A131_RAT	Mitochondrial ribosomal protein L4 (Predicted), isoform CRA_b OS=Rattus norvegicus GN=Mrpl4 PE=3 SV=1	294					0.9999	8.5	2	2		6.312e-08			tr|D4A131|D4A131_RAT
sp|P83732|RL24_RAT	60S ribosomal protein L24 OS=Rattus norvegicus GN=Rpl24 PE=2 SV=1	157	1	36.3	9	8	1	40.8	12	9	2.44e-06	2.118e-06	sp|P83732|RL24_RAT		sp|P83732|RL24_RAT
tr|Q6P9V7|Q6P9V7_RAT	Proteasome (Prosome, macropain) activator subunit 1 OS=Rattus norvegicus GN=Psme1 PE=2 SV=1	249	1	36.9	8	8	1	31.3	6	6	1.265e-06	7.092e-07	tr|Q6P9V7|Q6P9V7_RAT		sp|Q63797|PSME1_RAT	tr|Q6P9V7|Q6P9V7_RAT;
tr|B4F7A9|B4F7A9_RAT	Casein kinase 2, alpha prime polypeptide OS=Rattus norvegicus GN=Csnk2a2 PE=2 SV=1	350	1	19.7	3	5	0.9958	4.3	1	2	1.048e-07	1.64e-08	tr|B4F7A9|B4F7A9_RAT		tr|B4F7A9|B4F7A9_RAT
tr|D4A8H8|D4A8H8_RAT	Cytoplasmic FMR1 interacting protein 1 (Predicted) OS=Rattus norvegicus GN=Cyfip1 PE=4 SV=1	1253	1	8.9	11	11	1	10	13	12	1.339e-07	1.863e-07	tr|D4A8H8|D4A8H8_RAT		tr|D4A8H8|D4A8H8_RAT
sp|B3GNI6-2|SEP11_RAT	Isoform 2 of Septin-11 OS=Rattus norvegicus GN=Sept11	432	1	49.9	19	17	1	46.1	18	15	1.724e-06	1.534e-06	sp|B3GNI6-2|SEP11_RAT	sp|B3GNI6-3|SEP11_RAT;sp|B3GNI6|SEP11_RAT;	sp|B3GNI6-2|SEP11_RAT	sp|B3GNI6-3|SEP11_RAT;sp|B3GNI6|SEP11_RAT;
sp|Q4KLH5|AGFG1_RAT	Arf-GAP domain and FG repeat-containing protein 1 OS=Rattus norvegicus GN=Agfg1 PE=1 SV=1	561	1	6.8	4	3					9.089e-08		sp|Q4KLH5|AGFG1_RAT	tr|F1M9N7|F1M9N7_RAT;
tr|F1LRB8|F1LRB8_RAT	S-adenosylmethionine synthase OS=Rattus norvegicus GN=LOC100363915 PE=3 SV=2	395	1	19	5	6	1	28.1	10	10	5.141e-07	7.594e-07	tr|F1LRB8|F1LRB8_RAT		tr|F1LRB8|F1LRB8_RAT
tr|Q5RJR9|Q5RJR9_RAT	Serine (Or cysteine) proteinase inhibitor, clade H, member 1, isoform CRA_b OS=Rattus norvegicus GN=Serpinh1 PE=2 SV=1	417	1	65.7	77	22	1	67.6	75	24	1.399e-05	1.584e-05	tr|Q5RJR9|Q5RJR9_RAT		tr|Q5RJR9|Q5RJR9_RAT
sp|P39032|RL36_RAT	60S ribosomal protein L36 OS=Rattus norvegicus GN=Rpl36 PE=1 SV=2	105					1	21.2	4	3		1.748e-06			sp|P39032|RL36_RAT	tr|D3ZZ95|D3ZZ95_RAT;tr|D4A1Q0|D4A1Q0_RAT;tr|M0RCN1|M0RCN1_RAT;
sp|P70580|PGRC1_RAT	Membrane-associated progesterone receptor component 1 OS=Rattus norvegicus GN=Pgrmc1 PE=1 SV=3	195	1	56.4	9	7	1	52.3	6	6	1.356e-06	5.772e-07	sp|P70580|PGRC1_RAT		sp|P70580|PGRC1_RAT
tr|G3V629|G3V629_RAT	Protein Ppp1r18 OS=Rattus norvegicus GN=Ppp1r18 PE=2 SV=2	597	0.9872	2	1	1	1	6.9	3	3	1.527e-08	2.095e-08	tr|G3V629|G3V629_RAT		tr|G3V629|G3V629_RAT
sp|Q62871-2|DC1I2_RAT	Isoform 2B of Cytoplasmic dynein 1 intermediate chain 2 OS=Rattus norvegicus GN=Dync1i2	632	1	20.9	6	7	1	18.5	6	7	2.009e-07	3.084e-07	sp|Q62871-2|DC1I2_RAT	sp|Q62871-3|DC1I2_RAT;sp|Q62871|DC1I2_RAT;tr|D3ZU74|D3ZU74_RAT;tr|G3V9V3|G3V9V3_RAT;tr|Q6AZ35|Q6AZ35_RAT;	sp|Q62871-2|DC1I2_RAT	sp|Q62871-3|DC1I2_RAT;sp|Q62871|DC1I2_RAT;tr|D3ZU74|D3ZU74_RAT;tr|G3V9V3|G3V9V3_RAT;tr|Q6AZ35|Q6AZ35_RAT;
sp|P10111|PPIA_RAT	Peptidyl-prolyl cis-trans isomerase A OS=Rattus norvegicus GN=Ppia PE=1 SV=2	164	1	72.6	25	11	1	67.7	17	9	9.334e-06	1.495e-05	sp|P10111|PPIA_RAT		sp|P10111|PPIA_RAT
sp|P62083|RS7_RAT	40S ribosomal protein S7 OS=Rattus norvegicus GN=Rps7 PE=1 SV=1	194	1	59.8	26	10	1	59.8	21	10	7.904e-06	8.253e-06	sp|P62083|RS7_RAT		sp|P62083|RS7_RAT
tr|D3ZAS9|D3ZAS9_RAT	Protein Ddrgk1 OS=Rattus norvegicus GN=Ddrgk1 PE=4 SV=1	339	1	9.4	2	2	1	9.1	2	2	5.972e-08	8.543e-08	tr|D3ZAS9|D3ZAS9_RAT		tr|D3ZAS9|D3ZAS9_RAT
tr|F1LZW6|F1LZW6_RAT	Protein Slc25a13 (Fragment) OS=Rattus norvegicus GN=Slc25a13 PE=3 SV=1	675	1	33.6	17	16	1	30.2	18	17	6.165e-07	1.204e-06	tr|F1LZW6|F1LZW6_RAT		tr|F1LZW6|F1LZW6_RAT
sp|P17078|RL35_RAT	60S ribosomal protein L35 OS=Rattus norvegicus GN=Rpl35 PE=1 SV=3	123	1	31.7	6	5	1	31.7	6	5	2.898e-06	2.006e-06	sp|P17078|RL35_RAT		sp|P17078|RL35_RAT
sp|Q5XFX0|TAGL2_RAT	Transgelin-2 OS=Rattus norvegicus GN=Tagln2 PE=2 SV=1	199	1	79.4	43	16	1	79.4	40	16	1.331e-05	9.788e-06	sp|Q5XFX0|TAGL2_RAT		sp|Q5XFX0|TAGL2_RAT
tr|D3ZUF9|D3ZUF9_RAT	Pitrilysin metallepetidase 1 (Predicted) OS=Rattus norvegicus GN=Pitrm1 PE=3 SV=1	954	1	27.3	22	20	1	29.8	25	22	4.387e-07	5.385e-07	tr|D3ZUF9|D3ZUF9_RAT		tr|D3ZUF9|D3ZUF9_RAT
sp|Q9JHW1-2|CBPD_RAT	Isoform 2 of Carboxypeptidase D OS=Rattus norvegicus GN=Cpd	1133	0.8945	1.7	1	2					5.418e-09		sp|Q9JHW1-2|CBPD_RAT	sp|Q9JHW1|CBPD_RAT;tr|F1LPC6|F1LPC6_RAT;
tr|D3ZE15|D3ZE15_RAT	Protein LOC100911483 OS=Rattus norvegicus GN=LOC100911483 PE=4 SV=1	144	1	23.6	5	3	1	42.4	6	5	7.108e-07	9.759e-07	tr|D3ZE15|D3ZE15_RAT	tr|F1LZC5|F1LZC5_RAT;	tr|D3ZE15|D3ZE15_RAT	tr|F1LZC5|F1LZC5_RAT;
tr|D3ZZT9|D3ZZT9_RAT	Protein Col14a1 OS=Rattus norvegicus GN=Col14a1 PE=4 SV=2	1793	1	4.8	6	6	1	18.5	25	25	2.401e-08	2.985e-07	tr|D3ZZT9|D3ZZT9_RAT		tr|D3ZZT9|D3ZZT9_RAT
sp|Q8VID1|DHRS4_RAT	Dehydrogenase/reductase SDR family member 4 OS=Rattus norvegicus GN=Dhrs4 PE=2 SV=2	279	1	10.8	2	2	1	14	4	4	1.025e-07	2.222e-07	sp|Q8VID1|DHRS4_RAT		sp|Q8VID1|DHRS4_RAT
tr|B2RYP3|B2RYP3_RAT	Fam91a1 protein OS=Rattus norvegicus GN=Fam91a1 PE=2 SV=1	838	0.9872	1.8	1	1	1	3.1	2	2	4.606e-09	8.884e-09	tr|B2RYP3|B2RYP3_RAT		tr|B2RYP3|B2RYP3_RAT
sp|P04642|LDHA_RAT	L-lactate dehydrogenase A chain OS=Rattus norvegicus GN=Ldha PE=1 SV=1	332	1	65.4	50	20	1	62	43	21	1.773e-05	1.544e-05	sp|P04642|LDHA_RAT		sp|P04642|LDHA_RAT
tr|M0R660|M0R660_RAT	Glyceraldehyde-3-phosphate dehydrogenase OS=Rattus norvegicus GN=RGD1565368 PE=3 SV=1	333	0.7984	59.5	1	14	0.7725	59.5	1	14	1.124e-07	8.786e-08	tr|M0R660|M0R660_RAT		tr|M0R660|M0R660_RAT
sp|Q9Z1P2|ACTN1_RAT	Alpha-actinin-1 OS=Rattus norvegicus GN=Actn1 PE=1 SV=1	892	1	62.4	68	49	1	70.7	71	57	3.321e-06	3.191e-06	sp|Q9Z1P2|ACTN1_RAT		sp|Q9Z1P2|ACTN1_RAT
tr|D3ZQI1|D3ZQI1_RAT	Glutathione peroxidase OS=Rattus norvegicus GN=Gpx7 PE=3 SV=1	186	1	38.2	5	5	1	44.1	8	6	1.377e-06	2.1e-06	tr|D3ZQI1|D3ZQI1_RAT		tr|D3ZQI1|D3ZQI1_RAT
sp|Q00438-2|PTBP1_RAT	Isoform PYBP1 of Polypyrimidine tract-binding protein 1 OS=Rattus norvegicus GN=Ptbp1	530	1	52.1	25	18	1	56.6	28	19	1.833e-06	1.933e-06	sp|Q00438-2|PTBP1_RAT	sp|Q00438|PTBP1_RAT;tr|D3ZB30|D3ZB30_RAT;tr|F1LM18|F1LM18_RAT;	sp|Q00438-2|PTBP1_RAT	sp|Q00438|PTBP1_RAT;
sp|P29314|RS9_RAT	40S ribosomal protein S9 OS=Rattus norvegicus GN=Rps9 PE=1 SV=4	194	1	44.3	14	11	1	47.9	17	13	4.794e-06	9.623e-06	sp|P29314|RS9_RAT		sp|P29314|RS9_RAT
sp|P41516|TOP2A_RAT	DNA topoisomerase 2-alpha OS=Rattus norvegicus GN=Top2a PE=2 SV=1	1526	1	1.9	4	4	1	6	9	9	5.467e-08	8.878e-08	sp|P41516|TOP2A_RAT	tr|F1M7A0|F1M7A0_RAT;	sp|P41516|TOP2A_RAT	tr|F1M7A0|F1M7A0_RAT;
sp|Q6IFV3|K1C15_RAT	Keratin, type I cytoskeletal 15 OS=Rattus norvegicus GN=Krt15 PE=1 SV=1	447	0.9959	8.1	2	4	0.9882	5.1	1	3	1.305e-07	4.275e-07	sp|Q6IFV3|K1C15_RAT		sp|Q6IFV3|K1C15_RAT
sp|P53987|MOT1_RAT	Monocarboxylate transporter 1 OS=Rattus norvegicus GN=Slc16a1 PE=1 SV=1	494	1	16.8	9	7	1	15.6	6	6	5.671e-07	2.946e-07	sp|P53987|MOT1_RAT		sp|P53987|MOT1_RAT
tr|D4A416|D4A416_RAT	Protein Clptm1l OS=Rattus norvegicus GN=Clptm1l PE=4 SV=1	539	0.9872	3	1	1	1	5.4	2	2	1.827e-08	1.884e-08	tr|D4A416|D4A416_RAT		tr|D4A416|D4A416_RAT
tr|Q6IRJ7|Q6IRJ7_RAT	Annexin OS=Rattus norvegicus GN=Anxa7 PE=2 SV=1	463	1	22.5	9	9	1	19.2	9	8	5.232e-07	6.59e-07	tr|Q6IRJ7|Q6IRJ7_RAT		tr|Q6IRJ7|Q6IRJ7_RAT
tr|D4A9D6|D4A9D6_RAT	DEAH (Asp-Glu-Ala-His) box polypeptide 9 (Predicted) OS=Rattus norvegicus GN=Dhx9 PE=4 SV=1	1174	1	15.6	16	14	1	20.8	21	18	4.039e-07	4.815e-07	tr|D4A9D6|D4A9D6_RAT		tr|D4A9D6|D4A9D6_RAT
tr|F1M0X7|F1M0X7_RAT	Protein Ckap5 OS=Rattus norvegicus GN=Ckap5 PE=4 SV=2	1972	1	5.4	8	9	1	4.2	7	7	4.403e-08	3.874e-08	tr|F1M0X7|F1M0X7_RAT	tr|F1M949|F1M949_RAT;	tr|F1M0X7|F1M0X7_RAT	tr|F1M949|F1M949_RAT;
tr|F1LS79|F1LS79_RAT	Chondroitin sulfate proteoglycan 4 OS=Rattus norvegicus GN=Cspg4 PE=4 SV=1	2326					1	19	34	30		4.136e-07			tr|F1LS79|F1LS79_RAT
tr|D3ZD23|D3ZD23_RAT	ATP-binding cassette, sub-family E (OABP), member 1 OS=Rattus norvegicus GN=Abce1 PE=3 SV=1	599	1	16.7	9	8	1	18.5	10	9	3.729e-07	3.289e-07	tr|D3ZD23|D3ZD23_RAT		tr|D3ZD23|D3ZD23_RAT
tr|B2RYS2|B2RYS2_RAT	Cytochrome b-c1 complex subunit 7 OS=Rattus norvegicus GN=Uqcrb PE=2 SV=1	111	1	60.4	13	9	1	55.9	10	7	7.711e-06	4.176e-06	tr|B2RYS2|B2RYS2_RAT		tr|B2RYS2|B2RYS2_RAT
sp|Q5RK27|S12A7_RAT	Solute carrier family 12 member 7 OS=Rattus norvegicus GN=Slc12a7 PE=2 SV=2	1083	1	7.5	7	6	1	9.5	9	9	7.978e-08	1.474e-07	sp|Q5RK27|S12A7_RAT		sp|Q5RK27|S12A7_RAT
sp|Q80W89|NDUAB_RAT	NADH dehydrogenase [ubiquinone] 1 alpha subcomplex subunit 11 OS=Rattus norvegicus GN=Ndufa11 PE=2 SV=1	141	1	27.7	3	2	1	27.7	3	2	7.044e-07	5.147e-07	sp|Q80W89|NDUAB_RAT		sp|Q80W89|NDUAB_RAT
sp|Q9HB97|PARVA_RAT	Alpha-parvin OS=Rattus norvegicus GN=Parva PE=1 SV=2	372	1	41.1	11	11	1	27.2	8	9	7.667e-07	5.141e-07	sp|Q9HB97|PARVA_RAT	tr|G3V818|G3V818_RAT;	sp|Q9HB97|PARVA_RAT	tr|G3V818|G3V818_RAT;
tr|D3ZQ25|D3ZQ25_RAT	Fibulin-1 OS=Rattus norvegicus GN=Fbln1 PE=3 SV=1	705	1	6.1	6	4	1	6.5	7	5	6.009e-07	7.651e-07	tr|D3ZQ25|D3ZQ25_RAT		tr|D3ZQ25|D3ZQ25_RAT
sp|Q641Z6|EHD1_RAT	EH domain-containing protein 1 OS=Rattus norvegicus GN=Ehd1 PE=1 SV=1	534	1	28.5	8	12	1	20.6	7	10	2.234e-07	2.227e-07	sp|Q641Z6|EHD1_RAT		sp|Q641Z6|EHD1_RAT
tr|D3ZYS7|D3ZYS7_RAT	Protein G3bp1 OS=Rattus norvegicus GN=G3bp1 PE=4 SV=1	465	1	40	14	13	1	34.4	10	11	7.317e-07	6.59e-07	tr|D3ZYS7|D3ZYS7_RAT		tr|D3ZYS7|D3ZYS7_RAT
sp|Q6IMX7|HPBP1_RAT	Hsp70-binding protein 1 OS=Rattus norvegicus GN=Hspbp1 PE=2 SV=1	357					0.9999	5.3	2	2		2.467e-08			sp|Q6IMX7|HPBP1_RAT
sp|P18484|AP2A2_RAT	AP-2 complex subunit alpha-2 OS=Rattus norvegicus GN=Ap2a2 PE=1 SV=3	938	1	38.2	20	28	1	44.2	23	31	5.535e-07	6.784e-07	sp|P18484|AP2A2_RAT		sp|P18484|AP2A2_RAT
sp|Q6P720|ARHGP_RAT	Rho guanine nucleotide exchange factor 25 OS=Rattus norvegicus GN=Arhgef25 PE=2 SV=1	579	0.9979	4.7	2	2					1.546e-08		sp|Q6P720|ARHGP_RAT
sp|P52925|HMGB2_RAT	High mobility group protein B2 OS=Rattus norvegicus GN=Hmgb2 PE=2 SV=2	210	1	36.2	11	8	1	28.1	3	5	1.069e-06	3.953e-07	sp|P52925|HMGB2_RAT		sp|P52925|HMGB2_RAT
sp|Q5BK62|MPV17_RAT	Protein Mpv17 OS=Rattus norvegicus GN=Mpv17 PE=2 SV=1	176	0.9873	14.9	2	1	1	20.8	3	2	3.017e-08	5.046e-08	sp|Q5BK62|MPV17_RAT	tr|F1LNG8|F1LNG8_RAT;	sp|Q5BK62|MPV17_RAT	tr|F1LNG8|F1LNG8_RAT;
tr|D3ZF97|D3ZF97_RAT	Protein Erlec1 OS=Rattus norvegicus GN=Erlec1 PE=4 SV=2	482	0.8792	1.7	1	1	1	8.5	2	3	2.733e-08	2.115e-08	tr|D3ZF97|D3ZF97_RAT		tr|D3ZF97|D3ZF97_RAT
tr|D4A8H3|D4A8H3_RAT	Protein Uba6 OS=Rattus norvegicus GN=Uba6 PE=4 SV=1	1053	1	4.8	3	4	1	3.6	3	4	3.098e-08	4.218e-08	tr|D4A8H3|D4A8H3_RAT		tr|D4A8H3|D4A8H3_RAT
sp|Q04631|FNTA_RAT	Protein farnesyltransferase/geranylgeranyltransferase type-1 subunit alpha OS=Rattus norvegicus GN=Fnta PE=1 SV=1	377	1	13	4	4					5.767e-08		sp|Q04631|FNTA_RAT	tr|Q5RKJ4|Q5RKJ4_RAT;
sp|O08587|NUP50_RAT	Nuclear pore complex protein Nup50 OS=Rattus norvegicus GN=Nup50 PE=2 SV=2	467	0.9998	5.6	2	2					3.016e-08		sp|O08587|NUP50_RAT	tr|G3V7R1|G3V7R1_RAT;
sp|Q9JM53|AIFM1_RAT	Apoptosis-inducing factor 1, mitochondrial OS=Rattus norvegicus GN=Aifm1 PE=1 SV=1	612	1	35.6	16	14	1	44.8	28	21	8.358e-07	1.442e-06	sp|Q9JM53|AIFM1_RAT		sp|Q9JM53|AIFM1_RAT
tr|G3V8B6|G3V8B6_RAT	26S proteasome non-ATPase regulatory subunit 1 OS=Rattus norvegicus GN=Psmd1 PE=4 SV=1	953	1	35.2	26	23	1	29.4	26	22	5.639e-07	6.421e-07	tr|G3V8B6|G3V8B6_RAT		tr|G3V8B6|G3V8B6_RAT
sp|Q4AEF8|COPG1_RAT	Coatomer subunit gamma-1 OS=Rattus norvegicus GN=Copg1 PE=2 SV=1	874	1	55.9	46	32	1	56.1	41	33	8.625e-07	1.165e-06	sp|Q4AEF8|COPG1_RAT		sp|Q4AEF8|COPG1_RAT
tr|B2RZA9|B2RZA9_RAT	Protein Ube2l3 OS=Rattus norvegicus GN=Ube2l3 PE=2 SV=1	154	1	57.8	6	5	1	46.1	5	4	6.64e-07	4.882e-07	tr|B2RZA9|B2RZA9_RAT		tr|B2RZA9|B2RZA9_RAT
sp|Q64678|CP1B1_RAT	Cytochrome P450 1B1 OS=Rattus norvegicus GN=Cyp1b1 PE=1 SV=1	543	1	36.3	17	16	1	30.6	16	15	1.346e-06	1.664e-06	sp|Q64678|CP1B1_RAT		sp|Q64678|CP1B1_RAT
sp|Q5XIH7|PHB2_RAT	Prohibitin-2 OS=Rattus norvegicus GN=Phb2 PE=1 SV=1	299	1	60.5	21	17	1	60.5	18	17	4.988e-06	3.909e-06	sp|Q5XIH7|PHB2_RAT		sp|Q5XIH7|PHB2_RAT
sp|Q8R560|ANKR1_RAT	Ankyrin repeat domain-containing protein 1 OS=Rattus norvegicus GN=Ankrd1 PE=1 SV=1	319	1	21	6	6	1	23.5	7	7	5.487e-07	5.407e-07	sp|Q8R560|ANKR1_RAT		sp|Q8R560|ANKR1_RAT
sp|P21263-2|NEST_RAT	Isoform 2 of Nestin OS=Rattus norvegicus GN=Nes	1805	1	20.2	24	22	1	13.5	17	15	1.766e-07	8.6e-08	sp|P21263-2|NEST_RAT	sp|P21263|NEST_RAT;tr|D3ZWJ2|D3ZWJ2_RAT;tr|G3V8F8|G3V8F8_RAT;tr|M0R3Z1|M0R3Z1_RAT;	sp|P21263-2|NEST_RAT	sp|P21263|NEST_RAT;tr|D3ZWJ2|D3ZWJ2_RAT;tr|G3V8F8|G3V8F8_RAT;tr|M0R3Z1|M0R3Z1_RAT;
tr|D3ZTL0|D3ZTL0_RAT	Protein Tcerg1 OS=Rattus norvegicus GN=Tcerg1 PE=4 SV=1	1081	1	9.4	9	10	1	5	6	6	2.039e-07	1.051e-07	tr|D3ZTL0|D3ZTL0_RAT		tr|D3ZTL0|D3ZTL0_RAT
[truncated: 593 more rows]

## Sheet: ST5C_protein ratios 22SD Co-Myo
CPFP Results Comparison
Key to Searches
MSS11223	RB_AK_samples_SD2012_22SD-Co_22Jun16 (Meta) ( Meta-Search, UPR_RattusNorvegicus )
MSS11224	RB_AK_samples_SD2012_22SDMyo_22Jun16 (Meta) ( Meta-Search, UPR_RattusNorvegicus )
Maximum protein-group q-value: 0.0100
Minimum 2 unique peptide sequences in at least one search
		TREATMENT	CONTROL	ratio treatment/control
Protein	Description	MSS11223 SINQ Co culture MIC SIn	MSS11224 SINQ Myocytes MIC SIn	ratio Co/Myo	fold regulation Co/myo	fold regulation Co/myo_missing values replaced
sp|P68136|ACTS_RAT	Actin, alpha skeletal muscle OS=Rattus norvegicus GN=Acta1 PE=1 SV=1	1.211e-07	1.046e-05	0.0115774	-86.3749	-86.3749
tr|F1M0X6|F1M0X6_RAT	Protein Magohb OS=Rattus norvegicus GN=Magohb PE=4 SV=2	2.029e-08	1.006e-06	0.020169	-49.5811	-49.5811
sp|Q811A3-2|PLOD2_RAT	Isoform 2 of Procollagen-lysine,2-oxoglutarate 5-dioxygenase 2 OS=Rattus norvegicus GN=Plod2	4.72e-08	1.881e-06	0.025093	-39.8517	-39.8517
tr|F7EVC6|F7EVC6_RAT	Protein Hebp1 OS=Rattus norvegicus GN=Hebp1 PE=4 SV=1	1.113e-08	3.788e-07	0.0293823	-34.0341	-34.0341
sp|P84586|RMXRL_RAT	RNA-binding motif protein, X chromosome retrogene-like OS=Rattus norvegicus GN=Rbmxrtl PE=3 SV=1	9.713e-09	1.985e-07	0.048932	-20.4365	-20.4365
sp|P0C2X9|AL4A1_RAT	Delta-1-pyrroline-5-carboxylate dehydrogenase, mitochondrial OS=Rattus norvegicus GN=Aldh4a1 PE=1 SV=1	2.862e-09	4.808e-08	0.0595258	-16.7994	-16.7994
tr|F1LMV6|F1LMV6_RAT	Protein Dsp OS=Rattus norvegicus GN=Dsp PE=1 SV=1	4.186e-09	6.727e-08	0.0622268	-16.0702	-16.0702
sp|Q01460|DIAC_RAT	Di-N-acetylchitobiase OS=Rattus norvegicus GN=Ctbs PE=1 SV=1	1.514e-08	2.351e-07	0.0643981	-15.5284	-15.5284
tr|B5DEH4|B5DEH4_RAT	Protein Uap1l1 OS=Rattus norvegicus GN=Uap1l1 PE=2 SV=1	8.444e-09	1.251e-07	0.067498	-14.8153	-14.8153
tr|F6T071|F6T071_RAT	Golgi reassembly-stacking protein 2 (Fragment) OS=Rattus norvegicus GN=Gorasp2 PE=4 SV=1	1.328e-08	1.772e-07	0.0749436	-13.3434	-13.3434
sp|P63269|ACTH_RAT	Actin, gamma-enteric smooth muscle OS=Rattus norvegicus GN=Actg2 PE=2 SV=1	3.249e-07	4.267e-06	0.0761425	-13.1333	-13.1333
sp|P84083|ARF5_RAT	ADP-ribosylation factor 5 OS=Rattus norvegicus GN=Arf5 PE=1 SV=2	1.076e-07	1.383e-06	0.0778019	-12.8532	-12.8532
tr|D3ZZT9|D3ZZT9_RAT	Protein Col14a1 OS=Rattus norvegicus GN=Col14a1 PE=4 SV=2	2.401e-08	2.985e-07	0.0804355	-12.4323	-12.4323
sp|Q8R491|EHD3_RAT	EH domain-containing protein 3 OS=Rattus norvegicus GN=Ehd3 PE=1 SV=2	7.467e-10	9.266e-09	0.0805849	-12.4093	-12.4093
tr|D3ZZZ0|D3ZZZ0_RAT	Protein Ahctf1 OS=Rattus norvegicus GN=Ahctf1 PE=4 SV=1	1.693e-09	1.896e-08	0.0892932	-11.1991	-11.1991
sp|Q6P7A9|LYAG_RAT	Lysosomal alpha-glucosidase OS=Rattus norvegicus GN=Gaa PE=2 SV=1	1.955e-08	2.133e-07	0.0916549	-10.9105	-10.9105
tr|D4A1J6|D4A1J6_RAT	Protein Ankfy1 (Fragment) OS=Rattus norvegicus GN=Ankfy1 PE=4 SV=2	3.859e-09	4.016e-08	0.0960906	-10.4068	-10.4068
tr|D3ZQR7|D3ZQR7_RAT	Procollagen-lysine,2-oxoglutarate 5-dioxygenase 2 OS=Rattus norvegicus GN=Plod2 PE=4 SV=1	1.804e-07	1.852e-06	0.0974082	-10.2661	-10.2661
sp|Q4KLH4|PSPC1_RAT	Paraspeckle component 1 OS=Rattus norvegicus GN=Pspc1 PE=2 SV=1	1.244e-08	1.275e-07	0.0975686	-10.2492	-10.2492
sp|Q63945-2|SET_RAT	Isoform 2 of Protein SET OS=Rattus norvegicus GN=Set	1.098e-07	1.107e-06	0.099187	-10.082	-10.082
tr|D3ZQD3|D3ZQD3_RAT	2-oxoglutarate dehydrogenase, mitochondrial OS=Rattus norvegicus GN=Ogdhl PE=4 SV=1	7.376e-10	7.248e-09	0.101766	-9.82646	-9.82646
tr|D4A3D2|D4A3D2_RAT	Protein Smyd1 OS=Rattus norvegicus GN=Smyd1 PE=4 SV=1	1.919e-08	1.785e-07	0.107507	-9.30172	-9.30172
sp|Q91XU8|CDS2_RAT	Phosphatidate cytidylyltransferase 2 OS=Rattus norvegicus GN=Cds2 PE=2 SV=1	1.627e-08	1.353e-07	0.120251	-8.31592	-8.31592
tr|D3ZAI6|D3ZAI6_RAT	Protein Nt5dc3 OS=Rattus norvegicus GN=Nt5dc3 PE=4 SV=2	1.307e-08	1.051e-07	0.124358	-8.04132	-8.04132
sp|P50408|VATF_RAT	V-type proton ATPase subunit F OS=Rattus norvegicus GN=Atp6v1f PE=1 SV=1	1.88e-08	1.442e-07	0.130374	-7.67021	-7.67021
tr|B0BMY7|B0BMY7_RAT	Protein Twf2 OS=Rattus norvegicus GN=Twf2 PE=2 SV=1	8.941e-09	6.32e-08	0.141472	-7.06856	-7.06856
sp|A0JPQ9|CHID1_RAT	Chitinase domain-containing protein 1 OS=Rattus norvegicus GN=Chid1 PE=2 SV=2	2.496e-08	1.621e-07	0.153979	-6.49439	-6.49439
tr|D3ZJ92|D3ZJ92_RAT	Pre-mRNA processing factor 40 homolog A (Yeast) (Predicted) OS=Rattus norvegicus GN=Prpf40a PE=4 SV=1	1.636e-08	1.061e-07	0.154194	-6.48533	-6.48533
sp|P55770|NH2L1_RAT	NHP2-like protein 1 OS=Rattus norvegicus GN=Nhp2l1 PE=2 SV=4	1.366e-07	8.833e-07	0.154647	-6.46633	-6.46633
sp|Q6Q0N3|NT5D2_RAT	5'-nucleotidase domain-containing protein 2 OS=Rattus norvegicus GN=Nt5dc2 PE=2 SV=2	1.758e-08	1.108e-07	0.158664	-6.30262	-6.30262
sp|P68370|TBA1A_RAT	Tubulin alpha-1A chain OS=Rattus norvegicus GN=Tuba1a PE=1 SV=1	1.287e-07	7.858e-07	0.163782	-6.10567	-6.10567
sp|Q64375|SC65_RAT	Synaptonemal complex protein SC65 (Fragment) OS=Rattus norvegicus GN=Leprel4 PE=2 SV=2	5.465e-08	3.266e-07	0.16733	-5.97621	-5.97621
sp|P24051|RS27L_RAT	40S ribosomal protein S27-like OS=Rattus norvegicus GN=Rps27l PE=1 SV=3	8.622e-07	5.141e-06	0.167711	-5.96265	-5.96265
sp|P14659|HSP72_RAT	Heat shock-related 70 kDa protein 2 OS=Rattus norvegicus GN=Hspa2 PE=1 SV=2	9.069e-09	5.356e-08	0.169324	-5.90583	-5.90583
sp|Q9JIL8|RAD50_RAT	DNA repair protein RAD50 OS=Rattus norvegicus GN=Rad50 PE=1 SV=1	1.1e-09	6.447e-09	0.170622	-5.86091	-5.86091
sp|Q6URK4|ROA3_RAT	Heterogeneous nuclear ribonucleoprotein A3 OS=Rattus norvegicus GN=Hnrnpa3 PE=1 SV=1	6.314e-07	3.51e-06	0.179886	-5.55908	-5.55908
sp|Q4FZV0-2|MANBA_RAT	Isoform 2 of Beta-mannosidase OS=Rattus norvegicus GN=Manba	7.6e-09	4.142e-08	0.183486	-5.45	-5.45
tr|Q6TUH4|Q6TUH4_RAT	LRRGT00070 OS=Rattus norvegicus GN=Thoc1 PE=2 SV=1	8.772e-09	4.616e-08	0.190035	-5.2622	-5.2622
tr|Q7TP42|Q7TP42_RAT	Ab2-292 OS=Rattus norvegicus GN=Sec62 PE=2 SV=1	6.772e-08	3.523e-07	0.192223	-5.2023	-5.2023
tr|M0R5Q3|M0R5Q3_RAT	Protein Ranbp3 OS=Rattus norvegicus GN=Ranbp3 PE=4 SV=1	2.251e-08	1.169e-07	0.192558	-5.19325	-5.19325
sp|Q5U1Z0|RBGPR_RAT	Rab3 GTPase-activating protein non-catalytic subunit OS=Rattus norvegicus GN=Rab3gap2 PE=1 SV=2	6.32e-09	3.272e-08	0.193154	-5.17722	-5.17722
sp|Q63016|LAT1_RAT	Large neutral amino acids transporter small subunit 1 OS=Rattus norvegicus GN=Slc7a5 PE=1 SV=2	1.451e-07	7.497e-07	0.193544	-5.16678	-5.16678
sp|Q32PZ3|UN45A_RAT	Protein unc-45 homolog A OS=Rattus norvegicus GN=Unc45a PE=2 SV=1	2.724e-09	1.387e-08	0.196395	-5.09178	-5.09178
tr|B1WBS4|B1WBS4_RAT	Protein Vps26b OS=Rattus norvegicus GN=Vps26b PE=2 SV=1	5.526e-08	2.796e-07	0.197639	-5.05972	-5.05972
sp|P80067|CATC_RAT	Dipeptidyl peptidase 1 OS=Rattus norvegicus GN=Ctsc PE=1 SV=3	4.545e-08	2.286e-07	0.198819	-5.0297	-5.0297
sp|Q8VIF7|SBP1_RAT	Selenium-binding protein 1 OS=Rattus norvegicus GN=Selenbp1 PE=1 SV=1	1.566e-08	7.875e-08	0.198857	-5.02874	-5.02874
sp|P97849|S27A1_RAT	Long-chain fatty acid transport protein 1 OS=Rattus norvegicus GN=Slc27a1 PE=2 SV=1	6.495e-09	3.226e-08	0.201333	-4.9669	-4.9669
sp|Q6IRK9|CBPQ_RAT	Carboxypeptidase Q OS=Rattus norvegicus GN=Cpq PE=1 SV=1	8.727e-08	4.323e-07	0.201874	-4.95359	-4.95359
sp|Q5XIH6|TRI54_RAT	Tripartite motif-containing protein 54 OS=Rattus norvegicus GN=Trim54 PE=2 SV=1	1.486e-08	7.276e-08	0.204233	-4.89637	-4.89637
sp|P13668|STMN1_RAT	Stathmin OS=Rattus norvegicus GN=Stmn1 PE=1 SV=2	6.852e-08	3.342e-07	0.205027	-4.87741	-4.87741
sp|Q641Z4|CDK9_RAT	Cyclin-dependent kinase 9 OS=Rattus norvegicus GN=Cdk9 PE=2 SV=1	1.612e-08	7.728e-08	0.208592	-4.79404	-4.79404
tr|D3ZDN1|D3ZDN1_RAT	Protein Fmnl3 OS=Rattus norvegicus GN=LOC100912815 PE=4 SV=2	2.723e-09	1.279e-08	0.212901	-4.69703	-4.69703
sp|Q4KLL4|TM9S4_RAT	Transmembrane 9 superfamily member 4 OS=Rattus norvegicus GN=Tm9sf4 PE=2 SV=1	5.667e-08	2.583e-07	0.219396	-4.55797	-4.55797
tr|D3Z8E0|D3Z8E0_RAT	Ribosomal protein S6 kinase OS=Rattus norvegicus GN=Rps6ka3 PE=3 SV=2	1.022e-08	4.626e-08	0.220925	-4.52642	-4.52642
sp|P29994-2|ITPR1_RAT	Isoform 2 of Inositol 1,4,5-trisphosphate receptor type 1 OS=Rattus norvegicus GN=Itpr1	1.848e-09	8.213e-09	0.225009	-4.44426	-4.44426
sp|P28648|CD63_RAT	CD63 antigen OS=Rattus norvegicus GN=Cd63 PE=1 SV=2	3.064e-07	1.361e-06	0.225129	-4.44191	-4.44191
tr|G3V8Y5|G3V8Y5_RAT	DNA-directed RNA polymerase OS=Rattus norvegicus GN=Polr2b PE=3 SV=1	7.494e-09	3.292e-08	0.227643	-4.39285	-4.39285
tr|D3ZQB6|D3ZQB6_RAT	Cat eye syndrome chromosome region, candidate 5 homolog (Human) (Predicted) OS=Rattus norvegicus GN=Cecr5 PE=4 SV=1	1.369e-08	5.959e-08	0.229737	-4.35281	-4.35281
sp|Q641W2|MYG1_RAT	UPF0160 protein MYG1, mitochondrial OS=Rattus norvegicus GN=Myg1 PE=1 SV=1	1.688e-08	7.343e-08	0.229879	-4.35012	-4.35012
tr|D3ZJ67|D3ZJ67_RAT	Protein Sun2 OS=Rattus norvegicus GN=Sun2 PE=4 SV=1	2.618e-08	1.127e-07	0.232298	-4.30481	-4.30481
sp|Q9R0L4-2|CAND2_RAT	Isoform 2 of Cullin-associated NEDD8-dissociated protein 2 OS=Rattus norvegicus GN=Cand2	3.46e-09	1.468e-08	0.235695	-4.24277	-4.24277
tr|G3V6P8|G3V6P8_RAT	Guanine nucleotide-binding protein subunit gamma OS=Rattus norvegicus GN=Gng12 PE=3 SV=1	1.046e-06	4.432e-06	0.236011	-4.23709	-4.23709
tr|F1LRQ6|F1LRQ6_RAT	Protein Cdc23 OS=Rattus norvegicus GN=Cdc23 PE=4 SV=1	1.221e-08	4.998e-08	0.244298	-4.09337	-4.09337
tr|E9PTR4|E9PTR4_RAT	Protein Atp8b2 OS=Rattus norvegicus GN=Ubap2l PE=4 SV=2	1.957e-08	7.854e-08	0.249172	-4.01329	-4.01329
sp|Q8K1P7|SMCA4_RAT	Transcription activator BRG1 OS=Rattus norvegicus GN=Smarca4 PE=1 SV=1	4.985e-09	1.967e-08	0.253432	-3.94584	-3.94584
sp|P35053|GPC1_RAT	Glypican-1 OS=Rattus norvegicus GN=Gpc1 PE=1 SV=1	6.955e-09	2.743e-08	0.253555	-3.94393	-3.94393
sp|Q6EV70|OFUT1_RAT	GDP-fucose protein O-fucosyltransferase 1 OS=Rattus norvegicus GN=Pofut1 PE=2 SV=1	3.872e-08	1.504e-07	0.257447	-3.8843	-3.8843
sp|P17425|HMCS1_RAT	Hydroxymethylglutaryl-CoA synthase, cytoplasmic OS=Rattus norvegicus GN=Hmgcs1 PE=1 SV=1	6.384e-09	2.431e-08	0.262608	-3.80796	-3.80796
tr|D4AE75|D4AE75_RAT	Blood vessel epicardial substance OS=Rattus norvegicus GN=Pop1 PE=1 SV=1	4.686e-09	1.758e-08	0.266553	-3.7516	-3.7516
tr|D3ZFU9|D3ZFU9_RAT	Protein Mylk OS=Rattus norvegicus GN=Mylk PE=4 SV=2	1.176e-08	4.41e-08	0.266667	-3.75	-3.75
sp|Q9QWJ9|NRP1_RAT	Neuropilin-1 OS=Rattus norvegicus GN=Nrp1 PE=1 SV=1	7.816e-09	2.904e-08	0.269146	-3.71546	-3.71546
tr|F1M0V4|F1M0V4_RAT	Protein Thoc2 OS=Rattus norvegicus GN=Thoc2 PE=4 SV=2	9.571e-09	3.539e-08	0.270444	-3.69763	-3.69763
sp|Q99372-3|ELN_RAT	Isoform 3 of Elastin OS=Rattus norvegicus GN=Eln	6.8e-09	2.466e-08	0.27575	-3.62647	-3.62647
sp|P15791-2|KCC2D_RAT	Isoform Delta 2 of Calcium/calmodulin-dependent protein kinase type II subunit delta OS=Rattus norvegicus GN=Camk2d	6.008e-08	2.165e-07	0.277506	-3.60353	-3.60353
tr|Q6P762|Q6P762_RAT	Alpha-mannosidase OS=Rattus norvegicus GN=Man2b1 PE=2 SV=1	5.46e-08	1.921e-07	0.284227	-3.51832	-3.51832
sp|Q8K1P9|FADS3_RAT	Fatty acid desaturase 3 OS=Rattus norvegicus GN=Fads3 PE=2 SV=1	1.698e-08	5.97e-08	0.284422	-3.5159	-3.5159
sp|O70513|LG3BP_RAT	Galectin-3-binding protein OS=Rattus norvegicus GN=Lgals3bp PE=1 SV=2	2.201e-08	7.623e-08	0.288731	-3.46343	-3.46343
sp|Q66HS7-2|PDLI3_RAT	Isoform 2 of PDZ and LIM domain protein 3 OS=Rattus norvegicus GN=Pdlim3	2.445e-07	8.464e-07	0.288871	-3.46176	-3.46176
tr|F1M7X3|F1M7X3_RAT	Protein Cdh13 (Fragment) OS=Rattus norvegicus GN=Cdh13 PE=4 SV=2	4.242e-08	1.455e-07	0.291546	-3.42999	-3.42999
sp|O88984|NXF1_RAT	Nuclear RNA export factor 1 OS=Rattus norvegicus GN=Nxf1 PE=2 SV=1	1.436e-08	4.889e-08	0.293721	-3.4046	-3.4046
sp|Q5XI41|TRAM1_RAT	Translocating chain-associated membrane protein 1 OS=Rattus norvegicus GN=Tram1 PE=2 SV=3	5.89e-08	2.003e-07	0.294059	-3.40068	-3.40068
sp|P70483|STRN_RAT	Striatin OS=Rattus norvegicus GN=Strn PE=1 SV=1	2.112e-08	7.172e-08	0.294479	-3.39583	-3.39583
tr|F1M265|F1M265_RAT	Protein LOC100360205 (Fragment) OS=Rattus norvegicus GN=Palld PE=4 SV=2	1.653e-07	5.583e-07	0.296077	-3.3775	-3.3775
sp|P12749|RL26_RAT	60S ribosomal protein L26 OS=Rattus norvegicus GN=Rpl26 PE=1 SV=1	1.274e-06	4.25e-06	0.299765	-3.33595	-3.33595
sp|Q80Z70|SE1L1_RAT	Protein sel-1 homolog 1 OS=Rattus norvegicus GN=Sel1l PE=2 SV=2	9.452e-09	3.103e-08	0.304608	-3.2829	-3.2829
sp|Q6IFV3|K1C15_RAT	Keratin, type I cytoskeletal 15 OS=Rattus norvegicus GN=Krt15 PE=1 SV=1	1.305e-07	4.275e-07	0.305263	-3.27586	-3.27586
tr|D3ZMX6|D3ZMX6_RAT	Protein Sntb2 OS=Rattus norvegicus GN=Sntb2 PE=4 SV=2	4.57e-08	1.471e-07	0.310673	-3.21882	-3.21882
sp|Q9JK11|RTN4_RAT	Reticulon-4 OS=Rattus norvegicus GN=Rtn4 PE=1 SV=1	3.109e-07	9.934e-07	0.312966	-3.19524	-3.19524
tr|D3ZFD2|D3ZFD2_RAT	Polypeptide N-acetylgalactosaminyltransferase OS=Rattus norvegicus GN=Galnt2 PE=3 SV=1	2.911e-08	9.286e-08	0.313483	-3.18997	-3.18997
tr|D3ZZ21|D3ZZ21_RAT	NADH dehydrogenase (Ubiquinone) 1 beta subcomplex, 6 (Predicted) OS=Rattus norvegicus GN=Ndufb6 PE=4 SV=1	2.894e-07	9.189e-07	0.314942	-3.17519	-3.17519
sp|Q9EQG6-2|KDIS_RAT	Isoform 2 of Kinase D-interacting substrate of 220 kDa OS=Rattus norvegicus GN=Kidins220	2.571e-09	8.153e-09	0.315344	-3.17114	-3.17114
tr|G3V9M1|G3V9M1_RAT	DEAD (Asp-Glu-Ala-Asp) box polypeptide 23 (Predicted), isoform CRA_b OS=Rattus norvegicus GN=Ddx23 PE=3 SV=1	2.696e-08	8.521e-08	0.316395	-3.16061	-3.16061
tr|F1LNH3|F1LNH3_RAT	Procollagen, type VI, alpha 2, isoform CRA_a OS=Rattus norvegicus GN=Col6a2 PE=4 SV=2	1.878e-07	5.919e-07	0.317283	-3.15176	-3.15176
tr|D3Z972|D3Z972_RAT	Protein Tmem201 OS=Rattus norvegicus GN=Tmem201 PE=4 SV=2	2.226e-08	7.005e-08	0.317773	-3.1469	-3.1469
sp|Q6AY25|TMED3_RAT	Transmembrane emp24 domain-containing protein 3 OS=Rattus norvegicus GN=Tmed3 PE=1 SV=1	1.498e-07	4.702e-07	0.318588	-3.13885	-3.13885
sp|P97852|DHB4_RAT	Peroxisomal multifunctional enzyme type 2 OS=Rattus norvegicus GN=Hsd17b4 PE=1 SV=3	2.422e-07	7.55e-07	0.320795	-3.11726	-3.11726
sp|P25886|RL29_RAT	60S ribosomal protein L29 OS=Rattus norvegicus GN=Rpl29 PE=1 SV=3	3.443e-07	1.068e-06	0.322378	-3.10195	-3.10195
sp|P13233|CN37_RAT	2',3'-cyclic-nucleotide 3'-phosphodiesterase OS=Rattus norvegicus GN=Cnp PE=1 SV=2	4.045e-08	1.248e-07	0.324119	-3.08529	-3.08529
tr|D3ZEH3|D3ZEH3_RAT	Protein Sec61a2 OS=Rattus norvegicus GN=Sec61a2 PE=3 SV=1	3.258e-08	1.001e-07	0.325475	-3.07244	-3.07244
tr|D4A9N5|D4A9N5_RAT	Protein Trim25 OS=Rattus norvegicus GN=Trim25 PE=4 SV=2	1.36e-07	4.177e-07	0.325593	-3.07132	-3.07132
sp|B5DEH2|ERLN2_RAT	Erlin-2 OS=Rattus norvegicus GN=Erlin2 PE=1 SV=1	1.561e-07	4.706e-07	0.331704	-3.01473	-3.01473
tr|Q4QQS6|Q4QQS6_RAT	Asparagine-linked glycosylation 5 homolog (Yeast, dolichyl-phosphate beta-glucosyltransferase), isoform CRA_a OS=Rattus norvegicus GN=Alg5 PE=2 SV=1	6.866e-08	2.069e-07	0.331851	-3.0134	-3.0134
sp|Q6IUR5|NENF_RAT	Neudesin OS=Rattus norvegicus GN=Nenf PE=2 SV=1	8.71e-08	2.622e-07	0.332189	-3.01033	-3.01033
sp|P19637|TPA_RAT	Tissue-type plasminogen activator OS=Rattus norvegicus GN=Plat PE=2 SV=2	1.442e-08	4.325e-08	0.33341	-2.99931	-2.99931
tr|Q3SWT7|Q3SWT7_RAT	Nuclear receptor binding protein OS=Rattus norvegicus GN=Nrbp1 PE=2 SV=1	1.422e-08	4.227e-08	0.336409	-2.97257	-2.97257
sp|P06760|BGLR_RAT	Beta-glucuronidase OS=Rattus norvegicus GN=Gusb PE=2 SV=1	1.932e-08	5.666e-08	0.340981	-2.93271	-2.93271
tr|F1LYS7|F1LYS7_RAT	Uncharacterized protein OS=Rattus norvegicus GN=Sgcd PE=4 SV=2	5.806e-08	1.698e-07	0.341932	-2.92456	-2.92456
tr|F1LPD0|F1LPD0_RAT	Protein Col15a1 (Fragment) OS=Rattus norvegicus GN=Col15a1 PE=1 SV=2	5.405e-09	1.58e-08	0.342089	-2.92322	-2.92322
sp|Q5FVN0|MBOA5_RAT	Lysophospholipid acyltransferase 5 OS=Rattus norvegicus GN=Lpcat3 PE=2 SV=1	6.408e-08	1.844e-07	0.347505	-2.87765	-2.87765
sp|Q5M9G9|TBRG4_RAT	Protein TBRG4 OS=Rattus norvegicus GN=Tbrg4 PE=2 SV=1	1.302e-08	3.724e-08	0.349624	-2.86022	-2.86022
tr|E9PTK8|E9PTK8_RAT	Protein Lmo7 OS=Rattus norvegicus GN=Lmo7 PE=1 SV=1	3.548e-08	1.013e-07	0.350247	-2.85513	-2.85513
sp|G3V6S8|SRSF6_RAT	Serine/arginine-rich splicing factor 6 OS=Rattus norvegicus GN=Srsf6 PE=1 SV=1	2.379e-07	6.787e-07	0.350523	-2.85288	-2.85288
tr|Q4V884|Q4V884_RAT	CDC16 cell division cycle 16 homolog (S. cerevisiae) OS=Rattus norvegicus GN=Cdc16 PE=2 SV=1	2.497e-08	7.079e-08	0.352733	-2.835	-2.835
sp|Q5FWT1|FA98A_RAT	Protein FAM98A OS=Rattus norvegicus GN=Fam98a PE=2 SV=1	5.299e-08	1.494e-07	0.354685	-2.8194	-2.8194
tr|Q8CHN5|Q8CHN5_RAT	Epididymal secretory protein 1 OS=Rattus norvegicus GN=Npc2 PE=2 SV=1	4.698e-07	1.315e-06	0.357262	-2.79906	-2.79906
tr|D4A0H5|D4A0H5_RAT	Cleavage and polyadenylation specific factor 1, 160kDa (Predicted), isoform CRA_a OS=Rattus norvegicus GN=Cpsf1 PE=4 SV=1	5.072e-09	1.419e-08	0.357435	-2.79771	-2.79771
sp|Q5XI28|RAVR1_RAT	Ribonucleoprotein PTB-binding 1 OS=Rattus norvegicus GN=Raver1 PE=2 SV=1	7.055e-09	1.962e-08	0.359582	-2.78101	-2.78101
sp|Q5U2Y1-2|GTF2I_RAT	Isoform 2 of General transcription factor II-I OS=Rattus norvegicus GN=Gtf2i	1.593e-08	4.402e-08	0.361881	-2.76334	-2.76334
sp|P62246|RS15A_RAT	40S ribosomal protein S15a OS=Rattus norvegicus GN=Rps15a PE=1 SV=2	3.263e-06	9.002e-06	0.362475	-2.75881	-2.75881
sp|P13941|CO3A1_RAT	Collagen alpha-1(III) chain OS=Rattus norvegicus GN=Col3a1 PE=2 SV=3	4.287e-07	1.171e-06	0.366097	-2.73151	-2.73151
tr|B5DEQ0|B5DEQ0_RAT	Translocon-associated protein subunit beta OS=Rattus norvegicus GN=Ssr2 PE=2 SV=1	2.043e-07	5.563e-07	0.367248	-2.72296	-2.72296
sp|Q9ESN0|NIBAN_RAT	Protein Niban OS=Rattus norvegicus GN=Fam129a PE=2 SV=2	1.324e-07	3.594e-07	0.368392	-2.7145	-2.7145
tr|G3V9N8|G3V9N8_RAT	AP-1 complex subunit beta-1 OS=Rattus norvegicus GN=Ap1b1 PE=4 SV=2	1.726e-07	4.681e-07	0.368725	-2.71205	-2.71205
sp|P11232|THIO_RAT	Thioredoxin OS=Rattus norvegicus GN=Txn PE=1 SV=2	2.057e-06	5.492e-06	0.374545	-2.66991	-2.66991
tr|D4A0Y6|D4A0Y6_RAT	Uncharacterized protein OS=Rattus norvegicus GN=Mki67 PE=4 SV=1	4.593e-09	1.221e-08	0.376167	-2.65839	-2.65839
sp|P63004|LIS1_RAT	Platelet-activating factor acetylhydrolase IB subunit alpha OS=Rattus norvegicus GN=Pafah1b1 PE=1 SV=2	2.553e-07	6.778e-07	0.37666	-2.65492	-2.65492
tr|D3ZF89|D3ZF89_RAT	Protein Ubap2 OS=Rattus norvegicus GN=Ubap2 PE=4 SV=2	4.129e-09	1.094e-08	0.377422	-2.64955	-2.64955
sp|P23711|HMOX2_RAT	Heme oxygenase 2 OS=Rattus norvegicus GN=Hmox2 PE=1 SV=1	6.79e-08	1.798e-07	0.377642	-2.64801	-2.64801
sp|Q3ZAV8|EDC4_RAT	Enhancer of mRNA-decapping protein 4 OS=Rattus norvegicus GN=Edc4 PE=2 SV=1	4.984e-08	1.318e-07	0.378149	-2.64446	-2.64446
sp|Q68FT3|PYRD2_RAT	Pyridine nucleotide-disulfide oxidoreductase domain-containing protein 2 OS=Rattus norvegicus GN=Pyroxd2 PE=2 SV=1	4.976e-08	1.31e-07	0.379847	-2.63264	-2.63264
sp|Q8K1Q0|NMT1_RAT	Glycylpeptide N-tetradecanoyltransferase 1 OS=Rattus norvegicus GN=Nmt1 PE=2 SV=1	1.571e-07	4.092e-07	0.38392	-2.60471	-2.60471
sp|P59215-2|GNAO_RAT	Isoform Alpha-2 of Guanine nucleotide-binding protein G(o) subunit alpha OS=Rattus norvegicus GN=Gnao1	1.826e-07	4.718e-07	0.387028	-2.58379	-2.58379
tr|D3ZUJ8|D3ZUJ8_RAT	Protein Tmtc3 OS=Rattus norvegicus GN=Tmtc3 PE=4 SV=1	2.642e-08	6.818e-08	0.387504	-2.58062	-2.58062
sp|Q01728-2|NAC1_RAT	Isoform 2 of Sodium/calcium exchanger 1 OS=Rattus norvegicus GN=Slc8a1	2.2e-08	5.673e-08	0.387802	-2.57864	-2.57864
tr|D3ZPF0|D3ZPF0_RAT	Four and a half LIM domains 3 (Predicted) OS=Rattus norvegicus GN=Fhl3 PE=4 SV=1	1.296e-07	3.321e-07	0.390244	-2.5625	-2.5625
tr|F1LX70|F1LX70_RAT	Protein Papss1 OS=Rattus norvegicus GN=Papss1 PE=4 SV=2	2.224e-08	5.662e-08	0.392794	-2.54586	-2.54586
tr|F1M9C9|F1M9C9_RAT	Protein Hars2 OS=Rattus norvegicus GN=Hars2 PE=3 SV=1	6.404e-07	1.63e-06	0.392883	-2.54528	-2.54528
sp|Q8CG45|ARK72_RAT	Aflatoxin B1 aldehyde reductase member 2 OS=Rattus norvegicus GN=Akr7a2 PE=1 SV=2	4.056e-08	1.024e-07	0.396094	-2.52465	-2.52465
sp|Q8CHN6|SGPL1_RAT	Sphingosine-1-phosphate lyase 1 OS=Rattus norvegicus GN=Sgpl1 PE=2 SV=1	5.446e-08	1.369e-07	0.397809	-2.51377	-2.51377
sp|Q6IG02|K22E_RAT	Keratin, type II cytoskeletal 2 epidermal OS=Rattus norvegicus GN=Krt2 PE=3 SV=1	2.233e-08	5.603e-08	0.398536	-2.50918	-2.50918
tr|D4AA63|D4AA63_RAT	Protein Ubqln2 OS=Rattus norvegicus GN=Ubqln2 PE=4 SV=1	1.866e-08	4.674e-08	0.39923	-2.50482	-2.50482
tr|B2RYQ2|B2RYQ2_RAT	Serine/threonine-protein phosphatase 2A activator OS=Rattus norvegicus GN=Ppp2r4 PE=2 SV=1	5.194e-08	1.301e-07	0.399231	-2.50481	-2.50481
sp|P61980|HNRPK_RAT	Heterogeneous nuclear ribonucleoprotein K OS=Rattus norvegicus GN=Hnrnpk PE=1 SV=1	2.698e-06	6.755e-06	0.399408	-2.50371	-2.50371
sp|Q6PCT8|DHSD_RAT	Succinate dehydrogenase [ubiquinone] cytochrome b small subunit, mitochondrial OS=Rattus norvegicus GN=Sdhd PE=2 SV=1	2.343e-07	5.86e-07	0.399829	-2.50107	-2.50107
sp|P11730-2|KCC2G_RAT	Isoform B of Calcium/calmodulin-dependent protein kinase type II subunit gamma OS=Rattus norvegicus GN=Camk2g	2.483e-08	6.185e-08	0.401455	-2.49094	-2.49094
sp|P49793|NUP98_RAT	Nuclear pore complex protein Nup98-Nup96 OS=Rattus norvegicus GN=Nup98 PE=1 SV=2	2.424e-08	6.03e-08	0.40199	-2.48762	-2.48762
[truncated: 1,987 more rows]

## Sheet: ST5D_ratios
RB_AK_samples_SD2012_22SD-Co_22Jun16 (Meta) ( Meta-Search, UPR_RattusNorvegicus )
[truncated: 2,588 more rows]

[truncated: 1 more sheets: File Info]
