# Supplementary material for: Optical Interrogation of Sympathetic Neuronal Effects on Macroscopic Cardiomyocyte Network Dynamics
Source: iScience. 2020 Jul 1;23(7):101334. doi: 10.1016/j.isci.2020.101334 (PMC7363704; doi:10.1016/j.isci.2020.101334)
Supplement: Table S6. Spectral Index Quantitation (SINQ) of Proteins Identified in Primary Myocyte and Neuron-Myocyte Co-culture from Sprague Dawley Neonatal Rats, Related to Figure 2 (Experiment SD5) — The analysis was performed with the integrated SINQ algorithm within the central proteomics facilities pipeline. Maximum protein group q-value: 0.01; minimum of 2 unique peptide sequences per protein hit in at least one search. [file mmc7.xls]

## Sheet: ST6A_CPFP results
CPFP Results Comparison
Key to Searches
MSS11225	RB_AK_samples_SD2012_SD-M5_22Jun16 (Meta) ( Meta-Search, UPR_RattusNorvegicus )
MSS11226	RB_AK_samples_SD2012_SD-CN5_22Jun16 (Meta) ( Meta-Search, UPR_RattusNorvegicus )
Maximum protein-group q-value: 0.0100
Minimum 2 unique peptide sequences in at least one search
Protein	Description	Length	MSS11225 Prob	MSS11225 Coverage	MSS11225 Contrib PSMs	MSS11225 Unique Peptide Seqs	MSS11226 Prob	MSS11226 Coverage	MSS11226 Contrib PSMs	MSS11226 Unique Peptide Seqs	MSS11225 SINQ Myocyte 5 MIC SIn	MSS11226 SINQ Co culture 5 MIC SIn	MSS11225 Leading Prot	MSS11225 Ind. Prots	MSS11226 Leading Prot	MSS11226 Ind. Prots
sp|Q8VHU4|ELP1_RAT	Elongator complex protein 1 OS=Rattus norvegicus GN=Ikbkap PE=2 SV=1	1331	1	3.2	4	4	1	9.6	9	9	2.207e-08	9.873e-08	sp|Q8VHU4|ELP1_RAT	tr|F1LP76|F1LP76_RAT;	sp|Q8VHU4|ELP1_RAT	tr|F1LP76|F1LP76_RAT;
sp|P21588|5NTD_RAT	5'-nucleotidase OS=Rattus norvegicus GN=Nt5e PE=1 SV=1	576	1	33.9	18	16	1	45.3	24	20	1.361e-06	2.132e-06	sp|P21588|5NTD_RAT	tr|Q66HL0|Q66HL0_RAT;	sp|P21588|5NTD_RAT	tr|Q66HL0|Q66HL0_RAT;
sp|Q64542-2|AT2B4_RAT	Isoform XA of Plasma membrane calcium-transporting ATPase 4 OS=Rattus norvegicus GN=Atp2b4	1169	0.9993	6.3	2	6					6.524e-09		sp|Q64542-2|AT2B4_RAT	sp|Q64542-3|AT2B4_RAT;sp|Q64542-4|AT2B4_RAT;sp|Q64542|AT2B4_RAT;tr|D3ZH00|D3ZH00_RAT;tr|D4A1Z6|D4A1Z6_RAT;tr|F1LSX8|F1LSX8_RAT;
sp|Q9JL55|GDE1_RAT	Glycerophosphodiester phosphodiesterase 1 OS=Rattus norvegicus GN=Gde1 PE=1 SV=2	331	1	9.5	5	3	0.998	6	3	2	1.447e-07	2e-07	sp|Q9JL55|GDE1_RAT	tr|M0R5Q9|M0R5Q9_RAT;	sp|Q9JL55|GDE1_RAT	tr|M0R5Q9|M0R5Q9_RAT;
sp|P06238|A2MG_RAT	Alpha-2-macroglobulin OS=Rattus norvegicus GN=A2m PE=2 SV=2	1472	1	6	7	7	1	6.5	7	8	2.228e-07	2.706e-07	sp|P06238|A2MG_RAT	tr|M0R9G2|M0R9G2_RAT;	sp|P06238|A2MG_RAT	tr|M0R9G2|M0R9G2_RAT;
tr|D3ZQM0|D3ZQM0_RAT	Protein Sf3a1 OS=Rattus norvegicus GN=Sf3a1 PE=4 SV=1	791	1	12.5	8	8	1	9.7	7	6	1.532e-07	1.245e-07	tr|D3ZQM0|D3ZQM0_RAT		tr|D3ZQM0|D3ZQM0_RAT
tr|G3V8A5|G3V8A5_RAT	Vacuolar protein sorting-associated protein 35 OS=Rattus norvegicus GN=Vps35 PE=3 SV=1	796	1	35.9	33	25	1	46.4	41	32	8.466e-07	1.83e-06	tr|G3V8A5|G3V8A5_RAT		tr|G3V8A5|G3V8A5_RAT
sp|Q9JJ31|CUL5_RAT	Cullin-5 OS=Rattus norvegicus GN=Cul5 PE=1 SV=3	780	1	5	3	4	1	4	3	3	3.258e-08	3.772e-08	sp|Q9JJ31|CUL5_RAT		sp|Q9JJ31|CUL5_RAT
sp|P18418|CALR_RAT	Calreticulin OS=Rattus norvegicus GN=Calr PE=1 SV=1	416	1	67.8	64	27	1	67.8	68	29	1.292e-05	1.172e-05	sp|P18418|CALR_RAT		sp|P18418|CALR_RAT
sp|Q6AYS7|ACY1A_RAT	Aminoacylase-1A OS=Rattus norvegicus GN=Acy1a PE=1 SV=1	408	1	7.8	4	3	1	5.1	2	2	3.688e-08	6.759e-08	sp|Q6AYS7|ACY1A_RAT		sp|Q6AYS7|ACY1A_RAT
sp|P63090|PTN_RAT	Pleiotrophin OS=Rattus norvegicus GN=Ptn PE=1 SV=1	168	0.9967	11.3	2	2					1.61e-08		sp|P63090|PTN_RAT
tr|F1MAA3|F1MAA3_RAT	Protein LOC100909464 OS=Rattus norvegicus GN=LOC100909464 PE=4 SV=1	596					1	13.6	5	6		6.302e-08			tr|F1MAA3|F1MAA3_RAT
sp|O88453|SAFB1_RAT	Scaffold attachment factor B1 OS=Rattus norvegicus GN=Safb PE=1 SV=2	931	1	9.5	8	7					1.115e-07		sp|O88453|SAFB1_RAT	tr|M0RBF0|M0RBF0_RAT;
sp|P62703|RS4X_RAT	40S ribosomal protein S4, X isoform OS=Rattus norvegicus GN=Rps4x PE=2 SV=2	263	1	45	22	14	1	43.5	21	13	4.924e-06	3.592e-06	sp|P62703|RS4X_RAT	tr|X1WI37|X1WI37_RAT;	sp|P62703|RS4X_RAT	tr|X1WI37|X1WI37_RAT;
sp|P13383|NUCL_RAT	Nucleolin OS=Rattus norvegicus GN=Ncl PE=1 SV=3	713	1	31.4	26	21	1	34.4	31	26	8.134e-07	1.379e-06	sp|P13383|NUCL_RAT	tr|Q5U328|Q5U328_RAT;	sp|P13383|NUCL_RAT	tr|Q5U328|Q5U328_RAT;
tr|B1H2A6|B1H2A6_RAT	Fxr2 protein OS=Rattus norvegicus GN=Fxr2 PE=2 SV=1	675	1	6.4	3	4	0.9997	5	2	2	3.212e-08	2.312e-08	tr|B1H2A6|B1H2A6_RAT		tr|B1H2A6|B1H2A6_RAT
tr|D3ZCG9|D3ZCG9_RAT	Integrin alpha 3 variant A OS=Rattus norvegicus GN=Itga3 PE=2 SV=1	1052	1	4.6	3	3	0.989	1	1	1	4.574e-08	2.907e-08	tr|D3ZCG9|D3ZCG9_RAT	tr|D3ZQM3|D3ZQM3_RAT;tr|F1M867|F1M867_RAT;	tr|D3ZCG9|D3ZCG9_RAT	tr|D3ZQM3|D3ZQM3_RAT;tr|F1M867|F1M867_RAT;
sp|D4A7N1|MIC25_RAT	MICOS complex subunit Mic25 OS=Rattus norvegicus GN=Chchd6 PE=3 SV=1	261	0.9994	7.7	2	2	1	10.3	2	2	3.005e-07	8.905e-08	sp|D4A7N1|MIC25_RAT		sp|D4A7N1|MIC25_RAT
sp|Q9ERE6-2|MPRIP_RAT	Isoform 2 of Myosin phosphatase Rho-interacting protein OS=Rattus norvegicus GN=Mprip	993					1	13.4	10	10		1.082e-07			sp|Q9ERE6-2|MPRIP_RAT	sp|Q9ERE6|MPRIP_RAT;tr|G3V9F3|G3V9F3_RAT;
sp|P28648|CD63_RAT	CD63 antigen OS=Rattus norvegicus GN=Cd63 PE=1 SV=2	238	1	26.8	8	6	1	17.3	5	4	7.106e-07	4.044e-07	sp|P28648|CD63_RAT	tr|F1LPA7|F1LPA7_RAT;	sp|P28648|CD63_RAT	tr|F1LPA7|F1LPA7_RAT;
tr|G3V667|G3V667_RAT	Integrin, alpha 6, isoform CRA_a OS=Rattus norvegicus GN=Itga6 PE=3 SV=1	1073	1	2.5	3	3	0.989	1.3	1	1	3.411e-08	5.685e-09	tr|G3V667|G3V667_RAT		tr|G3V667|G3V667_RAT	tr|G3V991|G3V991_RAT;
sp|P31430|DPEP1_RAT	Dipeptidase 1 OS=Rattus norvegicus GN=Dpep1 PE=2 SV=2	410	1	39.5	17	11	1	45.4	16	11	1.027e-06	1.008e-06	sp|P31430|DPEP1_RAT		sp|P31430|DPEP1_RAT
sp|Q62638|GSLG1_RAT	Golgi apparatus protein 1 OS=Rattus norvegicus GN=Glg1 PE=1 SV=1	1171	1	41.3	47	34					1.111e-06		sp|Q62638|GSLG1_RAT	tr|G3V8G5|G3V8G5_RAT;
tr|F1M7L7|F1M7L7_RAT	Latent transforming growth factor beta binding protein 2, isoform CRA_b OS=Rattus norvegicus GN=Ltbp2 PE=4 SV=2	1787	1	1.5	2	2	0.989	0.8	1	1	1.752e-08	1.465e-08	tr|F1M7L7|F1M7L7_RAT		tr|F1M7L7|F1M7L7_RAT
tr|D4A4J0|D4A4J0_RAT	Protein Supt16h OS=Rattus norvegicus GN=Supt16h PE=4 SV=1	1047					0.9975	3.1	2	2		1.962e-08			tr|D4A4J0|D4A4J0_RAT
tr|F1LRJ1|F1LRJ1_RAT	Protein Col4a3 OS=Rattus norvegicus GN=Col4a3 PE=4 SV=1	1670	0.9999	6.4	3	2	0.8304	4.2	1	1	5.966e-08	2.337e-09	tr|F1LRJ1|F1LRJ1_RAT	tr|M0R7Z7|M0R7Z7_RAT;	tr|F1LRJ1|F1LRJ1_RAT	tr|M0R7Z7|M0R7Z7_RAT;
tr|D4A772|D4A772_RAT	Protein Dtna OS=Rattus norvegicus GN=Dtna PE=4 SV=2	747	1	23.2	15	15					4.156e-07		tr|D4A772|D4A772_RAT
tr|F8WFH8|F8WFH8_RAT	Tryptophan--tRNA ligase, cytoplasmic OS=Rattus norvegicus GN=Wars PE=3 SV=1	475	1	40.2	17	13	1	37.7	16	12	4.228e-07	5.829e-07	sp|Q6P7B0|SYWC_RAT	tr|F8WFH8|F8WFH8_RAT;	tr|F8WFH8|F8WFH8_RAT
tr|D3ZH39|D3ZH39_RAT	Eph receptor B3 (Predicted) OS=Rattus norvegicus GN=Ephb3 PE=4 SV=1	1048	1	3.5	3	3					3.464e-08		tr|D3ZH39|D3ZH39_RAT	tr|M0RDA4|M0RDA4_RAT;
sp|Q5XIP9|TMM43_RAT	Transmembrane protein 43 OS=Rattus norvegicus GN=Tmem43 PE=2 SV=1	400	1	45.2	16	13	1	35.5	12	9	1.229e-06	9.93e-07	sp|Q5XIP9|TMM43_RAT		sp|Q5XIP9|TMM43_RAT
sp|Q66HG5|TM9S2_RAT	Transmembrane 9 superfamily member 2 OS=Rattus norvegicus GN=Tm9sf2 PE=2 SV=1	663	1	20.1	13	10	1	11.3	8	8	3.309e-07	2.776e-07	sp|Q66HG5|TM9S2_RAT		sp|Q66HG5|TM9S2_RAT
sp|O54715|VAS1_RAT	V-type proton ATPase subunit S1 OS=Rattus norvegicus GN=Atp6ap1 PE=2 SV=1	463					0.8871	9.1	1	2		6.354e-08			sp|O54715|VAS1_RAT	tr|Q6IRF8|Q6IRF8_RAT;
tr|B5DEQ4|B5DEQ4_RAT	Protein Snrpb2 OS=Rattus norvegicus GN=Snrpb2 PE=2 SV=1	225	1	8.4	2	2					1.358e-07		tr|B5DEQ4|B5DEQ4_RAT
sp|P62138|PP1A_RAT	Serine/threonine-protein phosphatase PP1-alpha catalytic subunit OS=Rattus norvegicus GN=Ppp1ca PE=1 SV=1	330	0.9999	45.8	2	13	1	43	3	12	8.803e-08	2.148e-07	sp|P62138|PP1A_RAT		sp|P62138|PP1A_RAT
tr|D3ZQR7|D3ZQR7_RAT	Procollagen-lysine,2-oxoglutarate 5-dioxygenase 2 OS=Rattus norvegicus GN=Plod2 PE=4 SV=1	758	1	29.6	22	17	1	42.5	35	28	6.99e-07	1.993e-06	tr|D3ZQR7|D3ZQR7_RAT	tr|G3V9I0|G3V9I0_RAT;	tr|D3ZQR7|D3ZQR7_RAT
tr|D4A4W7|D4A4W7_RAT	Protein Mgarp OS=Rattus norvegicus GN=Mgarp PE=4 SV=1	278	1	15.5	3	3	0.989	5	1	1	9.472e-08	8.866e-09	tr|D4A4W7|D4A4W7_RAT		tr|D4A4W7|D4A4W7_RAT
tr|D3ZJX5|D3ZJX5_RAT	Protein LOC687295 OS=Rattus norvegicus GN=Timm50 PE=4 SV=2	353	1	25.8	10	8	1	13.6	4	5	7.406e-07	1.466e-07	tr|D3ZJX5|D3ZJX5_RAT		tr|D3ZJX5|D3ZJX5_RAT
sp|P97584|PTGR1_RAT	Prostaglandin reductase 1 OS=Rattus norvegicus GN=Ptgr1 PE=2 SV=3	329	1	30.1	8	7	1	27.1	8	6	2.888e-07	5.099e-07	sp|P97584|PTGR1_RAT		sp|P97584|PTGR1_RAT
sp|Q09167|SRSF5_RAT	Serine/arginine-rich splicing factor 5 OS=Rattus norvegicus GN=Srsf5 PE=2 SV=1	269					0.9794	5.9	1	2		3.313e-08			sp|Q09167|SRSF5_RAT
sp|P40190|IL6RB_RAT	Interleukin-6 receptor subunit beta OS=Rattus norvegicus GN=Il6st PE=2 SV=1	918	1	2.9	2	2	1	4.4	3	3	1.544e-08	3.251e-08	sp|P40190|IL6RB_RAT	tr|F1LPK1|F1LPK1_RAT;	sp|P40190|IL6RB_RAT	tr|F1LPK1|F1LPK1_RAT;
sp|Q99M63|SMU1_RAT	WD40 repeat-containing protein SMU1 OS=Rattus norvegicus GN=Smu1 PE=2 SV=1	513	0.9973	3.3	2	2	0.997	3.3	2	2	8.223e-08	7.503e-08	sp|Q99M63|SMU1_RAT	tr|G3V702|G3V702_RAT;	sp|Q99M63|SMU1_RAT	tr|G3V702|G3V702_RAT;
tr|F1M6Q3|F1M6Q3_RAT	Protein Col4a2 OS=Rattus norvegicus GN=Col4a2 PE=4 SV=2	1690	1	8.7	12	10	1	7	8	8	1.36e-07	1.518e-07	tr|F1M6Q3|F1M6Q3_RAT		tr|F1M6Q3|F1M6Q3_RAT
sp|P13803|ETFA_RAT	Electron transfer flavoprotein subunit alpha, mitochondrial OS=Rattus norvegicus GN=Etfa PE=1 SV=4	333	1	62.2	27	17	1	58.6	19	14	5.026e-06	2.271e-06	sp|P13803|ETFA_RAT		sp|P13803|ETFA_RAT
tr|D3ZCZ9|D3ZCZ9_RAT	Protein LOC100912599 OS=Rattus norvegicus GN=LOC100912599 PE=4 SV=1	116	1	65.5	10	8	0.9992	29.3	2	2	1.85e-06	1.644e-07	tr|D3ZCZ9|D3ZCZ9_RAT		tr|D3ZCZ9|D3ZCZ9_RAT
tr|G3V7U4|G3V7U4_RAT	Lamin-B1 OS=Rattus norvegicus GN=Lmnb1 PE=3 SV=1	587	1	41.9	24	25	1	49.4	24	28	8.997e-07	1.147e-06	tr|G3V7U4|G3V7U4_RAT		tr|G3V7U4|G3V7U4_RAT
tr|Q4FZY1|Q4FZY1_RAT	Cd68 molecule OS=Rattus norvegicus GN=Cd68 PE=2 SV=1	330	1	13.3	3	3	1	13.3	6	3	5.729e-07	1.605e-06	tr|Q4FZY1|Q4FZY1_RAT		tr|Q4FZY1|Q4FZY1_RAT
sp|Q8CGS4|CHMP3_RAT	Charged multivesicular body protein 3 OS=Rattus norvegicus GN=Chmp3 PE=1 SV=3	223	0.9995	9	2	2	0.9975	9	2	2	6.751e-08	8.581e-08	sp|Q8CGS4|CHMP3_RAT		sp|Q8CGS4|CHMP3_RAT
sp|Q9R085|UBP15_RAT	Ubiquitin carboxyl-terminal hydrolase 15 OS=Rattus norvegicus GN=Usp15 PE=1 SV=1	952	0.9959	3.2	1	2	1	3.8	2	2	3.216e-09	6.207e-09	sp|Q9R085|UBP15_RAT	tr|A0A0A0MY07|A0A0A0MY07_RAT;	sp|Q9R085|UBP15_RAT	tr|A0A0A0MY07|A0A0A0MY07_RAT;
sp|P85972|VINC_RAT	Vinculin OS=Rattus norvegicus GN=Vcl PE=1 SV=1	1066	1	65.9	94	61	1	71.6	118	73	5.887e-06	8.018e-06	sp|P85972|VINC_RAT	tr|R9PXU6|R9PXU6_RAT;	sp|P85972|VINC_RAT	tr|R9PXU6|R9PXU6_RAT;
sp|P00173-2|CYB5_RAT	Isoform Short of Cytochrome b5 OS=Rattus norvegicus GN=Cyb5a	100	0.9959	30	3	2	0.989	21	1	1	7.459e-07	5.498e-07	sp|P00173-2|CYB5_RAT	sp|P00173|CYB5_RAT;tr|D4A1G4|D4A1G4_RAT;	sp|P00173-2|CYB5_RAT	sp|P00173|CYB5_RAT;tr|D4A1G4|D4A1G4_RAT;
sp|P19836|PCY1A_RAT	Choline-phosphate cytidylyltransferase A OS=Rattus norvegicus GN=Pcyt1a PE=1 SV=2	367					1	8	2	2		8.672e-08			sp|P19836|PCY1A_RAT	sp|Q9QZC4|PCY1B_RAT;tr|A0A096MK76|A0A096MK76_RAT;tr|G3V7M5|G3V7M5_RAT;
tr|F1LQM9|F1LQM9_RAT	Protein Xpo7 OS=Rattus norvegicus GN=Xpo7 PE=1 SV=2	1090	0.9992	2.8	2	2	1	5.7	3	4	4.516e-09	1.396e-08	tr|F1LQM9|F1LQM9_RAT		tr|F1LQM9|F1LQM9_RAT
sp|Q63313|LBP_RAT	Lipopolysaccharide-binding protein OS=Rattus norvegicus GN=Lbp PE=2 SV=1	481	0.9999	4	2	2	1	6.2	3	3	6.957e-08	1.45e-07	sp|Q63313|LBP_RAT	tr|Q3MID7|Q3MID7_RAT;	sp|Q63313|LBP_RAT	tr|Q3MID7|Q3MID7_RAT;
tr|D4A604|D4A604_RAT	Phosphatidylinositol glycan, class T (Predicted), isoform CRA_b OS=Rattus norvegicus GN=Pigt PE=4 SV=1	580					0.9995	3.3	2	2		1.723e-08			tr|D4A604|D4A604_RAT
sp|P35704|PRDX2_RAT	Peroxiredoxin-2 OS=Rattus norvegicus GN=Prdx2 PE=1 SV=3	198	1	35.9	9	6	1	47	11	9	2.285e-06	3.883e-06	sp|P35704|PRDX2_RAT		sp|P35704|PRDX2_RAT
sp|Q08013|SSRG_RAT	Translocon-associated protein subunit gamma OS=Rattus norvegicus GN=Ssr3 PE=2 SV=2	185	1	12.4	5	3	1	12.4	4	3	6.121e-07	3.738e-07	sp|Q08013|SSRG_RAT		sp|Q08013|SSRG_RAT
sp|Q5XI43|MXRA8_RAT	Matrix-remodeling-associated protein 8 OS=Rattus norvegicus GN=Mxra8 PE=2 SV=1	382	0.9959	5	1	2	1	8.9	3	3	5.303e-08	1.268e-07	sp|Q5XI43|MXRA8_RAT		sp|Q5XI43|MXRA8_RAT
sp|Q9JJW3|USMG5_RAT	Up-regulated during skeletal muscle growth protein 5 OS=Rattus norvegicus GN=Usmg5 PE=1 SV=1	58	1	43.1	2	2	1	44.8	3	3	4.588e-06	3.126e-06	sp|Q9JJW3|USMG5_RAT	tr|D4A786|D4A786_RAT;tr|M0R808|M0R808_RAT;	sp|Q9JJW3|USMG5_RAT	tr|D4A786|D4A786_RAT;tr|M0R808|M0R808_RAT;
tr|A0A096MJY1|A0A096MJY1_RAT	Protein LOC691984 OS=Rattus norvegicus GN=LOC691984 PE=4 SV=1	555	0.9999	7.2	2	4	1	11.4	3	3	6.094e-08	6.753e-08	tr|A0A096MJY1|A0A096MJY1_RAT		tr|A0A096MJY1|A0A096MJY1_RAT
tr|D3ZZW1|D3ZZW1_RAT	Protein Dock1 OS=Rattus norvegicus GN=Dock1 PE=4 SV=1	1864					1	1.3	2	2		3.985e-09			tr|D3ZZW1|D3ZZW1_RAT
sp|Q6RJR6-2|RTN3_RAT	Isoform 2 of Reticulon-3 OS=Rattus norvegicus GN=Rtn3	237	1	35.4	7	6	1	35.4	9	6	1.737e-06	2.704e-06	sp|Q6RJR6-2|RTN3_RAT		sp|Q6RJR6-2|RTN3_RAT
sp|Q4V882|EPN3_RAT	Epsin-3 OS=Rattus norvegicus GN=Epn3 PE=2 SV=1	608	1	4.8	3	3	0.9999	2	2	2	4.581e-08	2.66e-08	sp|Q4V882|EPN3_RAT		sp|Q4V882|EPN3_RAT
tr|A0A096MJB5|A0A096MJB5_RAT	Protein Unc45b OS=Rattus norvegicus GN=Unc45b PE=4 SV=1	929	1	23.9	16	15	1	18.4	13	12	2.829e-07	2.554e-07	tr|A0A096MJB5|A0A096MJB5_RAT		tr|A0A096MJB5|A0A096MJB5_RAT
sp|Q568Z6|IST1_RAT	IST1 homolog OS=Rattus norvegicus GN=Ist1 PE=2 SV=1	366	0.9975	7.9	2	2	1	12.6	4	4	4.627e-08	2.259e-07	sp|Q568Z6|IST1_RAT		sp|Q568Z6|IST1_RAT
tr|D3ZD97|D3ZD97_RAT	DEAH (Asp-Glu-Ala-His) box polypeptide 15 (Predicted), isoform CRA_b OS=Rattus norvegicus GN=Dhx15 PE=4 SV=1	795	1	12.2	8	8	1	19.1	13	11	1.205e-07	1.999e-07	tr|D3ZD97|D3ZD97_RAT		tr|D3ZD97|D3ZD97_RAT
sp|P35559|IDE_RAT	Insulin-degrading enzyme OS=Rattus norvegicus GN=Ide PE=1 SV=1	1019					1	6	4	5		9.432e-08			sp|P35559|IDE_RAT
sp|O35878|HSPB2_RAT	Heat shock protein beta-2 OS=Rattus norvegicus GN=Hspb2 PE=3 SV=1	182	1	51.6	6	6	1	31.3	4	3	1.072e-06	3.596e-07	sp|O35878|HSPB2_RAT		sp|O35878|HSPB2_RAT
tr|D3ZFU9|D3ZFU9_RAT	Protein Mylk OS=Rattus norvegicus GN=Mylk PE=4 SV=2	1961	1	6.8	12	13	1	17.2	25	23	1.701e-07	2.999e-07	tr|D3ZFU9|D3ZFU9_RAT		tr|D3ZFU9|D3ZFU9_RAT
sp|P62193|PRS4_RAT	26S protease regulatory subunit 4 OS=Rattus norvegicus GN=Psmc1 PE=2 SV=1	440	1	36.4	16	15	1	49.1	16	17	7.275e-07	9.597e-07	sp|P62193|PRS4_RAT		sp|P62193|PRS4_RAT
tr|B5DF91|B5DF91_RAT	ELAV (Embryonic lethal, abnormal vision, Drosophila)-like 1 (Hu antigen R) OS=Rattus norvegicus GN=Elavl1 PE=2 SV=1	326	1	21.2	6	6	1	15.6	7	5	3.781e-07	4.295e-07	tr|B5DF91|B5DF91_RAT		tr|B5DF91|B5DF91_RAT
sp|Q63945-2|SET_RAT	Isoform 2 of Protein SET OS=Rattus norvegicus GN=Set	277	1	14.5	3	3					2.78e-07		sp|Q63945-2|SET_RAT	sp|Q63945|SET_RAT;tr|D3ZC07|D3ZC07_RAT;tr|D4ADL2|D4ADL2_RAT;
sp|P50137|TKT_RAT	Transketolase OS=Rattus norvegicus GN=Tkt PE=1 SV=1	623	1	41.9	32	20	1	67.1	44	30	1.659e-06	3.214e-06	sp|P50137|TKT_RAT		sp|P50137|TKT_RAT
sp|Q505J6|GHC2_RAT	Mitochondrial glutamate carrier 2 OS=Rattus norvegicus GN=Slc25a18 PE=2 SV=2	320	0.7983	11.2	1	2					1.383e-07		sp|Q505J6|GHC2_RAT
sp|P62268|RS23_RAT	40S ribosomal protein S23 OS=Rattus norvegicus GN=Rps23 PE=1 SV=3	143	1	42.7	5	4	1	49	8	5	2.175e-06	1.857e-06	sp|P62268|RS23_RAT		sp|P62268|RS23_RAT
sp|P13233|CN37_RAT	2',3'-cyclic-nucleotide 3'-phosphodiesterase OS=Rattus norvegicus GN=Cnp PE=1 SV=2	420					1	9.8	4	4		9.254e-08			sp|P13233|CN37_RAT
tr|F1LPS8|F1LPS8_RAT	Transcriptional activator protein Pur-alpha OS=Rattus norvegicus GN=Pura PE=4 SV=2	303	1	42.2	11	10	1	37.6	8	8	1.207e-06	9.731e-07	tr|F1LPS8|F1LPS8_RAT		tr|F1LPS8|F1LPS8_RAT
tr|D3ZUN5|D3ZUN5_RAT	Protein O-fucosyltransferase 2 (Predicted), isoform CRA_a OS=Rattus norvegicus GN=Pofut2 PE=4 SV=1	429	1	12.6	5	5	1	16.1	7	6	1.851e-07	2.32e-07	tr|D3ZUN5|D3ZUN5_RAT		tr|D3ZUN5|D3ZUN5_RAT
tr|D4A9L2|D4A9L2_RAT	Protein Srsf1 OS=Rattus norvegicus GN=Srsf1 PE=4 SV=1	248	1	15.7	4	4	1	19.4	6	5	5.349e-07	7.185e-07	tr|D4A9L2|D4A9L2_RAT		tr|D4A9L2|D4A9L2_RAT
sp|Q9QUR2-2|DCTN4_RAT	Isoform 2 of Dynactin subunit 4 OS=Rattus norvegicus GN=Dctn4	460	1	6.7	2	2	1	6.1	2	2	2.754e-08	7.141e-08	sp|Q9QUR2-2|DCTN4_RAT	sp|Q9QUR2|DCTN4_RAT;	sp|Q9QUR2-2|DCTN4_RAT	sp|Q9QUR2|DCTN4_RAT;
sp|O55012-2|PICAL_RAT	Isoform 2 of Phosphatidylinositol-binding clathrin assembly protein OS=Rattus norvegicus GN=Picalm	597	1	30.2	13	13	1	26.3	12	12	5.362e-07	4.422e-07	sp|O55012-2|PICAL_RAT	sp|O55012|PICAL_RAT;tr|E9PTD2|E9PTD2_RAT;	sp|O55012-2|PICAL_RAT	sp|O55012|PICAL_RAT;tr|E9PTD2|E9PTD2_RAT;
sp|Q91Y81|SEPT2_RAT	Septin-2 OS=Rattus norvegicus GN=Sept2 PE=1 SV=1	361	1	46.3	16	12	1	60.9	23	16	1.672e-06	2.954e-06	sp|Q91Y81|SEPT2_RAT		sp|Q91Y81|SEPT2_RAT
tr|G3V7L6|G3V7L6_RAT	26S protease regulatory subunit 7 OS=Rattus norvegicus GN=Psmc2 PE=3 SV=1	433	1	41.8	16	14					1.032e-06		tr|G3V7L6|G3V7L6_RAT
tr|M0R544|M0R544_RAT	Glucosidase, alpha, acid, isoform CRA_a OS=Rattus norvegicus GN=Gaa PE=3 SV=1	953	0.9998	22.2	3	16	1	27	3	17	4.151e-08	2.898e-08	tr|M0R544|M0R544_RAT		tr|M0R544|M0R544_RAT
tr|D3Z8E0|D3Z8E0_RAT	Ribosomal protein S6 kinase OS=Rattus norvegicus GN=Rps6ka3 PE=3 SV=2	740	1	3.6	2	2	1	9.6	6	6	3.262e-08	1.201e-07	tr|D3Z8E0|D3Z8E0_RAT		tr|D3Z8E0|D3Z8E0_RAT
sp|P63039|CH60_RAT	60 kDa heat shock protein, mitochondrial OS=Rattus norvegicus GN=Hspd1 PE=1 SV=1	573	1	78.2	112	48	1	78.5	86	48	8.933e-06	7.483e-06	sp|P63039|CH60_RAT		sp|P63039|CH60_RAT
sp|Q9EQ76|FMO3_RAT	Dimethylaniline monooxygenase [N-oxide-forming] 3 OS=Rattus norvegicus GN=Fmo3 PE=1 SV=1	531	1	18.3	9	8	1	17.1	10	8	3.673e-07	3.671e-07	sp|Q9EQ76|FMO3_RAT		sp|Q9EQ76|FMO3_RAT
sp|P09527|RAB7A_RAT	Ras-related protein Rab-7a OS=Rattus norvegicus GN=Rab7a PE=1 SV=2	207	1	54.1	12	10	1	66.2	16	13	3.239e-06	5.897e-06	sp|P09527|RAB7A_RAT		sp|P09527|RAB7A_RAT
sp|Q5BJP6|RRF2M_RAT	Ribosome-releasing factor 2, mitochondrial OS=Rattus norvegicus GN=Gfm2 PE=2 SV=2	779	0.9999	2.7	2	2					2.185e-08		sp|Q5BJP6|RRF2M_RAT	tr|F1LMZ4|F1LMZ4_RAT;
sp|P07340|AT1B1_RAT	Sodium/potassium-transporting ATPase subunit beta-1 OS=Rattus norvegicus GN=Atp1b1 PE=1 SV=1	304	1	39.1	17	13	1	37.8	15	12	2.951e-06	1.812e-06	sp|P07340|AT1B1_RAT		sp|P07340|AT1B1_RAT
sp|P35738|ODBB_RAT	2-oxoisovalerate dehydrogenase subunit beta, mitochondrial OS=Rattus norvegicus GN=Bckdhb PE=1 SV=3	390	1	15.4	4	4	0.9998	14.9	2	3	9.975e-08	8.468e-08	sp|P35738|ODBB_RAT	tr|A0A0A0MXW1|A0A0A0MXW1_RAT;	sp|P35738|ODBB_RAT	tr|A0A0A0MXW1|A0A0A0MXW1_RAT;
tr|D3ZM21|D3ZM21_RAT	Catechol-O-methyltransferase domain containing 1 (Predicted), isoform CRA_a OS=Rattus norvegicus GN=Comtd1 PE=4 SV=1	262	1	10.7	2	2	0.989	6.6	1	1	1.106e-07	7.937e-08	tr|D3ZM21|D3ZM21_RAT		tr|D3ZM21|D3ZM21_RAT	tr|D4AAD3|D4AAD3_RAT;
tr|Q6PCT9|Q6PCT9_RAT	Proteasome (Prosome, macropain) 26S subunit, non-ATPase, 6 OS=Rattus norvegicus GN=Psmd6 PE=2 SV=1	389	1	25.2	11	9	1	30.3	11	10	7.326e-07	7.099e-07	tr|Q6PCT9|Q6PCT9_RAT		tr|Q6PCT9|Q6PCT9_RAT
sp|Q63584|TMEDA_RAT	Transmembrane emp24 domain-containing protein 10 OS=Rattus norvegicus GN=Tmed10 PE=1 SV=2	219	1	25.6	11	6	1	37.4	11	8	1.746e-06	1.54e-06	sp|Q63584|TMEDA_RAT		sp|Q63584|TMEDA_RAT
tr|B5DEZ8|B5DEZ8_RAT	Plexin domain containing 2 OS=Rattus norvegicus GN=Plxdc2 PE=2 SV=1	530	1	15.8	5	6	1	17.9	8	7	9.787e-08	5.444e-07	tr|B5DEZ8|B5DEZ8_RAT		tr|B5DEZ8|B5DEZ8_RAT
sp|P62198|PRS8_RAT	26S protease regulatory subunit 8 OS=Rattus norvegicus GN=Psmc5 PE=1 SV=1	406	1	38.9	15	12	1	50.7	17	16	7.136e-07	1.135e-06	sp|P62198|PRS8_RAT		sp|P62198|PRS8_RAT
tr|Q4PP99|Q4PP99_RAT	Cardiac troponin C OS=Rattus norvegicus GN=Tnnc1 PE=2 SV=1	161	1	16.8	3	2	0.989	9.3	3	1	3.717e-07	3.719e-07	tr|Q4PP99|Q4PP99_RAT		tr|Q4PP99|Q4PP99_RAT
sp|Q6AXQ0|SAE1_RAT	SUMO-activating enzyme subunit 1 OS=Rattus norvegicus GN=Sae1 PE=2 SV=1	349	1	10.9	3	3	1	23.2	6	6	1.061e-07	2.762e-07	sp|Q6AXQ0|SAE1_RAT		sp|Q6AXQ0|SAE1_RAT
tr|Q5XI77|Q5XI77_RAT	Annexin OS=Rattus norvegicus GN=Anxa11 PE=2 SV=1	503	1	13.1	6	7	1	19.7	8	10	3.356e-07	4.749e-07	tr|Q5XI77|Q5XI77_RAT		tr|Q5XI77|Q5XI77_RAT
sp|P15999|ATPA_RAT	ATP synthase subunit alpha, mitochondrial OS=Rattus norvegicus GN=Atp5a1 PE=1 SV=2	553	1	64	164	37	1	70.9	112	41	4.61e-05	2.545e-05	sp|P15999|ATPA_RAT		sp|P15999|ATPA_RAT
sp|Q6AY94|TIDC1_RAT	Complex I assembly factor TIMMDC1, mitochondrial OS=Rattus norvegicus GN=Timmdc1 PE=2 SV=1	285	0.9997	9.5	2	2	1	9.5	2	2	4.549e-08	3.004e-08	sp|Q6AY94|TIDC1_RAT		sp|Q6AY94|TIDC1_RAT
sp|Q66HD0|ENPL_RAT	Endoplasmin OS=Rattus norvegicus GN=Hsp90b1 PE=1 SV=2	804	1	66.9	113	52	1	67.8	133	61	8.204e-06	1.324e-05	sp|Q66HD0|ENPL_RAT	tr|A0A0A0MY09|A0A0A0MY09_RAT;	sp|Q66HD0|ENPL_RAT	tr|A0A0A0MY09|A0A0A0MY09_RAT;
sp|P05765|RS21_RAT	40S ribosomal protein S21 OS=Rattus norvegicus GN=Rps21 PE=1 SV=1	83	1	47	3	3	1	22.9	2	2	6.473e-07	1.685e-06	sp|P05765|RS21_RAT		sp|P05765|RS21_RAT	tr|D3ZSE0|D3ZSE0_RAT;
sp|P13264|GLSK_RAT	Glutaminase kidney isoform, mitochondrial OS=Rattus norvegicus GN=Gls PE=1 SV=2	674	0.9999	31.6	4	15	1	23.4	14	11	4.498e-08	2.653e-07	sp|P13264|GLSK_RAT		sp|P13264|GLSK_RAT
sp|Q63347|PRS7_RAT	26S protease regulatory subunit 7 OS=Rattus norvegicus GN=Psmc2 PE=1 SV=3	433					1	33	14	11		6.937e-07			sp|Q63347|PRS7_RAT	tr|G3V7L6|G3V7L6_RAT;
sp|Q5U204|LTOR3_RAT	Ragulator complex protein LAMTOR3 OS=Rattus norvegicus GN=Lamtor3 PE=2 SV=1	124	1	31.5	2	2	1	31.5	2	2	3.598e-07	1.476e-07	sp|Q5U204|LTOR3_RAT		sp|Q5U204|LTOR3_RAT
tr|D3ZJ92|D3ZJ92_RAT	Pre-mRNA processing factor 40 homolog A (Yeast) (Predicted) OS=Rattus norvegicus GN=Prpf40a PE=4 SV=1	953	1	5.2	6	4	1	6.7	6	5	3.982e-08	3.521e-08	tr|D3ZJ92|D3ZJ92_RAT		tr|D3ZJ92|D3ZJ92_RAT
sp|Q6AY25|TMED3_RAT	Transmembrane emp24 domain-containing protein 3 OS=Rattus norvegicus GN=Tmed3 PE=1 SV=1	221	0.9999	10	3	2	0.9997	10	2	2	5.451e-07	2.529e-07	sp|Q6AY25|TMED3_RAT		sp|Q6AY25|TMED3_RAT
tr|D4AE56|D4AE56_RAT	Prostaglandin E synthase 2 (Predicted), isoform CRA_b OS=Rattus norvegicus GN=Ptges2 PE=3 SV=1	384	1	25.8	8	8	1	19	4	4	4.156e-07	1.553e-07	tr|D4AE56|D4AE56_RAT		tr|D4AE56|D4AE56_RAT
sp|P68511|1433F_RAT	14-3-3 protein eta OS=Rattus norvegicus GN=Ywhah PE=1 SV=2	246	1	43.9	9	13	1	48.8	9	12	1.564e-06	1.324e-06	sp|P68511|1433F_RAT		sp|P68511|1433F_RAT
sp|Q63493|CD1D_RAT	Antigen-presenting glycoprotein CD1d OS=Rattus norvegicus GN=Cd1d PE=2 SV=2	336	1	8	2	2	1	9.2	2	3	1.02e-07	6.146e-08	sp|Q63493|CD1D_RAT	tr|G3V837|G3V837_RAT;	sp|Q63493|CD1D_RAT	tr|G3V837|G3V837_RAT;
sp|Q5XIK2|TMX2_RAT	Thioredoxin-related transmembrane protein 2 OS=Rattus norvegicus GN=Tmx2 PE=2 SV=1	295	1	12.5	4	3	1	7.5	3	2	2.566e-07	1.23e-07	sp|Q5XIK2|TMX2_RAT		sp|Q5XIK2|TMX2_RAT
tr|D3ZVS2|D3ZVS2_RAT	L-2-hydroxyglutarate dehydrogenase (Predicted) OS=Rattus norvegicus GN=L2hgdh PE=4 SV=1	463	1	9.5	2	3	0.989	2.4	1	1	6.701e-08	1.992e-08	tr|D3ZVS2|D3ZVS2_RAT		tr|D3ZVS2|D3ZVS2_RAT
sp|Q9Z2F5|CTBP1_RAT	C-terminal-binding protein 1 OS=Rattus norvegicus GN=Ctbp1 PE=1 SV=3	430	1	9.7	2	3	1	14.1	4	5	7.121e-08	2.413e-07	sp|Q9Z2F5|CTBP1_RAT	tr|Q6AZ26|Q6AZ26_RAT;	sp|Q9Z2F5|CTBP1_RAT	tr|Q6AZ26|Q6AZ26_RAT;
sp|Q9JMB5|ADRM1_RAT	Proteasomal ubiquitin receptor ADRM1 OS=Rattus norvegicus GN=Adrm1 PE=2 SV=2	407	1	9.8	3	3	1	11.1	3	3	1.255e-07	9.994e-08	sp|Q9JMB5|ADRM1_RAT		sp|Q9JMB5|ADRM1_RAT
tr|G3V928|G3V928_RAT	Protein Lrp1 OS=Rattus norvegicus GN=Lrp1 PE=4 SV=1	4545	1	16.4	74	63	1	17.7	76	63	4.633e-07	5.712e-07	tr|G3V928|G3V928_RAT		tr|G3V928|G3V928_RAT
sp|Q5BJS0|DHX30_RAT	Putative ATP-dependent RNA helicase DHX30 OS=Rattus norvegicus GN=Dhx30 PE=1 SV=1	1194	0.9978	2.9	3	2	0.9989	3.1	3	3	2.53e-09	9.485e-09	sp|Q5BJS0|DHX30_RAT		sp|Q5BJS0|DHX30_RAT
sp|P14659|HSP72_RAT	Heat shock-related 70 kDa protein 2 OS=Rattus norvegicus GN=Hspa2 PE=1 SV=2	633	0.8824	21	1	15	0.9993	21.6	1	16	1.708e-08	2.001e-08	sp|P14659|HSP72_RAT		sp|P14659|HSP72_RAT
tr|B2RYP4|B2RYP4_RAT	Protein Snx2 OS=Rattus norvegicus GN=Snx2 PE=2 SV=1	519	1	15.2	7	7	1	24.1	11	11	2.988e-07	4.797e-07	tr|B2RYP4|B2RYP4_RAT		tr|B2RYP4|B2RYP4_RAT
sp|Q6P734|IC1_RAT	Plasma protease C1 inhibitor OS=Rattus norvegicus GN=Serping1 PE=2 SV=1	504	1	24.8	10	10	1	26.2	10	10	5.93e-07	6.379e-07	sp|Q6P734|IC1_RAT		sp|Q6P734|IC1_RAT
tr|D3ZH98|D3ZH98_RAT	Uncharacterized protein OS=Rattus norvegicus PE=3 SV=1	623					0.9992	11.9	1	7		1.686e-08			tr|D3ZH98|D3ZH98_RAT
tr|D3ZXS8|D3ZXS8_RAT	Huntingtin interacting protein 2 (Predicted), isoform CRA_a OS=Rattus norvegicus GN=Ube2k PE=3 SV=1	200					1	23	2	3		4.278e-08			tr|D3ZXS8|D3ZXS8_RAT
tr|D4A111|D4A111_RAT	Protein Col6a3 OS=Rattus norvegicus GN=Col6a3 PE=4 SV=2	2819	1	40.5	121	87	1	39.3	123	88	7.081e-07	8.418e-07	tr|D4A111|D4A111_RAT		tr|D4A111|D4A111_RAT
sp|Q4G061|EIF3B_RAT	Eukaryotic translation initiation factor 3 subunit B OS=Rattus norvegicus GN=Eif3b PE=1 SV=1	797	1	20.1	12	11	1	28.2	17	16	2.068e-07	5.289e-07	sp|Q4G061|EIF3B_RAT		sp|Q4G061|EIF3B_RAT
tr|G3V679|G3V679_RAT	Transferrin receptor protein 1 OS=Rattus norvegicus GN=Tfrc PE=4 SV=1	761	1	24.4	18	16	1	28.4	20	18	7.516e-07	6.851e-07	tr|G3V679|G3V679_RAT		tr|G3V679|G3V679_RAT
sp|Q5HZY2|SAR1B_RAT	GTP-binding protein SAR1b OS=Rattus norvegicus GN=Sar1b PE=2 SV=1	198	1	43.4	6	6	1	37.9	3	4	2.647e-07	5.368e-08	sp|Q5HZY2|SAR1B_RAT		sp|Q5HZY2|SAR1B_RAT
tr|B2RYI2|B2RYI2_RAT	Signal recognition particle subunit SRP68 OS=Rattus norvegicus GN=Srp68 PE=2 SV=1	625	1	9	3	4	1	13.1	4	5	3.861e-08	5.166e-08	tr|B2RYI2|B2RYI2_RAT		tr|B2RYI2|B2RYI2_RAT
tr|F1M062|F1M062_RAT	Protein Larp1 (Fragment) OS=Rattus norvegicus GN=Larp1 PE=4 SV=2	956	1	3.3	3	3	1	3.9	4	3	2.209e-08	2.308e-08	tr|F1M062|F1M062_RAT		tr|F1M062|F1M062_RAT
sp|P18266|GSK3B_RAT	Glycogen synthase kinase-3 beta OS=Rattus norvegicus GN=Gsk3b PE=1 SV=1	420	0.9959	12.6	1	2	1	9.5	2	2	5.14e-09	3.522e-08	sp|P18266|GSK3B_RAT		sp|P18266|GSK3B_RAT
tr|D3ZRX9|D3ZRX9_RAT	Calponin OS=Rattus norvegicus GN=Cnn2 PE=3 SV=2	220	1	27.3	4	5	1	34.5	6	6	2.261e-07	4.935e-07	tr|D3ZRX9|D3ZRX9_RAT		tr|D3ZRX9|D3ZRX9_RAT
tr|F1M705|F1M705_RAT	Dystrophin (Fragment) OS=Rattus norvegicus GN=Dmd PE=4 SV=2	2117	1	21.4	43	37	1	13.9	18	18	4.14e-07	9.412e-08	tr|F1M705|F1M705_RAT		tr|F1M705|F1M705_RAT
tr|G3V918|G3V918_RAT	Phosphoribosylglycinamide formyltransferase, isoform CRA_a OS=Rattus norvegicus GN=Gart PE=3 SV=1	1010	1	10.9	6	6	1	20.1	12	11	2.435e-08	1.204e-07	tr|G3V918|G3V918_RAT		tr|G3V918|G3V918_RAT
tr|D3ZPR0|D3ZPR0_RAT	Chromosome segregation 1-like (S. cerevisiae) (Predicted) OS=Rattus norvegicus GN=Cse1l PE=4 SV=1	971	1	11.4	8	8	1	24.8	20	18	8.629e-08	2.384e-07	tr|D3ZPR0|D3ZPR0_RAT		tr|D3ZPR0|D3ZPR0_RAT
tr|Q68FS8|Q68FS8_RAT	Protein Rtcd1 OS=Rattus norvegicus GN=Rtcd1 PE=2 SV=1	366	1	6.6	2	2	1	12	3	3	3.759e-08	1.15e-07	tr|Q68FS8|Q68FS8_RAT		tr|Q68FS8|Q68FS8_RAT
sp|P51635|AK1A1_RAT	Alcohol dehydrogenase [NADP(+)] OS=Rattus norvegicus GN=Akr1a1 PE=1 SV=2	325	1	31.7	11	9	1	52.6	14	12	1.029e-06	1.538e-06	sp|P51635|AK1A1_RAT		sp|P51635|AK1A1_RAT
tr|B2RZD4|B2RZD4_RAT	60S ribosomal protein L34 OS=Rattus norvegicus GN=Rpl34 PE=2 SV=1	117	1	23.3	3	3	1	23.9	4	4	1.085e-06	1.385e-06	tr|B2RZD4|B2RZD4_RAT	tr|D4A4W9|D4A4W9_RAT;tr|F1LQ14|F1LQ14_RAT;	tr|B2RZD4|B2RZD4_RAT
sp|P21913|SDHB_RAT	Succinate dehydrogenase [ubiquinone] iron-sulfur subunit, mitochondrial OS=Rattus norvegicus GN=Sdhb PE=2 SV=2	282	1	38.7	23	13	1	26.6	10	7	4.442e-06	1.059e-06	sp|P21913|SDHB_RAT		sp|P21913|SDHB_RAT
sp|Q9QZ86|NOP58_RAT	Nucleolar protein 58 OS=Rattus norvegicus GN=Nop58 PE=1 SV=1	534	1	11.2	5	4	1	18.2	8	7	3.996e-08	2.073e-07	sp|Q9QZ86|NOP58_RAT		sp|Q9QZ86|NOP58_RAT
sp|P39052-3|DYN2_RAT	Isoform 3 of Dynamin-2 OS=Rattus norvegicus GN=Dnm2	866	1	22.3	14	15	1	28.3	24	22	2.738e-07	6.344e-07	sp|P39052-3|DYN2_RAT	sp|P39052|DYN2_RAT;tr|A0A0A0MY49|A0A0A0MY49_RAT;	sp|P39052-3|DYN2_RAT	sp|P39052|DYN2_RAT;tr|A0A0A0MY49|A0A0A0MY49_RAT;
tr|D3Z9D2|D3Z9D2_RAT	FYVE and coiled-coil domain containing 1 (Predicted) OS=Rattus norvegicus GN=Fyco1 PE=4 SV=1	1451	1	4.1	4	4	0.9739	1.2	1	2	2.46e-08	4.648e-09	tr|D3Z9D2|D3Z9D2_RAT		tr|D3Z9D2|D3Z9D2_RAT
sp|P62282|RS11_RAT	40S ribosomal protein S11 OS=Rattus norvegicus GN=Rps11 PE=1 SV=3	158	1	37.3	7	7	1	55.7	15	12	3.179e-06	4.986e-06	sp|P62282|RS11_RAT		sp|P62282|RS11_RAT
sp|O35795-2|ENTP2_RAT	Isoform 2 of Ectonucleoside triphosphate diphosphohydrolase 2 OS=Rattus norvegicus GN=Entpd2	545	1	8.3	4	4	1	12.9	5	5	1.508e-07	2.301e-07	sp|O35795-2|ENTP2_RAT	sp|O35795|ENTP2_RAT;tr|F1M7N2|F1M7N2_RAT;tr|Q5RJP4|Q5RJP4_RAT;	sp|O35795-2|ENTP2_RAT	sp|O35795|ENTP2_RAT;tr|F1M7N2|F1M7N2_RAT;tr|Q5RJP4|Q5RJP4_RAT;
tr|M0RBF0|M0RBF0_RAT	Scaffold attachment factor B1 OS=Rattus norvegicus GN=Safb PE=4 SV=1	931	1	9.5	8	7	1	10.4	7	9	1.115e-07	7.785e-08	sp|O88453|SAFB1_RAT	tr|M0RBF0|M0RBF0_RAT;	tr|M0RBF0|M0RBF0_RAT
sp|P07154|CATL1_RAT	Cathepsin L1 OS=Rattus norvegicus GN=Ctsl PE=1 SV=2	334	1	15.6	4	5	1	13.2	3	3	1.449e-07	1.476e-07	sp|P07154|CATL1_RAT		sp|P07154|CATL1_RAT
sp|P15865|H14_RAT	Histone H1.4 OS=Rattus norvegicus GN=Hist1h1e PE=1 SV=3	219	1	28.8	11	8	0.9965	32	2	9	4.68e-06	6.54e-07	sp|P15865|H14_RAT		sp|P15865|H14_RAT
tr|D4A6E5|D4A6E5_RAT	Peptidyl-prolyl cis-trans isomerase (Fragment) OS=Rattus norvegicus GN=Fkbp15 PE=4 SV=2	733	0.9885	2.5	1	1	1	6.5	3	3	5.46e-09	4.171e-08	tr|D3ZR68|D3ZR68_RAT	tr|D4A6E5|D4A6E5_RAT;tr|D4AE06|D4AE06_RAT;	tr|D4A6E5|D4A6E5_RAT	tr|D4AE06|D4AE06_RAT;
tr|G3V8B8|G3V8B8_RAT	DnaJ (Hsp40) homolog, subfamily C, member 7, isoform CRA_a OS=Rattus norvegicus GN=Dnajc7 PE=4 SV=1	494					0.9999	3.8	2	2		2.266e-08			tr|G3V8B8|G3V8B8_RAT
sp|P31000|VIME_RAT	Vimentin OS=Rattus norvegicus GN=Vim PE=1 SV=2	466	1	86.3	93	46	1	89.3	125	52	1.121e-05	2.494e-05	sp|P31000|VIME_RAT	tr|G3V8C3|G3V8C3_RAT;	sp|P31000|VIME_RAT
sp|P38718-2|MPC2_RAT	Isoform Short of Mitochondrial pyruvate carrier 2 OS=Rattus norvegicus GN=Mpc2	116	1	50.9	8	5	1	28.4	7	3	2.979e-06	2.948e-06	sp|P38718-2|MPC2_RAT	sp|P38718|MPC2_RAT;	sp|P38718-2|MPC2_RAT	sp|P38718|MPC2_RAT;
sp|Q62736|CALD1_RAT	Non-muscle caldesmon OS=Rattus norvegicus GN=Cald1 PE=1 SV=1	531	1	46.3	39	28					2.614e-06		sp|Q62736|CALD1_RAT	tr|G3V9E3|G3V9E3_RAT;
sp|B0BNF1|SEPT8_RAT	Septin-8 OS=Rattus norvegicus GN=Sept8 PE=1 SV=1	442	1	36.1	11	11					4.755e-07		sp|B0BNF1|SEPT8_RAT	tr|G3V9Z6|G3V9Z6_RAT;
sp|Q66H86|OLFL1_RAT	Olfactomedin-like protein 1 OS=Rattus norvegicus GN=Olfml1 PE=2 SV=1	402	1	12.9	4	5	1	5.2	2	2	1.282e-07	5.588e-08	sp|Q66H86|OLFL1_RAT		sp|Q66H86|OLFL1_RAT
sp|P40615|DKC1_RAT	H/ACA ribonucleoprotein complex subunit 4 OS=Rattus norvegicus GN=Dkc1 PE=1 SV=4	509	1	23.6	7	8	1	26.9	9	9	1.854e-07	3.232e-07	sp|P40615|DKC1_RAT		sp|P40615|DKC1_RAT
tr|B0BN81|B0BN81_RAT	40S ribosomal protein S5 OS=Rattus norvegicus GN=Rps5 PE=2 SV=1	204	1	48	13	11					3.89e-06		tr|B0BN81|B0BN81_RAT
tr|F1LR13|F1LR13_RAT	Atlastin-3 OS=Rattus norvegicus GN=Atl3 PE=4 SV=2	542	1	42.6	18	15	1	44.5	19	15	7.456e-07	7.332e-07	tr|F1LR13|F1LR13_RAT		tr|F1LR13|F1LR13_RAT
sp|Q66HF1|NDUS1_RAT	NADH-ubiquinone oxidoreductase 75 kDa subunit, mitochondrial OS=Rattus norvegicus GN=Ndufs1 PE=1 SV=1	727	1	63	61	34	1	45.8	30	22	4.601e-06	2.185e-06	sp|Q66HF1|NDUS1_RAT		sp|Q66HF1|NDUS1_RAT
tr|E9PTV0|E9PTV0_RAT	Guanylate kinase 1, isoform CRA_a OS=Rattus norvegicus GN=Guk1 PE=4 SV=2	219	0.9994	11	2	2					2.863e-07		tr|E9PTV0|E9PTV0_RAT
sp|P31977|EZRI_RAT	Ezrin OS=Rattus norvegicus GN=Ezr PE=1 SV=3	586	1	34	14	20	1	39.8	19	25	2.535e-07	5.923e-07	sp|P31977|EZRI_RAT		sp|P31977|EZRI_RAT
sp|P0C2X9|AL4A1_RAT	Delta-1-pyrroline-5-carboxylate dehydrogenase, mitochondrial OS=Rattus norvegicus GN=Aldh4a1 PE=1 SV=1	563	1	7.8	3	3	1	6.9	3	3	1.152e-07	8.834e-08	sp|P0C2X9|AL4A1_RAT	tr|F1LQ99|F1LQ99_RAT;tr|F8WFI0|F8WFI0_RAT;tr|R9PY10|R9PY10_RAT;	sp|P0C2X9|AL4A1_RAT	tr|F1LQ99|F1LQ99_RAT;tr|F8WFI0|F8WFI0_RAT;tr|R9PY10|R9PY10_RAT;
sp|P62963|PROF1_RAT	Profilin-1 OS=Rattus norvegicus GN=Pfn1 PE=1 SV=2	140	1	82.9	15	10	1	82.9	20	10	4.866e-06	7.008e-06	sp|P62963|PROF1_RAT		sp|P62963|PROF1_RAT
sp|Q01728-2|NAC1_RAT	Isoform 2 of Sodium/calcium exchanger 1 OS=Rattus norvegicus GN=Slc8a1	958					0.8016	13.5	1	8		7.38e-09			sp|Q01728-2|NAC1_RAT	sp|Q01728-3|NAC1_RAT;sp|Q01728|NAC1_RAT;tr|R9PXX8|R9PXX8_RAT;tr|R9PXX9|R9PXX9_RAT;tr|R9PXZ4|R9PXZ4_RAT;
sp|D3ZBN0|H15_RAT	Histone H1.5 OS=Rattus norvegicus GN=Hist1h1b PE=3 SV=1	222	1	23.9	7	6	1	26.6	8	8	9.068e-07	4.497e-07	sp|D3ZBN0|H15_RAT		sp|D3ZBN0|H15_RAT
sp|Q3KR86|MIC60_RAT	MICOS complex subunit Mic60 (Fragment) OS=Rattus norvegicus GN=Immt PE=1 SV=1	609	1	68.8	72	42	1	70.6	60	41	6.248e-06	3.876e-06	sp|Q3KR86|MIC60_RAT		sp|Q3KR86|MIC60_RAT
sp|P20611|PPAL_RAT	Lysosomal acid phosphatase OS=Rattus norvegicus GN=Acp2 PE=1 SV=1	423	1	14.7	6	6	1	14.9	8	7	4.823e-07	5.808e-07	sp|P20611|PPAL_RAT	tr|Q642D2|Q642D2_RAT;	sp|P20611|PPAL_RAT	tr|Q642D2|Q642D2_RAT;
tr|D4A4P3|D4A4P3_RAT	Protein LOC100361144 OS=Rattus norvegicus GN=LOC100361144 PE=4 SV=1	99	0.9999	19.2	2	2	0.9845	11.1	1	1	6.083e-07	2.275e-07	tr|D4A4P3|D4A4P3_RAT		tr|D4A4P3|D4A4P3_RAT	tr|M0RA24|M0RA24_RAT;
tr|Q4FZU0|Q4FZU0_RAT	Acid phosphatase 6, lysophosphatidic OS=Rattus norvegicus GN=Acp6 PE=2 SV=1	413	1	24.5	8	8	1	19.4	7	6	3.278e-07	2.095e-07	tr|Q4FZU0|Q4FZU0_RAT		tr|Q4FZU0|Q4FZU0_RAT
tr|F1LNF0|F1LNF0_RAT	Protein Myh14 OS=Rattus norvegicus GN=Myh14 PE=4 SV=1	2000	1	6.3	2	14	1	7.3	8	16	3.505e-09	3.724e-08	tr|F1LNF0|F1LNF0_RAT		tr|F1LNF0|F1LNF0_RAT
sp|P46462|TERA_RAT	Transitional endoplasmic reticulum ATPase OS=Rattus norvegicus GN=Vcp PE=1 SV=3	806	1	56.1	64	40	1	63.2	75	44	3.071e-06	4.515e-06	sp|P46462|TERA_RAT		sp|P46462|TERA_RAT
sp|Q62751|IREB2_RAT	Iron-responsive element-binding protein 2 OS=Rattus norvegicus GN=Ireb2 PE=1 SV=2	963					0.9964	2.9	1	3		4.823e-09			sp|Q62751|IREB2_RAT
sp|P69060|NEUA_RAT	N-acylneuraminate cytidylyltransferase OS=Rattus norvegicus GN=Cmas PE=2 SV=1	432	1	6.7	3	3	1	13	4	4	8.163e-08	1.926e-07	sp|P69060|NEUA_RAT	tr|Q5M963|Q5M963_RAT;	sp|P69060|NEUA_RAT	tr|Q5M963|Q5M963_RAT;
sp|Q562C7|K0020_RAT	Pumilio domain-containing protein KIAA0020 homolog OS=Rattus norvegicus PE=2 SV=1	647					1	3.2	2	2		1.777e-08			sp|Q562C7|K0020_RAT	tr|M0R548|M0R548_RAT;
sp|Q9ESS6|BCAM_RAT	Basal cell adhesion molecule OS=Rattus norvegicus GN=Bcam PE=2 SV=1	624	1	40.2	17	16	1	26.3	13	13	1.002e-06	5.204e-07	sp|Q9ESS6|BCAM_RAT		sp|Q9ESS6|BCAM_RAT
tr|F1LUV9|F1LUV9_RAT	Neural cell adhesion molecule 1 (Fragment) OS=Rattus norvegicus GN=Ncam1 PE=4 SV=2	838	1	41.6	42	27	1	40.8	39	24	1.035e-06	9.637e-07	tr|F1LUV9|F1LUV9_RAT		tr|F1LUV9|F1LUV9_RAT
sp|P84245|H33_RAT	Histone H3.3 OS=Rattus norvegicus GN=H3f3b PE=1 SV=2	136	1	48.5	11	6	1	48.5	9	6	6.562e-05	3.851e-05	sp|P84245|H33_RAT	tr|D3ZK97|D3ZK97_RAT;tr|M0R537|M0R537_RAT;	sp|P84245|H33_RAT	tr|D3ZK97|D3ZK97_RAT;tr|M0R537|M0R537_RAT;
tr|Q8SEZ0|Q8SEZ0_RAT	NADH-ubiquinone oxidoreductase chain 5 OS=Rattus norvegicus GN=Mt-nd5 PE=3 SV=1	609	1	11.5	8	6	1	8.9	5	4	5.436e-07	2.642e-07	tr|Q8SEZ0|Q8SEZ0_RAT		tr|Q8SEZ0|Q8SEZ0_RAT
tr|D4AE49|D4AE49_RAT	Protein Skiv2l2 (Fragment) OS=Rattus norvegicus GN=Skiv2l2 PE=4 SV=2	908					0.9998	4	3	3		2.624e-08			tr|D4AE49|D4AE49_RAT
sp|Q6IFV4|K1C13_RAT	Keratin, type I cytoskeletal 13 OS=Rattus norvegicus GN=Krt13 PE=3 SV=1	438	0.9928	8.2	2	4	0.9821	3.9	2	2	1.277e-07	2.19e-07	sp|Q6IFV4|K1C13_RAT		sp|Q6IFV4|K1C13_RAT
tr|D4ADS9|D4ADS9_RAT	Protein Efr3a OS=Rattus norvegicus GN=Efr3a PE=1 SV=1	819	1	8.7	5	6	1	8.3	6	5	7.128e-08	5.483e-08	tr|D4ADS9|D4ADS9_RAT		tr|D4ADS9|D4ADS9_RAT
tr|D3ZCF8|D3ZCF8_RAT	Protein Abca8 OS=Rattus norvegicus GN=Abca8a PE=3 SV=2	1616	1	8.8	10	10	1	4.1	5	5	1.092e-07	3.237e-08	tr|D3ZCF8|D3ZCF8_RAT	tr|D3ZXD2|D3ZXD2_RAT;	tr|D3ZCF8|D3ZCF8_RAT
sp|O35165|GOSR2_RAT	Golgi SNAP receptor complex member 2 OS=Rattus norvegicus GN=Gosr2 PE=1 SV=2	212	1	15.6	3	3					1.457e-07		sp|O35165|GOSR2_RAT
sp|P19643|AOFB_RAT	Amine oxidase [flavin-containing] B OS=Rattus norvegicus GN=Maob PE=1 SV=3	520	0.9952	5.4	2	4	1	5.4	3	3	4.551e-08	1.259e-07	sp|P19643|AOFB_RAT	tr|F1LPM4|F1LPM4_RAT;	sp|P19643|AOFB_RAT	tr|F1LPM4|F1LPM4_RAT;
sp|P26453-2|BASI_RAT	Isoform 2 of Basigin OS=Rattus norvegicus GN=Bsg	272	1	38.6	14	11	1	33.1	11	9	3.379e-06	2.629e-06	sp|P26453-2|BASI_RAT	sp|P26453|BASI_RAT;	sp|P26453-2|BASI_RAT	sp|P26453|BASI_RAT;
tr|D3Z941|D3Z941_RAT	Protein Mars OS=Rattus norvegicus GN=Mars PE=3 SV=1	902	1	33	18	19	1	35.8	21	21	3.242e-07	5.063e-07	tr|D3Z941|D3Z941_RAT		tr|D3Z941|D3Z941_RAT
sp|Q5EGY4|YKT6_RAT	Synaptobrevin homolog YKT6 OS=Rattus norvegicus GN=Ykt6 PE=1 SV=1	198					1	34.3	7	6		9.356e-07			sp|Q5EGY4|YKT6_RAT
tr|D4AA14|D4AA14_RAT	Protein Aifm2 OS=Rattus norvegicus GN=Aifm2 PE=4 SV=1	373					0.9996	11	2	2		4.943e-08			tr|D4AA14|D4AA14_RAT
sp|Q6MG61|CLIC1_RAT	Chloride intracellular channel protein 1 OS=Rattus norvegicus GN=Clic1 PE=1 SV=1	241	1	19.9	4	4	1	44.8	8	8	6.813e-07	1.107e-06	sp|Q6MG61|CLIC1_RAT		sp|Q6MG61|CLIC1_RAT
tr|D3ZPI7|D3ZPI7_RAT	Glyceraldehyde-3-phosphate dehydrogenase OS=Rattus norvegicus PE=3 SV=1	327	0.8037	9.8	1	2	0.9439	9.8	2	2	2.03e-08	5.807e-08	tr|D3ZPI7|D3ZPI7_RAT		tr|D3ZPI7|D3ZPI7_RAT
sp|Q5XII9|MFR1L_RAT	Mitochondrial fission regulator 1-like OS=Rattus norvegicus GN=Mtfr1l PE=2 SV=1	289	1	20.8	5	4	0.9734	5.9	1	1	1.63e-07	1.592e-08	sp|Q5XII9|MFR1L_RAT		sp|Q5XII9|MFR1L_RAT
sp|Q6NYB7|RAB1A_RAT	Ras-related protein Rab-1A OS=Rattus norvegicus GN=Rab1A PE=1 SV=3	205	1	59.5	16	11	1	74.1	15	14	2.727e-06	2.298e-06	sp|Q6NYB7|RAB1A_RAT		sp|Q6NYB7|RAB1A_RAT
sp|P30121|TIMP2_RAT	Metalloproteinase inhibitor 2 OS=Rattus norvegicus GN=Timp2 PE=1 SV=3	220	1	13.6	2	2	1	16.8	3	3	5.03e-08	2.07e-07	sp|P30121|TIMP2_RAT		sp|P30121|TIMP2_RAT
sp|Q5FVN0|MBOA5_RAT	Lysophospholipid acyltransferase 5 OS=Rattus norvegicus GN=Lpcat3 PE=2 SV=1	487	0.9984	6	2	2	1	6.6	3	3	3.725e-08	6.9e-08	sp|Q5FVN0|MBOA5_RAT		sp|Q5FVN0|MBOA5_RAT
tr|M0R3V4|M0R3V4_RAT	Protein LOC501282 OS=Rattus norvegicus GN=LOC501282 PE=4 SV=1	165	1	21.2	4	3	1	21.2	4	3	8.717e-07	7.955e-07	tr|M0R3V4|M0R3V4_RAT		tr|M0R3V4|M0R3V4_RAT
tr|F1MA10|F1MA10_RAT	NAD(P)(+)--arginine ADP-ribosyltransferase OS=Rattus norvegicus GN=Art4 PE=3 SV=2	306	0.9993	8.5	2	2					1.678e-08		tr|F1MA10|F1MA10_RAT
sp|Q60587|ECHB_RAT	Trifunctional enzyme subunit beta, mitochondrial OS=Rattus norvegicus GN=Hadhb PE=1 SV=1	475	1	67.8	53	29	1	65.7	41	26	5.895e-06	5.738e-06	sp|Q60587|ECHB_RAT		sp|Q60587|ECHB_RAT
sp|Q6P7P5|BZW1_RAT	Basic leucine zipper and W2 domain-containing protein 1 OS=Rattus norvegicus GN=Bzw1 PE=2 SV=1	419	1	10.7	3	3	1	19.1	7	7	1.312e-08	1.845e-07	sp|Q6P7P5|BZW1_RAT		sp|Q6P7P5|BZW1_RAT
sp|Q5XIJ4|F210A_RAT	Protein FAM210A OS=Rattus norvegicus GN=Fam210a PE=2 SV=1	273	1	12.8	3	3	1	13.9	3	3	4.676e-07	2.763e-07	sp|Q5XIJ4|F210A_RAT		sp|Q5XIJ4|F210A_RAT
sp|P18886|CPT2_RAT	Carnitine O-palmitoyltransferase 2, mitochondrial OS=Rattus norvegicus GN=Cpt2 PE=1 SV=1	658	1	40.9	27	21	1	42.7	25	21	1.531e-06	9.966e-07	sp|P18886|CPT2_RAT		sp|P18886|CPT2_RAT
sp|Q9QXQ0|ACTN4_RAT	Alpha-actinin-4 OS=Rattus norvegicus GN=Actn4 PE=1 SV=2	911	1	71.2	65	56	1	72.4	73	55	2.365e-06	3.666e-06	sp|Q9QXQ0|ACTN4_RAT		sp|Q9QXQ0|ACTN4_RAT
sp|G3V9D0|PGLT1_RAT	Protein O-glucosyltransferase 1 OS=Rattus norvegicus GN=Poglut1 PE=3 SV=1	392	1	8.9	4	3	0.9976	6.9	2	2	1.27e-07	3.275e-08	sp|G3V9D0|PGLT1_RAT		sp|G3V9D0|PGLT1_RAT
tr|Q5M7T5|Q5M7T5_RAT	Protein Serpinc1 OS=Rattus norvegicus GN=Serpinc1 PE=2 SV=1	465	1	17.6	8	7	1	11	7	6	3.109e-07	2.912e-07	tr|Q5M7T5|Q5M7T5_RAT		tr|Q5M7T5|Q5M7T5_RAT
sp|O88813|ACSL5_RAT	Long-chain-fatty-acid--CoA ligase 5 OS=Rattus norvegicus GN=Acsl5 PE=1 SV=1	683	1	11.4	6	6	1	18.4	7	10	1.681e-07	5.827e-08	sp|O88813|ACSL5_RAT	tr|F1LPB3|F1LPB3_RAT;	sp|O88813|ACSL5_RAT
sp|P24268|CATD_RAT	Cathepsin D OS=Rattus norvegicus GN=Ctsd PE=1 SV=1	407	1	38.3	21	12	1	39.6	22	14	2.005e-06	2.514e-06	sp|P24268|CATD_RAT	tr|Q6P6T6|Q6P6T6_RAT;	sp|P24268|CATD_RAT	tr|Q6P6T6|Q6P6T6_RAT;
tr|D4A1J6|D4A1J6_RAT	Protein Ankfy1 (Fragment) OS=Rattus norvegicus GN=Ankfy1 PE=4 SV=2	1169	1	3.3	3	3	1	10.9	9	9	1.034e-08	7.354e-08	tr|D4A1J6|D4A1J6_RAT		tr|D4A1J6|D4A1J6_RAT
tr|D4A563|D4A563_RAT	Protein Peak1 OS=Rattus norvegicus GN=Peak1 PE=1 SV=1	1733					0.9998	1.3	2	2		3.578e-09			tr|D4A563|D4A563_RAT
tr|B0BMT9|B0BMT9_RAT	Protein Sqrdl OS=Rattus norvegicus GN=Sqrdl PE=2 SV=1	450	1	33.1	13	11	1	35.8	16	13	4.896e-07	7.843e-07	tr|B0BMT9|B0BMT9_RAT		tr|B0BMT9|B0BMT9_RAT
sp|O08651|SERA_RAT	D-3-phosphoglycerate dehydrogenase OS=Rattus norvegicus GN=Phgdh PE=1 SV=3	533	0.9998	7.3	2	4	1	13.7	4	5	3.212e-08	8.771e-08	sp|O08651|SERA_RAT		sp|O08651|SERA_RAT
sp|Q1HAQ0|PCAT1_RAT	Lysophosphatidylcholine acyltransferase 1 OS=Rattus norvegicus GN=Lpcat1 PE=2 SV=2	534	1	8.4	3	3	1	12.7	4	4	1.015e-08	3.248e-08	sp|Q1HAQ0|PCAT1_RAT		sp|Q1HAQ0|PCAT1_RAT
sp|Q63357|MYO1D_RAT	Unconventional myosin-Id OS=Rattus norvegicus GN=Myo1d PE=1 SV=3	1006	1	3.8	4	3	1	19.1	18	17	2.631e-08	2.571e-07	sp|Q63357|MYO1D_RAT		sp|Q63357|MYO1D_RAT
sp|Q5XIA1|NCLN_RAT	Nicalin OS=Rattus norvegicus GN=Ncln PE=2 SV=1	563	1	9.6	4	4	1	8.5	4	4	9.4e-08	4.74e-08	sp|Q5XIA1|NCLN_RAT		sp|Q5XIA1|NCLN_RAT
sp|P07687|HYEP_RAT	Epoxide hydrolase 1 OS=Rattus norvegicus GN=Ephx1 PE=1 SV=1	455	1	17.8	7	8	1	11	5	5	4.979e-07	3.23e-07	sp|P07687|HYEP_RAT		sp|P07687|HYEP_RAT
tr|E9PTW1|E9PTW1_RAT	Protein Scamp3 OS=Rattus norvegicus GN=Scamp3 PE=4 SV=2	350	1	21.1	8	7	1	17.4	5	5	8.168e-07	4.024e-07	tr|E9PTW1|E9PTW1_RAT		tr|E9PTW1|E9PTW1_RAT
sp|P84083|ARF5_RAT	ADP-ribosylation factor 5 OS=Rattus norvegicus GN=Arf5 PE=1 SV=2	180	0.9992	28.9	1	4	1	51.7	2	9	2.878e-07	2.486e-07	sp|P84083|ARF5_RAT		sp|P84083|ARF5_RAT
sp|Q3T1K5|CAZA2_RAT	F-actin-capping protein subunit alpha-2 OS=Rattus norvegicus GN=Capza2 PE=1 SV=1	286	1	31.5	7	7	1	33.9	4	7	5.779e-07	3.836e-07	sp|Q3T1K5|CAZA2_RAT		sp|Q3T1K5|CAZA2_RAT
sp|Q62940|NEDD4_RAT	E3 ubiquitin-protein ligase NEDD4 OS=Rattus norvegicus GN=Nedd4 PE=1 SV=1	887	1	21.2	15	16	1	25.7	19	19	4.042e-07	7.313e-07	sp|Q62940|NEDD4_RAT		sp|Q62940|NEDD4_RAT
sp|P85834|EFTU_RAT	Elongation factor Tu, mitochondrial OS=Rattus norvegicus GN=Tufm PE=1 SV=1	452	1	56.2	29	22	1	47.8	21	17	3.242e-06	1.753e-06	sp|P85834|EFTU_RAT		sp|P85834|EFTU_RAT
tr|D3ZEK8|D3ZEK8_RAT	Uncharacterized protein OS=Rattus norvegicus PE=4 SV=2	360	1	21.4	6	6	1	19.4	5	5	3.202e-07	3.473e-07	tr|D3ZEK8|D3ZEK8_RAT		tr|D3ZEK8|D3ZEK8_RAT
sp|P55062|BI1_RAT	Bax inhibitor 1 OS=Rattus norvegicus GN=Tmbim6 PE=2 SV=2	237	1	3.8	2	2	1	3.8	2	2	1.005e-07	9.859e-08	sp|P55062|BI1_RAT	tr|Q7TMC1|Q7TMC1_RAT;	sp|P55062|BI1_RAT	tr|Q7TMC1|Q7TMC1_RAT;
tr|F1LY19|F1LY19_RAT	Protein Upf1 OS=Rattus norvegicus GN=Upf1 PE=4 SV=2	1124	1	8.1	6	7	1	13.8	13	12	5.314e-08	1.343e-07	tr|F1LY19|F1LY19_RAT		tr|F1LY19|F1LY19_RAT
tr|M0R3X7|M0R3X7_RAT	Protein LOC100364027 OS=Rattus norvegicus GN=LOC100364027 PE=3 SV=1	464					0.4729	3.2	1	2		5.174e-08			tr|M0R3X7|M0R3X7_RAT
sp|Q9ES53|UFD1_RAT	Ubiquitin fusion degradation protein 1 homolog OS=Rattus norvegicus GN=Ufd1l PE=1 SV=1	307	1	8.1	2	2	1	8.1	2	2	4.75e-08	5.932e-08	sp|Q9ES53|UFD1_RAT		sp|Q9ES53|UFD1_RAT
sp|B2RZ78-2|VPS29_RAT	Isoform 2 of Vacuolar protein sorting-associated protein 29 OS=Rattus norvegicus GN=Vps29	186	1	22	5	4	1	51.6	9	8	1.631e-06	1.453e-06	sp|B2RZ78-2|VPS29_RAT	sp|B2RZ78|VPS29_RAT;	sp|B2RZ78-2|VPS29_RAT	sp|B2RZ78|VPS29_RAT;
tr|D3ZZC1|D3ZZC1_RAT	Protein Txndc5 OS=Rattus norvegicus GN=Txndc5 PE=3 SV=1	417	1	43.2	13	10	1	48.2	19	13	6.63e-07	1.812e-06	tr|D3ZZC1|D3ZZC1_RAT		tr|D3ZZC1|D3ZZC1_RAT
tr|D4A0E2|D4A0E2_RAT	Protein Napg OS=Rattus norvegicus GN=Napg PE=4 SV=1	230	1	14.8	2	3	0.989	4.8	1	1	7.531e-08	1.093e-07	tr|D4A0E2|D4A0E2_RAT		tr|D4A0E2|D4A0E2_RAT
tr|G3V824|G3V824_RAT	Insulin-like growth factor 2 receptor, isoform CRA_b OS=Rattus norvegicus GN=Igf2r PE=4 SV=1	2481	1	18.2	40	38	1	17.8	33	34	3.914e-07	3.277e-07	tr|G3V824|G3V824_RAT		tr|G3V824|G3V824_RAT
sp|Q63945|SET_RAT	Protein SET OS=Rattus norvegicus GN=Set PE=2 SV=2	289	1	14.5	3	3	1	27.3	7	5	2.78e-07	3.126e-07	sp|Q63945-2|SET_RAT	sp|Q63945|SET_RAT;tr|D3ZC07|D3ZC07_RAT;tr|D4ADL2|D4ADL2_RAT;	sp|Q63945|SET_RAT
sp|Q9R064|GORS2_RAT	Golgi reassembly-stacking protein 2 OS=Rattus norvegicus GN=Gorasp2 PE=1 SV=3	454	0.9996	12.3	3	6	0.989	1.6	1	1	4.649e-08	6.286e-08	sp|Q9R064|GORS2_RAT		sp|Q9R064|GORS2_RAT	tr|F6T071|F6T071_RAT;
tr|O89035|O89035_RAT	Mitochondrial dicarboxylate carrier OS=Rattus norvegicus GN=Slc25a10 PE=2 SV=1	286	1	16.1	3	3	1	19.6	5	4	1.588e-07	1.438e-07	tr|O89035|O89035_RAT		tr|O89035|O89035_RAT
sp|Q4TU93|MRC2_RAT	C-type mannose receptor 2 OS=Rattus norvegicus GN=Mrc2 PE=1 SV=1	1480	1	11.6	14	13	1	11.5	15	14	1.662e-07	2.002e-07	sp|Q4TU93|MRC2_RAT	tr|F1LMA7|F1LMA7_RAT;	sp|Q4TU93|MRC2_RAT	tr|F1LMA7|F1LMA7_RAT;
tr|B1WC56|B1WC56_RAT	Nola2 protein OS=Rattus norvegicus GN=LOC100910210 PE=2 SV=1	153	1	28.1	3	3	1	23.5	2	2	1.058e-07	8.036e-08	tr|B1WC56|B1WC56_RAT		tr|B1WC56|B1WC56_RAT
tr|F1LS72|F1LS72_RAT	Protein Uba2 (Fragment) OS=Rattus norvegicus GN=Uba2 PE=3 SV=2	569	1	6.5	5	4	1	11.2	6	5	8.557e-08	1.376e-07	tr|F1LS72|F1LS72_RAT		tr|F1LS72|F1LS72_RAT
sp|Q64537|CPNS1_RAT	Calpain small subunit 1 OS=Rattus norvegicus GN=Capns1 PE=1 SV=3	270	1	30.5	8	5	1	43.2	9	7	3.045e-07	5.843e-07	sp|Q64537|CPNS1_RAT	tr|M0RD20|M0RD20_RAT;	sp|Q64537|CPNS1_RAT	tr|M0RD20|M0RD20_RAT;
DECOY1_tr|D4AD05|D4AD05_RAT	Reversed decoy version of tr D4AD05 D4AD05_RAT	1846	0.9754	0.8	2	2					1.8e-08		DECOY1_tr|D4AD05|D4AD05_RAT	DECOY1_tr|F1M6Q2|F1M6Q2_RAT;
tr|Q3SWT7|Q3SWT7_RAT	Nuclear receptor binding protein OS=Rattus norvegicus GN=Nrbp1 PE=2 SV=1	535	1	10.1	3	3	1	10.1	2	3	2.607e-08	2.727e-08	tr|Q3SWT7|Q3SWT7_RAT		tr|Q3SWT7|Q3SWT7_RAT
tr|F1M775|F1M775_RAT	Protein Diaph1 OS=Rattus norvegicus GN=Diaph1 PE=4 SV=2	1220	0.9985	2.5	2	2	1	3.8	3	3	4.374e-09	9.419e-09	tr|F1M775|F1M775_RAT		tr|F1M775|F1M775_RAT
sp|P13599|FCGRN_RAT	IgG receptor FcRn large subunit p51 OS=Rattus norvegicus GN=Fcgrt PE=1 SV=1	366					1	9	2	2		9.034e-08			sp|P13599|FCGRN_RAT
sp|B0BNA5|COTL1_RAT	Coactosin-like protein OS=Rattus norvegicus GN=Cotl1 PE=1 SV=1	142					1	35.9	3	3		4.566e-07			sp|B0BNA5|COTL1_RAT
tr|D4AEG2|D4AEG2_RAT	Protein Rab32 OS=Rattus norvegicus GN=Rab32 PE=3 SV=1	223	1	44.8	8	8	1	39.9	8	7	7.073e-07	8.627e-07	tr|D4AEG2|D4AEG2_RAT		tr|D4AEG2|D4AEG2_RAT
sp|Q8R5M3|LRC15_RAT	Leucine-rich repeat-containing protein 15 OS=Rattus norvegicus GN=Lrrc15 PE=2 SV=1	578	0.9972	2.9	2	2					4.897e-08		sp|Q8R5M3|LRC15_RAT	tr|M0R476|M0R476_RAT;
sp|P29534|VCAM1_RAT	Vascular cell adhesion protein 1 OS=Rattus norvegicus GN=Vcam1 PE=2 SV=1	739					1	4.2	3	3		7.724e-08			sp|P29534|VCAM1_RAT
sp|P07632|SODC_RAT	Superoxide dismutase [Cu-Zn] OS=Rattus norvegicus GN=Sod1 PE=1 SV=2	154	1	48.1	13	7	1	79.9	14	8	6.582e-06	5.776e-06	sp|P07632|SODC_RAT		sp|P07632|SODC_RAT
sp|Q63569|PRS6A_RAT	26S protease regulatory subunit 6A OS=Rattus norvegicus GN=Psmc3 PE=2 SV=1	439	1	29.2	11	9	1	26	9	8	2.481e-07	3.353e-07	sp|Q63569|PRS6A_RAT	tr|Q6P6U2|Q6P6U2_RAT;	sp|Q63569|PRS6A_RAT	tr|Q6P6U2|Q6P6U2_RAT;
sp|P27008|PARP1_RAT	Poly [ADP-ribose] polymerase 1 OS=Rattus norvegicus GN=Parp1 PE=1 SV=4	1014	1	4.5	4	4	0.9409	3.1	2	3	4.864e-08	2.604e-08	sp|P27008|PARP1_RAT		sp|P27008|PARP1_RAT
sp|Q5BK81|PTGR2_RAT	Prostaglandin reductase 2 OS=Rattus norvegicus GN=Ptgr2 PE=2 SV=2	351	0.9997	8.5	2	2	1	11.1	3	3	3.088e-08	1.075e-07	sp|Q5BK81|PTGR2_RAT		sp|Q5BK81|PTGR2_RAT
tr|Q5RKI5|Q5RKI5_RAT	Flightless I homolog (Drosophila) OS=Rattus norvegicus GN=Flii PE=2 SV=1	1270	1	8.7	8	7	1	10.8	10	9	4.043e-08	9.083e-08	tr|Q5RKI5|Q5RKI5_RAT		tr|Q5RKI5|Q5RKI5_RAT
sp|P23693|TNNI3_RAT	Troponin I, cardiac muscle OS=Rattus norvegicus GN=Tnni3 PE=1 SV=2	211	1	56.9	20	12	1	45	13	9	5.339e-06	1.424e-06	sp|P23693|TNNI3_RAT		sp|P23693|TNNI3_RAT
sp|Q5FVI6|VATC1_RAT	V-type proton ATPase subunit C 1 OS=Rattus norvegicus GN=Atp6v1c1 PE=2 SV=1	382	1	24.1	7	7	1	19.1	7	6	1.958e-07	2.635e-07	sp|Q5FVI6|VATC1_RAT		sp|Q5FVI6|VATC1_RAT
sp|B2RYW9|FAHD2_RAT	Fumarylacetoacetate hydrolase domain-containing protein 2 OS=Rattus norvegicus GN=Fahd2 PE=1 SV=1	313	1	27.2	6	6	1	21.7	4	4	3.751e-07	2.492e-07	sp|B2RYW9|FAHD2_RAT		sp|B2RYW9|FAHD2_RAT
sp|Q9Z0U5|AOXA_RAT	Aldehyde oxidase 1 OS=Rattus norvegicus GN=Aox1 PE=1 SV=1	1333	1	3.1	3	3	0.989	1.7	1	1	2.662e-08	1.095e-09	sp|Q9Z0U5|AOXA_RAT	tr|F1LRQ1|F1LRQ1_RAT;	sp|Q9Z0U5|AOXA_RAT	tr|F1LRQ1|F1LRQ1_RAT;
tr|D4A9U6|D4A9U6_RAT	Protein Ubr2 OS=Rattus norvegicus GN=Ubr2 PE=4 SV=2	1751	0.979	1.5	2	2	0.9726	0.5	1	1	1.229e-09	3.083e-09	tr|D4A9U6|D4A9U6_RAT		tr|D4A9U6|D4A9U6_RAT
tr|B1WBY5|B1WBY5_RAT	DnaJ (Hsp40) homolog, subfamily C, member 11 OS=Rattus norvegicus GN=Dnajc11 PE=2 SV=1	559	1	18.8	8	8	1	8.6	4	4	3.214e-07	1.232e-07	tr|B1WBY5|B1WBY5_RAT		tr|B1WBY5|B1WBY5_RAT
tr|D3ZWZ6|D3ZWZ6_RAT	Protein Igf2bp2 (Fragment) OS=Rattus norvegicus GN=Igf2bp2 PE=4 SV=2	513	1	8.4	4	3					6.522e-08		tr|D3ZWZ6|D3ZWZ6_RAT
tr|E9PTR4|E9PTR4_RAT	Protein Atp8b2 OS=Rattus norvegicus GN=Ubap2l PE=4 SV=2	1105	1	3.3	3	3	1	3.3	4	3	1.18e-08	1.552e-08	tr|E9PTR4|E9PTR4_RAT		tr|E9PTR4|E9PTR4_RAT
sp|D4A3K5|H11_RAT	Histone H1.1 OS=Rattus norvegicus GN=Hist1h1a PE=3 SV=1	214	0.6589	13.1	2	4	1	30.4	3	7	1.775e-07	1.737e-07	sp|D4A3K5|H11_RAT		sp|D4A3K5|H11_RAT
tr|G3V9N0|G3V9N0_RAT	Pabpc4 protein OS=Rattus norvegicus GN=Pabpc4 PE=2 SV=2	644	1	25.6	7	12	1	23.3	8	11	2.161e-07	3.606e-07	tr|G3V9N0|G3V9N0_RAT		tr|G3V9N0|G3V9N0_RAT
sp|P61794|LPAR1_RAT	Lysophosphatidic acid receptor 1 OS=Rattus norvegicus GN=Lpar1 PE=2 SV=1	364					1	6	2	2		4.05e-08			sp|P61794|LPAR1_RAT
sp|Q6P7B0|SYWC_RAT	Tryptophan--tRNA ligase, cytoplasmic OS=Rattus norvegicus GN=Wars PE=1 SV=2	481	1	40.2	17	13					4.228e-07		sp|Q6P7B0|SYWC_RAT	tr|F8WFH8|F8WFH8_RAT;
tr|G3V862|G3V862_RAT	Angiopoietin-like 2 OS=Rattus norvegicus GN=Angptl2 PE=4 SV=1	493					1	4.7	2	2		1.654e-08			tr|G3V862|G3V862_RAT
sp|Q5M7V8|TR150_RAT	Thyroid hormone receptor-associated protein 3 OS=Rattus norvegicus GN=Thrap3 PE=1 SV=1	951	1	5.8	4	4	1	4.9	4	3	7.266e-08	1.096e-07	sp|Q5M7V8|TR150_RAT		sp|Q5M7V8|TR150_RAT
tr|D3ZQ57|D3ZQ57_RAT	Plexin B2 OS=Rattus norvegicus GN=Plxnb2 PE=4 SV=1	1841	1	17	21	22	1	11.2	17	16	1.568e-07	1.624e-07	tr|D3ZQ57|D3ZQ57_RAT		tr|D3ZQ57|D3ZQ57_RAT
sp|P33436|MMP2_RAT	72 kDa type IV collagenase OS=Rattus norvegicus GN=Mmp2 PE=2 SV=2	662	1	8.2	5	5	1	18.1	9	8	1.057e-07	1.602e-07	sp|P33436|MMP2_RAT		sp|P33436|MMP2_RAT
sp|P07150|ANXA1_RAT	Annexin A1 OS=Rattus norvegicus GN=Anxa1 PE=1 SV=2	346	1	67.3	35	25	1	67.1	37	25	3.954e-06	3.399e-06	sp|P07150|ANXA1_RAT		sp|P07150|ANXA1_RAT
sp|P49242|RS3A_RAT	40S ribosomal protein S3a OS=Rattus norvegicus GN=Rps3a PE=1 SV=2	264	1	56.4	21	16	1	53.8	21	16	4.687e-06	4.632e-06	sp|P49242|RS3A_RAT		sp|P49242|RS3A_RAT
tr|A1L1M0|A1L1M0_RAT	Protein kinase, cAMP-dependent, catalytic, alpha OS=Rattus norvegicus GN=Prkaca PE=2 SV=1	351	1	47.9	8	15	1	46.1	6	16	4.974e-07	3.191e-07	tr|A1L1M0|A1L1M0_RAT		tr|A1L1M0|A1L1M0_RAT	tr|D4ACM4|D4ACM4_RAT;
tr|D4ABJ4|D4ABJ4_RAT	Protein Reck OS=Rattus norvegicus GN=Reck PE=4 SV=1	920	1	2.8	2	2	1	3.6	3	3	6e-09	6.38e-08	tr|D4ABJ4|D4ABJ4_RAT		tr|D4ABJ4|D4ABJ4_RAT
tr|Q5U2W0|Q5U2W0_RAT	Protein Sun1 OS=Rattus norvegicus GN=Sun1 PE=2 SV=1	757					1	9.9	6	6		8.432e-08			tr|Q5U2W0|Q5U2W0_RAT
tr|B0BNJ4|B0BNJ4_RAT	Ethylmalonic encephalopathy 1 OS=Rattus norvegicus GN=Ethe1 PE=2 SV=1	254	1	8.3	2	2	1	8.3	2	2	9.049e-08	1.104e-07	tr|B0BNJ4|B0BNJ4_RAT		tr|B0BNJ4|B0BNJ4_RAT
sp|P41562|IDHC_RAT	Isocitrate dehydrogenase [NADP] cytoplasmic OS=Rattus norvegicus GN=Idh1 PE=1 SV=1	414	1	38.9	18	15	1	49.8	19	18	1.499e-06	2.267e-06	sp|P41562|IDHC_RAT		sp|P41562|IDHC_RAT
sp|P61212|ARL1_RAT	ADP-ribosylation factor-like protein 1 OS=Rattus norvegicus GN=Arl1 PE=1 SV=1	181	1	18.8	4	3	1	31.5	5	4	2.963e-07	6.903e-07	sp|P61212|ARL1_RAT		sp|P61212|ARL1_RAT
sp|Q4QRB4|TBB3_RAT	Tubulin beta-3 chain OS=Rattus norvegicus GN=Tubb3 PE=1 SV=1	450	1	44.4	6	19	1	50.9	6	22	1.051e-07	1.894e-07	sp|Q4QRB4|TBB3_RAT		sp|Q4QRB4|TBB3_RAT
sp|P12368|KAP2_RAT	cAMP-dependent protein kinase type II-alpha regulatory subunit OS=Rattus norvegicus GN=Prkar2a PE=1 SV=3	401	1	29.2	10	10	1	22.4	8	8	2.455e-07	2.138e-07	sp|P12368|KAP2_RAT	tr|G3V8Q6|G3V8Q6_RAT;	sp|P12368|KAP2_RAT	tr|G3V8Q6|G3V8Q6_RAT;
sp|P13471|RS14_RAT	40S ribosomal protein S14 OS=Rattus norvegicus GN=Rps14 PE=2 SV=3	151	1	37.7	6	5	1	59.6	7	6	1.859e-06	1.272e-06	sp|P13471|RS14_RAT	tr|Q6PDV6|Q6PDV6_RAT;	sp|P13471|RS14_RAT	tr|Q6PDV6|Q6PDV6_RAT;
sp|P25235|RPN2_RAT	Dolichyl-diphosphooligosaccharide--protein glycosyltransferase subunit 2 OS=Rattus norvegicus GN=Rpn2 PE=2 SV=2	631	1	35.7	28	16	1	35	24	15	1.173e-06	1.846e-06	sp|P25235|RPN2_RAT		sp|P25235|RPN2_RAT
tr|D3ZGV8|D3ZGV8_RAT	Uncharacterized protein OS=Rattus norvegicus GN=RGD1307838 PE=1 SV=2	2844					0.9974	1.1	2	2		2.199e-09			tr|D3ZGV8|D3ZGV8_RAT	tr|D4A2J0|D4A2J0_RAT;tr|D4A657|D4A657_RAT;
sp|Q6AY20|MPRD_RAT	Cation-dependent mannose-6-phosphate receptor OS=Rattus norvegicus GN=M6pr PE=2 SV=1	278	1	12.9	3	3	0.9964	6.8	2	2	3.871e-07	2.315e-08	sp|Q6AY20|MPRD_RAT	tr|M0R535|M0R535_RAT;	sp|Q6AY20|MPRD_RAT	tr|M0R535|M0R535_RAT;
sp|P12785|FAS_RAT	Fatty acid synthase OS=Rattus norvegicus GN=Fasn PE=1 SV=3	2505	1	15.2	29	26	1	24.2	41	37	1.573e-07	2.561e-07	sp|P12785|FAS_RAT		sp|P12785|FAS_RAT
sp|P30349|LKHA4_RAT	Leukotriene A-4 hydrolase OS=Rattus norvegicus GN=Lta4h PE=2 SV=2	610					1	17.5	10	9		4.229e-07			sp|P30349|LKHA4_RAT	tr|Q499P2|Q499P2_RAT;
tr|F1LS86|F1LS86_RAT	Isoleucine-tRNA synthetase (Predicted) OS=Rattus norvegicus GN=Iars PE=3 SV=2	1262	1	24.2	28	22	1	29.2	32	29	4.215e-07	5.579e-07	tr|F1LS86|F1LS86_RAT		tr|F1LS86|F1LS86_RAT
tr|D3ZUM4|D3ZUM4_RAT	Beta-galactosidase OS=Rattus norvegicus GN=Glb1 PE=1 SV=1	647	1	36.2	28	18	1	30.8	27	16	2.274e-06	2.097e-06	tr|D3ZUM4|D3ZUM4_RAT		tr|D3ZUM4|D3ZUM4_RAT
tr|D4A7D8|D4A7D8_RAT	Protein Wdfy3 OS=Rattus norvegicus GN=Wdfy3 PE=4 SV=2	3506					1	0.8	2	2		4.444e-09			tr|D4A7D8|D4A7D8_RAT
tr|D4A8Z3|D4A8Z3_RAT	Protein Frrs1 OS=Rattus norvegicus GN=Frrs1 PE=4 SV=2	593	1	18	10	6	1	18.2	11	6	6.994e-07	4.182e-07	tr|D4A8Z3|D4A8Z3_RAT		tr|D4A8Z3|D4A8Z3_RAT
tr|Q5U2R9|Q5U2R9_RAT	Protein Scfd2 OS=Rattus norvegicus GN=Scfd2 PE=2 SV=1	684	1	7.3	4	4	1	5	3	3	2.446e-08	2.506e-08	tr|Q5U2R9|Q5U2R9_RAT		tr|Q5U2R9|Q5U2R9_RAT
tr|D4A164|D4A164_RAT	Uncharacterized protein OS=Rattus norvegicus GN=Nebl PE=4 SV=1	452	1	48.9	18	15	1	43.1	15	14	1.215e-06	7.565e-07	tr|D4A164|D4A164_RAT		tr|D4A164|D4A164_RAT
sp|Q5I0D1|GLOD4_RAT	Glyoxalase domain-containing protein 4 OS=Rattus norvegicus GN=Glod4 PE=1 SV=1	298	1	13.8	2	3	1	16.8	3	4	2.786e-08	9.804e-08	sp|Q5I0D1|GLOD4_RAT		sp|Q5I0D1|GLOD4_RAT
sp|Q9Z0J5-2|TRXR2_RAT	Isoform 2 of Thioredoxin reductase 2, mitochondrial OS=Rattus norvegicus GN=Txnrd2	491	1	20	7	7	1	9	2	2	2.097e-07	1.238e-07	sp|Q9Z0J5-2|TRXR2_RAT	sp|Q9Z0J5|TRXR2_RAT;tr|F1M6X5|F1M6X5_RAT;	sp|Q9Z0J5-2|TRXR2_RAT	sp|Q9Z0J5|TRXR2_RAT;tr|F1M6X5|F1M6X5_RAT;
tr|F1LPG5|F1LPG5_RAT	Protein LOC691675 OS=Rattus norvegicus GN=LOC688963 PE=4 SV=1	129	1	18.6	4	2	0.9999	18.6	2	2	2.138e-06	4.674e-07	tr|F1LPG5|F1LPG5_RAT	tr|F1M7T1|F1M7T1_RAT;	tr|F1LPG5|F1LPG5_RAT	tr|F1M7T1|F1M7T1_RAT;
tr|M0R7G4|M0R7G4_RAT	Protein Apoo OS=Rattus norvegicus GN=Apoo PE=4 SV=1	198	1	16.7	3	3	1	26.8	4	5	6.968e-07	4.936e-07	tr|M0R7G4|M0R7G4_RAT	tr|M0R7V3|M0R7V3_RAT;	tr|M0R7G4|M0R7G4_RAT	tr|M0R7V3|M0R7V3_RAT;
sp|O35952-2|GLO2_RAT	Isoform 2 of Hydroxyacylglutathione hydrolase, mitochondrial OS=Rattus norvegicus GN=Hagh	260	0.9999	8.8	2	2	0.989	4.6	1	1	9.629e-08	6.623e-08	sp|O35952-2|GLO2_RAT	sp|O35952|GLO2_RAT;tr|F1LQI1|F1LQI1_RAT;	sp|O35952-2|GLO2_RAT	sp|O35952|GLO2_RAT;tr|F1LQI1|F1LQI1_RAT;
sp|Q7TP47|HNRPQ_RAT	Heterogeneous nuclear ribonucleoprotein Q OS=Rattus norvegicus GN=Syncrip PE=2 SV=1	533	1	21.9	8	10	1	27.8	13	12	3.555e-07	4.199e-07	sp|Q7TP47|HNRPQ_RAT	tr|R9PXZ2|R9PXZ2_RAT;	sp|Q7TP47|HNRPQ_RAT	tr|R9PXZ2|R9PXZ2_RAT;
tr|Q3MHS9|Q3MHS9_RAT	Chaperonin containing Tcp1, subunit 6A (Zeta 1) OS=Rattus norvegicus GN=Cct6a PE=2 SV=1	531	1	25.6	14	12	1	36.5	20	17	5.388e-07	1.351e-06	tr|Q3MHS9|Q3MHS9_RAT		tr|Q3MHS9|Q3MHS9_RAT
tr|D3ZNI3|D3ZNI3_RAT	Protein Pdcd11 OS=Rattus norvegicus GN=Pdcd11 PE=4 SV=1	1876					1	3.4	4	5		1.226e-08			tr|D3ZNI3|D3ZNI3_RAT
tr|Q5FVM2|Q5FVM2_RAT	Proteaseome (Prosome, macropain) 28 subunit, 3 OS=Rattus norvegicus GN=G6pc PE=2 SV=1	254	0.9977	9.4	2	2					1.553e-08		tr|Q5FVM2|Q5FVM2_RAT
sp|P52631|STAT3_RAT	Signal transducer and activator of transcription 3 OS=Rattus norvegicus GN=Stat3 PE=1 SV=1	770	1	19.1	8	8	1	29.7	19	15	1.735e-07	4.14e-07	sp|P52631|STAT3_RAT		sp|P52631|STAT3_RAT
sp|D3ZEH5|SIDT2_RAT	SID1 transmembrane family member 2 OS=Rattus norvegicus GN=Sidt2 PE=1 SV=2	832	1	3.7	3	3	1	2.6	2	2	1.699e-08	2.557e-08	sp|D3ZEH5|SIDT2_RAT	tr|A0A0A0MP80|A0A0A0MP80_RAT;	sp|D3ZEH5|SIDT2_RAT	tr|A0A0A0MP80|A0A0A0MP80_RAT;
tr|Q66HL2|Q66HL2_RAT	Cortactin OS=Rattus norvegicus GN=Cttn PE=1 SV=1	509	1	24.2	12	11					6.476e-07		tr|Q66HL2|Q66HL2_RAT
sp|Q63362|NDUA5_RAT	NADH dehydrogenase [ubiquinone] 1 alpha subcomplex subunit 5 OS=Rattus norvegicus GN=Ndufa5 PE=1 SV=3	116	1	50	6	6	1	19.8	2	2	1.4e-06	3.845e-07	sp|Q63362|NDUA5_RAT		sp|Q63362|NDUA5_RAT
sp|P10719|ATPB_RAT	ATP synthase subunit beta, mitochondrial OS=Rattus norvegicus GN=Atp5b PE=1 SV=2	529	1	75.4	171	30	1	76.7	113	32	2.999e-05	1.616e-05	sp|P10719|ATPB_RAT		sp|P10719|ATPB_RAT
tr|F1M9N4|F1M9N4_RAT	Protein Mbnl1 OS=Rattus norvegicus GN=Mbnl1 PE=4 SV=2	387	1	8	2	3	0.9999	8	2	3	5.749e-08	7.327e-08	tr|F1M9N4|F1M9N4_RAT		tr|F1M9N4|F1M9N4_RAT
sp|Q6AY63|NUDT5_RAT	ADP-sugar pyrophosphatase OS=Rattus norvegicus GN=Nudt5 PE=2 SV=1	219	1	10	2	2	1	11	2	2	1.085e-07	2.12e-07	sp|Q6AY63|NUDT5_RAT		sp|Q6AY63|NUDT5_RAT
tr|D3ZML4|D3ZML4_RAT	Protein Trabd OS=Rattus norvegicus GN=Trabd PE=4 SV=1	376	0.9995	13.8	3	3					2.709e-08		tr|D3ZML4|D3ZML4_RAT
tr|M0R402|M0R402_RAT	Protein Tmx3 OS=Rattus norvegicus GN=Tmx3 PE=4 SV=1	457	1	13.1	5	5	1	16	7	6	2.969e-07	5.05e-07	tr|M0R402|M0R402_RAT		tr|M0R402|M0R402_RAT
sp|P13084|NPM_RAT	Nucleophosmin OS=Rattus norvegicus GN=Npm1 PE=1 SV=1	292	1	43.8	23	15	1	43.8	25	14	1.881e-06	1.927e-06	sp|P13084|NPM_RAT		sp|P13084|NPM_RAT
sp|Q5FVL2|EMC8_RAT	ER membrane protein complex subunit 8 OS=Rattus norvegicus GN=Emc8 PE=2 SV=1	207	1	13.5	2	2	0.983	5.8	1	1	6.727e-08	1.47e-08	sp|Q5FVL2|EMC8_RAT		sp|Q5FVL2|EMC8_RAT
sp|Q07969|CD36_RAT	Platelet glycoprotein 4 OS=Rattus norvegicus GN=Cd36 PE=1 SV=3	472	1	34.7	21	12	1	34.5	17	12	2.333e-06	1.827e-06	sp|Q07969|CD36_RAT		sp|Q07969|CD36_RAT
sp|P31399|ATP5H_RAT	ATP synthase subunit d, mitochondrial OS=Rattus norvegicus GN=Atp5h PE=1 SV=3	161	1	82.6	28	14	1	81.4	20	11	8.643e-06	4.025e-06	sp|P31399|ATP5H_RAT		sp|P31399|ATP5H_RAT
tr|F1M8V2|F1M8V2_RAT	Protein Ube4b OS=Rattus norvegicus GN=Ube4b PE=4 SV=2	1173	1	1.7	2	2	0.9998	2.6	2	2	7.456e-09	7.157e-09	tr|F1M8V2|F1M8V2_RAT		tr|F1M8V2|F1M8V2_RAT
tr|B2RYJ7|B2RYJ7_RAT	ARP1 actin-related protein 1 homolog B (Yeast) OS=Rattus norvegicus GN=Actr1b PE=2 SV=1	376	1	27.9	3	7	1	41.5	17	11	1.046e-07	5.854e-07	tr|B2RYJ7|B2RYJ7_RAT		tr|B2RYJ7|B2RYJ7_RAT
sp|P17220|PSA2_RAT	Proteasome subunit alpha type-2 OS=Rattus norvegicus GN=Psma2 PE=1 SV=3	234	1	24.8	6	5	1	30.3	4	4	4.697e-07	1.565e-07	sp|P17220|PSA2_RAT		sp|P17220|PSA2_RAT
tr|D3ZC00|D3ZC00_RAT	Uncharacterized protein (Fragment) OS=Rattus norvegicus PE=4 SV=2	409					0.9817	7.1	1	2		1.172e-08			tr|D3ZC00|D3ZC00_RAT
sp|Q711G3|IAH1_RAT	Isoamyl acetate-hydrolyzing esterase 1 homolog OS=Rattus norvegicus GN=Iah1 PE=2 SV=2	249	0.941	9.2	2	2	1	15.3	3	3	9.538e-08	1.647e-07	sp|Q711G3|IAH1_RAT		sp|Q711G3|IAH1_RAT
tr|F7EZZ0|F7EZZ0_RAT	Disks large-associated protein 3 OS=Rattus norvegicus GN=Dap3 PE=4 SV=1	396	1	6.1	2	2	1	8.6	2	3	5.04e-08	4.692e-08	tr|F7EZZ0|F7EZZ0_RAT		tr|F7EZZ0|F7EZZ0_RAT
sp|P63036|DNJA1_RAT	DnaJ homolog subfamily A member 1 OS=Rattus norvegicus GN=Dnaja1 PE=1 SV=1	397	1	8.6	4	3	1	17.6	4	4	7.93e-08	1.184e-07	sp|P63036|DNJA1_RAT		sp|P63036|DNJA1_RAT
tr|F1LN91|F1LN91_RAT	Protein Tns3 OS=Rattus norvegicus GN=Tns3 PE=4 SV=1	1444	1	5.1	4	4	1	5.3	4	6	2.195e-08	5.83e-08	tr|F1LN91|F1LN91_RAT		tr|F1LN91|F1LN91_RAT
sp|P30427|PLEC_RAT	Plectin OS=Rattus norvegicus GN=Plec PE=1 SV=2	4687	1	42.5	2	174	0.8972	46.7	2	191	4.132e-09	9.608e-09	sp|P30427|PLEC_RAT		sp|P30427|PLEC_RAT
sp|D4AD37|IMPA3_RAT	Inositol monophosphatase 3 OS=Rattus norvegicus GN=Impad1 PE=3 SV=1	356	1	16.6	3	4	1	13.2	3	3	1.144e-07	1e-07	sp|D4AD37|IMPA3_RAT	tr|Q7TPJ5|Q7TPJ5_RAT;	sp|D4AD37|IMPA3_RAT
tr|F1LTF8|F1LTF8_RAT	Protein Lama4 OS=Rattus norvegicus GN=Lama4 PE=4 SV=2	1761	1	12.7	17	16	1	11.1	16	16	1.54e-07	1.342e-07	tr|F1LTF8|F1LTF8_RAT		tr|F1LTF8|F1LTF8_RAT
sp|P13437|THIM_RAT	3-ketoacyl-CoA thiolase, mitochondrial OS=Rattus norvegicus GN=Acaa2 PE=2 SV=1	397	1	74.1	31	22	1	61.5	24	16	4.691e-06	2.795e-06	sp|P13437|THIM_RAT		sp|P13437|THIM_RAT
sp|Q5XI81|FXR1_RAT	Fragile X mental retardation syndrome-related protein 1 OS=Rattus norvegicus GN=Fxr1 PE=2 SV=1	568	1	11.8	4	6	1	4.1	2	2	1.194e-07	5.559e-08	sp|Q5XI81|FXR1_RAT		sp|Q5XI81|FXR1_RAT	tr|M0R875|M0R875_RAT;
sp|Q6P799|SYSC_RAT	Serine--tRNA ligase, cytoplasmic OS=Rattus norvegicus GN=Sars PE=1 SV=3	512	1	33.4	14	13	1	35.7	15	14	2.41e-07	3.892e-07	sp|Q6P799|SYSC_RAT		sp|Q6P799|SYSC_RAT
tr|D3ZYU4|D3ZYU4_RAT	Protein Cox20 OS=Rattus norvegicus GN=Cox20 PE=4 SV=1	117	0.9997	24.8	2	2					5.255e-07		tr|D3ZYU4|D3ZYU4_RAT
sp|D2XV59|GTPB1_RAT	GTP-binding protein 1 OS=Rattus norvegicus GN=Gtpbp1 PE=1 SV=1	669					0.9998	2.7	3	2		1.394e-08			sp|D2XV59|GTPB1_RAT
sp|Q4V7C6|GUAA_RAT	GMP synthase [glutamine-hydrolyzing] OS=Rattus norvegicus GN=Gmps PE=1 SV=1	693	1	7.1	4	4	1	13.6	5	7	5.826e-08	9.949e-08	sp|Q4V7C6|GUAA_RAT		sp|Q4V7C6|GUAA_RAT
sp|Q66H39|ABCF3_RAT	ATP-binding cassette sub-family F member 3 OS=Rattus norvegicus GN=Abcf3 PE=2 SV=1	709					0.9944	4.7	1	2		1.115e-08			sp|Q66H39|ABCF3_RAT
sp|P62747|RHOB_RAT	Rho-related GTP-binding protein RhoB OS=Rattus norvegicus GN=Rhob PE=1 SV=1	196	0.9986	25.5	1	3					1.357e-08		sp|P62747|RHOB_RAT
sp|P16638-2|ACLY_RAT	Isoform 2 of ATP-citrate synthase OS=Rattus norvegicus GN=Acly	1091					1	16.9	16	15		2.978e-07			sp|P16638-2|ACLY_RAT	sp|P16638|ACLY_RAT;tr|G3V888|G3V888_RAT;tr|G3V9G4|G3V9G4_RAT;
sp|Q00657|CSPG4_RAT	Chondroitin sulfate proteoglycan 4 OS=Rattus norvegicus GN=Cspg4 PE=1 SV=2	2326	1	10.4	18	16	1	9.6	18	15	1.381e-07	1.441e-07	sp|Q00657|CSPG4_RAT	tr|F1LS79|F1LS79_RAT;	sp|Q00657|CSPG4_RAT	tr|F1LS79|F1LS79_RAT;
sp|P68182|KAPCB_RAT	cAMP-dependent protein kinase catalytic subunit beta OS=Rattus norvegicus GN=Prkacb PE=1 SV=2	351	1	38.5	5	12	1	41.6	4	15	1.255e-07	1.718e-07	sp|P68182|KAPCB_RAT		sp|P68182|KAPCB_RAT
sp|O08623-2|SQSTM_RAT	Isoform 2 of Sequestosome-1 OS=Rattus norvegicus GN=Sqstm1	412	1	13.6	5	5					1.748e-07		sp|O08623-2|SQSTM_RAT	sp|O08623|SQSTM_RAT;
sp|P31232|TAGL_RAT	Transgelin OS=Rattus norvegicus GN=Tagln PE=1 SV=2	201	1	64.2	17	12	1	86.1	29	20	3.898e-06	8.369e-06	sp|P31232|TAGL_RAT		sp|P31232|TAGL_RAT
sp|Q6MG55|ABHGA_RAT	Abhydrolase domain-containing protein 16A OS=Rattus norvegicus GN=Abhd16a PE=2 SV=1	558	1	11.8	6	6	1	5.6	3	3	2.019e-07	7.09e-08	sp|Q6MG55|ABHGA_RAT		sp|Q6MG55|ABHGA_RAT
tr|Q5XIM0|Q5XIM0_RAT	BCS1-like (Yeast) OS=Rattus norvegicus GN=Bcs1l PE=2 SV=1	418	1	24.6	7	7	1	9.8	4	3	8.571e-08	7.055e-08	tr|Q5XIM0|Q5XIM0_RAT		tr|Q5XIM0|Q5XIM0_RAT
sp|B2GV06|SCOT1_RAT	Succinyl-CoA:3-ketoacid coenzyme A transferase 1, mitochondrial OS=Rattus norvegicus GN=Oxct1 PE=1 SV=1	520	1	56.5	58	21	1	56.5	39	20	4.635e-06	2.603e-06	sp|B2GV06|SCOT1_RAT		sp|B2GV06|SCOT1_RAT
tr|F1M5I8|F1M5I8_RAT	Glyceraldehyde-3-phosphate dehydrogenase (Fragment) OS=Rattus norvegicus PE=3 SV=1	327	0.9986	11.3	1	3					7.515e-08		tr|F1M5I8|F1M5I8_RAT
sp|P49134|ITB1_RAT	Integrin beta-1 OS=Rattus norvegicus GN=Itgb1 PE=2 SV=1	799	1	33.4	32	19	1	33.8	31	20	1.317e-06	1.639e-06	sp|P49134|ITB1_RAT		sp|P49134|ITB1_RAT
tr|F1M1B3|F1M1B3_RAT	Protein RGD1564420 OS=Rattus norvegicus GN=RGD1564420 PE=4 SV=2	1159	1	6.8	6	6	1	9.7	8	9	3.761e-08	7.214e-08	tr|F1M1B3|F1M1B3_RAT		tr|F1M1B3|F1M1B3_RAT
sp|D3ZYR1|FCHO2_RAT	FCH domain only protein 2 OS=Rattus norvegicus GN=Fcho2 PE=1 SV=1	809					0.7664	5.9	1	2		3.298e-09			sp|D3ZYR1|FCHO2_RAT	tr|A0A0A0MXX8|A0A0A0MXX8_RAT;
sp|Q5EAJ6|IKIP_RAT	Inhibitor of nuclear factor kappa-B kinase-interacting protein OS=Rattus norvegicus GN=Ikbip PE=2 SV=1	373	1	15.5	3	3	0.9964	12.1	1	2	6.231e-08	3.111e-09	sp|Q5EAJ6|IKIP_RAT		sp|Q5EAJ6|IKIP_RAT
tr|D3ZX42|D3ZX42_RAT	G protein-coupled receptor 21 (Predicted), isoform CRA_a OS=Rattus norvegicus GN=Rabgap1 PE=4 SV=1	1065					1	5.6	5	5		4.302e-08			tr|D3ZX42|D3ZX42_RAT
tr|G3V811|G3V811_RAT	Coagulation factor XIII A chain OS=Rattus norvegicus GN=F13a1 PE=4 SV=1	732	1	9.4	6	7	1	13.8	11	10	1.301e-07	3.278e-07	tr|G3V811|G3V811_RAT		tr|G3V811|G3V811_RAT
tr|D3ZU13|D3ZU13_RAT	Protein Eif4g1 OS=Rattus norvegicus GN=LOC100911431 PE=4 SV=1	1598	1	18.8	28	25	1	14.5	23	20	2.851e-07	2.408e-07	tr|D3ZU13|D3ZU13_RAT	tr|D4AD15|D4AD15_RAT;	tr|D3ZU13|D3ZU13_RAT	tr|D4AD15|D4AD15_RAT;
tr|B0BNF6|B0BNF6_RAT	Membrane-associated ring finger (C3HC4) 5 OS=Rattus norvegicus GN=March5 PE=2 SV=1	278	1	22.3	5	4	1	16.9	3	3	1.367e-07	7.465e-08	tr|B0BNF6|B0BNF6_RAT		tr|B0BNF6|B0BNF6_RAT
sp|P08649|CO4_RAT	Complement C4 OS=Rattus norvegicus GN=C4 PE=1 SV=3	1737	1	17.5	10	24	1	22.7	40	31	6.973e-08	4.879e-07	sp|P08649|CO4_RAT		sp|P08649|CO4_RAT
tr|Q5PQK2|Q5PQK2_RAT	Fusion, derived from t(1216) malignant liposarcoma (Human) OS=Rattus norvegicus GN=Fus PE=2 SV=1	518	1	6.4	3	4	1	11	4	5	3.789e-08	1.748e-07	tr|Q5PQK2|Q5PQK2_RAT		tr|Q5PQK2|Q5PQK2_RAT
tr|M0RDI5|M0RDI5_RAT	Protein Mcu OS=Rattus norvegicus GN=Mcu PE=4 SV=1	350	1	17.1	4	4	1	24.9	7	6	1.472e-07	3.367e-07	tr|M0RDI5|M0RDI5_RAT		tr|M0RDI5|M0RDI5_RAT
sp|P24049|RL17_RAT	60S ribosomal protein L17 OS=Rattus norvegicus GN=Rpl17 PE=2 SV=3	184	1	37.5	9	6	1	37.5	10	7	1.246e-06	1.987e-06	sp|P24049|RL17_RAT		sp|P24049|RL17_RAT
sp|Q792I0|LIN7C_RAT	Protein lin-7 homolog C OS=Rattus norvegicus GN=Lin7c PE=1 SV=1	197	1	13.7	2	2	0.989	9.9	1	1	2.304e-07	9.621e-08	sp|Q792I0|LIN7C_RAT		sp|Q792I0|LIN7C_RAT	sp|Q9Z250-2|LIN7A_RAT;sp|Q9Z250|LIN7A_RAT;tr|F1LQV9|F1LQV9_RAT;tr|M0R7K1|M0R7K1_RAT;
sp|Q91Y94|COX42_RAT	Cytochrome c oxidase subunit 4 isoform 2, mitochondrial OS=Rattus norvegicus GN=Cox4i2 PE=2 SV=1	172	1	16.9	2	2					1.46e-07		sp|Q91Y94|COX42_RAT
sp|Q5U1Z0|RBGPR_RAT	Rab3 GTPase-activating protein non-catalytic subunit OS=Rattus norvegicus GN=Rab3gap2 PE=1 SV=2	1386	1	1.6	3	2	0.989	0.9	1	1	6.699e-09	6.081e-09	sp|Q5U1Z0|RBGPR_RAT	tr|D4ABP4|D4ABP4_RAT;tr|F1LMT8|F1LMT8_RAT;	sp|Q5U1Z0|RBGPR_RAT	tr|D4ABP4|D4ABP4_RAT;tr|F1LMT8|F1LMT8_RAT;
tr|F1LNH3|F1LNH3_RAT	Procollagen, type VI, alpha 2, isoform CRA_a OS=Rattus norvegicus GN=Col6a2 PE=4 SV=2	1027	1	25.5	21	16	1	33.3	34	25	8.173e-07	1.683e-06	tr|F1LNH3|F1LNH3_RAT		tr|F1LNH3|F1LNH3_RAT
tr|D3ZDQ9|D3ZDQ9_RAT	Protein Sgca OS=Rattus norvegicus GN=Sgca PE=4 SV=1	387	1	31	13	9	1	22.7	8	7	1.393e-06	8.72e-07	tr|D3ZDQ9|D3ZDQ9_RAT		tr|D3ZDQ9|D3ZDQ9_RAT
tr|D4A539|D4A539_RAT	Protein Ehbp1l1 OS=Rattus norvegicus GN=Ehbp1l1 PE=4 SV=2	1699	0.9809	1.5	3	2					6.605e-09		tr|D4A539|D4A539_RAT
sp|Q9JMJ4|PRP19_RAT	Pre-mRNA-processing factor 19 OS=Rattus norvegicus GN=Prpf19 PE=1 SV=2	504	1	33.1	7	9	1	39.7	12	9	1.803e-07	5.556e-07	sp|Q9JMJ4|PRP19_RAT		sp|Q9JMJ4|PRP19_RAT
sp|O88656|ARC1B_RAT	Actin-related protein 2/3 complex subunit 1B OS=Rattus norvegicus GN=Arpc1b PE=2 SV=3	372	1	22.8	7	5	1	43	16	12	3.669e-07	1.689e-06	sp|O88656|ARC1B_RAT		sp|O88656|ARC1B_RAT
sp|P85971|6PGL_RAT	6-phosphogluconolactonase OS=Rattus norvegicus GN=Pgls PE=1 SV=1	257	1	31.5	5	5	1	31.1	5	5	3.119e-07	3.753e-07	sp|P85971|6PGL_RAT	tr|G3V8D5|G3V8D5_RAT;	sp|P85971|6PGL_RAT	tr|G3V8D5|G3V8D5_RAT;
tr|D3ZZB0|D3ZZB0_RAT	Protein Dip2c OS=Rattus norvegicus GN=Dip2c PE=4 SV=1	1612					0.9813	1.3	2	2		8.687e-09			tr|D3ZZB0|D3ZZB0_RAT
sp|Q8VI02|PP4R1_RAT	Serine/threonine-protein phosphatase 4 regulatory subunit 1 OS=Rattus norvegicus GN=Ppp4r1 PE=2 SV=1	951					0.989	2.6	1	2		1.532e-08			sp|Q8VI02|PP4R1_RAT	tr|F1LRK9|F1LRK9_RAT;
sp|P00507|AATM_RAT	Aspartate aminotransferase, mitochondrial OS=Rattus norvegicus GN=Got2 PE=1 SV=2	430	1	63.3	57	26	1	67.4	39	26	1.466e-05	1.044e-05	sp|P00507|AATM_RAT		sp|P00507|AATM_RAT
sp|Q9Z0V5|PRDX4_RAT	Peroxiredoxin-4 OS=Rattus norvegicus GN=Prdx4 PE=2 SV=1	273	1	37.4	9	7	1	50.2	14	11	1.243e-06	2.117e-06	sp|Q9Z0V5|PRDX4_RAT		sp|Q9Z0V5|PRDX4_RAT
sp|P62738|ACTA_RAT	Actin, aortic smooth muscle OS=Rattus norvegicus GN=Acta2 PE=2 SV=1	377	0.9455	77.7	1	26	1	79.8	10	28	1.235e-07	4.2e-06	sp|P62738|ACTA_RAT		sp|P62738|ACTA_RAT
sp|Q9Z336|DYLT1_RAT	Dynein light chain Tctex-type 1 OS=Rattus norvegicus GN=Dynlt1 PE=1 SV=1	113	0.9998	30.1	2	2	1	30.1	2	2	8.474e-08	1.43e-07	sp|Q9Z336|DYLT1_RAT		sp|Q9Z336|DYLT1_RAT
tr|Q5U1W6|Q5U1W6_RAT	Apolipoprotein O-like OS=Rattus norvegicus GN=Apool PE=2 SV=1	254	1	49.6	13	8	1	61	14	10	8.694e-07	7.531e-07	tr|Q5U1W6|Q5U1W6_RAT		tr|Q5U1W6|Q5U1W6_RAT
tr|G3V7E4|G3V7E4_RAT	Protein Gcat OS=Rattus norvegicus GN=Gcat PE=3 SV=2	417	0.9885	8.4	1	2					1.013e-08		tr|G3V7E4|G3V7E4_RAT
sp|Q5FVC7|ACAP2_RAT	Arf-GAP with coiled-coil, ANK repeat and PH domain-containing protein 2 OS=Rattus norvegicus GN=Acap2 PE=1 SV=1	770					1	10.4	5	6		7.334e-08			sp|Q5FVC7|ACAP2_RAT
tr|Q5U2N2|Q5U2N2_RAT	Ubiquitin carboxyl-terminal hydrolase OS=Rattus norvegicus GN=Usp14 PE=2 SV=1	493	1	7.3	3	3	1	17.4	5	6	6.451e-08	1.228e-07	tr|Q5U2N2|Q5U2N2_RAT		tr|Q5U2N2|Q5U2N2_RAT
sp|Q5U2U0|CLPX_RAT	ATP-dependent Clp protease ATP-binding subunit clpX-like, mitochondrial OS=Rattus norvegicus GN=Clpx PE=2 SV=1	633	1	7.3	4	4	0.989	4.6	1	2	9.082e-08	5.275e-09	sp|Q5U2U0|CLPX_RAT		sp|Q5U2U0|CLPX_RAT
sp|P37285-2|KLC1_RAT	Isoform A of Kinesin light chain 1 OS=Rattus norvegicus GN=Klc1	542	1	10.3	5	5	1	16.1	6	6	1.543e-07	1.225e-07	sp|P37285-2|KLC1_RAT	sp|P37285-3|KLC1_RAT;sp|P37285|KLC1_RAT;tr|D3ZHG2|D3ZHG2_RAT;	sp|P37285-2|KLC1_RAT	sp|P37285-3|KLC1_RAT;sp|P37285|KLC1_RAT;tr|D3ZHG2|D3ZHG2_RAT;
sp|P34058|HS90B_RAT	Heat shock protein HSP 90-beta OS=Rattus norvegicus GN=Hsp90ab1 PE=1 SV=4	724	1	57.6	54	45	1	62.6	65	51	3.999e-06	4.3e-06	sp|P34058|HS90B_RAT		sp|P34058|HS90B_RAT
tr|D3ZMS2|D3ZMS2_RAT	CTD (Carboxy-terminal domain, RNA polymerase II, polypeptide A) phosphatase, subunit 1 (Predicted), isoform CRA_a OS=Rattus norvegicus GN=Ctdp1 PE=4 SV=1	969					0.9985	3.8	3	2		8.931e-09			tr|D3ZMS2|D3ZMS2_RAT
sp|Q5U2R7|MESD_RAT	LDLR chaperone MESD OS=Rattus norvegicus GN=Mesdc2 PE=2 SV=1	224	1	40.6	9	7	1	13.4	2	2	1.432e-06	4.448e-07	sp|Q5U2R7|MESD_RAT		sp|Q5U2R7|MESD_RAT
tr|F1LY70|F1LY70_RAT	Protein Birc6 (Fragment) OS=Rattus norvegicus GN=Birc6 PE=4 SV=2	4029	0.9885	0.5	1	2	1	1.1	3	4	8.806e-10	3.228e-09	tr|F1LY70|F1LY70_RAT		tr|F1LY70|F1LY70_RAT
sp|Q5M9G9|TBRG4_RAT	Protein TBRG4 OS=Rattus norvegicus GN=Tbrg4 PE=2 SV=1	629	1	9.2	4	4	0.9332	3	1	1	3.809e-08	1.306e-08	sp|Q5M9G9|TBRG4_RAT		sp|Q5M9G9|TBRG4_RAT
sp|P11884|ALDH2_RAT	Aldehyde dehydrogenase, mitochondrial OS=Rattus norvegicus GN=Aldh2 PE=1 SV=1	519					1	51.1	30	25		3.1e-06			sp|P11884|ALDH2_RAT	tr|F1LN88|F1LN88_RAT;
sp|P30835|PFKAL_RAT	ATP-dependent 6-phosphofructokinase, liver type OS=Rattus norvegicus GN=Pfkl PE=2 SV=3	780	1	38.5	21	21	1	41.9	23	23	7.075e-07	8.773e-07	sp|P30835|PFKAL_RAT		sp|P30835|PFKAL_RAT
sp|Q9Z244|GMPR1_RAT	GMP reductase 1 OS=Rattus norvegicus GN=Gmpr PE=2 SV=1	345	1	9.6	2	2	0.9698	6.4	1	1	6.617e-08	1.61e-08	sp|Q9Z244|GMPR1_RAT	tr|F1LRV6|F1LRV6_RAT;	sp|Q9Z244|GMPR1_RAT	tr|F1LRV6|F1LRV6_RAT;
tr|G3V7Q6|G3V7Q6_RAT	Proteasome subunit beta type OS=Rattus norvegicus GN=Psmb5 PE=3 SV=1	263	1	11	3	3	1	22.4	4	4	6.251e-07	6.578e-07	tr|G3V7Q6|G3V7Q6_RAT		tr|G3V7Q6|G3V7Q6_RAT
tr|Q5XI84|Q5XI84_RAT	EGF-containing fibulin-like extracellular matrix protein 2 OS=Rattus norvegicus GN=Efemp2 PE=2 SV=1	402	1	35.1	12	9	1	21.1	6	6	6.942e-07	5.417e-07	tr|Q5XI84|Q5XI84_RAT		tr|Q5XI84|Q5XI84_RAT
sp|P62828|RAN_RAT	GTP-binding nuclear protein Ran OS=Rattus norvegicus GN=Ran PE=1 SV=3	216	1	23.6	6	4	1	48.1	15	11	1.326e-06	5.896e-06	sp|P62828|RAN_RAT		sp|P62828|RAN_RAT
sp|Q5BJK8|GOLI4_RAT	Golgi integral membrane protein 4 OS=Rattus norvegicus GN=Golim4 PE=1 SV=2	653	1	11.8	8	7	1	9.5	8	7	1.044e-07	1.041e-07	sp|Q5BJK8|GOLI4_RAT		sp|Q5BJK8|GOLI4_RAT	tr|D3ZM57|D3ZM57_RAT;
sp|Q63016|LAT1_RAT	Large neutral amino acids transporter small subunit 1 OS=Rattus norvegicus GN=Slc7a5 PE=1 SV=2	512	1	6.8	4	4	1	10	7	6	2.932e-07	4.5e-07	sp|Q63016|LAT1_RAT		sp|Q63016|LAT1_RAT
sp|P61206|ARF3_RAT	ADP-ribosylation factor 3 OS=Rattus norvegicus GN=Arf3 PE=1 SV=2	181	1	47.5	8	8	1	59.7	10	12	1.087e-06	1.548e-06	sp|P61206|ARF3_RAT	sp|P84079|ARF1_RAT;	sp|P61206|ARF3_RAT	sp|P84079|ARF1_RAT;
sp|P59215-2|GNAO_RAT	Isoform Alpha-2 of Guanine nucleotide-binding protein G(o) subunit alpha OS=Rattus norvegicus GN=Gnao1	354	1	52.8	18	16	1	50.8	12	14	1.473e-06	8.97e-07	sp|P59215-2|GNAO_RAT	tr|D4ABT0|D4ABT0_RAT;	sp|P59215-2|GNAO_RAT	tr|D4ABT0|D4ABT0_RAT;
tr|A0A096MJ11|A0A096MJ11_RAT	Gasdermin domain containing 1 (Predicted), isoform CRA_a OS=Rattus norvegicus GN=Gsdmd PE=4 SV=1	488	1	8.2	3	3	1	17.7	8	8	7.366e-08	2.402e-07	tr|A0A096MJ11|A0A096MJ11_RAT	tr|D3ZK05|D3ZK05_RAT;	tr|A0A096MJ11|A0A096MJ11_RAT	tr|D3ZK05|D3ZK05_RAT;
tr|F1M403|F1M403_RAT	Protein Ube2o (Fragment) OS=Rattus norvegicus GN=Ube2o PE=4 SV=1	1287					0.9999	2.1	2	2		6.809e-09			tr|F1M403|F1M403_RAT
tr|F1LRT9|F1LRT9_RAT	Cytoplasmic dynein 1 heavy chain 1 OS=Rattus norvegicus GN=Dync1h1 PE=4 SV=2	4643	1	35.6	168	134	1	44	221	168	4.116e-07	7.412e-07	tr|F1LRT9|F1LRT9_RAT	tr|M0R9X8|M0R9X8_RAT;	tr|F1LRT9|F1LRT9_RAT	tr|M0R9X8|M0R9X8_RAT;
sp|Q9WVK7|HCDH_RAT	Hydroxyacyl-coenzyme A dehydrogenase, mitochondrial OS=Rattus norvegicus GN=Hadh PE=2 SV=1	314	1	66.6	20	14	1	62.1	16	12	3.037e-06	1.323e-06	sp|Q9WVK7|HCDH_RAT		sp|Q9WVK7|HCDH_RAT
sp|Q4FZT0|STML2_RAT	Stomatin-like protein 2, mitochondrial OS=Rattus norvegicus GN=Stoml2 PE=1 SV=1	353	1	24.6	5	5	1	26.9	5	5	2.314e-07	1.831e-07	sp|Q4FZT0|STML2_RAT		sp|Q4FZT0|STML2_RAT
tr|Q52KJ9|Q52KJ9_RAT	Protein Tmx1 OS=Rattus norvegicus GN=Tmx1 PE=2 SV=1	278	1	16.5	6	5	1	12.2	4	4	3.978e-07	3.31e-07	tr|Q52KJ9|Q52KJ9_RAT		tr|Q52KJ9|Q52KJ9_RAT
tr|F1M9V7|F1M9V7_RAT	Protein Npepps OS=Rattus norvegicus GN=Npepps PE=4 SV=1	920	1	42.8	31	30	1	38.6	31	26	8.929e-07	9.436e-07	tr|F1M9V7|F1M9V7_RAT		tr|F1M9V7|F1M9V7_RAT
sp|Q6AXM7|HBS1L_RAT	HBS1-like protein OS=Rattus norvegicus GN=Hbs1l PE=2 SV=1	679	1	5.3	2	2	1	7.7	3	3	1.71e-08	3.905e-08	sp|Q6AXM7|HBS1L_RAT	tr|F1M8E8|F1M8E8_RAT;	sp|Q6AXM7|HBS1L_RAT	tr|F1M8E8|F1M8E8_RAT;
tr|D3ZLY9|D3ZLY9_RAT	Histone H2B OS=Rattus norvegicus GN=Hist1h2bh PE=3 SV=2	126	1	63.5	42	10					4.186e-05		tr|D3ZLY9|D3ZLY9_RAT
tr|G3V9Z3|G3V9Z3_RAT	Amine oxidase [flavin-containing] A OS=Rattus norvegicus GN=Maoa PE=4 SV=1	526	1	40.5	33	20					2.698e-06		tr|G3V9Z3|G3V9Z3_RAT
tr|D3ZN11|D3ZN11_RAT	Nuclear factor NF-kappa-B p105 subunit OS=Rattus norvegicus GN=Nfkb1 PE=4 SV=1	895					1	3.9	3	3		2.484e-08			tr|D3ZN11|D3ZN11_RAT	tr|F1LQH2|F1LQH2_RAT;
tr|D4A9N5|D4A9N5_RAT	Protein Trim25 OS=Rattus norvegicus GN=Trim25 PE=4 SV=2	394					1	17	5	5		7.877e-08			tr|D4A9N5|D4A9N5_RAT
sp|P54311|GBB1_RAT	Guanine nucleotide-binding protein G(I)/G(S)/G(T) subunit beta-1 OS=Rattus norvegicus GN=Gnb1 PE=1 SV=4	340	1	42.1	13	12	1	52.1	14	14	1.225e-06	1.584e-06	sp|P54311|GBB1_RAT		sp|P54311|GBB1_RAT
tr|D3ZIF5|D3ZIF5_RAT	Adaptor-related protein complex 3, beta 1 subunit (Predicted), isoform CRA_b OS=Rattus norvegicus GN=Ap3b1 PE=4 SV=1	794	1	18.8	13	12	1	13	9	8	2.512e-07	2.005e-07	tr|D3ZIF5|D3ZIF5_RAT		tr|D3ZIF5|D3ZIF5_RAT
sp|P39069|KAD1_RAT	Adenylate kinase isoenzyme 1 OS=Rattus norvegicus GN=Ak1 PE=1 SV=3	194	1	51	11	9	1	61.9	14	10	1.523e-06	2.889e-06	sp|P39069|KAD1_RAT		sp|P39069|KAD1_RAT
tr|G3V7W1|G3V7W1_RAT	Programmed cell death 6 (Predicted), isoform CRA_a OS=Rattus norvegicus GN=Pdcd6 PE=4 SV=1	191	1	15.2	3	3	0.989	5.8	1	1	2.77e-07	6.966e-08	tr|G3V7W1|G3V7W1_RAT		tr|G3V7W1|G3V7W1_RAT
tr|A0JN30|A0JN30_RAT	Canopy 2 homolog (Zebrafish) OS=Rattus norvegicus GN=Cnpy2 PE=2 SV=1	182	1	34.6	5	5	1	25.8	4	4	6.479e-07	4.641e-07	tr|A0JN30|A0JN30_RAT		tr|A0JN30|A0JN30_RAT
sp|Q920A6|RISC_RAT	Retinoid-inducible serine carboxypeptidase OS=Rattus norvegicus GN=Scpep1 PE=2 SV=1	452	1	33	19	13	1	30.8	18	12	1.337e-06	1.157e-06	sp|Q920A6|RISC_RAT		sp|Q920A6|RISC_RAT
tr|F1LRL4|F1LRL4_RAT	Protein Tbc1d9b OS=Rattus norvegicus GN=Tbc1d9b PE=4 SV=2	1262	0.9983	1.9	2	2	1	2.7	3	3	1.17e-08	2.336e-08	tr|F1LRL4|F1LRL4_RAT		tr|F1LRL4|F1LRL4_RAT
sp|Q5XII0|EPDR1_RAT	Mammalian ependymin-related protein 1 OS=Rattus norvegicus GN=Epdr1 PE=2 SV=1	224	1	24.1	6	5	1	18.8	5	4	5.593e-07	6.214e-07	sp|Q5XII0|EPDR1_RAT		sp|Q5XII0|EPDR1_RAT
sp|O88994|MARC2_RAT	Mitochondrial amidoxime reducing component 2 OS=Rattus norvegicus GN=Marc2 PE=2 SV=1	338	1	14.8	5	6	1	9.2	4	4	3.823e-07	2.135e-07	sp|O88994|MARC2_RAT	tr|D3Z900|D3Z900_RAT;	sp|O88994|MARC2_RAT	tr|D3Z900|D3Z900_RAT;
sp|P62912|RL32_RAT	60S ribosomal protein L32 OS=Rattus norvegicus GN=Rpl32 PE=1 SV=2	135	1	28.1	4	4	1	35.6	6	5	1.027e-06	1.957e-06	sp|P62912|RL32_RAT		sp|P62912|RL32_RAT
tr|G3V885|G3V885_RAT	Myosin-6 OS=Rattus norvegicus GN=Myh6 PE=4 SV=1	1939	1	67.8	103	172	1	68.8	99	176	1.449e-06	1.409e-06	tr|G3V885|G3V885_RAT		tr|G3V885|G3V885_RAT
tr|B5DFL6|B5DFL6_RAT	CKLF-like MARVEL transmembrane domain containing 3 OS=Rattus norvegicus GN=Cmtm3 PE=2 SV=1	184					1	14.7	2	2		1.037e-07			tr|B5DFL6|B5DFL6_RAT
sp|Q5EBA1|SUV3_RAT	ATP-dependent RNA helicase SUPV3L1, mitochondrial OS=Rattus norvegicus GN=Supv3l1 PE=2 SV=1	776	0.8808	3.9	1	2					4.885e-09		sp|Q5EBA1|SUV3_RAT	tr|F1LP46|F1LP46_RAT;
tr|A0A096MJZ2|A0A096MJZ2_RAT	Protein Tbl2 OS=Rattus norvegicus GN=Tbl2 PE=4 SV=1	442	0.9959	5.9	1	2	1	14	5	4	4.855e-08	1.215e-07	tr|A0A096MJZ2|A0A096MJZ2_RAT		tr|A0A096MJZ2|A0A096MJZ2_RAT
tr|M0RC73|M0RC73_RAT	Protein Naa16 OS=Rattus norvegicus GN=Naa16 PE=4 SV=1	864					0.995	4.9	1	4		1.908e-09			tr|M0RC73|M0RC73_RAT
tr|D3ZC84|D3ZC84_RAT	Ubiquitin carboxyl-terminal hydrolase OS=Rattus norvegicus GN=Usp9x PE=3 SV=1	2547	1	4.4	11	11	1	7.4	17	17	5.992e-08	3.386e-07	tr|D3ZC84|D3ZC84_RAT		tr|D3ZC84|D3ZC84_RAT
tr|D4A5X8|D4A5X8_RAT	Protein Ahcyl1 OS=Rattus norvegicus GN=Ahcyl1 PE=3 SV=1	475	0.9959	4.8	1	3	1	9.5	4	4	2.243e-08	1.596e-07	tr|D4A5X8|D4A5X8_RAT		tr|D4A5X8|D4A5X8_RAT
tr|G3V709|G3V709_RAT	Nicotinate phosphoribosyltransferase OS=Rattus norvegicus GN=Naprt1 PE=4 SV=1	538					0.9984	3.7	2	2		3.082e-08			tr|G3V709|G3V709_RAT
tr|D4A8F2|D4A8F2_RAT	Uncharacterized protein OS=Rattus norvegicus GN=Rsu1 PE=4 SV=2	259	1	32	7	6	1	46.3	10	8	4.313e-07	6.859e-07	tr|D4A8F2|D4A8F2_RAT		tr|D4A8F2|D4A8F2_RAT
tr|D3ZFD0|D3ZFD0_RAT	Uncharacterized protein OS=Rattus norvegicus GN=Myo18a PE=1 SV=2	2044	1	3.5	3	3	1	4.7	6	6	8.557e-09	2.382e-08	tr|D3ZFD0|D3ZFD0_RAT		tr|D3ZFD0|D3ZFD0_RAT
sp|P40112|PSB3_RAT	Proteasome subunit beta type-3 OS=Rattus norvegicus GN=Psmb3 PE=1 SV=1	205	1	30.7	5	4	1	22.9	5	3	1.405e-07	3.955e-07	sp|P40112|PSB3_RAT	tr|F1LNN1|F1LNN1_RAT;	sp|P40112|PSB3_RAT	tr|F1LNN1|F1LNN1_RAT;
sp|P08503|ACADM_RAT	Medium-chain specific acyl-CoA dehydrogenase, mitochondrial OS=Rattus norvegicus GN=Acadm PE=1 SV=1	421	1	33.3	18	14	1	30.4	14	11	2.121e-06	1.044e-06	sp|P08503|ACADM_RAT	tr|G3V796|G3V796_RAT;	sp|P08503|ACADM_RAT	tr|G3V796|G3V796_RAT;
sp|Q63610-2|TPM3_RAT	Isoform 2 of Tropomyosin alpha-3 chain OS=Rattus norvegicus GN=Tpm3	248	1	36.8	7	16					2.616e-07		sp|Q63610-2|TPM3_RAT	sp|Q63610-3|TPM3_RAT;sp|Q63610|TPM3_RAT;
tr|B1WC02|B1WC02_RAT	CTP synthase OS=Rattus norvegicus GN=Ctps1 PE=2 SV=1	591	1	11.5	5	4	1	9.8	5	4	8.466e-08	8.388e-08	tr|B1WC02|B1WC02_RAT		tr|B1WC02|B1WC02_RAT
tr|D4A1B8|D4A1B8_RAT	Protein Dctn3 OS=Rattus norvegicus GN=Dctn3 PE=4 SV=1	186					1	10.2	2	2		2.862e-07			tr|D4A1B8|D4A1B8_RAT
tr|A0A096MJS3|A0A096MJS3_RAT	Protein Mlip OS=Rattus norvegicus GN=Mlip PE=4 SV=1	774	1	8.4	2	5	1	6.8	2	4	1.414e-08	1.33e-08	tr|A0A096MJS3|A0A096MJS3_RAT	tr|A0A096MK47|A0A096MK47_RAT;	tr|A0A096MJS3|A0A096MJS3_RAT	tr|A0A096MK47|A0A096MK47_RAT;
sp|P47853|PGS1_RAT	Biglycan OS=Rattus norvegicus GN=Bgn PE=2 SV=1	369	1	58.3	35	17	1	61.5	32	18	6.875e-06	4.687e-06	sp|P47853|PGS1_RAT		sp|P47853|PGS1_RAT
sp|Q9Z2J4|NEXN_RAT	Nexilin OS=Rattus norvegicus GN=Nexn PE=1 SV=1	656	1	16.8	11	12	1	11	7	8	3.761e-07	2.24e-07	sp|Q9Z2J4|NEXN_RAT		sp|Q9Z2J4|NEXN_RAT
sp|P29410-2|KAD2_RAT	Isoform 2 of Adenylate kinase 2, mitochondrial OS=Rattus norvegicus GN=Ak2	232	1	27.6	7	7	1	15.1	3	3	9.759e-07	1.706e-07	sp|P29410-2|KAD2_RAT	sp|P29410|KAD2_RAT;	sp|P29410-2|KAD2_RAT	sp|P29410|KAD2_RAT;
sp|Q7TSU1|BIG2_RAT	Brefeldin A-inhibited guanine nucleotide-exchange protein 2 OS=Rattus norvegicus GN=Arfgef2 PE=1 SV=1	1791	0.9994	3.4	2	6	1	2.8	5	6	1.675e-09	1.184e-08	sp|Q7TSU1|BIG2_RAT		sp|Q7TSU1|BIG2_RAT
sp|P82995|HS90A_RAT	Heat shock protein HSP 90-alpha OS=Rattus norvegicus GN=Hsp90aa1 PE=1 SV=3	733	1	47.6	50	40	1	53.3	70	47	1.97e-06	4.276e-06	sp|P82995|HS90A_RAT		sp|P82995|HS90A_RAT
tr|D3ZMX6|D3ZMX6_RAT	Protein Sntb2 OS=Rattus norvegicus GN=Sntb2 PE=4 SV=2	522	1	21.6	8	9	1	26.4	13	11	2.295e-07	4.91e-07	tr|D3ZMX6|D3ZMX6_RAT		tr|D3ZMX6|D3ZMX6_RAT
tr|Q8R3Z7|Q8R3Z7_RAT	EH-domain containing 4 OS=Rattus norvegicus GN=Ehd4 PE=2 SV=1	541	1	44.9	18	20	1	45.7	20	21	9.035e-07	1.167e-06	tr|Q8R3Z7|Q8R3Z7_RAT		tr|Q8R3Z7|Q8R3Z7_RAT
tr|Q6P685|Q6P685_RAT	Eukaryotic translation initiation factor 2, subunit 2 (Beta) OS=Rattus norvegicus GN=Eif2s2 PE=2 SV=1	333	1	22.2	5	6	1	24.9	10	8	3.076e-07	6.555e-07	tr|Q6P685|Q6P685_RAT		tr|Q6P685|Q6P685_RAT
tr|D3ZLD5|D3ZLD5_RAT	Protein Golga3 OS=Rattus norvegicus GN=Golga3 PE=4 SV=1	1447					1	4.6	5	5		3.1e-08			tr|D3ZLD5|D3ZLD5_RAT
sp|Q6VV72|IF1A_RAT	Eukaryotic translation initiation factor 1A OS=Rattus norvegicus GN=Eif1a PE=2 SV=3	144	1	15.3	2	2	1	20.1	3	3	2.024e-07	3.363e-07	sp|Q6VV72|IF1A_RAT	tr|B5DF60|B5DF60_RAT;	sp|Q6VV72|IF1A_RAT	tr|B5DF60|B5DF60_RAT;
sp|Q5RKI8|ABCB8_RAT	ATP-binding cassette sub-family B member 8, mitochondrial OS=Rattus norvegicus GN=Abcb8 PE=2 SV=1	714	1	7.1	4	4					1.084e-07		sp|Q5RKI8|ABCB8_RAT
sp|Q6PCT3|TPD54_RAT	Tumor protein D54 OS=Rattus norvegicus GN=Tpd52l2 PE=2 SV=1	220	1	20.9	4	4	1	25.5	3	4	1.745e-07	2.267e-07	sp|Q6PCT3|TPD54_RAT		sp|Q6PCT3|TPD54_RAT
sp|P70623|FABP4_RAT	Fatty acid-binding protein, adipocyte OS=Rattus norvegicus GN=Fabp4 PE=2 SV=3	132					1	16.7	2	2		1.322e-07			sp|P70623|FABP4_RAT	tr|Q5XFV4|Q5XFV4_RAT;
sp|P23764|GPX3_RAT	Glutathione peroxidase 3 OS=Rattus norvegicus GN=Gpx3 PE=2 SV=2	226					0.9996	10.6	2	2		1.476e-07			sp|P23764|GPX3_RAT
sp|B5DFC9|NID2_RAT	Nidogen-2 OS=Rattus norvegicus GN=Nid2 PE=2 SV=1	1396	1	3.7	3	3	1	4.5	4	4	1.331e-08	1.82e-08	sp|B5DFC9|NID2_RAT	tr|W4VSR4|W4VSR4_RAT;	sp|B5DFC9|NID2_RAT	tr|W4VSR4|W4VSR4_RAT;
tr|F1M566|F1M566_RAT	Protein Hspg2 (Fragment) OS=Rattus norvegicus GN=Hspg2 PE=4 SV=2	2165	1	43	75	59	1	41.8	97	60	1.154e-06	1.727e-06	tr|F1M566|F1M566_RAT		tr|F1M566|F1M566_RAT
tr|F1MA54|F1MA54_RAT	[Pyruvate dehydrogenase (acetyl-transferring)] kinase isozyme 1, mitochondrial OS=Rattus norvegicus GN=Pdk1 PE=4 SV=2	434	1	20.7	7	6					3.044e-07		tr|F1MA54|F1MA54_RAT
sp|Q794F9|4F2_RAT	4F2 cell-surface antigen heavy chain OS=Rattus norvegicus GN=Slc3a2 PE=1 SV=1	527	1	38.3	22	16	1	43.5	24	18	1.603e-06	2.563e-06	sp|Q794F9|4F2_RAT		sp|Q794F9|4F2_RAT
tr|E9PSP1|E9PSP1_RAT	Protein Pltp OS=Rattus norvegicus GN=Pltp PE=4 SV=1	496	1	6.7	3	3	1	16.1	6	5	9.896e-08	1.009e-07	tr|E9PSP1|E9PSP1_RAT		tr|E9PSP1|E9PSP1_RAT
sp|Q80X08|FAM21_RAT	WASH complex subunit FAM21 OS=Rattus norvegicus GN=Fam21 PE=2 SV=1	1328	0.9884	0.6	1	1	1	2.9	3	3	2.477e-08	7.883e-09	DECOY1_sp|Q80X08|FAM21_RAT	DECOY2_tr|F1LPG9|F1LPG9_RAT;	sp|Q80X08|FAM21_RAT	tr|F1LPG9|F1LPG9_RAT;
tr|G3V6I5|G3V6I5_RAT	Protein Dnaja3 OS=Rattus norvegicus GN=Dnaja3 PE=3 SV=1	480	1	14.4	7	6	0.9841	3.5	1	1	2.267e-07	1.829e-08	tr|G3V6I5|G3V6I5_RAT		tr|G3V6I5|G3V6I5_RAT
sp|P10688|PLCD1_RAT	1-phosphatidylinositol 4,5-bisphosphate phosphodiesterase delta-1 OS=Rattus norvegicus GN=Plcd1 PE=1 SV=1	756	1	15.9	10	8	1	25.7	13	12	6.244e-08	1.818e-07	sp|P10688|PLCD1_RAT		sp|P10688|PLCD1_RAT
tr|D4ACA5|D4ACA5_RAT	Protein LOC100911130 OS=Rattus norvegicus GN=LOC100911130 PE=4 SV=1	172	1	17.4	2	2					9.466e-08		tr|D4ACA5|D4ACA5_RAT
tr|D3ZPP2|D3ZPP2_RAT	Protein Arl8a OS=Rattus norvegicus GN=Arl8a PE=3 SV=1	186	0.9995	39.8	1	7	1	48.4	2	8	2.817e-07	4.404e-07	tr|D3ZPP2|D3ZPP2_RAT		tr|D3ZPP2|D3ZPP2_RAT
tr|F1M024|F1M024_RAT	Uncharacterized protein (Fragment) OS=Rattus norvegicus PE=3 SV=2	646					1	8.5	3	3		7.413e-08			tr|F1M024|F1M024_RAT	tr|G3V6B0|G3V6B0_RAT;
sp|Q641Y0|OST48_RAT	Dolichyl-diphosphooligosaccharide--protein glycosyltransferase 48 kDa subunit OS=Rattus norvegicus GN=Ddost PE=2 SV=1	441	1	33.1	13	10	1	42.9	15	13	1.795e-06	2.417e-06	sp|Q641Y0|OST48_RAT		sp|Q641Y0|OST48_RAT
tr|Q4QQV0|Q4QQV0_RAT	Protein Tubb6 OS=Rattus norvegicus GN=Tubb6 PE=2 SV=1	447	1	36.5	2	15	1	56.8	11	20	4.061e-08	4.6e-07	tr|Q4QQV0|Q4QQV0_RAT		tr|Q4QQV0|Q4QQV0_RAT
sp|Q64303|PAK2_RAT	Serine/threonine-protein kinase PAK 2 OS=Rattus norvegicus GN=Pak2 PE=1 SV=1	524	0.9978	4.8	2	2	1	10.7	4	4	2.33e-08	8.316e-08	sp|Q62829|PAK3_RAT	sp|Q64303|PAK2_RAT;	sp|Q64303|PAK2_RAT
sp|Q5U367|PLOD3_RAT	Procollagen-lysine,2-oxoglutarate 5-dioxygenase 3 OS=Rattus norvegicus GN=Plod3 PE=2 SV=1	741	1	13.9	7	7	1	17	12	10	1.113e-07	3.641e-07	sp|Q5U367|PLOD3_RAT		sp|Q5U367|PLOD3_RAT
tr|Q32KJ5|Q32KJ5_RAT	Glucosamine (N-acetyl)-6-sulfatase OS=Rattus norvegicus GN=Gns PE=2 SV=1	544	1	31.1	14	15	1	29.4	17	14	8.956e-07	1.504e-06	tr|Q32KJ5|Q32KJ5_RAT		tr|Q32KJ5|Q32KJ5_RAT
sp|P08011|MGST1_RAT	Microsomal glutathione S-transferase 1 OS=Rattus norvegicus GN=Mgst1 PE=1 SV=3	155	1	19.4	3	3	0.989	7.7	1	1	3.855e-07	2.731e-07	sp|P08011|MGST1_RAT		sp|P08011|MGST1_RAT
tr|D4ABA5|D4ABA5_RAT	Protein Smtn OS=Rattus norvegicus GN=Smtn PE=4 SV=1	921					0.9959	4.2	1	3		2.202e-09			tr|D4ABA5|D4ABA5_RAT
tr|Q6P3V9|Q6P3V9_RAT	60S ribosomal protein L4 OS=Rattus norvegicus GN=Rpl4 PE=2 SV=1	421	1	43.2	22	18	1	43.7	26	17	1.175e-06	2.105e-06	tr|Q6P3V9|Q6P3V9_RAT		tr|Q6P3V9|Q6P3V9_RAT
sp|P51870|CP4F5_RAT	Cytochrome P450 4F5 OS=Rattus norvegicus GN=Cyp4f5 PE=2 SV=1	526					0.9996	8.4	3	3		3.231e-08			sp|P51870|CP4F5_RAT	tr|A2VD07|A2VD07_RAT;tr|F7F0Y6|F7F0Y6_RAT;
sp|P08592|A4_RAT	Amyloid beta A4 protein OS=Rattus norvegicus GN=App PE=1 SV=2	770	1	10	7	6	1	10.5	7	6	3.063e-07	2.187e-07	sp|P08592|A4_RAT		sp|P08592|A4_RAT
sp|Q07803|EFGM_RAT	Elongation factor G, mitochondrial OS=Rattus norvegicus GN=Gfm1 PE=1 SV=2	751	1	11.4	8	8	1	14	9	9	1.829e-07	1.974e-07	sp|Q07803|EFGM_RAT	tr|F1LMM9|F1LMM9_RAT;	sp|Q07803|EFGM_RAT	tr|F1LMM9|F1LMM9_RAT;
sp|Q5HZA9|T126A_RAT	Transmembrane protein 126A OS=Rattus norvegicus GN=Tmem126a PE=2 SV=1	196	1	20.9	4	3	1	23	3	3	2.389e-07	2.761e-07	sp|Q5HZA9|T126A_RAT		sp|Q5HZA9|T126A_RAT
sp|P61203|CSN2_RAT	COP9 signalosome complex subunit 2 OS=Rattus norvegicus GN=Cops2 PE=2 SV=1	443	1	14.2	3	3	0.9983	7.2	3	3	5.356e-08	6.558e-08	sp|P61203|CSN2_RAT		sp|P61203|CSN2_RAT
tr|D4A8D5|D4A8D5_RAT	Filamin, beta (Predicted) OS=Rattus norvegicus GN=Flnb PE=4 SV=1	2578	1	25.3	41	49	1	43.9	82	82	2.826e-07	9.505e-07	tr|D4A8D5|D4A8D5_RAT		tr|D4A8D5|D4A8D5_RAT
sp|P09605|KCRS_RAT	Creatine kinase S-type, mitochondrial OS=Rattus norvegicus GN=Ckmt2 PE=1 SV=2	419	1	17.4	3	4					7.342e-08		sp|P09605|KCRS_RAT
tr|D3ZL50|D3ZL50_RAT	Protein Ttc37 OS=Rattus norvegicus GN=Ttc37 PE=4 SV=2	1403					1	3.1	3	3		1.407e-08			tr|D3ZL50|D3ZL50_RAT
sp|O70593|SGTA_RAT	Small glutamine-rich tetratricopeptide repeat-containing protein alpha OS=Rattus norvegicus GN=Sgta PE=1 SV=1	314	1	7.6	2	2	1	16.2	4	4	3.153e-08	6.84e-08	sp|O70593|SGTA_RAT		sp|O70593|SGTA_RAT
tr|D3ZP13|D3ZP13_RAT	Sulfhydryl oxidase OS=Rattus norvegicus GN=Qsox2 PE=4 SV=1	708	0.9975	3.2	2	2	0.9889	2.1	1	1	1.357e-08	1.017e-08	tr|D3ZP13|D3ZP13_RAT		tr|D3ZP13|D3ZP13_RAT
tr|D4A554|D4A554_RAT	Eukaryotic translation initiation factor 4 gamma, 3 (Predicted), isoform CRA_a OS=Rattus norvegicus GN=Eif4g3 PE=4 SV=2	1583					0.9991	2.7	4	4		2.3e-08			tr|D4A554|D4A554_RAT
sp|P32198|CPT1A_RAT	Carnitine O-palmitoyltransferase 1, liver isoform OS=Rattus norvegicus GN=Cpt1a PE=1 SV=2	773	1	19	13	12	1	18.6	14	11	2.946e-07	3.487e-07	sp|P32198|CPT1A_RAT		sp|P32198|CPT1A_RAT
sp|Q920R3|FADS1_RAT	Fatty acid desaturase 1 OS=Rattus norvegicus GN=Fads1 PE=2 SV=1	447	1	11	3	4					5.992e-08		sp|Q920R3|FADS1_RAT
tr|D4AB03|D4AB03_RAT	Protein Fam120a OS=Rattus norvegicus GN=Fam120a PE=4 SV=2	1115	1	9	9	8	1	12.4	12	11	9.937e-08	1.925e-07	tr|D4AB03|D4AB03_RAT		tr|D4AB03|D4AB03_RAT
sp|P07943|ALDR_RAT	Aldose reductase OS=Rattus norvegicus GN=Akr1b1 PE=1 SV=3	316	1	55.1	13	14	1	60.8	17	17	1.597e-06	2.544e-06	sp|P07943|ALDR_RAT		sp|P07943|ALDR_RAT
sp|P09811|PYGL_RAT	Glycogen phosphorylase, liver form OS=Rattus norvegicus GN=Pygl PE=1 SV=5	850	1	21.4	6	16	1	31.6	15	23	6.179e-08	2.989e-07	sp|P09811|PYGL_RAT		sp|P09811|PYGL_RAT
tr|G3V9K0|G3V9K0_RAT	Cysteinyl-tRNA synthetase (Predicted), isoform CRA_b OS=Rattus norvegicus GN=Cars PE=3 SV=1	748	1	4.3	2	2	1	8.6	3	4	9.326e-09	6.105e-08	tr|G3V9K0|G3V9K0_RAT		tr|G3V9K0|G3V9K0_RAT
sp|Q06647|ATPO_RAT	ATP synthase subunit O, mitochondrial OS=Rattus norvegicus GN=Atp5o PE=1 SV=1	213	1	72.3	24	13	1	62.9	18	11	5.455e-06	4.684e-06	sp|Q06647|ATPO_RAT		sp|Q06647|ATPO_RAT
tr|F1MAH8|F1MAH8_RAT	Protein Clip1 OS=Rattus norvegicus GN=Clip1 PE=4 SV=2	1318	0.9999	2.4	2	3	0.999	1.7	2	2	8.148e-09	8.632e-09	tr|F1MAH8|F1MAH8_RAT		tr|F1MAH8|F1MAH8_RAT
tr|Q6P9V6|Q6P9V6_RAT	Proteasome subunit alpha type OS=Rattus norvegicus GN=Psma5 PE=2 SV=1	241	1	16.2	4	3	1	21.2	5	4	3.967e-07	5.909e-07	sp|P34064|PSA5_RAT	tr|Q6P9V6|Q6P9V6_RAT;	tr|Q6P9V6|Q6P9V6_RAT
tr|D3ZJ67|D3ZJ67_RAT	Protein Sun2 OS=Rattus norvegicus GN=Sun2 PE=4 SV=1	698	1	10.9	5	5	1	15.8	7	6	1.283e-07	1.378e-07	tr|D3ZJ67|D3ZJ67_RAT	tr|D3ZTT7|D3ZTT7_RAT;	tr|D3ZJ67|D3ZJ67_RAT	tr|D3ZTT7|D3ZTT7_RAT;
sp|Q5XHZ0|TRAP1_RAT	Heat shock protein 75 kDa, mitochondrial OS=Rattus norvegicus GN=Trap1 PE=1 SV=1	706	1	30.7	18	16	1	29.7	16	15	6.282e-07	3.8e-07	sp|Q5XHZ0|TRAP1_RAT		sp|Q5XHZ0|TRAP1_RAT
tr|G3V912|G3V912_RAT	Protein Tmx4 OS=Rattus norvegicus GN=Tmx4 PE=4 SV=1	336	1	15.5	6	5	1	22.9	7	6	1.329e-07	3.762e-07	tr|G3V912|G3V912_RAT		tr|G3V912|G3V912_RAT
sp|P49088|ASNS_RAT	Asparagine synthetase [glutamine-hydrolyzing] OS=Rattus norvegicus GN=Asns PE=2 SV=3	561	1	11.9	5	4	1	19.3	10	8	3.924e-08	1.662e-07	sp|P49088|ASNS_RAT		sp|P49088|ASNS_RAT
tr|Q9JKB7|Q9JKB7_RAT	Guanine deaminase OS=Rattus norvegicus GN=Gda PE=2 SV=1	454	1	73.6	48	27	1	79.5	57	31	4.538e-06	5.972e-06	tr|Q9JKB7|Q9JKB7_RAT		tr|Q9JKB7|Q9JKB7_RAT
tr|G3V6S0|G3V6S0_RAT	Protein Sptbn1 OS=Rattus norvegicus GN=Sptbn1 PE=4 SV=2	2357	1	60.5	179	128	1	58.3	172	119	3.039e-06	3.283e-06	tr|G3V6S0|G3V6S0_RAT		tr|G3V6S0|G3V6S0_RAT
tr|G3V9E3|G3V9E3_RAT	Caldesmon 1, isoform CRA_b OS=Rattus norvegicus GN=Cald1 PE=4 SV=1	531	1	46.3	39	28	1	70.8	61	44	2.614e-06	3.759e-06	sp|Q62736|CALD1_RAT	tr|G3V9E3|G3V9E3_RAT;	tr|G3V9E3|G3V9E3_RAT
tr|F1LQS6|F1LQS6_RAT	RCG61833 OS=Rattus norvegicus GN=Xdh PE=4 SV=2	1331	1	21.5	22	18	1	33.1	33	28	2.587e-07	5.905e-07	tr|F1LQS6|F1LQS6_RAT		tr|F1LQS6|F1LQS6_RAT
tr|Q5FVL8|Q5FVL8_RAT	ATP-binding cassette, sub-family B (MDR/TAP), member 10 OS=Rattus norvegicus GN=Abcb10 PE=2 SV=1	715	1	6	3	3	0.989	1.3	1	1	1.832e-08	1.327e-08	tr|Q5FVL8|Q5FVL8_RAT		tr|Q5FVL8|Q5FVL8_RAT
tr|D4A5K6|D4A5K6_RAT	Protein Zmpste24 OS=Rattus norvegicus GN=Zmpste24 PE=4 SV=1	475	1	8.8	4	4	1	12.2	6	5	2.263e-07	1.622e-07	tr|D4A5K6|D4A5K6_RAT		tr|D4A5K6|D4A5K6_RAT
tr|M0RA08|M0RA08_RAT	Perilipin OS=Rattus norvegicus GN=Plin3 PE=3 SV=1	438	1	30.1	7	7	1	29.2	6	7	1.969e-07	1.906e-07	tr|M0RA08|M0RA08_RAT		tr|M0RA08|M0RA08_RAT
sp|Q6AYL5|SF3B4_RAT	Splicing factor 3B subunit 4 OS=Rattus norvegicus GN=Sf3b4 PE=2 SV=1	424	0.9885	5.7	1	2	1	12.7	3	3	1.574e-08	3.61e-08	sp|Q6AYL5|SF3B4_RAT		sp|Q6AYL5|SF3B4_RAT
sp|Q6V7K3|S35B1_RAT	Solute carrier family 35 member B1 OS=Rattus norvegicus GN=Slc35b1 PE=2 SV=1	322	1	8.1	2	2	1	8.1	3	2	3.407e-08	6.053e-08	sp|Q6V7K3|S35B1_RAT		sp|Q6V7K3|S35B1_RAT
sp|P10888|COX41_RAT	Cytochrome c oxidase subunit 4 isoform 1, mitochondrial OS=Rattus norvegicus GN=Cox4i1 PE=1 SV=1	169	1	48.5	14	10	1	48.5	11	9	9.541e-06	3.89e-06	sp|P10888|COX41_RAT		sp|P10888|COX41_RAT
sp|Q9R0J8|LGMN_RAT	Legumain OS=Rattus norvegicus GN=Lgmn PE=1 SV=1	435	1	17.2	4	4	1	20.5	7	6	9.072e-08	2.29e-07	sp|Q9R0J8|LGMN_RAT	tr|Q5PPG2|Q5PPG2_RAT;	sp|Q9R0J8|LGMN_RAT	tr|Q5PPG2|Q5PPG2_RAT;
tr|D4A0Y4|D4A0Y4_RAT	Oxidoreductase NAD-binding domain containing 1 (Predicted), isoform CRA_b OS=Rattus norvegicus GN=Oxnad1 PE=4 SV=1	334	0.8477	4.2	1	2					2.969e-08		tr|D4A0Y4|D4A0Y4_RAT
sp|P42346|MTOR_RAT	Serine/threonine-protein kinase mTOR OS=Rattus norvegicus GN=Mtor PE=1 SV=1	2549	1	3.4	5	6	1	6.1	7	10	8.786e-09	1.856e-08	sp|P42346|MTOR_RAT		sp|P42346|MTOR_RAT
sp|P70567|TMOD1_RAT	Tropomodulin-1 OS=Rattus norvegicus GN=Tmod1 PE=2 SV=1	359	1	18.9	4	4	1	9.7	2	2	1.004e-07	2.108e-08	sp|P70567|TMOD1_RAT	tr|Q6IMZ5|Q6IMZ5_RAT;	sp|P70567|TMOD1_RAT	tr|Q6IMZ5|Q6IMZ5_RAT;
tr|D4A512|D4A512_RAT	Protein Nemf OS=Rattus norvegicus GN=Nemf PE=4 SV=2	814					0.9994	2.1	2	2		1.421e-07			tr|D4A512|D4A512_RAT
sp|Q62969|PTGIS_RAT	Prostacyclin synthase OS=Rattus norvegicus GN=Ptgis PE=2 SV=1	501	1	52.7	34	21	1	49.7	31	20	2.286e-06	1.571e-06	sp|Q62969|PTGIS_RAT		sp|Q62969|PTGIS_RAT
sp|B5DF89|CUL3_RAT	Cullin-3 OS=Rattus norvegicus GN=Cul3 PE=1 SV=2	768	1	10.3	6	7	1	8.5	5	5	6.651e-08	7e-08	sp|B5DF89|CUL3_RAT		sp|B5DF89|CUL3_RAT
sp|Q9Z1B2|GSTM5_RAT	Glutathione S-transferase Mu 5 OS=Rattus norvegicus GN=Gstm5 PE=1 SV=3	225	0.5194	12.4	2	3	0.9126	16	1	4	1.263e-08	3.162e-08	sp|Q9Z1B2|GSTM5_RAT		sp|Q9Z1B2|GSTM5_RAT
sp|P17702|RL28_RAT	60S ribosomal protein L28 OS=Rattus norvegicus GN=Rpl28 PE=1 SV=4	137	1	27	5	4					2.366e-06		sp|P17702|RL28_RAT	tr|D3ZJD3|D3ZJD3_RAT;tr|Q642E2|Q642E2_RAT;
sp|D3Z9R8|68MP_RAT	6.8 kDa mitochondrial proteolipid OS=Rattus norvegicus GN=Mp68 PE=1 SV=1	60	1	30	3	2	0.9722	11.7	1	1	2.329e-06	8.311e-07	sp|D3Z9R8|68MP_RAT		sp|D3Z9R8|68MP_RAT
tr|G3V7Q7|G3V7Q7_RAT	IQ motif containing GTPase activating protein 1 (Predicted), isoform CRA_b OS=Rattus norvegicus GN=Iqgap1 PE=4 SV=1	1657	1	34	40	35	1	41.5	66	52	4.457e-07	1.118e-06	tr|G3V7Q7|G3V7Q7_RAT		tr|G3V7Q7|G3V7Q7_RAT
sp|Q9R1E9|CTGF_RAT	Connective tissue growth factor OS=Rattus norvegicus GN=Ctgf PE=2 SV=1	347	1	22.2	7	7	1	20.7	7	7	5.473e-07	5.269e-07	sp|Q9R1E9|CTGF_RAT		sp|Q9R1E9|CTGF_RAT
tr|D3ZN51|D3ZN51_RAT	Protein Itga9 OS=Rattus norvegicus GN=Itga9 PE=3 SV=2	1036	1	3.9	4	4	0.9997	3	2	2	6.544e-08	1.273e-08	tr|D3ZN51|D3ZN51_RAT		tr|D3ZN51|D3ZN51_RAT
sp|Q9EPF2-2|MUC18_RAT	Isoform 2 of Cell surface glycoprotein MUC18 OS=Rattus norvegicus GN=Mcam	606					0.9998	4	2	2		8.487e-08			sp|Q9EPF2-2|MUC18_RAT	sp|Q9EPF2|MUC18_RAT;
sp|Q5XFW8|SEC13_RAT	Protein SEC13 homolog OS=Rattus norvegicus GN=Sec13 PE=1 SV=1	322	1	19.3	4	4	1	23.9	5	5	2.457e-07	4.918e-07	sp|Q5XFW8|SEC13_RAT		sp|Q5XFW8|SEC13_RAT
tr|D4A5F0|D4A5F0_RAT	Protein Fam114a1l1 OS=Rattus norvegicus GN=Fam114a1l1 PE=4 SV=2	566					0.7591	10.4	1	4		2.323e-09			tr|D4A5F0|D4A5F0_RAT
tr|G3V6C4|G3V6C4_RAT	UDP-glucose 6-dehydrogenase OS=Rattus norvegicus GN=Ugdh PE=3 SV=1	493	1	30.4	9	9	1	56.6	21	20	2.374e-07	1.032e-06	tr|G3V6C4|G3V6C4_RAT		tr|G3V6C4|G3V6C4_RAT
sp|Q9Z0V6|PRDX3_RAT	Thioredoxin-dependent peroxide reductase, mitochondrial OS=Rattus norvegicus GN=Prdx3 PE=1 SV=2	257	1	47.9	12	7	1	48.6	10	8	2.94e-06	2.592e-06	sp|Q9Z0V6|PRDX3_RAT	tr|G3V7I0|G3V7I0_RAT;	sp|Q9Z0V6|PRDX3_RAT	tr|G3V7I0|G3V7I0_RAT;
sp|O35509|RB11B_RAT	Ras-related protein Rab-11B OS=Rattus norvegicus GN=Rab11b PE=1 SV=4	218	1	53.7	10	10	1	49.5	9	9	1.914e-06	1.812e-06	sp|O35509|RB11B_RAT		sp|O35509|RB11B_RAT
tr|D4A7U1|D4A7U1_RAT	Protein Zyx OS=Rattus norvegicus GN=Zyx PE=4 SV=1	564	1	13.7	5	5	1	19.9	8	8	9.74e-08	3.732e-07	tr|D4A7U1|D4A7U1_RAT		tr|D4A7U1|D4A7U1_RAT
sp|Q4KLH4|PSPC1_RAT	Paraspeckle component 1 OS=Rattus norvegicus GN=Pspc1 PE=2 SV=1	522	1	10.3	4	3	0.9999	8.2	2	3	4.884e-08	2.024e-08	sp|Q4KLH4|PSPC1_RAT		sp|Q4KLH4|PSPC1_RAT
sp|Q63768|CRK_RAT	Adapter molecule crk OS=Rattus norvegicus GN=Crk PE=1 SV=1	304	1	9.5	2	2	1	12.5	3	3	4.159e-08	9.189e-08	sp|Q63768|CRK_RAT		sp|Q63768|CRK_RAT
sp|Q6UPR8|ERMP1_RAT	Endoplasmic reticulum metallopeptidase 1 OS=Rattus norvegicus GN=Ermp1 PE=1 SV=1	898	1	2.1	2	2	1	8.7	5	5	2.931e-08	9.277e-08	sp|Q6UPR8|ERMP1_RAT	tr|F1M6W2|F1M6W2_RAT;	sp|Q6UPR8|ERMP1_RAT	tr|F1M6W2|F1M6W2_RAT;
tr|G3V640|G3V640_RAT	Mitochondrial import inner membrane translocase subunit TIM44 OS=Rattus norvegicus GN=Timm44 PE=1 SV=1	453	1	34	20	16	1	24.7	13	10	9.539e-07	6.007e-07	sp|O35094|TIM44_RAT	tr|G3V640|G3V640_RAT;	tr|G3V640|G3V640_RAT
tr|D3ZRE7|D3ZRE7_RAT	Protein Swap70 OS=Rattus norvegicus GN=Swap70 PE=4 SV=1	585	0.9885	2.9	1	2	0.989	1.7	1	1	7.732e-09	1.329e-08	tr|D3ZRE7|D3ZRE7_RAT		tr|D3ZRE7|D3ZRE7_RAT
tr|Q56R18|Q56R18_RAT	Importin subunit alpha OS=Rattus norvegicus GN=Kpna3 PE=2 SV=1	521	0.9998	7.3	2	2	1	14.6	2	3	1.184e-08	2.263e-08	tr|Q56R18|Q56R18_RAT		tr|Q56R18|Q56R18_RAT
tr|G3V7P2|G3V7P2_RAT	Fibrinogen-like 2 OS=Rattus norvegicus GN=Fgl2 PE=4 SV=1	429	1	12.6	4	4	1	10.5	4	4	1.536e-07	1.576e-07	tr|G3V7P2|G3V7P2_RAT		tr|G3V7P2|G3V7P2_RAT
sp|F1LMZ8|PSD11_RAT	26S proteasome non-ATPase regulatory subunit 11 OS=Rattus norvegicus GN=Psmd11 PE=3 SV=2	422	1	28.9	13	11	1	37.2	14	13	5.194e-07	8.535e-07	sp|F1LMZ8|PSD11_RAT		sp|F1LMZ8|PSD11_RAT
sp|D4A1J4|BDH2_RAT	3-hydroxybutyrate dehydrogenase type 2 OS=Rattus norvegicus GN=Bdh2 PE=3 SV=2	245	1	10.2	2	2	1	14.3	3	3	1.306e-07	3.177e-07	sp|D4A1J4|BDH2_RAT	tr|A0A0A0MXX5|A0A0A0MXX5_RAT;	sp|D4A1J4|BDH2_RAT	tr|A0A0A0MXX5|A0A0A0MXX5_RAT;
sp|Q9JHE5|S38A2_RAT	Sodium-coupled neutral amino acid transporter 2 OS=Rattus norvegicus GN=Slc38a2 PE=1 SV=1	504	1	8.9	3	3					1.154e-07		sp|Q9JHE5|S38A2_RAT
sp|Q9JK11-2|RTN4_RAT	Isoform 2 of Reticulon-4 OS=Rattus norvegicus GN=Rtn4	360	0.9995	48.3	1	11	0.9994	39.7	1	9	2.438e-08	3.676e-08	sp|Q9JK11-2|RTN4_RAT		sp|Q9JK11-2|RTN4_RAT
tr|D3ZJF9|D3ZJF9_RAT	Protein Gla OS=Rattus norvegicus GN=Gla PE=3 SV=2	420	1	21.9	10	8	1	34.5	15	12	6.646e-07	1.045e-06	tr|D3ZJF9|D3ZJF9_RAT		tr|D3ZJF9|D3ZJF9_RAT
sp|P0C5W1|MAP1S_RAT	Microtubule-associated protein 1S OS=Rattus norvegicus GN=Map1s PE=1 SV=1	972	0.9967	3.1	2	3	0.9964	2.3	2	2	3.203e-08	1.084e-08	sp|P0C5W1|MAP1S_RAT		sp|P0C5W1|MAP1S_RAT
tr|A7M775|A7M775_RAT	Protein Krt81 OS=Rattus norvegicus GN=Krt81 PE=2 SV=1	481	1	43.7	7	24					3.024e-07		tr|A7M775|A7M775_RAT
tr|D4A1U8|D4A1U8_RAT	Uncharacterized protein OS=Rattus norvegicus GN=RGD1311744 PE=4 SV=2	806	0.9977	3.1	2	2	0.9982	3.1	2	2	8.651e-09	4.582e-08	tr|D4A1U8|D4A1U8_RAT	tr|D4A308|D4A308_RAT;tr|D4A389|D4A389_RAT;	tr|D4A1U8|D4A1U8_RAT	tr|D4A308|D4A308_RAT;tr|D4A389|D4A389_RAT;
tr|D3ZIP3|D3ZIP3_RAT	Protein Epb4.1 OS=Rattus norvegicus GN=Epb4.1 PE=4 SV=1	855	1	4.9	3	3	0.9882	4.9	1	3	6.099e-08	8.612e-09	tr|D3ZIP3|D3ZIP3_RAT	tr|D3ZKF7|D3ZKF7_RAT;tr|D4A9A6|D4A9A6_RAT;	tr|D3ZIP3|D3ZIP3_RAT	tr|D3ZKF7|D3ZKF7_RAT;tr|D4A9A6|D4A9A6_RAT;
tr|D4ADL6|D4ADL6_RAT	Protein LOC102553294 OS=Rattus norvegicus GN=Zscan22 PE=4 SV=1	495	0.9729	2	1	1	0.9993	8.5	3	4	6.011e-09	6.314e-08	sp|B4F7E9|ZNF76_RAT	sp|Q9EPU7|Z354C_RAT;sp|Q9Z2K3|ZN394_RAT;tr|A0A096MJS0|A0A096MJS0_RAT;tr|B1WBX4|B1WBX4_RAT;tr|D3ZCC2|D3ZCC2_RAT;tr|D3ZG44|D3ZG44_RAT;tr|D3ZJW5|D3ZJW5_RAT;tr|D3ZQ68|D3ZQ68_RAT;tr|D3ZY01|D3ZY01_RAT;tr|D3ZYI6|D3ZYI6_RAT;tr|D3ZYY3|D3ZYY3_RAT;tr|D4A4V3|D4A4V3_RAT;tr|D4A514|D4A514_RAT;tr|D4A516|D4A516_RAT;tr|D4A7G1|D4A7G1_RAT;tr|D4AB75|D4AB75_RAT;tr|D4ACK9|D4ACK9_RAT;tr|D4ADL6|D4ADL6_RAT;tr|E9PTG0|E9PTG…	tr|D4ADL6|D4ADL6_RAT
tr|F1M614|F1M614_RAT	Protein Lama2 (Fragment) OS=Rattus norvegicus GN=Lama2 PE=4 SV=2	2546	1	23.2	55	51	1	18.7	43	40	5.097e-07	4.732e-07	tr|F1M614|F1M614_RAT		tr|F1M614|F1M614_RAT
tr|D4AC36|D4AC36_RAT	Eukaryotic translation initiation factor 3, subunit 5 (Epsilon) (Predicted), isoform CRA_a OS=Rattus norvegicus GN=Eif3f PE=4 SV=2	239	1	10.9	3	2	1	10.9	3	2	2.262e-07	3.106e-07	tr|D4AC36|D4AC36_RAT		tr|D4AC36|D4AC36_RAT
tr|G3V8Q1|G3V8Q1_RAT	Protein Cope OS=Rattus norvegicus GN=Cope PE=4 SV=2	165	0.9959	20	1	2					1.164e-07		tr|G3V8Q1|G3V8Q1_RAT
sp|Q641X3|HEXA_RAT	Beta-hexosaminidase subunit alpha OS=Rattus norvegicus GN=Hexa PE=2 SV=1	528	1	38.1	22	17	1	38.8	29	18	2.338e-06	3.399e-06	sp|Q641X3|HEXA_RAT		sp|Q641X3|HEXA_RAT
sp|P40329|SYRC_RAT	Arginine--tRNA ligase, cytoplasmic OS=Rattus norvegicus GN=Rars PE=1 SV=2	660	1	28.6	17	15	1	24.5	15	13	4.617e-07	5.838e-07	sp|P40329|SYRC_RAT		sp|P40329|SYRC_RAT
tr|D3ZIY3|D3ZIY3_RAT	Protein Ythdf3 OS=Rattus norvegicus GN=Ythdf3 PE=4 SV=1	585					0.9999	3.9	2	2		6.678e-08			tr|D3ZIY3|D3ZIY3_RAT	tr|Q4V8J6|Q4V8J6_RAT;
sp|P17164|FUCO_RAT	Tissue alpha-L-fucosidase OS=Rattus norvegicus GN=Fuca1 PE=1 SV=1	462	1	25.1	14	10	1	36.8	17	13	2.022e-06	2.156e-06	sp|P17164|FUCO_RAT		sp|P17164|FUCO_RAT
sp|P58200|VTI1B_RAT	Vesicle transport through interaction with t-SNAREs homolog 1B OS=Rattus norvegicus GN=Vti1b PE=1 SV=2	232	1	17.4	3	3					3.639e-07		sp|P58200|VTI1B_RAT	tr|F1LNC4|F1LNC4_RAT;
sp|Q924C3-2|ENPP1_RAT	Isoform 1 of Ectonucleotide pyrophosphatase/phosphodiesterase family member 1 OS=Rattus norvegicus GN=Enpp1	905	1	12.4	9	7	1	13.6	11	10	6.482e-08	1.408e-07	sp|Q924C3-2|ENPP1_RAT	sp|Q924C3|ENPP1_RAT;tr|G3V7V4|G3V7V4_RAT;	sp|Q924C3-2|ENPP1_RAT	sp|Q924C3|ENPP1_RAT;tr|G3V7V4|G3V7V4_RAT;
tr|D4ABA9|D4ABA9_RAT	Protein LOC100910104 OS=Rattus norvegicus GN=LOC100910104 PE=4 SV=1	1127	1	12.2	9	9					1.077e-07		tr|D4ABA9|D4ABA9_RAT
tr|D3ZA84|D3ZA84_RAT	Protein Tln2 OS=Rattus norvegicus GN=Tln2 PE=4 SV=2	2221	1	42.5	61	63	1	33.1	47	48	6.712e-07	3.64e-07	tr|D3ZA84|D3ZA84_RAT		tr|D3ZA84|D3ZA84_RAT	tr|D4A3B0|D4A3B0_RAT;
tr|Q5U2U8|Q5U2U8_RAT	Bcl2-associated athanogene 3 OS=Rattus norvegicus GN=Bag3 PE=2 SV=1	574	1	24.9	10	10	1	31.2	11	11	2.373e-07	3.346e-07	tr|Q5U2U8|Q5U2U8_RAT		tr|Q5U2U8|Q5U2U8_RAT
tr|B5DFB2|B5DFB2_RAT	Protein Rbbp4 OS=Rattus norvegicus GN=Rbbp4 PE=2 SV=1	425					0.9992	12.5	1	5		3.332e-08			tr|B5DFB2|B5DFB2_RAT
sp|Q8CHN6|SGPL1_RAT	Sphingosine-1-phosphate lyase 1 OS=Rattus norvegicus GN=Sgpl1 PE=2 SV=1	568	1	8.3	3	4	1	11.4	6	6	1.094e-07	2.128e-07	sp|Q8CHN6|SGPL1_RAT		sp|Q8CHN6|SGPL1_RAT
tr|B2RYF6|B2RYF6_RAT	Cleft lip and palate associated transmembrane protein 1 OS=Rattus norvegicus GN=Clptm1 PE=2 SV=1	664	1	5.1	3	3	1	8	5	6	6.289e-08	9.609e-08	tr|B2RYF6|B2RYF6_RAT		tr|B2RYF6|B2RYF6_RAT
tr|D3ZZ95|D3ZZ95_RAT	60S ribosomal protein L36 OS=Rattus norvegicus GN=LOC100361060 PE=3 SV=1	106	0.9999	20	2	2					5.286e-07		tr|D3ZZ95|D3ZZ95_RAT	tr|F1M706|F1M706_RAT;
tr|F1LM82|F1LM82_RAT	Heterogeneous nuclear ribonucleoproteins A2/B1 OS=Rattus norvegicus GN=Hnrnpa2b1 PE=4 SV=2	301	1	59.1	27	20	1	61.5	26	21	2.602e-06	2.866e-06	tr|F1LM82|F1LM82_RAT	tr|F1LNF1|F1LNF1_RAT;tr|M0R6J9|M0R6J9_RAT;	tr|F1LM82|F1LM82_RAT	tr|F1LNF1|F1LNF1_RAT;tr|M0R6J9|M0R6J9_RAT;
tr|D4A6K9|D4A6K9_RAT	Active BCR-related gene (Predicted) OS=Rattus norvegicus GN=Abr PE=4 SV=1	859					0.9999	6.3	3	3		2.48e-08			tr|D4A6K9|D4A6K9_RAT
sp|P97608|OPLA_RAT	5-oxoprolinase OS=Rattus norvegicus GN=Oplah PE=1 SV=2	1288	0.9995	1.9	2	2	1	7.3	7	7	9.162e-09	4.808e-08	sp|P97608|OPLA_RAT		sp|P97608|OPLA_RAT
sp|Q6P767|PTTG_RAT	Pituitary tumor-transforming gene 1 protein-interacting protein OS=Rattus norvegicus GN=Pttg1ip PE=2 SV=1	174	1	19	7	6	1	19	6	5	1.741e-06	7.166e-07	sp|Q6P767|PTTG_RAT		sp|Q6P767|PTTG_RAT
sp|Q5FVC2|ARHG2_RAT	Rho guanine nucleotide exchange factor 2 OS=Rattus norvegicus GN=Arhgef2 PE=2 SV=1	985	1	3.9	2	3	1	3.9	2	3	2.389e-08	2.579e-08	sp|Q5FVC2|ARHG2_RAT		sp|Q5FVC2|ARHG2_RAT
tr|F1M5X1|F1M5X1_RAT	Protein Rrbp1 OS=Rattus norvegicus GN=Rrbp1 PE=4 SV=2	1443	1	28.5	30	27	1	36.3	58	48	3.673e-07	1.124e-06	tr|F1M5X1|F1M5X1_RAT	tr|F1M853|F1M853_RAT;	tr|F1M5X1|F1M5X1_RAT
sp|Q7TP48|APMAP_RAT	Adipocyte plasma membrane-associated protein OS=Rattus norvegicus GN=Apmap PE=2 SV=2	376	1	20.5	6	5	1	18.1	5	4	2.267e-07	1.711e-07	sp|Q7TP48|APMAP_RAT		sp|Q7TP48|APMAP_RAT
tr|Q499Q4|Q499Q4_RAT	Phosphoglucomutase 1 OS=Rattus norvegicus GN=Pgm1 PE=2 SV=2	562	1	32	17	13	1	41.1	24	19	7.25e-07	9.783e-07	tr|Q499Q4|Q499Q4_RAT		tr|Q499Q4|Q499Q4_RAT
sp|O88989|MDHC_RAT	Malate dehydrogenase, cytoplasmic OS=Rattus norvegicus GN=Mdh1 PE=1 SV=3	334	1	40.4	14	11	1	40.4	16	11	3.689e-06	3.252e-06	sp|O88989|MDHC_RAT		sp|O88989|MDHC_RAT
tr|F1LM37|F1LM37_RAT	Protein Sf1 OS=Rattus norvegicus GN=Sf1 PE=4 SV=2	548	1	7.5	5	4	1	17.3	8	8	7.355e-08	1.31e-07	tr|F1LM37|F1LM37_RAT	tr|F1LSC3|F1LSC3_RAT;	tr|F1LM37|F1LM37_RAT	tr|F1LSC3|F1LSC3_RAT;
tr|F1M4A0|F1M4A0_RAT	Protein Tjp1 OS=Rattus norvegicus GN=Tjp1 PE=1 SV=2	1733	1	6.8	9	9	1	7.8	11	11	4.749e-08	7.483e-08	tr|F1M4A0|F1M4A0_RAT		tr|F1M4A0|F1M4A0_RAT
sp|D3ZTX0|TMED7_RAT	Transmembrane emp24 domain-containing protein 7 OS=Rattus norvegicus GN=Tmed7 PE=1 SV=1	226	1	39.8	7	7	1	34.5	9	6	1.27e-06	1.917e-06	sp|D3ZTX0|TMED7_RAT		sp|D3ZTX0|TMED7_RAT
tr|E9PSY8|E9PSY8_RAT	Protein Eps15 OS=Rattus norvegicus GN=Eps15 PE=4 SV=1	792	1	7.7	4	4	1	15.9	7	7	2.776e-08	6.19e-08	tr|E9PSY8|E9PSY8_RAT		tr|E9PSY8|E9PSY8_RAT
sp|O88767|PARK7_RAT	Protein DJ-1 OS=Rattus norvegicus GN=Park7 PE=1 SV=1	189	1	47.1	8	7	1	63.5	12	10	1.438e-06	2.11e-06	sp|O88767|PARK7_RAT		sp|O88767|PARK7_RAT
sp|O35567|PUR9_RAT	Bifunctional purine biosynthesis protein PURH OS=Rattus norvegicus GN=Atic PE=1 SV=2	592	1	45.9	18	17	1	70.6	38	29	7.189e-07	1.765e-06	sp|O35567|PUR9_RAT		sp|O35567|PUR9_RAT
sp|Q5M7T4|YIPF4_RAT	Protein YIPF4 OS=Rattus norvegicus GN=Yipf4 PE=2 SV=1	246	0.9991	8.9	2	2	0.9774	4.5	1	1	9.896e-08	6.596e-08	sp|Q5M7T4|YIPF4_RAT	tr|M0R6J3|M0R6J3_RAT;	sp|Q5M7T4|YIPF4_RAT
tr|A0A096MK61|A0A096MK61_RAT	Protein Crtap OS=Rattus norvegicus GN=Crtap PE=4 SV=1	403	1	5.7	2	2	1	5.7	2	2	3.712e-08	7.714e-08	tr|A0A096MK61|A0A096MK61_RAT		tr|A0A096MK61|A0A096MK61_RAT
tr|F1LS02|F1LS02_RAT	Nuclear pore complex protein Nup155 OS=Rattus norvegicus GN=Nup155 PE=4 SV=1	1389	1	3.9	4	4					2.428e-08		tr|F1LS02|F1LS02_RAT
sp|P63259|ACTG_RAT	Actin, cytoplasmic 2 OS=Rattus norvegicus GN=Actg1 PE=1 SV=1	375	0.9984	73.6	2	25	0.9996	75.7	4	27	2.593e-07	3.801e-07	sp|P63259|ACTG_RAT		sp|P63259|ACTG_RAT
sp|Q05982|NDKA_RAT	Nucleoside diphosphate kinase A OS=Rattus norvegicus GN=Nme1 PE=1 SV=1	152	0.9986	50	1	7	0.9996	63.8	2	8	1.785e-08	1.076e-07	sp|Q05982|NDKA_RAT		sp|Q05982|NDKA_RAT
sp|P42676|NEUL_RAT	Neurolysin, mitochondrial OS=Rattus norvegicus GN=Nln PE=1 SV=1	704	1	11.5	6	6	1	9.5	5	6	1.426e-07	1.551e-07	sp|P42676|NEUL_RAT		sp|P42676|NEUL_RAT
tr|Q5U2R8|Q5U2R8_RAT	Interferon activated gene 204 OS=Rattus norvegicus GN=Mnda PE=2 SV=1	438	1	11.4	5	4	1	31.1	13	12	1.187e-07	4.271e-07	tr|Q5U2R8|Q5U2R8_RAT		tr|Q5U2R8|Q5U2R8_RAT
tr|B5DEG1|B5DEG1_RAT	Protein Itga8 OS=Rattus norvegicus GN=Itga8 PE=2 SV=1	1062	1	2	2	2	1	6	5	4	5.565e-08	5.406e-08	tr|B5DEG1|B5DEG1_RAT		tr|B5DEG1|B5DEG1_RAT
sp|B5DEH2|ERLN2_RAT	Erlin-2 OS=Rattus norvegicus GN=Erlin2 PE=1 SV=1	339	1	39.8	11	10	1	40.1	14	10	5.074e-07	5.929e-07	sp|B5DEH2|ERLN2_RAT		sp|B5DEH2|ERLN2_RAT
tr|A1L1L6|A1L1L6_RAT	Mitochondrial Rho GTPase OS=Rattus norvegicus GN=Rhot1 PE=2 SV=1	631	1	5.7	5	4	0.9991	4.1	3	3	2.023e-07	8.879e-08	tr|A1L1L6|A1L1L6_RAT		tr|A1L1L6|A1L1L6_RAT
tr|D3ZIE9|D3ZIE9_RAT	Protein Aldh18a1 OS=Rattus norvegicus GN=Aldh18a1 PE=4 SV=1	795	1	16.2	12	11	1	10.8	8	7	1.947e-07	1.727e-07	tr|D3ZIE9|D3ZIE9_RAT		tr|D3ZIE9|D3ZIE9_RAT
sp|Q63065|PDK1_RAT	[Pyruvate dehydrogenase (acetyl-transferring)] kinase isozyme 1, mitochondrial OS=Rattus norvegicus GN=Pdk1 PE=1 SV=1	434					1	6.5	2	2		1.174e-07			sp|Q63065|PDK1_RAT	tr|F1MA54|F1MA54_RAT;
sp|P61589|RHOA_RAT	Transforming protein RhoA OS=Rattus norvegicus GN=Rhoa PE=1 SV=1	193	1	54.4	14	10	1	57	13	10	1.661e-06	1.449e-06	sp|P61589|RHOA_RAT		sp|P61589|RHOA_RAT
tr|Q6P762|Q6P762_RAT	Alpha-mannosidase OS=Rattus norvegicus GN=Man2b1 PE=2 SV=1	1009	1	12.8	10	9	1	14.9	10	9	1.642e-07	2.717e-07	tr|Q6P762|Q6P762_RAT		tr|Q6P762|Q6P762_RAT
sp|Q9QX75|TRDN_RAT	Triadin OS=Rattus norvegicus GN=Trdn PE=1 SV=1	687	0.8535	2.2	3	2					5.284e-08		sp|Q9QX75|TRDN_RAT
sp|P28023|DCTN1_RAT	Dynactin subunit 1 OS=Rattus norvegicus GN=Dctn1 PE=1 SV=2	1280	1	18.6	18	16	1	22.2	25	21	2.172e-07	4.171e-07	sp|P28023|DCTN1_RAT	tr|D4A8U7|D4A8U7_RAT;	sp|P28023|DCTN1_RAT	tr|D4A8U7|D4A8U7_RAT;
tr|F2Z3Q8|F2Z3Q8_RAT	Importin subunit beta-1 OS=Rattus norvegicus GN=Kpnb1 PE=4 SV=1	876	1	31.5	28	22	1	34.5	34	23	9.763e-07	1.323e-06	tr|F2Z3Q8|F2Z3Q8_RAT		tr|F2Z3Q8|F2Z3Q8_RAT
tr|D3ZXK4|D3ZXK4_RAT	Protein Abhd11 OS=Rattus norvegicus GN=Abhd11 PE=4 SV=1	307	1	12.1	2	2					4.044e-08		tr|D3ZXK4|D3ZXK4_RAT
sp|P08430|UD16_RAT	UDP-glucuronosyltransferase 1-6 OS=Rattus norvegicus GN=Ugt1a6 PE=2 SV=1	529	1	7	2	3	1	14.2	3	5	1.935e-08	6.578e-08	sp|P08430|UD16_RAT		sp|P08430|UD16_RAT
sp|P15791-2|KCC2D_RAT	Isoform Delta 2 of Calcium/calmodulin-dependent protein kinase type II subunit delta OS=Rattus norvegicus GN=Camk2d	499	1	25.5	6	10	1	27.2	6	9	2.487e-07	2.489e-07	sp|P15791-2|KCC2D_RAT	sp|P15791-3|KCC2D_RAT;sp|P15791-4|KCC2D_RAT;sp|P15791-5|KCC2D_RAT;sp|P15791-6|KCC2D_RAT;sp|P15791-7|KCC2D_RAT;sp|P15791|KCC2D_RAT;tr|F1LWF6|F1LWF6_RAT;	sp|P15791-2|KCC2D_RAT	sp|P15791-5|KCC2D_RAT;sp|P15791-6|KCC2D_RAT;sp|P15791|KCC2D_RAT;
tr|D4ACU9|D4ACU9_RAT	Protein Itga5 (Fragment) OS=Rattus norvegicus GN=Itga5 PE=3 SV=2	1098	1	14.1	13	12	1	11.7	9	8	2.748e-07	1.722e-07	tr|D4ACU9|D4ACU9_RAT		tr|D4ACU9|D4ACU9_RAT
tr|G3V6S2|G3V6S2_RAT	Cytoplasmic aconitate hydratase OS=Rattus norvegicus GN=Aco1 PE=4 SV=1	889	1	22.6	14	13	1	32.6	23	21	2.318e-07	5.901e-07	tr|G3V6S2|G3V6S2_RAT		tr|G3V6S2|G3V6S2_RAT
tr|B5DEG8|B5DEG8_RAT	LOC685144 protein OS=Rattus norvegicus GN=Sec24c PE=2 SV=1	1095	1	8.5	7	7	1	10.5	8	8	6.157e-08	1.032e-07	tr|B5DEG8|B5DEG8_RAT		tr|B5DEG8|B5DEG8_RAT
tr|M0RA19|M0RA19_RAT	Protein Eng OS=Rattus norvegicus GN=Eng PE=4 SV=1	651	1	12	7	6	1	5.2	3	3	1.905e-07	1.074e-07	tr|M0RA19|M0RA19_RAT	tr|M0RBA8|M0RBA8_RAT;	tr|M0RA19|M0RA19_RAT	tr|M0RBA8|M0RBA8_RAT;
sp|P19511|AT5F1_RAT	ATP synthase F(0) complex subunit B1, mitochondrial OS=Rattus norvegicus GN=Atp5f1 PE=1 SV=1	256	1	60.2	33	19	1	58.2	27	17	8.464e-06	7.109e-06	sp|P19511|AT5F1_RAT		sp|P19511|AT5F1_RAT
tr|D4A0T0|D4A0T0_RAT	Protein Ndufb10 OS=Rattus norvegicus GN=Ndufb10 PE=4 SV=1	176	1	58	11	9	1	27.8	5	4	2.977e-06	4.957e-07	tr|D4A0T0|D4A0T0_RAT		tr|D4A0T0|D4A0T0_RAT
sp|Q4V7C7|ARP3_RAT	Actin-related protein 3 OS=Rattus norvegicus GN=Actr3 PE=1 SV=1	418	1	33	11	8	1	48.3	14	13	6.723e-07	1.267e-06	sp|Q4V7C7|ARP3_RAT		sp|Q4V7C7|ARP3_RAT
tr|F1LRQ6|F1LRQ6_RAT	Protein Cdc23 OS=Rattus norvegicus GN=Cdc23 PE=4 SV=1	597					0.9981	3.4	2	2		1.584e-08			tr|F1LRQ6|F1LRQ6_RAT
tr|Q66H61|Q66H61_RAT	Glutaminyl-tRNA synthetase OS=Rattus norvegicus GN=Qars PE=2 SV=1	775	1	26.3	14	14	1	36.3	24	19	1.557e-07	5.174e-07	tr|Q66H61|Q66H61_RAT		tr|Q66H61|Q66H61_RAT
sp|D3ZHA0|FLNC_RAT	Filamin-C OS=Rattus norvegicus GN=Flnc PE=1 SV=1	2726	1	43.9	100	88	1	41.2	92	85	1.365e-06	1.282e-06	sp|D3ZHA0|FLNC_RAT		sp|D3ZHA0|FLNC_RAT
sp|Q794E4|HNRPF_RAT	Heterogeneous nuclear ribonucleoprotein F OS=Rattus norvegicus GN=Hnrnpf PE=1 SV=3	415	0.9999	11.6	2	4	1	12.3	3	4	3.113e-08	1.531e-07	sp|Q794E4|HNRPF_RAT		sp|Q794E4|HNRPF_RAT
sp|P20788|UCRI_RAT	Cytochrome b-c1 complex subunit Rieske, mitochondrial OS=Rattus norvegicus GN=Uqcrfs1 PE=1 SV=2	274	1	50.7	25	14	1	36.5	14	10	6.613e-06	2.512e-06	sp|P20788|UCRI_RAT		sp|P20788|UCRI_RAT
sp|Q71LX6|XIRP2_RAT	Xin actin-binding repeat-containing protein 2 OS=Rattus norvegicus GN=Xirp2 PE=1 SV=1	3302	1	9.5	27	25	1	1.6	4	5	6.316e-08	2.705e-09	sp|Q71LX6|XIRP2_RAT	tr|F1LMC2|F1LMC2_RAT;	sp|Q71LX6|XIRP2_RAT	tr|F1LMC2|F1LMC2_RAT;
tr|B2GUX7|B2GUX7_RAT	Cellular repressor of E1A-stimulated genes (Predicted), isoform CRA_b OS=Rattus norvegicus GN=Creg1 PE=2 SV=1	220	1	17.3	4	3	1	14.1	3	2	8.13e-07	1.249e-06	tr|B2GUX7|B2GUX7_RAT		tr|B2GUX7|B2GUX7_RAT
sp|Q64591|DECR_RAT	2,4-dienoyl-CoA reductase, mitochondrial OS=Rattus norvegicus GN=Decr1 PE=1 SV=2	335	1	27.2	8	6	1	29.6	10	7	9.939e-07	1.162e-06	sp|Q64591|DECR_RAT	tr|G3V734|G3V734_RAT;	sp|Q64591|DECR_RAT	tr|G3V734|G3V734_RAT;
sp|P25304-2|AGRIN_RAT	Isoform 2 of Agrin OS=Rattus norvegicus GN=Agrn	1950	1	3.5	3	6	1	1.2	2	2	6.472e-09	1.364e-08	sp|P25304-2|AGRIN_RAT	sp|P25304-3|AGRIN_RAT;sp|P25304-4|AGRIN_RAT;sp|P25304-5|AGRIN_RAT;sp|P25304-6|AGRIN_RAT;sp|P25304|AGRIN_RAT;tr|D3ZV12|D3ZV12_RAT;tr|D4A2F1|D4A2F1_RAT;tr|D4A668|D4A668_RAT;tr|F1LPF2|F1LPF2_RAT;	sp|P25304-2|AGRIN_RAT	sp|P25304-3|AGRIN_RAT;sp|P25304-4|AGRIN_RAT;sp|P25304-5|AGRIN_RAT;sp|P25304-6|AGRIN_RAT;sp|P25304|AGRIN_RAT;tr|D3ZV12|D3ZV12_RAT;tr|D4A2F1|D4A2F1_RAT;tr|D4A668|D4A668_RAT;tr|F1LPF2|F1LPF2_RAT;
sp|Q8VH46|AFAP1_RAT	Actin filament-associated protein 1 OS=Rattus norvegicus GN=Afap1 PE=1 SV=1	731					1	3.6	3	3		3.985e-08			sp|Q8VH46|AFAP1_RAT	tr|G3V6Z3|G3V6Z3_RAT;
tr|D3ZDT1|D3ZDT1_RAT	Protein Epb41l2 OS=Rattus norvegicus GN=Epb41l2 PE=4 SV=2	919					0.9989	29.7	1	22		2.07e-08			tr|D3ZDT1|D3ZDT1_RAT
sp|Q9WVB1|RAB6A_RAT	Ras-related protein Rab-6A OS=Rattus norvegicus GN=Rab6a PE=2 SV=2	208	1	21.2	4	5	1	16.8	3	4	3.568e-07	4.837e-07	sp|Q9WVB1|RAB6A_RAT		sp|Q9WVB1|RAB6A_RAT
sp|Q9JLA3|UGGG1_RAT	UDP-glucose:glycoprotein glucosyltransferase 1 OS=Rattus norvegicus GN=Uggt1 PE=1 SV=2	1551	1	29.7	35	32	1	30.6	37	33	4.94e-07	7.494e-07	sp|Q9JLA3|UGGG1_RAT		sp|Q9JLA3|UGGG1_RAT
tr|Q9ERL1|Q9ERL1_RAT	Cytochrome b-245, beta polypeptide, isoform CRA_a OS=Rattus norvegicus GN=Cybb PE=2 SV=2	570	1	4	2	2	1	7	2	2	4.403e-08	4.572e-08	tr|Q9ERL1|Q9ERL1_RAT		tr|Q9ERL1|Q9ERL1_RAT
tr|D4A031|D4A031_RAT	DEAD (Asp-Glu-Ala-Asp) box polypeptide 42 (Predicted) OS=Rattus norvegicus GN=Ddx42 PE=3 SV=1	929					0.9973	5.3	3	3		2.181e-08			tr|D4A031|D4A031_RAT
sp|P18445|RL27A_RAT	60S ribosomal protein L27a OS=Rattus norvegicus GN=Rpl27a PE=1 SV=3	148	1	27.7	5	5	1	31.1	7	6	1.243e-06	2.017e-06	sp|P18445|RL27A_RAT	tr|D3ZF07|D3ZF07_RAT;	sp|P18445|RL27A_RAT	tr|D3ZF07|D3ZF07_RAT;
sp|P60711|ACTB_RAT	Actin, cytoplasmic 1 OS=Rattus norvegicus GN=Actb PE=1 SV=1	375	0.9963	73.6	3	25	0.9977	75.7	2	27	4.081e-07	2.744e-07	sp|P60711|ACTB_RAT		sp|P60711|ACTB_RAT
sp|P68136|ACTS_RAT	Actin, alpha skeletal muscle OS=Rattus norvegicus GN=Acta1 PE=1 SV=1	377	0.9999	72.9	9	24					6.057e-06		sp|P68136|ACTS_RAT
sp|P06765|PLF4_RAT	Platelet factor 4 OS=Rattus norvegicus GN=Pf4 PE=1 SV=1	105	0.9999	21.9	2	2	1	21.9	2	2	4.735e-07	3.441e-07	sp|P06765|PLF4_RAT		sp|P06765|PLF4_RAT
tr|E9PTI1|E9PTI1_RAT	Protein Atp6v1h OS=Rattus norvegicus GN=Atp6v1h PE=4 SV=1	441	1	19.3	7	7	1	31.3	11	11	3.866e-07	5.533e-07	tr|E9PTI1|E9PTI1_RAT		tr|E9PTI1|E9PTI1_RAT
sp|P97834|CSN1_RAT	COP9 signalosome complex subunit 1 OS=Rattus norvegicus GN=Gps1 PE=1 SV=1	471	1	10	4	4	1	19.5	9	8	8.313e-08	3.887e-07	sp|P97834|CSN1_RAT		sp|P97834|CSN1_RAT
sp|P62752|RL23A_RAT	60S ribosomal protein L23a OS=Rattus norvegicus GN=Rpl23a PE=2 SV=1	156					1	40.4	11	9		1.518e-06			sp|P62752|RL23A_RAT	tr|D3ZTH8|D3ZTH8_RAT;tr|F1LT35|F1LT35_RAT;
tr|G3V9W9|G3V9W9_RAT	Protein Fat1 OS=Rattus norvegicus GN=Fat1 PE=4 SV=1	4589					0.9991	0.7	2	2		2.25e-09			tr|G3V9W9|G3V9W9_RAT
tr|Q4V7D9|Q4V7D9_RAT	Protein Smpdl3b OS=Rattus norvegicus GN=Smpdl3b PE=2 SV=1	456	1	7.2	3	3	1	16.2	6	5	9.071e-08	2.167e-07	tr|Q4V7D9|Q4V7D9_RAT		tr|Q4V7D9|Q4V7D9_RAT
tr|F1LR52|F1LR52_RAT	Protein Abcc4 OS=Rattus norvegicus GN=Abcc4 PE=3 SV=2	1288	1	5.7	5	7	0.989	0.8	1	1	3.484e-08	7.23e-09	tr|F1LR52|F1LR52_RAT	tr|F1M3J4|F1M3J4_RAT;	tr|F1LR52|F1LR52_RAT	tr|F1M3J4|F1M3J4_RAT;
sp|Q6MG60|DDAH2_RAT	N(G),N(G)-dimethylarginine dimethylaminohydrolase 2 OS=Rattus norvegicus GN=Ddah2 PE=1 SV=1	285	1	16.8	3	3	1	39.6	8	8	1.489e-07	6.918e-07	sp|Q6MG60|DDAH2_RAT		sp|Q6MG60|DDAH2_RAT
sp|P63174|RL38_RAT	60S ribosomal protein L38 OS=Rattus norvegicus GN=Rpl38 PE=1 SV=2	70	1	35.7	6	3	1	50	5	4	1.676e-06	1.536e-06	sp|P63174|RL38_RAT	tr|D4AD70|D4AD70_RAT;	sp|P63174|RL38_RAT	tr|D4AD70|D4AD70_RAT;
tr|Q6P7Q2|Q6P7Q2_RAT	Glypican-1 OS=Rattus norvegicus GN=Gpc1 PE=2 SV=1	558	1	38.2	23	16					1.358e-06		tr|Q6P7Q2|Q6P7Q2_RAT
tr|D4AE96|D4AE96_RAT	Importin 7 (Predicted), isoform CRA_c OS=Rattus norvegicus GN=Ipo7 PE=4 SV=1	1038	1	10.4	11	8	1	22.9	21	17	1.524e-07	3.478e-07	tr|D4AE96|D4AE96_RAT		tr|D4AE96|D4AE96_RAT
tr|Q66HP8|Q66HP8_RAT	Mitochondrial carnitine/acylcarnitine carrier protein OS=Rattus norvegicus GN=Slc25a20 PE=2 SV=1	301	0.9996	52.8	1	13	1	48.8	16	13	1.151e-08	1.25e-06	tr|Q66HP8|Q66HP8_RAT		tr|Q66HP8|Q66HP8_RAT
tr|A0A096MJ01|A0A096MJ01_RAT	Protein Ldb3 OS=Rattus norvegicus GN=Ldb3 PE=4 SV=1	726	1	43.1	24	24	1	42.7	16	21	9.624e-07	8.373e-07	tr|A0A096MJ01|A0A096MJ01_RAT		tr|A0A096MJ01|A0A096MJ01_RAT
sp|P23928|CRYAB_RAT	Alpha-crystallin B chain OS=Rattus norvegicus GN=Cryab PE=1 SV=1	175	1	67.4	32	14	1	66.3	30	13	1.187e-05	1.489e-05	sp|P23928|CRYAB_RAT		sp|P23928|CRYAB_RAT
sp|Q6P7A9|LYAG_RAT	Lysosomal alpha-glucosidase OS=Rattus norvegicus GN=Gaa PE=2 SV=1	953	1	23.6	21	16	1	29.2	28	19	6.471e-07	7.553e-07	sp|Q6P7A9|LYAG_RAT		sp|Q6P7A9|LYAG_RAT
sp|P47727|CBR1_RAT	Carbonyl reductase [NADPH] 1 OS=Rattus norvegicus GN=Cbr1 PE=1 SV=2	277	1	32.9	8	8	1	56.3	11	11	8.525e-07	1.195e-06	sp|P47727|CBR1_RAT		sp|P47727|CBR1_RAT
sp|Q64361|LXN_RAT	Latexin OS=Rattus norvegicus GN=Lxn PE=1 SV=1	223					1	16.1	3	3		3.184e-07			sp|Q64361|LXN_RAT
tr|Q6MG76|Q6MG76_RAT	Protein Skiv2l OS=Rattus norvegicus GN=Skiv2l PE=4 SV=1	1241	0.9222	2	2	2	0.9964	3.3	1	3	5.748e-09	4.183e-09	tr|Q6MG76|Q6MG76_RAT		tr|Q6MG76|Q6MG76_RAT
sp|Q5M827|PIR_RAT	Pirin OS=Rattus norvegicus GN=Pir PE=1 SV=1	291	1	13.4	3	3	1	21.3	5	5	8.428e-08	3.287e-07	sp|Q5M827|PIR_RAT		sp|Q5M827|PIR_RAT
tr|Q66H18|Q66H18_RAT	Protein Sypl1 OS=Rattus norvegicus GN=Sypl1 PE=2 SV=1	258	1	13.2	4	3	1	10.5	2	2	5.811e-07	1.064e-06	tr|Q66H18|Q66H18_RAT		tr|Q66H18|Q66H18_RAT
sp|P41777|NOLC1_RAT	Nucleolar and coiled-body phosphoprotein 1 OS=Rattus norvegicus GN=Nolc1 PE=1 SV=1	704	0.9999	6.4	3	3	1	6.2	4	4	2.515e-08	5.508e-08	sp|P41777|NOLC1_RAT	tr|F1LPS3|F1LPS3_RAT;	sp|P41777|NOLC1_RAT	tr|F1LPS3|F1LPS3_RAT;
sp|Q9Z1H9|PRDBP_RAT	Protein kinase C delta-binding protein OS=Rattus norvegicus GN=Prkcdbp PE=1 SV=1	263	1	35.4	10	7	1	41.1	11	8	9.231e-07	1.337e-06	sp|Q9Z1H9|PRDBP_RAT		sp|Q9Z1H9|PRDBP_RAT
tr|D3ZYW2|D3ZYW2_RAT	Heterogeneous nuclear ribonucleoprotein H OS=Rattus norvegicus GN=Hnrnph1 PE=4 SV=1	429	0.9999	26.3	2	8	1	31.2	4	11	5.737e-08	1.993e-07	tr|D3ZYW2|D3ZYW2_RAT	tr|G3V9Q3|G3V9Q3_RAT;	tr|D3ZYW2|D3ZYW2_RAT	tr|G3V9Q3|G3V9Q3_RAT;
tr|D3ZYT2|D3ZYT2_RAT	Mitochondrial ribosomal protein S5 (Predicted) OS=Rattus norvegicus GN=Mrps5 PE=3 SV=1	432	1	8.1	2	3	0.9969	6	2	2	4.529e-08	2.359e-08	tr|D3ZYT2|D3ZYT2_RAT		tr|D3ZYT2|D3ZYT2_RAT
tr|F1MAF7|F1MAF7_RAT	Protein Krt33b OS=Rattus norvegicus GN=Krt31 PE=3 SV=2	414	1	29.4	21	15					2.623e-06		tr|F1MAF7|F1MAF7_RAT	tr|F6SF42|F6SF42_RAT;
sp|Q63055|ARFRP_RAT	ADP-ribosylation factor-related protein 1 OS=Rattus norvegicus GN=Arfrp1 PE=2 SV=1	201					0.5118	5	1	2		5.475e-09			sp|Q63055|ARFRP_RAT
tr|D4A9A3|D4A9A3_RAT	Protein Cenpv OS=Rattus norvegicus GN=Cenpv PE=4 SV=2	251	1	9.6	2	2	1	15.1	3	3	6.063e-08	1.005e-07	tr|D4A9A3|D4A9A3_RAT		tr|D4A9A3|D4A9A3_RAT
sp|B0BNM1|NNRE_RAT	NAD(P)H-hydrate epimerase OS=Rattus norvegicus GN=Apoa1bp PE=2 SV=1	282	1	16.3	4	4	1	18.8	4	4	3.86e-07	3.461e-07	sp|B0BNM1|NNRE_RAT		sp|B0BNM1|NNRE_RAT
sp|P13596|NCAM1_RAT	Neural cell adhesion molecule 1 OS=Rattus norvegicus GN=Ncam1 PE=1 SV=1	858	1	40.3	42	26	1	41.7	39	25	1.053e-06	9.394e-07	sp|P13596|NCAM1_RAT	tr|F1LNY3|F1LNY3_RAT;	sp|P13596|NCAM1_RAT	tr|F1LNY3|F1LNY3_RAT;
tr|Q3MID6|Q3MID6_RAT	Calumenin OS=Rattus norvegicus GN=Calu PE=2 SV=1	315	1	39.4	10	8	1	51.1	15	11	9.772e-07	1.718e-06	tr|G3V6S3|G3V6S3_RAT	tr|Q3MID6|Q3MID6_RAT;	tr|Q3MID6|Q3MID6_RAT
sp|P29117|PPIF_RAT	Peptidyl-prolyl cis-trans isomerase F, mitochondrial OS=Rattus norvegicus GN=Ppif PE=1 SV=2	206	1	30.6	6	6	1	19.4	4	3	9.45e-07	4.821e-07	sp|P29117|PPIF_RAT		sp|P29117|PPIF_RAT
sp|P22509|FBRL_RAT	rRNA 2'-O-methyltransferase fibrillarin OS=Rattus norvegicus GN=Fbl PE=1 SV=2	327	1	29.7	8	8	1	33	11	10	5.077e-07	1.151e-06	sp|P22509|FBRL_RAT		sp|P22509|FBRL_RAT
sp|P37199|NU155_RAT	Nuclear pore complex protein Nup155 OS=Rattus norvegicus GN=Nup155 PE=1 SV=1	1390					1	6.8	6	6		5.132e-08			sp|P37199|NU155_RAT	tr|F1LS02|F1LS02_RAT;
tr|F1LQI5|F1LQI5_RAT	E3 ubiquitin-protein ligase UBR4 OS=Rattus norvegicus GN=Ubr4 PE=1 SV=1	5194	1	4.1	14	14	1	9.5	26	26	9.092e-09	3.202e-08	sp|Q2TL32|UBR4_RAT	tr|F1LQI5|F1LQI5_RAT;	tr|F1LQI5|F1LQI5_RAT
sp|P50399|GDIB_RAT	Rab GDP dissociation inhibitor beta OS=Rattus norvegicus GN=Gdi2 PE=1 SV=2	445	1	44.5	25	17	1	77.8	47	33	1.597e-06	3.405e-06	sp|P50399|GDIB_RAT		sp|P50399|GDIB_RAT
sp|Q4V886|PAF1_RAT	RNA polymerase II-associated factor 1 homolog OS=Rattus norvegicus GN=Paf1 PE=2 SV=1	535					0.9961	6.7	2	2		3.335e-08			sp|Q4V886|PAF1_RAT
sp|P02563|MYH6_RAT	Myosin-6 OS=Rattus norvegicus GN=Myh6 PE=1 SV=2	1938	1	64.3	93	164	1	65.3	91	168	1.099e-06	1.117e-06	sp|P02563|MYH6_RAT		sp|P02563|MYH6_RAT
sp|Q63598|PLST_RAT	Plastin-3 OS=Rattus norvegicus GN=Pls3 PE=2 SV=2	630	1	38.9	21	19	1	66.5	39	31	7.436e-07	1.496e-06	sp|Q63598|PLST_RAT	tr|F1LPK7|F1LPK7_RAT;	sp|Q63598|PLST_RAT	tr|F1LPK7|F1LPK7_RAT;
sp|O35217|MINP1_RAT	Multiple inositol polyphosphate phosphatase 1 OS=Rattus norvegicus GN=Minpp1 PE=1 SV=3	481	1	12.7	4	4	1	9.6	3	3	7.328e-08	7.478e-08	sp|O35217|MINP1_RAT	tr|G3V7H2|G3V7H2_RAT;	sp|O35217|MINP1_RAT	tr|G3V7H2|G3V7H2_RAT;
tr|D3ZUT9|D3ZUT9_RAT	Protein Ints3 OS=Rattus norvegicus GN=Ints3 PE=4 SV=1	1041	1	3.8	3	3	1	8.2	4	4	6.955e-09	1.82e-08	tr|D3ZUT9|D3ZUT9_RAT		tr|D3ZUT9|D3ZUT9_RAT
tr|F1LRS2|F1LRS2_RAT	Protein Dock7 OS=Rattus norvegicus GN=Dock7 PE=4 SV=2	2118	0.9966	0.9	2	2	1	5.3	10	10	1.893e-09	3.191e-08	tr|F1LRS2|F1LRS2_RAT		tr|F1LRS2|F1LRS2_RAT
tr|B2RYM3|B2RYM3_RAT	Inter-alpha trypsin inhibitor, heavy chain 1 (Predicted), isoform CRA_a OS=Rattus norvegicus GN=Itih1 PE=2 SV=1	904	0.9988	1.8	2	2	0.989	1.3	1	1	9.077e-08	3.374e-08	tr|B2RYM3|B2RYM3_RAT		tr|B2RYM3|B2RYM3_RAT
sp|P07335|KCRB_RAT	Creatine kinase B-type OS=Rattus norvegicus GN=Ckb PE=1 SV=2	381	1	64	19	17	1	67.5	23	18	1.32e-06	2.272e-06	sp|P07335|KCRB_RAT		sp|P07335|KCRB_RAT
sp|O70257|STX7_RAT	Syntaxin-7 OS=Rattus norvegicus GN=Stx7 PE=1 SV=4	261	1	35.1	5	5	1	15.1	2	3	3.112e-07	1.081e-07	sp|O70257|STX7_RAT	tr|M0R930|M0R930_RAT;	sp|O70257|STX7_RAT	tr|M0R930|M0R930_RAT;
sp|B2GUZ5|CAZA1_RAT	F-actin-capping protein subunit alpha-1 OS=Rattus norvegicus GN=Capza1 PE=1 SV=1	286	1	18.2	2	4	1	35	7	7	8.75e-08	4.369e-07	sp|B2GUZ5|CAZA1_RAT		sp|B2GUZ5|CAZA1_RAT
sp|P54313|GBB2_RAT	Guanine nucleotide-binding protein G(I)/G(S)/G(T) subunit beta-2 OS=Rattus norvegicus GN=Gnb2 PE=1 SV=4	340	1	47.9	17	12	1	50.9	15	13	1.516e-06	1.078e-06	sp|P54313|GBB2_RAT		sp|P54313|GBB2_RAT
sp|Q5RJY4-2|DRS7B_RAT	Isoform 2 of Dehydrogenase/reductase SDR family member 7B OS=Rattus norvegicus GN=Dhrs7b	316	1	12.3	4	4					1.32e-07		sp|Q5RJY4-2|DRS7B_RAT	sp|Q5RJY4|DRS7B_RAT;tr|F1M201|F1M201_RAT;
sp|P50753-2|TNNT2_RAT	Isoform 2 of Troponin T, cardiac muscle OS=Rattus norvegicus GN=Tnnt2	289	1	44.3	33	16	1	44.3	24	14	5.042e-06	4.078e-06	sp|P50753-2|TNNT2_RAT	sp|P50753|TNNT2_RAT;tr|F1LMI8|F1LMI8_RAT;tr|F1LQ95|F1LQ95_RAT;	sp|P50753-2|TNNT2_RAT	sp|P50753|TNNT2_RAT;tr|F1LMI8|F1LMI8_RAT;tr|F1LQ95|F1LQ95_RAT;
tr|D4A746|D4A746_RAT	GDP-mannose pyrophosphorylase B (Predicted), isoform CRA_a OS=Rattus norvegicus GN=Gmppb PE=4 SV=1	360					1	8.3	2	2		9.681e-08			tr|D4A746|D4A746_RAT
sp|Q9WUL0|TOP1_RAT	DNA topoisomerase 1 OS=Rattus norvegicus GN=Top1 PE=2 SV=1	767	1	5.3	3	4	1	6.3	5	5	4.168e-08	7.816e-08	sp|Q9WUL0|TOP1_RAT		sp|Q9WUL0|TOP1_RAT
sp|Q2YDU8|SPNS1_RAT	Protein spinster homolog 1 OS=Rattus norvegicus GN=Spns1 PE=2 SV=2	528	0.9763	4.3	1	1	1	7.2	2	2	6.005e-08	1.211e-07	sp|Q2YDU8-2|SPNS1_RAT	sp|Q2YDU8|SPNS1_RAT;	sp|Q2YDU8|SPNS1_RAT
tr|M0RDK9|M0RDK9_RAT	Protein Acad8 (Fragment) OS=Rattus norvegicus GN=Acad8 PE=3 SV=1	311	1	18.6	4	4	1	6.8	2	2	4.341e-07	1.365e-07	tr|M0RDK9|M0RDK9_RAT		tr|M0RDK9|M0RDK9_RAT
sp|Q9ESW0|DDB1_RAT	DNA damage-binding protein 1 OS=Rattus norvegicus GN=Ddb1 PE=2 SV=1	1140	1	15.2	16	14	1	18.4	21	17	2.126e-07	3.69e-07	sp|Q9ESW0|DDB1_RAT	tr|G3V8T4|G3V8T4_RAT;	sp|Q9ESW0|DDB1_RAT	tr|G3V8T4|G3V8T4_RAT;
tr|D3Z9K4|D3Z9K4_RAT	Protein Plekho2 OS=Rattus norvegicus GN=Plekho2 PE=4 SV=2	494					1	13.6	4	4		8.744e-08			tr|D3Z9K4|D3Z9K4_RAT
sp|Q5XIM9|TCPB_RAT	T-complex protein 1 subunit beta OS=Rattus norvegicus GN=Cct2 PE=1 SV=3	535	1	67.9	39	31	1	79.6	42	34	2.066e-06	2.176e-06	sp|Q5XIM9|TCPB_RAT		sp|Q5XIM9|TCPB_RAT
sp|P00786|CATH_RAT	Pro-cathepsin H OS=Rattus norvegicus GN=Ctsh PE=1 SV=1	333	1	14.4	5	5	1	14.1	4	3	7.318e-07	2.273e-07	sp|P00786|CATH_RAT		sp|P00786|CATH_RAT
sp|Q9QZ81|AGO2_RAT	Protein argonaute-2 OS=Rattus norvegicus GN=Ago2 PE=2 SV=2	860	1	7.3	4	5	1	13.4	8	8	1.324e-08	7.686e-08	sp|Q9QZ81|AGO2_RAT	tr|F1LRP7|F1LRP7_RAT;	sp|Q9QZ81|AGO2_RAT	tr|F1LRP7|F1LRP7_RAT;
sp|E9PU28|IMDH2_RAT	Inosine-5'-monophosphate dehydrogenase 2 OS=Rattus norvegicus GN=Impdh2 PE=3 SV=1	514	1	21.2	7	8	1	19.6	7	7	2.957e-07	1.501e-07	sp|E9PU28|IMDH2_RAT		sp|E9PU28|IMDH2_RAT
sp|Q9R0I8|PI42A_RAT	Phosphatidylinositol 5-phosphate 4-kinase type-2 alpha OS=Rattus norvegicus GN=Pip4k2a PE=1 SV=1	406					0.9916	4.5	1	2		8.207e-09			sp|Q9R0I8|PI42A_RAT	tr|F1LX22|F1LX22_RAT;
sp|Q5RK09|EIF3G_RAT	Eukaryotic translation initiation factor 3 subunit G OS=Rattus norvegicus GN=Eif3g PE=2 SV=1	320	0.9999	6.9	3	2	1	9.7	4	3	1.617e-07	1.897e-07	sp|Q5RK09|EIF3G_RAT		sp|Q5RK09|EIF3G_RAT
sp|P48037|ANXA6_RAT	Annexin A6 OS=Rattus norvegicus GN=Anxa6 PE=1 SV=2	673	1	59.7	58	42	1	69.1	67	48	2.053e-06	2.653e-06	sp|P48037|ANXA6_RAT		sp|P48037|ANXA6_RAT
sp|O08815|SLK_RAT	STE20-like serine/threonine-protein kinase OS=Rattus norvegicus GN=Slk PE=2 SV=1	1206	0.9544	2.9	3	3	1	7	7	7	1.809e-08	4.674e-08	sp|O08815|SLK_RAT	tr|G3V7I8|G3V7I8_RAT;	sp|O08815|SLK_RAT	tr|G3V7I8|G3V7I8_RAT;
sp|A1L1K3|APC5_RAT	Anaphase-promoting complex subunit 5 OS=Rattus norvegicus GN=Anapc5 PE=2 SV=1	727					1	3.7	2	2		1.372e-08			sp|A1L1K3|APC5_RAT
tr|Q5U3Z7|Q5U3Z7_RAT	Serine hydroxymethyltransferase OS=Rattus norvegicus GN=Shmt2 PE=2 SV=1	504	1	47.8	19	16	1	44.4	15	14	1.322e-06	6.447e-07	tr|Q5U3Z7|Q5U3Z7_RAT		tr|Q5U3Z7|Q5U3Z7_RAT
tr|Q6AYQ9|Q6AYQ9_RAT	Peptidyl-prolyl cis-trans isomerase OS=Rattus norvegicus GN=Ppic PE=2 SV=1	212	1	17	3	3	1	53.3	8	8	4.039e-07	8.61e-07	tr|Q6AYQ9|Q6AYQ9_RAT		tr|Q6AYQ9|Q6AYQ9_RAT
tr|F7FC29|F7FC29_RAT	Protein Bicd2 OS=Rattus norvegicus GN=Bicd2 PE=4 SV=1	820					0.9915	4.3	1	2		1.559e-09			tr|F7FC29|F7FC29_RAT
sp|Q99P39-2|NFS1_RAT	Isoform Cytoplasmic of Cysteine desulfurase, mitochondrial OS=Rattus norvegicus GN=Nfs1	397	0.9999	10.8	3	2					1.442e-07		sp|Q99P39-2|NFS1_RAT	sp|Q99P39|NFS1_RAT;tr|Q3MHT2|Q3MHT2_RAT;
tr|B1WC61|B1WC61_RAT	Acad9 protein OS=Rattus norvegicus GN=Acad9 PE=2 SV=1	625	1	42.7	23	18	1	33	16	13	1.247e-06	6.826e-07	tr|B1WC61|B1WC61_RAT		tr|B1WC61|B1WC61_RAT
sp|P29419|ATP5I_RAT	ATP synthase subunit e, mitochondrial OS=Rattus norvegicus GN=Atp5i PE=1 SV=3	71	1	84.5	9	8	1	83.1	9	8	6.871e-06	6.7e-06	sp|P29419|ATP5I_RAT		sp|P29419|ATP5I_RAT
tr|D3ZRN3|D3ZRN3_RAT	Protein Actbl2 OS=Rattus norvegicus GN=Actbl2 PE=3 SV=1	376	0.9995	23.1	3	9	0.9992	23.9	2	10	1.872e-06	3.536e-06	tr|D3ZRN3|D3ZRN3_RAT		tr|D3ZRN3|D3ZRN3_RAT
tr|F1LU48|F1LU48_RAT	Protein Ergic1 (Fragment) OS=Rattus norvegicus GN=Ergic1 PE=4 SV=1	289	1	22.8	7	5	1	26.3	8	6	5.324e-07	7.377e-07	tr|F1LU48|F1LU48_RAT		tr|F1LU48|F1LU48_RAT
sp|Q8R4A1|ERO1A_RAT	ERO1-like protein alpha OS=Rattus norvegicus GN=Ero1l PE=1 SV=1	464	1	53.7	29	19	1	50.2	25	16	2.773e-06	2.236e-06	sp|Q8R4A1|ERO1A_RAT		sp|Q8R4A1|ERO1A_RAT
sp|P84850|D2HDH_RAT	D-2-hydroxyglutarate dehydrogenase, mitochondrial OS=Rattus norvegicus GN=D2hgdh PE=3 SV=1	535	1	9.3	3	3	0.9889	4	1	1	3.582e-08	5.845e-09	sp|P84850|D2HDH_RAT	tr|A0A0A0MXZ3|A0A0A0MXZ3_RAT;	sp|P84850|D2HDH_RAT	tr|A0A0A0MXZ3|A0A0A0MXZ3_RAT;
tr|M0R7I5|M0R7I5_RAT	Protein Sgsh (Fragment) OS=Rattus norvegicus GN=Sgsh PE=4 SV=1	281	1	22.8	5	5	1	19.2	6	4	1.012e-06	7.091e-07	tr|M0R7I5|M0R7I5_RAT		tr|M0R7I5|M0R7I5_RAT
tr|F1LM20|F1LM20_RAT	Protein LOC102556059 (Fragment) OS=Rattus norvegicus GN=LOC102556059 PE=4 SV=2	4231	1	19.5	49	49	1	9.2	24	21	2.61e-07	7.501e-08	tr|F1LM20|F1LM20_RAT		tr|F1LM20|F1LM20_RAT
tr|B2RYM8|B2RYM8_RAT	Protein Fam210b OS=Rattus norvegicus GN=Fam210b PE=2 SV=1	190	1	14.2	3	3	1	14.2	2	2	1.525e-07	5.216e-08	tr|B2RYM8|B2RYM8_RAT		tr|B2RYM8|B2RYM8_RAT
tr|D3ZAN3|D3ZAN3_RAT	Alpha glucosidase 2 alpha neutral subunit (Predicted) OS=Rattus norvegicus GN=Ganab PE=1 SV=1	797	1	39.8	48	27	1	43.3	53	29	2.329e-06	3.624e-06	tr|D3ZAN3|D3ZAN3_RAT		tr|D3ZAN3|D3ZAN3_RAT
tr|M0R7B4|M0R7B4_RAT	Protein LOC684828 OS=Rattus norvegicus GN=LOC684828 PE=3 SV=1	230					1	30.4	5	9		9.671e-07			tr|M0R7B4|M0R7B4_RAT
tr|B2RZ74|B2RZ74_RAT	Protein Snrnp70 OS=Rattus norvegicus GN=Snrnp70 PE=2 SV=1	451	1	8	4	4	1	14.6	6	7	1.199e-07	1.992e-07	tr|B2RZ74|B2RZ74_RAT		tr|B2RZ74|B2RZ74_RAT
sp|P25286-2|VPP1_RAT	Isoform II of V-type proton ATPase 116 kDa subunit a isoform 1 OS=Rattus norvegicus GN=Atp6v0a1	832	1	17.9	14	13	1	15.4	11	10	2.39e-07	3.064e-07	sp|P25286-2|VPP1_RAT	sp|P25286|VPP1_RAT;tr|Q2I6B2|Q2I6B2_RAT;	sp|P25286-2|VPP1_RAT	sp|P25286|VPP1_RAT;tr|Q2I6B2|Q2I6B2_RAT;
sp|P06685|AT1A1_RAT	Sodium/potassium-transporting ATPase subunit alpha-1 OS=Rattus norvegicus GN=Atp1a1 PE=1 SV=1	1023	1	45.7	87	49	1	44.4	67	44	5.811e-06	4.367e-06	sp|P06685|AT1A1_RAT		sp|P06685|AT1A1_RAT
sp|P14882|PCCA_RAT	Propionyl-CoA carboxylase alpha chain, mitochondrial OS=Rattus norvegicus GN=Pcca PE=1 SV=3	737	1	39.6	29	22	1	31.6	21	16	7.427e-07	6.256e-07	sp|P14882|PCCA_RAT		sp|P14882|PCCA_RAT
sp|P63029|TCTP_RAT	Translationally-controlled tumor protein OS=Rattus norvegicus GN=Tpt1 PE=1 SV=1	172	1	63.4	8	6	1	36	7	5	8.064e-07	9.978e-07	sp|P63029|TCTP_RAT		sp|P63029|TCTP_RAT
tr|Q5M7T6|Q5M7T6_RAT	ATPase, H+ transporting, lysosomal 38kDa, V0 subunit d1 OS=Rattus norvegicus GN=Atp6v0d1 PE=2 SV=1	351	1	28.2	8	8	1	29.9	8	8	7.381e-07	4.458e-07	tr|Q5M7T6|Q5M7T6_RAT		tr|Q5M7T6|Q5M7T6_RAT
tr|D3ZD31|D3ZD31_RAT	Mannose receptor, C type 1 (Predicted) OS=Rattus norvegicus GN=Mrc1 PE=4 SV=2	1463	1	7.5	9	9	1	17.7	23	23	1.095e-07	2.811e-07	tr|D3ZD31|D3ZD31_RAT		tr|D3ZD31|D3ZD31_RAT
tr|G3V7G9|G3V7G9_RAT	Eukaryotic translation initiation factor 3 subunit L OS=Rattus norvegicus GN=Eif3l PE=2 SV=2	382	1	18.3	6	6	1	29.6	14	10	1.638e-07	5.42e-07	tr|G3V7G9|G3V7G9_RAT		tr|G3V7G9|G3V7G9_RAT
tr|D3ZMS1|D3ZMS1_RAT	Protein Sf3b2 OS=Rattus norvegicus GN=Sf3b2 PE=4 SV=2	878	1	11.7	7	7	1	5.4	4	4	1.009e-07	8.092e-08	tr|D3ZMS1|D3ZMS1_RAT		tr|D3ZMS1|D3ZMS1_RAT
sp|Q9ES21|SAC1_RAT	Phosphatidylinositide phosphatase SAC1 OS=Rattus norvegicus GN=Sacm1l PE=1 SV=1	587	1	25.4	16	13	1	30.7	18	16	5.915e-07	7.002e-07	sp|Q9ES21|SAC1_RAT		sp|Q9ES21|SAC1_RAT
sp|Q6AXT0|RM37_RAT	39S ribosomal protein L37, mitochondrial OS=Rattus norvegicus GN=Mrpl37 PE=2 SV=1	423	0.9959	5.4	1	2	0.989	3.3	1	1	9.249e-09	7.11e-09	sp|Q6AXT0|RM37_RAT		sp|Q6AXT0|RM37_RAT
tr|G3V9T7|G3V9T7_RAT	ATPase Asna1 OS=Rattus norvegicus GN=Asna1 PE=3 SV=1	348	1	16.4	4	4	1	10.1	3	3	3.131e-07	2.253e-07	tr|G3V9T7|G3V9T7_RAT		tr|G3V9T7|G3V9T7_RAT
tr|F1LST1|F1LST1_RAT	Fibronectin OS=Rattus norvegicus GN=Fn1 PE=4 SV=2	1848					1	53	4	60		2.564e-08			tr|F1LST1|F1LST1_RAT
tr|F7F134|F7F134_RAT	Voltage-dependent calcium channel subunit alpha-2/delta-1 OS=Rattus norvegicus GN=Cacna2d1 PE=4 SV=1	1045	1	14.2	2	13					2.65e-08		tr|F7F134|F7F134_RAT
tr|Q9QX80|Q9QX80_RAT	CArG-binding factor A OS=Rattus norvegicus GN=Hnrnpab PE=2 SV=1	285	1	33.7	13	11	1	36.1	14	12	1.091e-06	1.048e-06	tr|Q9QX80|Q9QX80_RAT	tr|Q9QX81|Q9QX81_RAT;	tr|Q9QX80|Q9QX80_RAT	tr|Q9QX81|Q9QX81_RAT;
sp|P15429|ENOB_RAT	Beta-enolase OS=Rattus norvegicus GN=Eno3 PE=1 SV=3	434	1	26.7	2	8	0.9992	24.4	1	8	3.852e-08	6.032e-09	sp|P15429|ENOB_RAT		sp|P15429|ENOB_RAT
sp|P00787|CATB_RAT	Cathepsin B OS=Rattus norvegicus GN=Ctsb PE=1 SV=2	339	1	41.6	22	12	1	44.8	27	16	2.346e-06	6.617e-06	sp|P00787|CATB_RAT	tr|Q6IN22|Q6IN22_RAT;	sp|P00787|CATB_RAT	tr|Q6IN22|Q6IN22_RAT;
sp|P09215|KPCD_RAT	Protein kinase C delta type OS=Rattus norvegicus GN=Prkcd PE=1 SV=1	673	0.9999	5.1	2	2	1	4.2	2	2	9.653e-08	3.124e-08	sp|P09215-2|KPCD_RAT	sp|P09215|KPCD_RAT;tr|D4A0U0|D4A0U0_RAT;tr|Z4YNR1|Z4YNR1_RAT;	sp|P09215|KPCD_RAT	tr|Z4YNR1|Z4YNR1_RAT;
sp|Q9WTT7|BZW2_RAT	Basic leucine zipper and W2 domain-containing protein 2 OS=Rattus norvegicus GN=Bzw2 PE=2 SV=1	419	1	12.9	4	5	1	10.5	3	4	1.369e-07	1.133e-07	sp|Q9WTT7|BZW2_RAT		sp|Q9WTT7|BZW2_RAT
sp|P19945|RLA0_RAT	60S acidic ribosomal protein P0 OS=Rattus norvegicus GN=Rplp0 PE=1 SV=2	317	1	44.8	11	9	1	46.1	14	10	1.063e-06	1.965e-06	sp|P19945|RLA0_RAT		sp|P19945|RLA0_RAT
sp|P69897|TBB5_RAT	Tubulin beta-5 chain OS=Rattus norvegicus GN=Tubb5 PE=1 SV=1	444	1	73.4	8	27	1	82.2	11	29	1.038e-06	2.63e-06	sp|P69897|TBB5_RAT		sp|P69897|TBB5_RAT
tr|B2RYN9|B2RYN9_RAT	Protein Ctnna3 OS=Rattus norvegicus GN=Ctnna3 PE=2 SV=1	154	1	44.8	6	4	1	44.8	4	4	7.042e-07	4.945e-07	tr|B2RYN9|B2RYN9_RAT		tr|B2RYN9|B2RYN9_RAT
sp|O70196|PPCE_RAT	Prolyl endopeptidase OS=Rattus norvegicus GN=Prep PE=1 SV=1	710	1	8.7	4	4	1	17.5	9	8	4.02e-08	1.587e-07	sp|O70196|PPCE_RAT		sp|O70196|PPCE_RAT
tr|D3ZD11|D3ZD11_RAT	Protein Spcs2 OS=Rattus norvegicus GN=Spcs2 PE=4 SV=1	226	1	38.5	8	7	1	35.8	8	8	1.599e-06	1.341e-06	tr|D3ZD11|D3ZD11_RAT		tr|D3ZD11|D3ZD11_RAT
tr|F1LMQ3|F1LMQ3_RAT	Protein Psmd8 OS=Rattus norvegicus GN=Psmd8 PE=4 SV=1	353	0.9885	3.2	1	1	1	7.1	3	3	8.428e-08	2.716e-07	tr|D3ZDK8|D3ZDK8_RAT	tr|F1LMQ3|F1LMQ3_RAT;	tr|F1LMQ3|F1LMQ3_RAT
tr|D4A1D3|D4A1D3_RAT	Protein Sacs OS=Rattus norvegicus GN=Sacs PE=4 SV=1	4578	0.9976	0.9	2	3	0.9837	0.2	1	1	1.992e-09	1.048e-09	tr|D4A1D3|D4A1D3_RAT		tr|D4A1D3|D4A1D3_RAT
sp|Q641Z7|ASM3A_RAT	Acid sphingomyelinase-like phosphodiesterase 3a OS=Rattus norvegicus GN=Smpdl3a PE=2 SV=1	445	1	13.9	3	4	1	19.3	8	6	2.544e-07	8.897e-07	sp|Q641Z7|ASM3A_RAT		sp|Q641Z7|ASM3A_RAT
tr|D3ZC55|D3ZC55_RAT	Heat shock 70kDa protein 12A (Predicted), isoform CRA_a OS=Rattus norvegicus GN=Hspa12a PE=1 SV=1	675					0.9995	4.4	2	2		8.699e-09			tr|D3ZC55|D3ZC55_RAT
tr|B1WBS6|B1WBS6_RAT	Glb1l protein OS=Rattus norvegicus GN=Glb1l PE=2 SV=1	646					1	9.8	4	5		3.903e-08			tr|B1WBS6|B1WBS6_RAT
sp|P38659|PDIA4_RAT	Protein disulfide-isomerase A4 OS=Rattus norvegicus GN=Pdia4 PE=1 SV=2	643	1	50.1	45	37	1	53	56	39	1.51e-06	2.181e-06	sp|P38659|PDIA4_RAT		sp|P38659|PDIA4_RAT
sp|Q6IRK9|CBPQ_RAT	Carboxypeptidase Q OS=Rattus norvegicus GN=Cpq PE=1 SV=1	472	1	51.5	30	16	1	49.4	33	16	4.802e-06	5.174e-06	sp|Q6IRK9|CBPQ_RAT		sp|Q6IRK9|CBPQ_RAT
sp|Q62733|LAP2_RAT	Lamina-associated polypeptide 2, isoform beta OS=Rattus norvegicus GN=Tmpo PE=1 SV=3	452	1	24.1	9	8	1	29.2	14	10	5.035e-07	6.162e-07	sp|Q62733|LAP2_RAT		sp|Q62733|LAP2_RAT
sp|O70595|ABCB6_RAT	ATP-binding cassette sub-family B member 6, mitochondrial OS=Rattus norvegicus GN=Abcb6 PE=2 SV=1	836	1	7.1	4	4	1	5.1	3	3	4.341e-08	5.365e-08	sp|O70595|ABCB6_RAT		sp|O70595|ABCB6_RAT
tr|D3ZJD3|D3ZJD3_RAT	Protein LOC100362069 OS=Rattus norvegicus GN=RGD1565183 PE=4 SV=1	137	1	27	5	4	1	51.1	9	8	2.366e-06	4.083e-06	sp|P17702|RL28_RAT	tr|D3ZJD3|D3ZJD3_RAT;tr|Q642E2|Q642E2_RAT;	tr|D3ZJD3|D3ZJD3_RAT	tr|Q642E2|Q642E2_RAT;
sp|P52481|CAP2_RAT	Adenylyl cyclase-associated protein 2 OS=Rattus norvegicus GN=Cap2 PE=2 SV=1	477	1	30.2	13	13	1	32.3	16	14	7.013e-07	1.082e-06	sp|P52481|CAP2_RAT		sp|P52481|CAP2_RAT
tr|Q642A9|Q642A9_RAT	Protein Vps16 OS=Rattus norvegicus GN=Vps16 PE=2 SV=1	839					0.9975	5.7	2	2		1.488e-08			tr|Q642A9|Q642A9_RAT
sp|Q68FW9|CSN3_RAT	COP9 signalosome complex subunit 3 OS=Rattus norvegicus GN=Cops3 PE=2 SV=1	423	0.9993	13.2	2	3	0.989	3.1	1	1	6.088e-08	6.729e-08	sp|Q68FW9|CSN3_RAT		sp|Q68FW9|CSN3_RAT
tr|D3ZE49|D3ZE49_RAT	Protein Trappc12 OS=Rattus norvegicus GN=Trappc12 PE=4 SV=1	797					0.9994	3.1	2	3		2.202e-08			tr|D3ZE49|D3ZE49_RAT
sp|Q9EQS0|TALDO_RAT	Transaldolase OS=Rattus norvegicus GN=Taldo1 PE=1 SV=2	337	1	23.4	7	8	1	30.6	11	11	8.007e-07	1.394e-06	sp|Q9EQS0|TALDO_RAT		sp|Q9EQS0|TALDO_RAT
sp|F1LNJ2|U520_RAT	U5 small nuclear ribonucleoprotein 200 kDa helicase OS=Rattus norvegicus GN=Snrnp200 PE=1 SV=1	2139	1	10.1	17	17	1	10.4	19	17	6.431e-08	9.257e-08	sp|F1LNJ2|U520_RAT	tr|M3ZCQ2|M3ZCQ2_RAT;	sp|F1LNJ2|U520_RAT	tr|M3ZCQ2|M3ZCQ2_RAT;
sp|P97629|LCAP_RAT	Leucyl-cystinyl aminopeptidase OS=Rattus norvegicus GN=Lnpep PE=1 SV=1	1025	1	19.2	16	15	1	17.6	16	13	3.719e-07	3.562e-07	sp|P97629|LCAP_RAT	tr|D3ZUR9|D3ZUR9_RAT;	sp|P97629|LCAP_RAT	tr|D3ZUR9|D3ZUR9_RAT;
tr|A0A096MK15|A0A096MK15_RAT	Uncharacterized protein OS=Rattus norvegicus PE=4 SV=1	6666	0.9063	1.1	1	4					3.869e-10		tr|A0A096MK15|A0A096MK15_RAT	tr|F1M1J2|F1M1J2_RAT;
sp|Q91ZW1|TFAM_RAT	Transcription factor A, mitochondrial OS=Rattus norvegicus GN=Tfam PE=2 SV=1	244	1	14.3	3	3	0.9711	3.3	1	1	2.983e-07	6.914e-08	sp|Q91ZW1|TFAM_RAT		sp|Q91ZW1|TFAM_RAT
sp|Q01129|PGS2_RAT	Decorin OS=Rattus norvegicus GN=Dcn PE=1 SV=1	354	1	37	31	14	1	37	16	13	4.407e-06	2.013e-06	sp|Q01129|PGS2_RAT		sp|Q01129|PGS2_RAT
sp|Q6F6B3|TANC1_RAT	Protein TANC1 OS=Rattus norvegicus GN=Tanc1 PE=1 SV=1	1849					0.9867	1.3	1	2		2.58e-09			sp|Q6F6B3|TANC1_RAT	tr|G3V917|G3V917_RAT;
sp|Q07116|SUOX_RAT	Sulfite oxidase, mitochondrial OS=Rattus norvegicus GN=Suox PE=1 SV=2	546	1	14.5	5	5	1	8.6	3	3	1.923e-07	4.715e-08	sp|Q07116|SUOX_RAT	tr|G3V6R5|G3V6R5_RAT;	sp|Q07116|SUOX_RAT	tr|G3V6R5|G3V6R5_RAT;
sp|Q6AYK6|CYBP_RAT	Calcyclin-binding protein OS=Rattus norvegicus GN=Cacybp PE=1 SV=1	229	0.9994	9.6	2	2	1	19.7	4	3	7.913e-08	3.14e-07	sp|Q6AYK6|CYBP_RAT		sp|Q6AYK6|CYBP_RAT
sp|Q62952-2|DPYL3_RAT	Isoform 2 of Dihydropyrimidinase-related protein 3 OS=Rattus norvegicus GN=Dpysl3	683	1	54.6	22	24	1	68.1	40	32	1.23e-06	3.024e-06	sp|Q62952-2|DPYL3_RAT		sp|Q62952-2|DPYL3_RAT
tr|D4ADE8|D4ADE8_RAT	DEAD/H (Asp-Glu-Ala-Asp/His) box polypeptide 3, X-linked OS=Rattus norvegicus GN=Ddx3x PE=4 SV=2	311	1	33.1	2	9	1	36.7	2	9	8.278e-08	1.935e-07	tr|D4ADE8|D4ADE8_RAT		tr|D4ADE8|D4ADE8_RAT
tr|D4ACN7|D4ACN7_RAT	Protein Myof OS=Rattus norvegicus GN=Myof PE=4 SV=2	2048	1	24.1	41	38	1	35	60	57	3.953e-07	8.101e-07	tr|D4ACN7|D4ACN7_RAT		tr|D4ACN7|D4ACN7_RAT
tr|Q5U2U3|Q5U2U3_RAT	Poly (ADP-ribose) polymerase family, member 3 OS=Rattus norvegicus GN=Parp3 PE=1 SV=1	526	0.9999	5.5	3	3	1	8.9	4	4	6.544e-08	7.531e-08	tr|Q5U2U3|Q5U2U3_RAT		tr|Q5U2U3|Q5U2U3_RAT
tr|D3ZKG1|D3ZKG1_RAT	Protein Mut OS=Rattus norvegicus GN=Mut PE=4 SV=1	748	0.9998	8.6	3	3					7.587e-09		tr|D3ZKG1|D3ZKG1_RAT
sp|P86182|CCD22_RAT	Coiled-coil domain-containing protein 22 OS=Rattus norvegicus GN=Ccdc22 PE=1 SV=2	627	1	5.4	2	2	1	6.9	4	4	2.065e-08	4.348e-08	sp|P86182|CCD22_RAT		sp|P86182|CCD22_RAT
tr|Q4V8H5|Q4V8H5_RAT	Aspartyl aminopeptidase OS=Rattus norvegicus GN=Dnpep PE=2 SV=1	475	1	41.3	15	12	1	34.3	15	13	6.97e-07	9.163e-07	tr|Q4V8H5|Q4V8H5_RAT		tr|Q4V8H5|Q4V8H5_RAT
tr|D4A644|D4A644_RAT	Protein Map7d1 OS=Rattus norvegicus GN=Map7d1 PE=4 SV=1	817	1	6.6	4	4	1	13.1	9	9	5.163e-08	4.217e-08	tr|D4A644|D4A644_RAT		tr|D4A644|D4A644_RAT
sp|P08699|LEG3_RAT	Galectin-3 OS=Rattus norvegicus GN=Lgals3 PE=1 SV=4	262	1	18.3	3	3	1	27.1	6	5	2.37e-07	1.076e-06	sp|P08699|LEG3_RAT		sp|P08699|LEG3_RAT
tr|Q6P9U0|Q6P9U0_RAT	Protein Serpinb6 OS=Rattus norvegicus GN=Serpinb6 PE=2 SV=1	379	1	19.3	6	6	1	41.7	13	15	2.684e-07	8.801e-07	tr|Q6P9U0|Q6P9U0_RAT		tr|Q6P9U0|Q6P9U0_RAT
tr|B0BN52|B0BN52_RAT	Mitochondrial carrier homolog 2 (C. elegans) OS=Rattus norvegicus GN=Mtch2 PE=2 SV=1	303	1	54.1	22	12	1	46.9	19	10	5.979e-06	3.94e-06	tr|B0BN52|B0BN52_RAT		tr|B0BN52|B0BN52_RAT
sp|Q9Z1M9|SMC1A_RAT	Structural maintenance of chromosomes protein 1A OS=Rattus norvegicus GN=Smc1a PE=1 SV=1	1233	1	4.2	5	4	1	7	6	7	1.056e-08	7.338e-08	sp|Q9Z1M9|SMC1A_RAT	tr|F1LSS1|F1LSS1_RAT;	sp|Q9Z1M9|SMC1A_RAT	tr|F1LSS1|F1LSS1_RAT;
sp|P67779|PHB_RAT	Prohibitin OS=Rattus norvegicus GN=Phb PE=1 SV=1	272	1	79	22	15	1	79	21	15	4.018e-06	3.368e-06	sp|P67779|PHB_RAT		sp|P67779|PHB_RAT
tr|M0R7E6|M0R7E6_RAT	Protein Srrt OS=Rattus norvegicus GN=Srrt PE=4 SV=1	881					0.9999	2.2	2	2		2.996e-08			tr|M0R7E6|M0R7E6_RAT
sp|Q99068|AMRP_RAT	Alpha-2-macroglobulin receptor-associated protein OS=Rattus norvegicus GN=Lrpap1 PE=1 SV=2	360	0.9995	5	2	2	1	6.1	2	2	6.916e-08	1.669e-07	sp|Q99068|AMRP_RAT		sp|Q99068|AMRP_RAT
sp|P29994-2|ITPR1_RAT	Isoform 2 of Inositol 1,4,5-trisphosphate receptor type 1 OS=Rattus norvegicus GN=Itpr1	2735	1	1.2	3	4	1	3.5	7	7	9.126e-09	2.336e-08	sp|P29994-2|ITPR1_RAT	sp|P29994-3|ITPR1_RAT;sp|P29994-4|ITPR1_RAT;sp|P29994-5|ITPR1_RAT;sp|P29994-6|ITPR1_RAT;sp|P29994-7|ITPR1_RAT;sp|P29994-8|ITPR1_RAT;sp|P29994|ITPR1_RAT;tr|A0A0A0MY31|A0A0A0MY31_RAT;tr|F1LNT1|F1LNT1_RAT;tr|F1LQS8|F1LQS8_RAT;tr|F1LQX8|F1LQX8_RAT;	sp|P29994-2|ITPR1_RAT	sp|P29994-3|ITPR1_RAT;sp|P29994-4|ITPR1_RAT;sp|P29994-5|ITPR1_RAT;sp|P29994-6|ITPR1_RAT;sp|P29994-7|ITPR1_RAT;sp|P29994-8|ITPR1_RAT;sp|P29994|ITPR1_RAT;
tr|F1LRW9|F1LRW9_RAT	Phosphatidylinositol 4-kinase alpha OS=Rattus norvegicus GN=Pi4ka PE=4 SV=2	2044	1	4.5	8	8					3.897e-08		tr|F1LRW9|F1LRW9_RAT
tr|D4ABR6|D4ABR6_RAT	Annexin (Fragment) OS=Rattus norvegicus GN=Anxa6 PE=3 SV=2	671	0.9996	60.2	3	41	0.9997	64.1	2	46	1.605e-07	1.158e-07	tr|D4ABR6|D4ABR6_RAT		tr|D4ABR6|D4ABR6_RAT
sp|P62716|PP2AB_RAT	Serine/threonine-protein phosphatase 2A catalytic subunit beta isoform OS=Rattus norvegicus GN=Ppp2cb PE=1 SV=1	309	1	28.5	8	7	1	28.5	8	8	5.274e-07	8.618e-07	sp|P62716|PP2AB_RAT		sp|P62716|PP2AB_RAT	sp|P63331|PP2AA_RAT;
tr|G3V7G8|G3V7G8_RAT	Glycine--tRNA ligase OS=Rattus norvegicus GN=Gars PE=3 SV=1	728	1	23.4	15	12	1	24.9	17	16	5.957e-07	9.126e-07	sp|Q5I0G4|SYG_RAT	tr|G3V7G8|G3V7G8_RAT;	tr|G3V7G8|G3V7G8_RAT
sp|P04692|TPM1_RAT	Tropomyosin alpha-1 chain OS=Rattus norvegicus GN=Tpm1 PE=1 SV=3	284	1	69.4	6	30	1	70.8	5	28	6.29e-07	6.982e-07	sp|P04692|TPM1_RAT		sp|P04692|TPM1_RAT
sp|Q6VBQ5|MYADM_RAT	Myeloid-associated differentiation marker OS=Rattus norvegicus GN=Myadm PE=2 SV=1	318	1	15.7	6	6	1	21.4	9	7	6.901e-07	1.621e-06	sp|Q6VBQ5|MYADM_RAT	tr|Q05BA4|Q05BA4_RAT;	sp|Q6VBQ5|MYADM_RAT	tr|Q05BA4|Q05BA4_RAT;
sp|Q9JLZ1|GLRX3_RAT	Glutaredoxin-3 OS=Rattus norvegicus GN=Glrx3 PE=1 SV=2	337	1	19.9	6	5	1	35.9	11	9	7.233e-08	3.811e-07	sp|Q9JLZ1|GLRX3_RAT		sp|Q9JLZ1|GLRX3_RAT
tr|F1LML7|F1LML7_RAT	Protein Hip1r OS=Rattus norvegicus GN=Hip1r PE=4 SV=1	1069	0.9959	2.8	1	2	0.9964	2.8	1	2	2.953e-09	4.243e-09	tr|F1LML7|F1LML7_RAT		tr|F1LML7|F1LML7_RAT
tr|D3ZEH3|D3ZEH3_RAT	Protein Sec61a2 OS=Rattus norvegicus GN=Sec61a2 PE=3 SV=1	476	0.9936	7.6	1	4	0.9964	3.6	1	2	1.802e-08	1.278e-08	tr|D3ZEH3|D3ZEH3_RAT		tr|D3ZEH3|D3ZEH3_RAT
tr|I6L9G5|I6L9G5_RAT	Protein Rcn3 OS=Rattus norvegicus GN=Rcn3 PE=2 SV=1	328	1	19.5	7	5	1	36	10	8	5.279e-07	6.659e-07	tr|I6L9G5|I6L9G5_RAT		tr|I6L9G5|I6L9G5_RAT
sp|B5DF27|LOXL2_RAT	Lysyl oxidase homolog 2 OS=Rattus norvegicus GN=Loxl2 PE=2 SV=2	776	0.9995	4.8	2	2	0.9996	4.4	2	2	1.455e-08	3.948e-08	sp|B5DF27|LOXL2_RAT		sp|B5DF27|LOXL2_RAT	tr|J3QTE1|J3QTE1_RAT;
sp|Q704E8|ABCB7_RAT	ATP-binding cassette sub-family B member 7, mitochondrial OS=Rattus norvegicus GN=Abcb7 PE=1 SV=1	752	1	9	5	6	1	9	5	6	1.361e-07	7.366e-08	sp|Q704E8|ABCB7_RAT	tr|F1LNV4|F1LNV4_RAT;	sp|Q704E8|ABCB7_RAT	tr|F1LNV4|F1LNV4_RAT;
sp|P80386|AAKB1_RAT	5'-AMP-activated protein kinase subunit beta-1 OS=Rattus norvegicus GN=Prkab1 PE=1 SV=4	270					0.9999	9.6	3	2		6.053e-08			sp|P80386|AAKB1_RAT
sp|P42930|HSPB1_RAT	Heat shock protein beta-1 OS=Rattus norvegicus GN=Hspb1 PE=1 SV=1	206	1	66	17	12	1	70.9	22	16	3.83e-06	5.79e-06	sp|P42930|HSPB1_RAT	tr|G3V913|G3V913_RAT;	sp|P42930|HSPB1_RAT	tr|G3V913|G3V913_RAT;
tr|D3ZZX1|D3ZZX1_RAT	Inositol polyphosphate-5-phosphatase A (Predicted), isoform CRA_a OS=Rattus norvegicus GN=Inpp5a PE=4 SV=1	412	1	11.2	3	3	1	11.9	3	3	1.134e-07	4.301e-08	tr|D3ZZX1|D3ZZX1_RAT		tr|D3ZZX1|D3ZZX1_RAT
sp|Q9Z2L0|VDAC1_RAT	Voltage-dependent anion-selective channel protein 1 OS=Rattus norvegicus GN=Vdac1 PE=1 SV=4	283	1	70	34	16	1	73.5	23	16	6.704e-06	5.656e-06	sp|Q9Z2L0|VDAC1_RAT		sp|Q9Z2L0|VDAC1_RAT
sp|Q05962|ADT1_RAT	ADP/ATP translocase 1 OS=Rattus norvegicus GN=Slc25a4 PE=1 SV=3	298	1	71.1	148	27	1	65.8	68	25	5.76e-05	2.922e-05	sp|Q05962|ADT1_RAT	tr|Q6P9Y4|Q6P9Y4_RAT;	sp|Q05962|ADT1_RAT	tr|Q6P9Y4|Q6P9Y4_RAT;
sp|Q9R1T3|CATZ_RAT	Cathepsin Z OS=Rattus norvegicus GN=Ctsz PE=1 SV=2	306	1	16.3	2	2	1	27.1	5	4	9.995e-08	4.74e-07	sp|Q9R1T3|CATZ_RAT		sp|Q9R1T3|CATZ_RAT
sp|Q66X93|SND1_RAT	Staphylococcal nuclease domain-containing protein 1 OS=Rattus norvegicus GN=Snd1 PE=2 SV=1	909	1	25.4	21	18	1	41.7	32	28	6.128e-07	1.123e-06	sp|Q66X93|SND1_RAT		sp|Q66X93|SND1_RAT
tr|F1M6V8|F1M6V8_RAT	Protein Strn4 OS=Rattus norvegicus GN=Strn4 PE=4 SV=1	759					0.9975	3	2	2		3.543e-08			tr|F1M6V8|F1M6V8_RAT
tr|A0A096MJY6|A0A096MJY6_RAT	Protein Gbe1 OS=Rattus norvegicus GN=Gbe1 PE=4 SV=1	412	0.9959	6.3	1	2	1	17.2	5	6	1.601e-08	1.917e-07	tr|A0A096MJY6|A0A096MJY6_RAT		tr|A0A096MJY6|A0A096MJY6_RAT
sp|Q6TRW4-2|PDS5B_RAT	Isoform 2 of Sister chromatid cohesion protein PDS5 homolog B OS=Rattus norvegicus GN=Pds5b	1411	1	4.3	5	6	1	3.7	4	5	2.245e-08	2.533e-08	sp|Q6TRW4-2|PDS5B_RAT	sp|Q6TRW4-3|PDS5B_RAT;sp|Q6TRW4|PDS5B_RAT;tr|D3ZMU3|D3ZMU3_RAT;tr|D3ZU56|D3ZU56_RAT;tr|D3ZXE2|D3ZXE2_RAT;tr|F1M797|F1M797_RAT;tr|M0RA56|M0RA56_RAT;	sp|Q6TRW4-2|PDS5B_RAT	sp|Q6TRW4-3|PDS5B_RAT;sp|Q6TRW4|PDS5B_RAT;tr|D3ZMU3|D3ZMU3_RAT;tr|D3ZU56|D3ZU56_RAT;tr|D3ZXE2|D3ZXE2_RAT;tr|F1M797|F1M797_RAT;tr|M0RA56|M0RA56_RAT;
sp|P06761|GRP78_RAT	78 kDa glucose-regulated protein OS=Rattus norvegicus GN=Hspa5 PE=1 SV=1	654	1	60.7	123	50	1	60.7	109	50	1.64e-05	1.58e-05	sp|P06761|GRP78_RAT		sp|P06761|GRP78_RAT
tr|G3V7N6|G3V7N6_RAT	Protein LOC100909580 OS=Rattus norvegicus GN=LOC100909580 PE=4 SV=1	473	1	5.7	2	2	1	10.4	3	3	7.058e-08	9.333e-08	tr|G3V7N6|G3V7N6_RAT		tr|G3V7N6|G3V7N6_RAT
sp|P62853|RS25_RAT	40S ribosomal protein S25 OS=Rattus norvegicus GN=Rps25 PE=2 SV=1	125	0.9997	12.9	2	2	0.9999	12.9	2	2	1.191e-06	1.092e-06	sp|P62853|RS25_RAT	tr|D4AE10|D4AE10_RAT;tr|M0R763|M0R763_RAT;	sp|P62853|RS25_RAT	tr|D4AE10|D4AE10_RAT;tr|M0R763|M0R763_RAT;
tr|G3V7K3|G3V7K3_RAT	Ceruloplasmin OS=Rattus norvegicus GN=Cp PE=4 SV=1	1059	1	26.7	30	23	1	33.7	34	28	6.871e-07	9.405e-07	tr|G3V7K3|G3V7K3_RAT		tr|G3V7K3|G3V7K3_RAT
tr|Q0D2L2|Q0D2L2_RAT	Protein Mrps22 OS=Rattus norvegicus GN=Mrps22 PE=2 SV=1	359	1	5.3	2	2	0.989	2.2	1	1	3.474e-08	2.766e-08	tr|Q0D2L2|Q0D2L2_RAT		tr|Q0D2L2|Q0D2L2_RAT
sp|P15651|ACADS_RAT	Short-chain specific acyl-CoA dehydrogenase, mitochondrial OS=Rattus norvegicus GN=Acads PE=1 SV=2	412	1	37.9	14	10	1	28.2	11	7	7.473e-07	4.548e-07	sp|P15651|ACADS_RAT	tr|Q6IMX3|Q6IMX3_RAT;	sp|P15651|ACADS_RAT	tr|Q6IMX3|Q6IMX3_RAT;
sp|P05943|S10AA_RAT	Protein S100-A10 OS=Rattus norvegicus GN=S100a10 PE=1 SV=2	95	1	35.8	3	2	0.989	17.9	2	1	2.459e-07	5.277e-07	sp|P05943|S10AA_RAT	tr|D3ZEP6|D3ZEP6_RAT;	sp|P05943|S10AA_RAT	tr|D3ZEP6|D3ZEP6_RAT;
tr|D4A4Z9|D4A4Z9_RAT	Protein Ktn1 OS=Rattus norvegicus GN=Ktn1 PE=4 SV=2	1325	1	20.3	27	22	1	16.7	18	18	2.443e-07	1.376e-07	tr|D4A4Z9|D4A4Z9_RAT	tr|D4AD67|D4AD67_RAT;tr|D4ADW6|D4ADW6_RAT;	tr|D4A4Z9|D4A4Z9_RAT	tr|D4AD67|D4AD67_RAT;tr|D4ADW6|D4ADW6_RAT;
sp|Q78P75|DYL2_RAT	Dynein light chain 2, cytoplasmic OS=Rattus norvegicus GN=Dynll2 PE=1 SV=1	89					0.9886	32.6	1	3		5.119e-07			sp|Q78P75|DYL2_RAT
tr|B5DFL0|B5DFL0_RAT	Protein Snta1 OS=Rattus norvegicus GN=Snta1 PE=2 SV=1	499	1	22	11	9	1	12.8	6	5	4.434e-07	2.114e-07	tr|B5DFL0|B5DFL0_RAT		tr|B5DFL0|B5DFL0_RAT
tr|D4A1D8|D4A1D8_RAT	Protein Surf4 OS=Rattus norvegicus GN=Surf4 PE=4 SV=1	269	0.9994	27.5	5	6	1	24.2	9	5	1e-07	9.373e-07	tr|D4A1D8|D4A1D8_RAT		tr|D4A1D8|D4A1D8_RAT
tr|D4A1K1|D4A1K1_RAT	Protein Polr3g OS=Rattus norvegicus GN=Polr3g PE=4 SV=1	223					0.7226	3.6	2	2		3.881e-07			tr|D4A1K1|D4A1K1_RAT
sp|Q6Q7Y5|GNA13_RAT	Guanine nucleotide-binding protein subunit alpha-13 OS=Rattus norvegicus GN=Gna13 PE=1 SV=1	377					0.6076	2.7	1	2		1.611e-08			sp|Q6Q7Y5|GNA13_RAT
sp|Q9EQP5|PRELP_RAT	Prolargin OS=Rattus norvegicus GN=Prelp PE=2 SV=1	377	1	51.2	30	17	1	47.5	25	16	3.643e-06	2.467e-06	sp|Q9EQP5|PRELP_RAT		sp|Q9EQP5|PRELP_RAT
sp|Q63081|PDIA6_RAT	Protein disulfide-isomerase A6 OS=Rattus norvegicus GN=Pdia6 PE=1 SV=2	440	1	50.5	26	18	1	51.6	27	19	2.411e-06	4.094e-06	sp|Q63081|PDIA6_RAT		sp|Q63081|PDIA6_RAT
sp|P34064|PSA5_RAT	Proteasome subunit alpha type-5 OS=Rattus norvegicus GN=Psma5 PE=2 SV=1	241	1	16.2	4	3					3.967e-07		sp|P34064|PSA5_RAT	tr|Q6P9V6|Q6P9V6_RAT;
tr|E9PTU4|E9PTU4_RAT	Myosin-11 OS=Rattus norvegicus GN=Myh11 PE=4 SV=2	1972	1	29.2	30	50	1	48	82	89	2.151e-07	1.234e-06	tr|E9PTU4|E9PTU4_RAT		tr|E9PTU4|E9PTU4_RAT
sp|Q8VIJ5|OGA_RAT	Protein O-GlcNAcase OS=Rattus norvegicus GN=Mgea5 PE=1 SV=1	916	1	7	4	5	1	8.6	4	5	1.412e-08	2.269e-08	sp|Q8VIJ5|OGA_RAT		sp|Q8VIJ5|OGA_RAT
tr|F1LQ00|F1LQ00_RAT	Protein Col5a2 (Fragment) OS=Rattus norvegicus GN=Col5a2 PE=4 SV=2	1465	0.9999	2.3	2	3	1	2.8	3	4	1.416e-08	2.191e-08	tr|F1LQ00|F1LQ00_RAT		tr|F1LQ00|F1LQ00_RAT
tr|F1MAA5|F1MAA5_RAT	Protein Rangap1 OS=Rattus norvegicus GN=Rangap1 PE=4 SV=2	586	1	4.4	3	3	1	16.7	8	8	4.89e-08	1.37e-07	tr|F1MAA5|F1MAA5_RAT		tr|F1MAA5|F1MAA5_RAT
tr|D4ADE1|D4ADE1_RAT	Protein Abca9 OS=Rattus norvegicus GN=Abca9 PE=3 SV=2	1617					0.9867	0.4	1	2		2.401e-09			tr|D4ADE1|D4ADE1_RAT
tr|D3ZYX8|D3ZYX8_RAT	Cytochrome c oxidase subunit VIIa polypeptide 2 like (Predicted), isoform CRA_e OS=Rattus norvegicus GN=Cox7a2l PE=4 SV=1	120	1	35	3	4	1	20.8	2	2	5.934e-07	1.612e-07	tr|D3ZYX8|D3ZYX8_RAT		tr|D3ZYX8|D3ZYX8_RAT
sp|P56574|IDHP_RAT	Isocitrate dehydrogenase [NADP], mitochondrial OS=Rattus norvegicus GN=Idh2 PE=1 SV=2	452	1	58	85	31	1	56.4	55	29	9.48e-06	7.925e-06	sp|P56574|IDHP_RAT		sp|P56574|IDHP_RAT
tr|G3V8V3|G3V8V3_RAT	Alpha-1,4 glucan phosphorylase OS=Rattus norvegicus GN=Pygm PE=3 SV=1	842	1	62.6	51	54	1	64.4	49	50	3.056e-06	2.557e-06	tr|G3V8V3|G3V8V3_RAT		tr|G3V8V3|G3V8V3_RAT
sp|Q9R1D1|CTCF_RAT	Transcriptional repressor CTCF OS=Rattus norvegicus GN=Ctcf PE=2 SV=1	737	0.8161	3.4	1	3	0.9981	4.1	3	3	8.532e-10	1.844e-08	sp|Q9R1D1|CTCF_RAT		sp|Q9R1D1|CTCF_RAT
sp|P26772|CH10_RAT	10 kDa heat shock protein, mitochondrial OS=Rattus norvegicus GN=Hspe1 PE=1 SV=3	102	1	70.6	12	9	1	58.8	8	7	8.477e-06	4.613e-06	sp|P26772|CH10_RAT		sp|P26772|CH10_RAT
tr|G3V8B0|G3V8B0_RAT	Myosin-7 OS=Rattus norvegicus GN=Myh7 PE=4 SV=1	1935	1	67.4	137	179	1	70	147	193	4.112e-06	4.824e-06	tr|G3V8B0|G3V8B0_RAT		tr|G3V8B0|G3V8B0_RAT
sp|Q5I0C3|MCCA_RAT	Methylcrotonoyl-CoA carboxylase subunit alpha, mitochondrial OS=Rattus norvegicus GN=Mccc1 PE=1 SV=1	715	1	29.8	14	14	1	22.9	9	11	4.982e-07	2.235e-07	sp|Q5I0C3|MCCA_RAT	tr|F1LP30|F1LP30_RAT;	sp|Q5I0C3|MCCA_RAT	tr|F1LP30|F1LP30_RAT;
sp|P23711|HMOX2_RAT	Heme oxygenase 2 OS=Rattus norvegicus GN=Hmox2 PE=1 SV=1	315	1	12.4	3	3					5.672e-08		sp|P23711|HMOX2_RAT
sp|Q566R0|THEM4_RAT	Acyl-coenzyme A thioesterase THEM4 OS=Rattus norvegicus GN=Them4 PE=2 SV=1	230	0.9972	9.1	2	2	0.9996	7.4	2	2	8.166e-08	5.17e-08	sp|Q566R0|THEM4_RAT		sp|Q566R0|THEM4_RAT
sp|Q6AXS3|DEK_RAT	Protein DEK OS=Rattus norvegicus GN=Dek PE=2 SV=1	378	0.8496	5.8	2	3	0.9867	4.2	1	2	2.443e-08	5.825e-08	sp|Q6AXS3|DEK_RAT		sp|Q6AXS3|DEK_RAT
sp|Q4VSI4|UBP7_RAT	Ubiquitin carboxyl-terminal hydrolase 7 OS=Rattus norvegicus GN=Usp7 PE=1 SV=1	1103	1	4.8	5	4	1	9.1	9	8	2.647e-08	7.501e-08	sp|Q4VSI4|UBP7_RAT	tr|F1LM09|F1LM09_RAT;	sp|Q4VSI4|UBP7_RAT	tr|F1LM09|F1LM09_RAT;
tr|F1LU71|F1LU71_RAT	AU RNA binding protein/enoyl-coenzyme A hydratase (Predicted), isoform CRA_a OS=Rattus norvegicus GN=Auh PE=3 SV=2	315	1	20	5	5	1	16.2	4	4	3.99e-07	2.072e-07	tr|F1LU71|F1LU71_RAT		tr|F1LU71|F1LU71_RAT
sp|P29147|BDH_RAT	D-beta-hydroxybutyrate dehydrogenase, mitochondrial OS=Rattus norvegicus GN=Bdh1 PE=1 SV=2	343	1	28	7	7	1	16.3	4	4	3.656e-07	1.461e-07	sp|P29147|BDH_RAT		sp|P29147|BDH_RAT
tr|Q7TP15|Q7TP15_RAT	S-methyl-5'-thioadenosine phosphorylase OS=Rattus norvegicus GN=Mtap PE=2 SV=1	391	0.9971	9.5	2	2	1	18.9	4	4	2.445e-08	1.64e-07	tr|Q7TP15|Q7TP15_RAT		tr|Q7TP15|Q7TP15_RAT
sp|Q920F5-2|DCMC_RAT	Isoform Cytoplasmic+peroxisomal of Malonyl-CoA decarboxylase, mitochondrial OS=Rattus norvegicus GN=Mlycd	454	0.9998	5.9	2	2	1	8.4	3	3	6.829e-08	7.289e-08	sp|Q920F5-2|DCMC_RAT	sp|Q920F5|DCMC_RAT;	sp|Q920F5-2|DCMC_RAT	sp|Q920F5|DCMC_RAT;
sp|P16086|SPTN1_RAT	Spectrin alpha chain, non-erythrocytic 1 OS=Rattus norvegicus GN=Sptan1 PE=1 SV=2	2472	1	65.4	226	145	1	68.7	210	151	3.725e-06	3.366e-06	sp|P16086|SPTN1_RAT		sp|P16086|SPTN1_RAT
sp|Q9Z1E1|FLOT1_RAT	Flotillin-1 OS=Rattus norvegicus GN=Flot1 PE=2 SV=2	428	1	56.3	23	18	1	34.3	13	12	1.749e-06	8.147e-07	sp|Q9Z1E1|FLOT1_RAT		sp|Q9Z1E1|FLOT1_RAT
sp|Q8VH49|HIG1A_RAT	HIG1 domain family member 1A, mitochondrial OS=Rattus norvegicus GN=Higd1a PE=2 SV=2	93	1	52.7	5	3	0.9998	52.7	3	3	6.868e-07	5.888e-07	sp|Q8VH49|HIG1A_RAT		sp|Q8VH49|HIG1A_RAT
sp|Q4KLL4|TM9S4_RAT	Transmembrane 9 superfamily member 4 OS=Rattus norvegicus GN=Tm9sf4 PE=2 SV=1	643	1	4	2	2	1	5.8	3	3	8.291e-08	9.553e-08	sp|Q4KLL4|TM9S4_RAT		sp|Q4KLL4|TM9S4_RAT
sp|Q5XIH6|TRI54_RAT	Tripartite motif-containing protein 54 OS=Rattus norvegicus GN=Trim54 PE=2 SV=1	364	0.5839	5.2	1	2					1.51e-08		sp|Q5XIH6|TRI54_RAT
tr|D3ZNF4|D3ZNF4_RAT	Protein Tbl1xr1 OS=Rattus norvegicus GN=Tbl1xr1 PE=4 SV=1	514					0.9923	8	2	2		1.62e-08			tr|D3ZNF4|D3ZNF4_RAT	tr|G3V6G5|G3V6G5_RAT;
sp|P13413|TNNI1_RAT	Troponin I, slow skeletal muscle OS=Rattus norvegicus GN=Tnni1 PE=1 SV=2	187	1	29.1	6	5	1	23.1	3	3	4.652e-07	3.996e-07	sp|P13413|TNNI1_RAT	tr|A0A096MIZ5|A0A096MIZ5_RAT;tr|F1LMC6|F1LMC6_RAT;	sp|P13413|TNNI1_RAT	tr|A0A096MIZ5|A0A096MIZ5_RAT;tr|F1LMC6|F1LMC6_RAT;
sp|P21396|AOFA_RAT	Amine oxidase [flavin-containing] A OS=Rattus norvegicus GN=Maoa PE=1 SV=1	526					1	36.9	31	22		2.617e-06			sp|P21396|AOFA_RAT	tr|G3V9Z3|G3V9Z3_RAT;
sp|O70351|HCD2_RAT	3-hydroxyacyl-CoA dehydrogenase type-2 OS=Rattus norvegicus GN=Hsd17b10 PE=1 SV=3	261	1	84.7	21	17	1	85.1	20	17	2.34e-06	1.794e-06	sp|O70351|HCD2_RAT	tr|B0BMW2|B0BMW2_RAT;	sp|O70351|HCD2_RAT	tr|B0BMW2|B0BMW2_RAT;
sp|P97690|SMC3_RAT	Structural maintenance of chromosomes protein 3 OS=Rattus norvegicus GN=Smc3 PE=1 SV=1	1191	1	5.2	7	6	1	3	3	3	4.521e-08	1.823e-08	sp|P97690|SMC3_RAT	tr|D4A1B9|D4A1B9_RAT;tr|F1LQB2|F1LQB2_RAT;	sp|P97690|SMC3_RAT	tr|D4A1B9|D4A1B9_RAT;tr|F1LQB2|F1LQB2_RAT;
sp|Q6EV70|OFUT1_RAT	GDP-fucose protein O-fucosyltransferase 1 OS=Rattus norvegicus GN=Pofut1 PE=2 SV=1	395	1	7.6	2	2	1	7.6	2	2	3.12e-08	4.377e-08	sp|Q6EV70|OFUT1_RAT		sp|Q6EV70|OFUT1_RAT
tr|G3V784|G3V784_RAT	ADP-dependent glucokinase, isoform CRA_a OS=Rattus norvegicus GN=Adpgk PE=4 SV=1	496	1	7.1	3	3	1	7.3	3	4	8.722e-08	1.095e-07	tr|G3V784|G3V784_RAT		tr|G3V784|G3V784_RAT
sp|O35112|CD166_RAT	CD166 antigen OS=Rattus norvegicus GN=Alcam PE=1 SV=1	583					0.9999	4.3	2	2		2.703e-08			sp|O35112|CD166_RAT
sp|Q6AYS8|DHB11_RAT	Estradiol 17-beta-dehydrogenase 11 OS=Rattus norvegicus GN=Hsd17b11 PE=2 SV=1	298	1	28.5	8	6	1	30.5	7	7	3.172e-07	4.331e-07	sp|Q6AYS8|DHB11_RAT		sp|Q6AYS8|DHB11_RAT
tr|G3V786|G3V786_RAT	Protein Akr1b8 OS=Rattus norvegicus GN=Akr1b8 PE=4 SV=1	316	1	21.2	6	9	1	38.9	11	11	4.337e-07	8.964e-07	tr|G3V786|G3V786_RAT		tr|G3V786|G3V786_RAT
sp|Q68FU3|ETFB_RAT	Electron transfer flavoprotein subunit beta OS=Rattus norvegicus GN=Etfb PE=2 SV=3	255	1	74.1	28	17	1	59.2	17	15	7.541e-06	4.695e-06	sp|Q68FU3|ETFB_RAT		sp|Q68FU3|ETFB_RAT
sp|P12075|COX5B_RAT	Cytochrome c oxidase subunit 5B, mitochondrial OS=Rattus norvegicus GN=Cox5b PE=1 SV=2	129	1	29.5	10	5	1	13.2	2	2	2.801e-06	2.332e-07	sp|P12075|COX5B_RAT		sp|P12075|COX5B_RAT
sp|P63025|VAMP3_RAT	Vesicle-associated membrane protein 3 OS=Rattus norvegicus GN=Vamp3 PE=1 SV=1	103					1	38.8	4	4		1.018e-06			sp|P63025|VAMP3_RAT
sp|P13221|AATC_RAT	Aspartate aminotransferase, cytoplasmic OS=Rattus norvegicus GN=Got1 PE=1 SV=3	413	1	48.2	19	14	1	54.5	20	17	1.907e-06	2.018e-06	sp|P13221|AATC_RAT		sp|P13221|AATC_RAT
tr|F1M1U0|F1M1U0_RAT	Protein Mxra7 OS=Rattus norvegicus GN=Mxra7 PE=4 SV=2	146	1	22.6	3	3	1	14.4	2	2	6.258e-07	6.282e-07	tr|F1M1U0|F1M1U0_RAT	tr|M0RA39|M0RA39_RAT;	tr|F1M1U0|F1M1U0_RAT	tr|M0RA39|M0RA39_RAT;
sp|Q4V8C7|PRKRA_RAT	Interferon-inducible double-stranded RNA-dependent protein kinase activator A OS=Rattus norvegicus GN=Prkra PE=1 SV=1	313	1	16.3	3	3	1	10.2	2	2	6.062e-08	5.048e-08	sp|Q4V8C7|PRKRA_RAT	tr|G3V7J2|G3V7J2_RAT;	sp|Q4V8C7|PRKRA_RAT	tr|G3V7J2|G3V7J2_RAT;
tr|F1M9J9|F1M9J9_RAT	Uncharacterized protein (Fragment) OS=Rattus norvegicus PE=3 SV=2	314	0.9986	25.2	1	6	0.9987	22.9	2	5	1.436e-08	9.712e-09	tr|F1M9J9|F1M9J9_RAT		tr|F1M9J9|F1M9J9_RAT
tr|D3ZJT2|D3ZJT2_RAT	Protein Nek9 OS=Rattus norvegicus GN=Nek9 PE=4 SV=2	958	1	2.8	2	2	1	3.9	3	3	1.565e-08	3.393e-08	tr|D3ZJT2|D3ZJT2_RAT		tr|D3ZJT2|D3ZJT2_RAT
tr|F7ENH8|F7ENH8_RAT	Histone deacetylase OS=Rattus norvegicus GN=Hdac2 PE=3 SV=1	488	1	15.8	6	6	1	24.4	6	7	1.781e-07	1.359e-07	tr|F7ENH8|F7ENH8_RAT		tr|F7ENH8|F7ENH8_RAT
tr|D3ZXA6|D3ZXA6_RAT	Protein Pdpr OS=Rattus norvegicus GN=Pdpr PE=3 SV=1	878	1	2.8	2	2	1	2.6	2	2	3.159e-08	2.538e-08	tr|D3ZXA6|D3ZXA6_RAT		tr|D3ZXA6|D3ZXA6_RAT
tr|D3ZQD3|D3ZQD3_RAT	2-oxoglutarate dehydrogenase, mitochondrial OS=Rattus norvegicus GN=Ogdhl PE=4 SV=1	1029	1	10.2	5	11					1.394e-08		tr|D3ZQD3|D3ZQD3_RAT
sp|P08082-2|CLCB_RAT	Isoform Non-brain of Clathrin light chain B OS=Rattus norvegicus GN=Cltb	211	0.9994	8.1	2	2	1	16.6	4	4	2.544e-07	3.723e-07	sp|P08082-2|CLCB_RAT	sp|P08082|CLCB_RAT;	sp|P08082-2|CLCB_RAT
sp|Q63135-2|CR1L_RAT	Isoform 2 of Complement component receptor 1-like protein OS=Rattus norvegicus GN=Cr1l	497	0.9999	5.7	2	2	0.9643	3.6	1	1	1.022e-07	3.901e-08	sp|Q63135-2|CR1L_RAT	sp|Q63135|CR1L_RAT;tr|A0A096MIS6|A0A096MIS6_RAT;	sp|Q63135-2|CR1L_RAT	sp|Q63135|CR1L_RAT;tr|A0A096MIS6|A0A096MIS6_RAT;
tr|E9PTK8|E9PTK8_RAT	Protein Lmo7 OS=Rattus norvegicus GN=Lmo7 PE=1 SV=1	1726	1	9.4	12	13	1	4	6	6	1.332e-07	5.742e-08	tr|E9PTK8|E9PTK8_RAT		tr|E9PTK8|E9PTK8_RAT
sp|P55161|NCKP1_RAT	Nck-associated protein 1 OS=Rattus norvegicus GN=Nckap1 PE=2 SV=1	1128	1	5.9	7	6	1	11.4	9	9	5.735e-08	9.272e-08	sp|P55161|NCKP1_RAT	tr|F1LSM5|F1LSM5_RAT;	sp|P55161|NCKP1_RAT	tr|F1LSM5|F1LSM5_RAT;
sp|Q2TA68-2|OPA1_RAT	Isoform 2 of Dynamin-like 120 kDa protein, mitochondrial OS=Rattus norvegicus GN=Opa1	1014	1	32.5	42	27	1	23.5	25	17	7.348e-07	3.675e-07	sp|Q2TA68-2|OPA1_RAT	sp|Q2TA68-3|OPA1_RAT;tr|D4A8U5|D4A8U5_RAT;	sp|Q2TA68-2|OPA1_RAT	sp|Q2TA68-3|OPA1_RAT;sp|Q2TA68|OPA1_RAT;tr|D4A8U5|D4A8U5_RAT;
sp|Q9ER34|ACON_RAT	Aconitate hydratase, mitochondrial OS=Rattus norvegicus GN=Aco2 PE=1 SV=2	780	1	64	132	45	1	63.5	98	40	1.592e-05	8.285e-06	sp|Q9ER34|ACON_RAT		sp|Q9ER34|ACON_RAT
sp|P97521|MCAT_RAT	Mitochondrial carnitine/acylcarnitine carrier protein OS=Rattus norvegicus GN=Slc25a20 PE=1 SV=1	301	1	49.8	18	13	1	45.8	17	13	2.221e-06	1.485e-06	sp|P97521|MCAT_RAT		sp|P97521|MCAT_RAT
tr|D3ZWS0|D3ZWS0_RAT	Protein Scrib OS=Rattus norvegicus GN=Scrib PE=4 SV=1	1663	0.9998	3.4	2	3					1.661e-09		tr|D3ZWS0|D3ZWS0_RAT
sp|P62628|DLRB1_RAT	Dynein light chain roadblock-type 1 OS=Rattus norvegicus GN=Dynlrb1 PE=1 SV=3	96					0.9997	26	2	2		3e-07			sp|P62628|DLRB1_RAT
sp|Q80W92|VAC14_RAT	Protein VAC14 homolog OS=Rattus norvegicus GN=Vac14 PE=1 SV=1	783	1	6.1	4	4	1	10.3	5	5	2.97e-08	4.806e-08	sp|Q80W92|VAC14_RAT		sp|Q80W92|VAC14_RAT
sp|P04937|FINC_RAT	Fibronectin OS=Rattus norvegicus GN=Fn1 PE=1 SV=2	2477	1	38.3	75	62	1	49.3	27	76	1.326e-06	5.499e-07	sp|P04937-3|FINC_RAT	sp|P04937-4|FINC_RAT;sp|P04937|FINC_RAT;	sp|P04937|FINC_RAT
sp|Q07936|ANXA2_RAT	Annexin A2 OS=Rattus norvegicus GN=Anxa2 PE=1 SV=2	339	1	74.3	42	26	1	67.6	41	25	8.909e-06	8.952e-06	sp|Q07936|ANXA2_RAT		sp|Q07936|ANXA2_RAT
sp|Q9JJM9-2|SEPT5_RAT	Isoform 2 of Septin-5 OS=Rattus norvegicus GN=Sept5	378					0.9983	3.9	2	2		3.177e-08			sp|Q9JJM9-2|SEPT5_RAT	sp|Q9JJM9-3|SEPT5_RAT;sp|Q9JJM9|SEPT5_RAT;tr|D3ZDH8|D3ZDH8_RAT;tr|D3ZT07|D3ZT07_RAT;tr|G3V990|G3V990_RAT;
tr|B5DFB0|B5DFB0_RAT	Leprecan-like 2 (Predicted), isoform CRA_b OS=Rattus norvegicus GN=Leprel2 PE=2 SV=1	548	1	14.1	6	5	1	14.1	7	5	9.667e-08	8.549e-08	tr|B5DFB0|B5DFB0_RAT		tr|B5DFB0|B5DFB0_RAT
sp|P60868|RS20_RAT	40S ribosomal protein S20 OS=Rattus norvegicus GN=Rps20 PE=3 SV=1	119	1	28.6	5	4	1	22.7	2	3	3.024e-06	5.216e-07	sp|P60868|RS20_RAT	tr|D3ZZK1|D3ZZK1_RAT;	sp|P60868|RS20_RAT	tr|D3ZZK1|D3ZZK1_RAT;
sp|P28073|PSB6_RAT	Proteasome subunit beta type-6 OS=Rattus norvegicus GN=Psmb6 PE=1 SV=3	238	1	39.9	5	6	1	25.2	4	3	7.455e-07	4.606e-07	sp|P28073|PSB6_RAT		sp|P28073|PSB6_RAT
sp|P24155|THOP1_RAT	Thimet oligopeptidase OS=Rattus norvegicus GN=Thop1 PE=1 SV=4	687					1	6.7	4	5		8.141e-08			sp|P24155|THOP1_RAT
tr|F1M7K3|F1M7K3_RAT	Myosin, light polypeptide 7, regulatory (Predicted), isoform CRA_a OS=Rattus norvegicus GN=Myl7 PE=4 SV=2	148	1	56.1	8	6					6.319e-07		tr|F1M7K3|F1M7K3_RAT
tr|D4A4H5|D4A4H5_RAT	Protein Sdf2 OS=Rattus norvegicus GN=Sdf2 PE=4 SV=2	219	1	13.7	2	2	0.989	3.2	1	1	7.877e-08	7.373e-08	tr|D4A4H5|D4A4H5_RAT		tr|D4A4H5|D4A4H5_RAT
tr|B5DFC3|B5DFC3_RAT	Protein Sec23a OS=Rattus norvegicus GN=Sec23a PE=2 SV=1	765	1	17.5	14	10	1	28.6	21	17	2.167e-07	7.38e-07	tr|B5DFC3|B5DFC3_RAT		tr|B5DFC3|B5DFC3_RAT
sp|Q8CG45|ARK72_RAT	Aflatoxin B1 aldehyde reductase member 2 OS=Rattus norvegicus GN=Akr7a2 PE=1 SV=2	367	1	26.2	6	6	1	23	6	5	1.555e-07	2.914e-07	sp|Q8CG45|ARK72_RAT	tr|A0A0A0MXY9|A0A0A0MXY9_RAT;	sp|Q8CG45|ARK72_RAT	tr|A0A0A0MXY9|A0A0A0MXY9_RAT;
sp|P04797|G3P_RAT	Glyceraldehyde-3-phosphate dehydrogenase OS=Rattus norvegicus GN=Gapdh PE=1 SV=3	333	1	63.4	66	18	1	74.2	62	21	6.727e-06	6.765e-06	sp|P04797|G3P_RAT		sp|P04797|G3P_RAT
tr|F1LSH0|F1LSH0_RAT	Protein Sympk OS=Rattus norvegicus GN=Sympk PE=4 SV=2	1280					0.9988	3.8	2	3		4.55e-09			tr|F1LSH0|F1LSH0_RAT
sp|O89049|TRXR1_RAT	Thioredoxin reductase 1, cytoplasmic OS=Rattus norvegicus GN=Txnrd1 PE=1 SV=5	499	1	25.1	10	8	1	39.7	16	14	1.938e-07	7.349e-07	sp|O89049|TRXR1_RAT		sp|O89049|TRXR1_RAT
sp|Q99ML5|PCYOX_RAT	Prenylcysteine oxidase OS=Rattus norvegicus GN=Pcyox1 PE=1 SV=1	504	1	31.7	15	11	1	44	17	13	6.281e-07	7.724e-07	sp|Q99ML5|PCYOX_RAT		sp|Q99ML5|PCYOX_RAT
tr|B5DFL7|B5DFL7_RAT	Protein Sema3c OS=Rattus norvegicus GN=Sema3c PE=2 SV=1	751	1	5.5	3	4	0.9998	2.7	2	2	3.156e-08	1.703e-08	tr|B5DFL7|B5DFL7_RAT		tr|B5DFL7|B5DFL7_RAT
tr|D4A0E8|D4A0E8_RAT	Protein arginine N-methyltransferase 5 OS=Rattus norvegicus GN=Prmt5 PE=3 SV=1	637					1	6.3	5	4		8.359e-08			tr|D4A0E8|D4A0E8_RAT
sp|Q3T1I4|PRRC1_RAT	Protein PRRC1 OS=Rattus norvegicus GN=Prrc1 PE=2 SV=1	443	1	20.5	6	6	1	23.3	7	7	1.417e-07	2.469e-07	sp|Q3T1I4|PRRC1_RAT	tr|G3V834|G3V834_RAT;	sp|Q3T1I4|PRRC1_RAT	tr|G3V834|G3V834_RAT;
sp|Q9R1Z0|VDAC3_RAT	Voltage-dependent anion-selective channel protein 3 OS=Rattus norvegicus GN=Vdac3 PE=1 SV=2	283	1	47	15	11	1	47.7	14	11	3.041e-06	2.167e-06	sp|Q9R1Z0-2|VDAC3_RAT	sp|Q9R1Z0|VDAC3_RAT;tr|A0A0A0MY29|A0A0A0MY29_RAT;	sp|Q9R1Z0|VDAC3_RAT
sp|Q63258-2|ITA7_RAT	Isoform Alpha-7X1A of Integrin alpha-7 OS=Rattus norvegicus GN=Itga7	1116	1	20.8	17	16	1	12.2	12	11	4.216e-07	2.716e-07	sp|Q63258-2|ITA7_RAT	sp|Q63258-3|ITA7_RAT;sp|Q63258|ITA7_RAT;tr|A0A0A0MY34|A0A0A0MY34_RAT;tr|D4A051|D4A051_RAT;	sp|Q63258-2|ITA7_RAT	sp|Q63258-3|ITA7_RAT;sp|Q63258|ITA7_RAT;tr|A0A0A0MY34|A0A0A0MY34_RAT;tr|D4A051|D4A051_RAT;
sp|D3ZZ80|OBSL1_RAT	Obscurin-like protein 1 OS=Rattus norvegicus GN=Obsl1 PE=2 SV=3	1805	1	5.1	6	6	1	4.3	6	7	5.923e-08	4.873e-08	sp|D3ZZ80|OBSL1_RAT	tr|A0A096MIT2|A0A096MIT2_RAT;	sp|D3ZZ80|OBSL1_RAT	tr|A0A096MIT2|A0A096MIT2_RAT;
tr|D3ZF39|D3ZF39_RAT	Protein Uap1 OS=Rattus norvegicus GN=Uap1 PE=4 SV=2	521	0.9996	12.5	2	5	1	16.5	5	6	7.176e-08	1.243e-07	tr|D3ZF39|D3ZF39_RAT		tr|D3ZF39|D3ZF39_RAT
tr|G3V6T7|G3V6T7_RAT	Protein disulfide-isomerase A4 OS=Rattus norvegicus GN=Pdia4 PE=3 SV=1	643	0.9996	48.8	1	36	0.9997	51.8	1	38	7.584e-08	7.274e-08	tr|G3V6T7|G3V6T7_RAT		tr|G3V6T7|G3V6T7_RAT
sp|Q9WVE9|ITSN1_RAT	Intersectin-1 OS=Rattus norvegicus GN=Itsn1 PE=1 SV=1	1217	0.9999	1.7	3	2	1	3.5	5	5	2.361e-09	3.272e-08	sp|Q9WVE9|ITSN1_RAT	tr|F1M823|F1M823_RAT;	sp|Q9WVE9|ITSN1_RAT	tr|F1M823|F1M823_RAT;
sp|P21807|PERI_RAT	Peripherin OS=Rattus norvegicus GN=Prph PE=1 SV=1	468					1	36.1	15	17		2.831e-07			sp|P21807|PERI_RAT
tr|D3ZHG3|D3ZHG3_RAT	Uncharacterized protein OS=Rattus norvegicus GN=Ptk7 PE=4 SV=2	775	0.9998	6.5	2	3	0.9986	4	2	2	2.851e-08	6.338e-08	tr|D3ZHG3|D3ZHG3_RAT		tr|D3ZHG3|D3ZHG3_RAT
sp|Q6UPE1|ETFD_RAT	Electron transfer flavoprotein-ubiquinone oxidoreductase, mitochondrial OS=Rattus norvegicus GN=Etfdh PE=1 SV=1	616	1	52.8	42	30	1	45.8	32	21	3.763e-06	2.174e-06	sp|Q6UPE1|ETFD_RAT	tr|Q66HF3|Q66HF3_RAT;	sp|Q6UPE1|ETFD_RAT	tr|Q66HF3|Q66HF3_RAT;
tr|D3ZF13|D3ZF13_RAT	Acyl carrier protein OS=Rattus norvegicus GN=LOC683884 PE=3 SV=1	156	1	23.7	4	4	0.989	9.6	1	1	4.295e-07	6.427e-08	tr|D3ZF13|D3ZF13_RAT		tr|D3ZF13|D3ZF13_RAT
sp|P20961|PAI1_RAT	Plasminogen activator inhibitor 1 OS=Rattus norvegicus GN=Serpine1 PE=2 SV=1	402	1	16.2	5	4	1	17.9	6	5	1.329e-07	2.026e-07	sp|P20961|PAI1_RAT	tr|F1LM16|F1LM16_RAT;	sp|P20961|PAI1_RAT	tr|F1LM16|F1LM16_RAT;
tr|Q5M7T7|Q5M7T7_RAT	Phospholipase A2, group VII (Platelet-activating factor acetylhydrolase, plasma) OS=Rattus norvegicus GN=Pla2g7 PE=2 SV=1	440	1	8.6	3	3	1	6.8	2	2	2.254e-08	3.294e-08	tr|Q5M7T7|Q5M7T7_RAT		tr|Q5M7T7|Q5M7T7_RAT
tr|M0RCE8|M0RCE8_RAT	Protein LOC102554591 OS=Rattus norvegicus GN=LOC102554591 PE=4 SV=1	120	1	50	4	4	1	36.7	4	3	4.013e-07	8.591e-07	tr|M0RCE8|M0RCE8_RAT		tr|M0RCE8|M0RCE8_RAT
tr|D3ZEZ9|D3ZEZ9_RAT	Protein Svil OS=Rattus norvegicus GN=Svil PE=4 SV=2	1767	1	3.7	7	7	1	6.3	8	8	2.544e-08	3.763e-08	tr|D3ZEZ9|D3ZEZ9_RAT	tr|F1M155|F1M155_RAT;	tr|D3ZEZ9|D3ZEZ9_RAT	tr|F1M155|F1M155_RAT;
tr|A1L1J8|A1L1J8_RAT	Protein Rab5b OS=Rattus norvegicus GN=Rab5b PE=2 SV=1	215	1	46	10	8	1	42.8	7	7	6.726e-07	6.039e-07	tr|A1L1J8|A1L1J8_RAT		tr|A1L1J8|A1L1J8_RAT
sp|Q6AY09|HNRH2_RAT	Heterogeneous nuclear ribonucleoprotein H2 OS=Rattus norvegicus GN=Hnrnph2 PE=1 SV=1	449	1	24.7	3	8	1	27.4	3	10	6.99e-08	1.295e-07	sp|Q6AY09|HNRH2_RAT		sp|Q6AY09|HNRH2_RAT
sp|P35427|RL13A_RAT	60S ribosomal protein L13a OS=Rattus norvegicus GN=Rpl13a PE=1 SV=2	203	1	29.1	10	7	1	33.5	11	9	3.837e-06	2.787e-06	sp|P35427|RL13A_RAT	tr|Q5RK10|Q5RK10_RAT;	sp|P35427|RL13A_RAT	tr|Q5RK10|Q5RK10_RAT;
sp|O54902-2|NRAM2_RAT	Isoform 1 of Natural resistance-associated macrophage protein 2 OS=Rattus norvegicus GN=Slc11a2	561					1	5	2	2		3.107e-08			sp|O54902-2|NRAM2_RAT
tr|F1LN18|F1LN18_RAT	Hypoxia up-regulated protein 1 OS=Rattus norvegicus GN=Hyou1 PE=3 SV=1	999	1	48.2	57	40	1	54.6	62	44	1.76e-06	2.195e-06	tr|F1LN18|F1LN18_RAT		tr|F1LN18|F1LN18_RAT
tr|M0R907|M0R907_RAT	Protein Snrpd3 OS=Rattus norvegicus GN=Snrpd3 PE=4 SV=1	126	1	23.8	2	2	0.9998	23.8	2	2	2.203e-07	3.809e-07	tr|M0R907|M0R907_RAT		tr|M0R907|M0R907_RAT
tr|G3V602|G3V602_RAT	Protein Xpr1 OS=Rattus norvegicus GN=Xpr1 PE=4 SV=1	696	1	6.8	5	5	0.9853	1	1	1	1.041e-07	5.863e-09	tr|G3V602|G3V602_RAT		tr|G3V602|G3V602_RAT
tr|F1M789|F1M789_RAT	Uncharacterized protein OS=Rattus norvegicus GN=Myh13 PE=4 SV=2	1932					0.505	9.5	1	28		5.42e-09			tr|F1M789|F1M789_RAT
sp|P36972|APT_RAT	Adenine phosphoribosyltransferase OS=Rattus norvegicus GN=Aprt PE=1 SV=1	180	1	74.4	14	9	1	60.6	15	10	2.721e-06	3.683e-06	sp|P36972|APT_RAT		sp|P36972|APT_RAT
tr|B5DEX3|B5DEX3_RAT	Copine 8 protein OS=Rattus norvegicus GN=Cpne8 PE=2 SV=1	577					0.9291	4.2	1	2		2.92e-09			tr|B5DEX3|B5DEX3_RAT
tr|D4A7Z5|D4A7Z5_RAT	Protein LOC100360940 OS=Rattus norvegicus GN=LOC100360940 PE=4 SV=1	236	1	16.9	5	4	1	7.2	2	2	5.351e-07	2.264e-07	tr|D4A7Z5|D4A7Z5_RAT	tr|Q5RK17|Q5RK17_RAT;	tr|D4A7Z5|D4A7Z5_RAT	tr|Q5RK17|Q5RK17_RAT;
sp|Q5M9G3|CAPR1_RAT	Caprin-1 OS=Rattus norvegicus GN=Caprin1 PE=1 SV=2	707	1	14.4	8	8	1	14.4	7	7	1.588e-07	1.515e-07	sp|Q5M9G3|CAPR1_RAT		sp|Q5M9G3|CAPR1_RAT
sp|Q505J9|ATAD1_RAT	ATPase family AAA domain-containing protein 1 OS=Rattus norvegicus GN=Atad1 PE=1 SV=1	361	1	16.1	4	4	1	18	4	4	2.351e-07	2.387e-07	sp|Q505J9|ATAD1_RAT		sp|Q505J9|ATAD1_RAT
tr|F1MA59|F1MA59_RAT	Protein Col4a1 OS=Rattus norvegicus GN=Col4a1 PE=4 SV=1	1669	1	3.4	6	4	1	8	14	8	1.503e-07	2.436e-07	tr|F1MA59|F1MA59_RAT		tr|F1MA59|F1MA59_RAT
sp|O08623|SQSTM_RAT	Sequestosome-1 OS=Rattus norvegicus GN=Sqstm1 PE=1 SV=1	439	1	13.6	5	5	1	31.4	12	8	1.748e-07	3.235e-07	sp|O08623-2|SQSTM_RAT	sp|O08623|SQSTM_RAT;	sp|O08623|SQSTM_RAT
sp|Q9JHY2|SFXN3_RAT	Sideroflexin-3 OS=Rattus norvegicus GN=Sfxn3 PE=2 SV=1	321	1	37.1	10	8	1	39.3	10	9	7.341e-07	1.14e-06	sp|Q9JHY2|SFXN3_RAT		sp|Q9JHY2|SFXN3_RAT
sp|Q66HC5|NUP93_RAT	Nuclear pore complex protein Nup93 OS=Rattus norvegicus GN=Nup93 PE=1 SV=1	819	1	8.7	4	4	1	5.3	2	2	4.38e-08	2.64e-08	sp|Q66HC5|NUP93_RAT		sp|Q66HC5|NUP93_RAT
sp|P62271|RS18_RAT	40S ribosomal protein S18 OS=Rattus norvegicus GN=Rps18 PE=1 SV=3	152	1	41.7	12	10	1	36.4	7	7	5.758e-06	2.733e-06	sp|P62271|RS18_RAT	tr|D3ZM33|D3ZM33_RAT;tr|M0R5K9|M0R5K9_RAT;	sp|P62271|RS18_RAT	tr|D3ZM33|D3ZM33_RAT;tr|M0R5K9|M0R5K9_RAT;
sp|P42123|LDHB_RAT	L-lactate dehydrogenase B chain OS=Rattus norvegicus GN=Ldhb PE=1 SV=2	334	1	55.4	42	20	1	54.8	32	18	6.506e-06	4.968e-06	sp|P42123|LDHB_RAT		sp|P42123|LDHB_RAT
tr|B5DES0|B5DES0_RAT	Protein Snrpd2 OS=Rattus norvegicus GN=Snrpd2 PE=2 SV=1	118	1	24.6	2	2	0.989	8.5	1	1	2.059e-07	9.942e-08	tr|B5DES0|B5DES0_RAT		tr|B5DES0|B5DES0_RAT	tr|M0R8K2|M0R8K2_RAT;
tr|B2RYP6|B2RYP6_RAT	LUC7-like 2 (S. cerevisiae) OS=Rattus norvegicus GN=Luc7l2 PE=2 SV=1	392					1	7.7	3	3		8.016e-08			tr|B2RYP6|B2RYP6_RAT
sp|D4A631|BIG1_RAT	Brefeldin A-inhibited guanine nucleotide-exchange protein 1 OS=Rattus norvegicus GN=Arfgef1 PE=1 SV=1	1846	1	3.7	5	6	1	3	3	5	8.865e-09	1.148e-08	sp|D4A631|BIG1_RAT		sp|D4A631|BIG1_RAT
sp|Q498R3|DJC10_RAT	DnaJ homolog subfamily C member 10 OS=Rattus norvegicus GN=Dnajc10 PE=2 SV=2	793	1	3.5	4	3	1	11.2	8	8	3.773e-08	1.185e-07	sp|Q498R3|DJC10_RAT		sp|Q498R3|DJC10_RAT
sp|Q01177|PLMN_RAT	Plasminogen OS=Rattus norvegicus GN=Plg PE=2 SV=2	812	0.8679	2	2	2					5.467e-08		sp|Q01177|PLMN_RAT
sp|P62250|RS16_RAT	40S ribosomal protein S16 OS=Rattus norvegicus GN=Rps16 PE=1 SV=2	146	1	67.1	14	11	1	58.2	11	10	5.576e-06	4.584e-06	sp|P62250|RS16_RAT		sp|P62250|RS16_RAT
sp|P52944|PDLI1_RAT	PDZ and LIM domain protein 1 OS=Rattus norvegicus GN=Pdlim1 PE=2 SV=4	327	1	53.8	10	9	1	39.4	8	7	2.583e-07	3.913e-07	sp|P52944|PDLI1_RAT		sp|P52944|PDLI1_RAT
tr|D3Z9F8|D3Z9F8_RAT	Collagen alpha-1(XII) chain OS=Rattus norvegicus GN=Col12a1 PE=4 SV=2	1932	1	8.2	2	10	1	12.5	19	17	7.472e-09	1.221e-07	tr|D3Z9F8|D3Z9F8_RAT		tr|D3Z9F8|D3Z9F8_RAT
sp|P62864|RS30_RAT	40S ribosomal protein S30 OS=Rattus norvegicus GN=Fau PE=1 SV=1	59	1	30.5	2	2	0.949	13.6	1	1	1.807e-06	1.654e-07	sp|P62864|RS30_RAT		sp|P62864|RS30_RAT
sp|Q6J1Y9|UBP19_RAT	Ubiquitin carboxyl-terminal hydrolase 19 OS=Rattus norvegicus GN=Usp19 PE=1 SV=1	1357					1	4.7	3	3		5.36e-09			sp|Q6J1Y9|UBP19_RAT	tr|M0RDN9|M0RDN9_RAT;
sp|Q4KLZ6|DHAK_RAT	Bifunctional ATP-dependent dihydroxyacetone kinase/FAD-AMP lyase (cyclizing) OS=Rattus norvegicus GN=Dak PE=1 SV=1	578					1	5	2	2		2.248e-08			sp|Q4KLZ6|DHAK_RAT
sp|P35213-2|1433B_RAT	Isoform Short of 14-3-3 protein beta/alpha OS=Rattus norvegicus GN=Ywhab	244	1	54.5	10	13	1	57.4	11	14	7.635e-07	1.106e-06	sp|P35213-2|1433B_RAT	sp|P35213|1433B_RAT;	sp|P35213-2|1433B_RAT	sp|P35213|1433B_RAT;
sp|Q9JLH7|CK5P3_RAT	CDK5 regulatory subunit-associated protein 3 OS=Rattus norvegicus GN=Cdk5rap3 PE=1 SV=1	504	1	4.4	3	3	0.9992	6.5	2	2	5.14e-08	3.994e-08	sp|Q9JLH7|CK5P3_RAT	tr|Q642E3|Q642E3_RAT;	sp|Q9JLH7|CK5P3_RAT	tr|Q642E3|Q642E3_RAT;
sp|Q6AYT7|ABD12_RAT	Monoacylglycerol lipase ABHD12 OS=Rattus norvegicus GN=Abhd12 PE=2 SV=1	398	1	5.3	2	2	1	7.3	3	3	2.981e-08	6.772e-08	sp|Q6AYT7|ABD12_RAT		sp|Q6AYT7|ABD12_RAT
tr|G3V615|G3V615_RAT	Complement factor B, isoform CRA_b OS=Rattus norvegicus GN=C2 PE=3 SV=1	763	1	2.4	2	2					3.678e-08		tr|G3V615|G3V615_RAT	tr|Q7TP05|Q7TP05_RAT;
sp|P53042|PPP5_RAT	Serine/threonine-protein phosphatase 5 OS=Rattus norvegicus GN=Ppp5c PE=1 SV=1	499	0.997	4.4	2	2	1	4	3	2	2.685e-08	4.429e-08	sp|P53042|PPP5_RAT		sp|P53042|PPP5_RAT
tr|D3ZIC4|D3ZIC4_RAT	Protein phosphatase 1 regulatory subunit 12 OS=Rattus norvegicus GN=Ppp1r12b PE=4 SV=1	993	1	4.8	4	4	1	4.2	2	3	4.848e-08	1.602e-08	tr|D3ZIC4|D3ZIC4_RAT		tr|D3ZIC4|D3ZIC4_RAT
tr|Q8BHI5|Q8BHI5_RAT	O-acyltransferase OS=Rattus norvegicus GN=Dgat1 PE=2 SV=1	500	1	8.6	2	2					4.101e-08		tr|Q8BHI5|Q8BHI5_RAT
tr|D4A0W7|D4A0W7_RAT	Protein Fndc3b OS=Rattus norvegicus GN=Fndc3b PE=4 SV=2	1207	1	2.7	2	2	1	5.3	4	4	6.071e-09	1.96e-08	tr|D4A0W7|D4A0W7_RAT		tr|D4A0W7|D4A0W7_RAT
tr|D4A9D8|D4A9D8_RAT	Oxysterol-binding protein OS=Rattus norvegicus GN=Osbp PE=1 SV=2	682	0.9999	7.3	2	3	1	8.9	6	5	5.776e-08	9.531e-08	tr|D4A9D8|D4A9D8_RAT		tr|D4A9D8|D4A9D8_RAT
tr|D3ZCS3|D3ZCS3_RAT	Protein Pcbp4 OS=Rattus norvegicus GN=Pcbp4 PE=4 SV=1	403	0.5696	5.5	1	2					7.842e-08		tr|D3ZCS3|D3ZCS3_RAT
sp|Q08463|FZD1_RAT	Frizzled-1 OS=Rattus norvegicus GN=Fzd1 PE=1 SV=1	641					1	3.6	2	2		2.968e-08			sp|Q08463|FZD1_RAT	tr|G3V833|G3V833_RAT;
sp|P80431|COX7B_RAT	Cytochrome c oxidase subunit 7B, mitochondrial OS=Rattus norvegicus GN=Cox7b PE=1 SV=3	80	1	10	3	2	1	10	3	2	2.442e-06	2.396e-06	sp|P80431|COX7B_RAT		sp|P80431|COX7B_RAT
tr|G3V985|G3V985_RAT	Protein Sco1 OS=Rattus norvegicus GN=Sco1 PE=4 SV=1	284	0.9989	5.6	2	2					2.836e-07		tr|G3V985|G3V985_RAT
tr|F1LUA1|F1LUA1_RAT	Protein Eea1 (Fragment) OS=Rattus norvegicus GN=Eea1 PE=4 SV=1	1411	1	9.7	14	12	1	13.3	15	15	8.034e-08	1.406e-07	tr|F1LUA1|F1LUA1_RAT		tr|F1LUA1|F1LUA1_RAT
sp|Q4KMA2|RD23B_RAT	UV excision repair protein RAD23 homolog B OS=Rattus norvegicus GN=Rad23b PE=1 SV=1	415	1	9.6	4	3	1	10.4	6	3	1.564e-07	1.907e-07	sp|Q4KMA2|RD23B_RAT		sp|Q4KMA2|RD23B_RAT
sp|Q5HZE2|T120A_RAT	Transmembrane protein 120A OS=Rattus norvegicus GN=Tmem120a PE=2 SV=1	343	1	13.7	3	3	0.9822	2.6	1	1	6.243e-08	3.666e-08	sp|Q5HZE2|T120A_RAT		sp|Q5HZE2|T120A_RAT
tr|G3V661|G3V661_RAT	Bromodomain adjacent to zinc finger domain protein 1B OS=Rattus norvegicus GN=Baz1b PE=4 SV=1	1476	1	2	2	3					8.267e-09		tr|G3V661|G3V661_RAT
sp|P51146|RAB4B_RAT	Ras-related protein Rab-4B OS=Rattus norvegicus GN=Rab4b PE=2 SV=1	213	1	24.4	4	5	0.9995	15	2	3	6.52e-07	1.563e-07	sp|P51146|RAB4B_RAT		sp|P51146|RAB4B_RAT
tr|M0R7S5|M0R7S5_RAT	Protein Plin4 OS=Rattus norvegicus GN=Plin4 PE=4 SV=1	1339	0.9998	23.7	2	2	0.989	9	1	1	6.821e-08	1.644e-08	tr|M0R7S5|M0R7S5_RAT		tr|M0R7S5|M0R7S5_RAT
tr|D3ZLA3|D3ZLA3_RAT	Copine 3 protein OS=Rattus norvegicus GN=Cpne3 PE=2 SV=1	533	1	7.7	4	3	1	12	5	5	4.918e-08	9.852e-08	tr|D3ZLA3|D3ZLA3_RAT		tr|D3ZLA3|D3ZLA3_RAT
tr|D3ZFD2|D3ZFD2_RAT	Polypeptide N-acetylgalactosaminyltransferase OS=Rattus norvegicus GN=Galnt2 PE=3 SV=1	473	1	8.7	4	4	1	5.7	2	2	1.667e-07	3.815e-08	tr|D3ZFD2|D3ZFD2_RAT		tr|D3ZFD2|D3ZFD2_RAT
tr|D3ZL86|D3ZL86_RAT	HEAT repeat containing 1 (Predicted) OS=Rattus norvegicus GN=Heatr1 PE=4 SV=1	2143					0.9997	1.3	2	2		6.066e-09			tr|D3ZL86|D3ZL86_RAT
sp|P16303|CES1D_RAT	Carboxylesterase 1D OS=Rattus norvegicus GN=Ces1d PE=1 SV=2	565	1	38.6	22	16	1	41.1	23	20	9.669e-07	1.463e-06	sp|P16303|CES1D_RAT		sp|P16303|CES1D_RAT
sp|Q9WTV0|PREB_RAT	Prolactin regulatory element-binding protein OS=Rattus norvegicus GN=Preb PE=2 SV=2	417	0.9661	5	2	2	1	4.3	2	2	9.874e-08	4.124e-08	sp|Q9WTV0|PREB_RAT	tr|G3V6W2|G3V6W2_RAT;	sp|Q9WTV0|PREB_RAT	tr|G3V6W2|G3V6W2_RAT;
tr|F1MAA2|F1MAA2_RAT	Protein Cops7a OS=Rattus norvegicus GN=Cops7a PE=4 SV=1	277	1	19.6	4	3	1	9.5	2	2	1.362e-07	8.726e-08	tr|F1MAA2|F1MAA2_RAT	tr|G3V8Z9|G3V8Z9_RAT;	tr|F1MAA2|F1MAA2_RAT	tr|G3V8Z9|G3V8Z9_RAT;
sp|P61227|RAP2B_RAT	Ras-related protein Rap-2b OS=Rattus norvegicus GN=Rap2b PE=2 SV=1	183	0.9993	20.8	2	2	0.989	6.6	1	1	5.495e-08	5.108e-08	sp|P61227|RAP2B_RAT		sp|P61227|RAP2B_RAT
tr|D3ZJZ0|D3ZJZ0_RAT	Protein Tmem205 OS=Rattus norvegicus GN=Tmem205 PE=4 SV=1	189	0.9999	22.2	2	3	0.989	6.9	1	1	2.754e-07	1.893e-07	tr|D3ZJZ0|D3ZJZ0_RAT		tr|D3ZJZ0|D3ZJZ0_RAT
tr|D3ZZR9|D3ZZR9_RAT	Peptidyl-prolyl cis-trans isomerase OS=Rattus norvegicus GN=Fkbp2 PE=4 SV=1	140	1	59.3	9	7	1	39.3	4	4	2.025e-06	2.549e-07	tr|D3ZZR9|D3ZZR9_RAT		tr|D3ZZR9|D3ZZR9_RAT
sp|P06762|HMOX1_RAT	Heme oxygenase 1 OS=Rattus norvegicus GN=Hmox1 PE=1 SV=1	289	1	37	11	7	1	43.6	11	7	1.027e-06	8.341e-07	sp|P06762|HMOX1_RAT		sp|P06762|HMOX1_RAT
sp|Q5XIU9|PGRC2_RAT	Membrane-associated progesterone receptor component 2 OS=Rattus norvegicus GN=Pgrmc2 PE=2 SV=1	217	1	22.1	3	3	1	18	3	3	3.528e-07	4.847e-07	sp|Q5XIU9|PGRC2_RAT		sp|Q5XIU9|PGRC2_RAT
tr|F1M067|F1M067_RAT	Protein Slc26a11 OS=Rattus norvegicus GN=Slc26a11 PE=4 SV=2	592	0.8902	5.7	2	2	1	10.6	4	4	7.452e-08	9.465e-08	tr|F1M067|F1M067_RAT		tr|F1M067|F1M067_RAT
tr|Q4KLZ0|Q4KLZ0_RAT	Protein Vnn1 OS=Rattus norvegicus GN=Vnn1 PE=2 SV=1	512	1	38.5	16	11	1	34.6	12	11	1.029e-06	9.968e-07	tr|Q4KLZ0|Q4KLZ0_RAT		tr|Q4KLZ0|Q4KLZ0_RAT
tr|Q5XIG9|Q5XIG9_RAT	Mitochondrial protein 18 kDa OS=Rattus norvegicus GN=Mtfp1 PE=2 SV=1	166	0.999	15.1	2	2	0.9998	19.9	2	2	2.599e-07	1.092e-07	tr|Q5XIG9|Q5XIG9_RAT		tr|Q5XIG9|Q5XIG9_RAT
tr|G3V9N1|G3V9N1_RAT	RCG21137 OS=Rattus norvegicus GN=Pgam5 PE=4 SV=1	288	0.9995	12.5	2	4	1	6.9	2	2	1.043e-07	7.411e-08	tr|G3V9N1|G3V9N1_RAT		tr|G3V9N1|G3V9N1_RAT
tr|D4A882|D4A882_RAT	Propionyl-CoA carboxylase alpha chain, mitochondrial OS=Rattus norvegicus GN=Pcca PE=4 SV=2	640	1	44.2	30	23					7.002e-07		tr|D4A882|D4A882_RAT	tr|F1M8L5|F1M8L5_RAT;
sp|P08081-2|CLCA_RAT	Isoform Non-brain of Clathrin light chain A OS=Rattus norvegicus GN=Clta	218					0.9998	9.6	2	2		1.606e-07			sp|P08081-2|CLCA_RAT
tr|M0R6J0|M0R6J0_RAT	Uncharacterized protein OS=Rattus norvegicus GN=Mrpl39 PE=4 SV=1	318	1	10.7	3	3	0.9875	3.5	2	1	7.675e-08	3.75e-08	tr|M0R6J0|M0R6J0_RAT		tr|M0R6J0|M0R6J0_RAT
tr|G3V8G2|G3V8G2_RAT	Proteasome (Prosome, macropain) 26S subunit, non-ATPase, 5 (Predicted), isoform CRA_a OS=Rattus norvegicus GN=Psmd5 PE=4 SV=1	504	0.9885	4.8	1	2	1	5.4	2	2	4.896e-08	9.759e-08	tr|G3V8G2|G3V8G2_RAT		tr|G3V8G2|G3V8G2_RAT
tr|G3V8Y8|G3V8Y8_RAT	Huntingtin interacting protein 1, isoform CRA_a OS=Rattus norvegicus GN=Hip1 PE=4 SV=1	1030	1	16.1	11	10	1	12.3	9	8	1.328e-07	1.13e-07	tr|G3V8Y8|G3V8Y8_RAT		tr|G3V8Y8|G3V8Y8_RAT
sp|Q66HA6|ARL8B_RAT	ADP-ribosylation factor-like protein 8B OS=Rattus norvegicus GN=Arl8b PE=2 SV=1	186	1	54.3	14	9	1	45.7	16	8	1.731e-06	2.791e-06	sp|Q66HA6|ARL8B_RAT		sp|Q66HA6|ARL8B_RAT
tr|F1M2D3|F1M2D3_RAT	Uncharacterized protein OS=Rattus norvegicus GN=Vdac1 PE=4 SV=2	282	0.9995	34.8	1	9	0.9994	35.5	1	8	3.904e-07	2.632e-07	tr|F1M2D3|F1M2D3_RAT		tr|F1M2D3|F1M2D3_RAT
tr|B0BN02|B0BN02_RAT	Mtx1 protein OS=Rattus norvegicus GN=Mtx1 PE=2 SV=1	432	1	7.9	3	3	1	8.1	2	2	1.111e-07	3.316e-08	tr|B0BN02|B0BN02_RAT		tr|B0BN02|B0BN02_RAT
tr|F1LN88|F1LN88_RAT	Aldehyde dehydrogenase, mitochondrial OS=Rattus norvegicus GN=Aldh2 PE=3 SV=2	519	1	51.4	37	25					4.779e-06		tr|F1LN88|F1LN88_RAT
tr|D3Z874|D3Z874_RAT	Uncharacterized protein OS=Rattus norvegicus PE=4 SV=1	440	1	24.1	11	8	1	23.4	10	8	7.559e-07	4.999e-07	tr|D3Z874|D3Z874_RAT		tr|D3Z874|D3Z874_RAT
tr|Q5U362|Q5U362_RAT	Annexin OS=Rattus norvegicus GN=Anxa4 PE=2 SV=1	319	1	42.3	10	10	1	32.9	8	8	1.058e-06	7.105e-07	tr|Q5U362|Q5U362_RAT		tr|Q5U362|Q5U362_RAT
tr|D4A7L4|D4A7L4_RAT	NADH dehydrogenase (Ubiquinone) 1 beta subcomplex, 11 (Predicted) OS=Rattus norvegicus GN=Ndufb11 PE=4 SV=1	151	1	31.1	3	4	0.9549	6.6	1	1	1.233e-06	4.79e-07	tr|D4A7L4|D4A7L4_RAT		tr|D4A7L4|D4A7L4_RAT
tr|F1MA90|F1MA90_RAT	Protein Rab11fip5 (Fragment) OS=Rattus norvegicus GN=Rab11fip5 PE=4 SV=2	1169	0.9999	3.9	3	3					4.602e-09		tr|F1MA90|F1MA90_RAT
sp|Q9Z2Q7|STX8_RAT	Syntaxin-8 OS=Rattus norvegicus GN=Stx8 PE=1 SV=1	236	1	11	2	2	0.9521	3	1	1	9.85e-08	6.622e-08	sp|Q9Z2Q7|STX8_RAT		sp|Q9Z2Q7|STX8_RAT
tr|F1MA65|F1MA65_RAT	Protein Hook3 (Fragment) OS=Rattus norvegicus GN=Hook3 PE=4 SV=2	670	0.9959	4.9	1	2	1	10.4	6	5	7.384e-09	6.515e-08	tr|F1MA65|F1MA65_RAT	tr|Q7TQ77|Q7TQ77_RAT;	tr|F1MA65|F1MA65_RAT
sp|P13852|PRIO_RAT	Major prion protein OS=Rattus norvegicus GN=Prnp PE=1 SV=2	254	1	8.3	2	2	0.989	4.7	1	1	7.687e-08	3.961e-08	sp|P13852|PRIO_RAT		sp|P13852|PRIO_RAT
tr|D3ZFB2|D3ZFB2_RAT	Protein Luc7l3 OS=Rattus norvegicus GN=Luc7l3 PE=4 SV=1	491	0.9985	5.1	2	2	0.9829	2.6	1	1	1.486e-08	2.094e-08	tr|D3ZFB2|D3ZFB2_RAT		tr|D3ZFB2|D3ZFB2_RAT	tr|M0RCU7|M0RCU7_RAT;
sp|Q64640|ADK_RAT	Adenosine kinase OS=Rattus norvegicus GN=Adk PE=1 SV=3	361	1	8.9	2	3	1	13.9	5	5	1.003e-07	3.043e-07	sp|Q64640|ADK_RAT		sp|Q64640|ADK_RAT
sp|P08461|ODP2_RAT	Dihydrolipoyllysine-residue acetyltransferase component of pyruvate dehydrogenase complex, mitochondrial OS=Rattus norvegicus GN=Dlat PE=1 SV=3	632	1	38.8	27	17	1	39.7	22	16	2.276e-06	1.606e-06	sp|P08461|ODP2_RAT		sp|P08461|ODP2_RAT
sp|P07871|THIKB_RAT	3-ketoacyl-CoA thiolase B, peroxisomal OS=Rattus norvegicus GN=Acaa1b PE=1 SV=2	424	1	27.4	9	9	0.9991	10.4	3	3	2.226e-07	6.13e-08	sp|P07871|THIKB_RAT	sp|P21775|THIKA_RAT;tr|F1LPD6|F1LPD6_RAT;	sp|P07871|THIKB_RAT	sp|P21775|THIKA_RAT;tr|F1LPD6|F1LPD6_RAT;
tr|M0R735|M0R735_RAT	Uncharacterized protein (Fragment) OS=Rattus norvegicus PE=4 SV=1	156	1	33.3	4	4	1	41	5	5	3.585e-07	4.534e-07	tr|M0R735|M0R735_RAT		tr|M0R735|M0R735_RAT
tr|D3ZMR9|D3ZMR9_RAT	Mitochondrial ribosomal protein L21 (Predicted), isoform CRA_a OS=Rattus norvegicus GN=Mrpl21 PE=4 SV=1	209	0.999	8.6	2	2					6.57e-08		tr|D3ZMR9|D3ZMR9_RAT
sp|Q9QZA2|PDC6I_RAT	Programmed cell death 6-interacting protein OS=Rattus norvegicus GN=Pdcd6ip PE=1 SV=2	873	1	36.9	25	22	1	44.7	35	28	5.15e-07	9.961e-07	sp|Q9QZA2|PDC6I_RAT		sp|Q9QZA2|PDC6I_RAT
sp|P54290|CA2D1_RAT	Voltage-dependent calcium channel subunit alpha-2/delta-1 OS=Rattus norvegicus GN=Cacna2d1 PE=1 SV=1	1091	0.9994	12.3	2	13					5.031e-09		sp|P54290|CA2D1_RAT
sp|Q5XI83|CP062_RAT	UPF0505 protein C16orf62 homolog OS=Rattus norvegicus PE=2 SV=1	936	1	7.3	5	5	1	14.6	9	10	1.42e-08	7.872e-08	sp|Q5XI83|CP062_RAT		sp|Q5XI83|CP062_RAT
tr|Q6AY21|Q6AY21_RAT	GTPase activating protein (SH3 domain) binding protein 2 OS=Rattus norvegicus GN=G3bp2 PE=2 SV=1	449	1	6.7	2	2	1	16	4	5	4.073e-08	1.211e-07	tr|Q6AY21|Q6AY21_RAT		tr|Q6AY21|Q6AY21_RAT
sp|P05714|RAB4A_RAT	Ras-related protein Rab-4A OS=Rattus norvegicus GN=Rab4a PE=1 SV=3	218	0.9245	17.4	2	3					3.371e-08		sp|P05714|RAB4A_RAT
tr|Q5XID6|Q5XID6_RAT	Protein Sgcg OS=Rattus norvegicus GN=Sgcg PE=2 SV=1	292	1	30.1	6	7	1	28.4	6	7	1.065e-06	6.003e-07	tr|Q5XID6|Q5XID6_RAT		tr|Q5XID6|Q5XID6_RAT
sp|Q07009|CAN2_RAT	Calpain-2 catalytic subunit OS=Rattus norvegicus GN=Capn2 PE=1 SV=3	700	1	32.1	22	17	1	49.9	31	26	5.169e-07	9.752e-07	sp|Q07009|CAN2_RAT		sp|Q07009|CAN2_RAT
tr|G3V9S9|G3V9S9_RAT	Protein Sec24d OS=Rattus norvegicus GN=Sec24d PE=2 SV=2	708	0.9959	7.2	1	2	1	18.1	8	9	3.754e-08	1.807e-07	tr|G3V9S9|G3V9S9_RAT		tr|G3V9S9|G3V9S9_RAT
sp|Q63186|EI2BD_RAT	Translation initiation factor eIF-2B subunit delta OS=Rattus norvegicus GN=Eif2b4 PE=2 SV=1	524	1	9.2	4	3	0.973	4.2	2	1	4.807e-08	1.538e-08	sp|Q63186|EI2BD_RAT		sp|Q63186|EI2BD_RAT
tr|F1LQC3|F1LQC3_RAT	Collagen alpha-1(XII) chain (Fragment) OS=Rattus norvegicus GN=Col12a1 PE=4 SV=2	1930	1	9.4	11	11	1	13.8	20	18	6.319e-08	1.546e-07	tr|F1LQC3|F1LQC3_RAT		tr|F1LQC3|F1LQC3_RAT
tr|D3ZBT9|D3ZBT9_RAT	Protein Ppp6r3 OS=Rattus norvegicus GN=Ppp6r3 PE=4 SV=2	873	0.9482	2.8	1	3	1	5	4	4	3.879e-09	3.443e-08	tr|D3ZBT9|D3ZBT9_RAT	tr|F1MAH5|F1MAH5_RAT;	tr|D3ZBT9|D3ZBT9_RAT	tr|F1MAH5|F1MAH5_RAT;
sp|P04644|RS17_RAT	40S ribosomal protein S17 OS=Rattus norvegicus GN=Rps17 PE=1 SV=3	135	1	56.3	12	6	1	56.3	8	6	2.187e-06	9.223e-07	sp|P04644|RS17_RAT	tr|D3ZFA8|D3ZFA8_RAT;	sp|P04644|RS17_RAT	tr|D3ZFA8|D3ZFA8_RAT;
sp|P30713|GSTT2_RAT	Glutathione S-transferase theta-2 OS=Rattus norvegicus GN=Gstt2 PE=1 SV=3	244					1	19.3	3	3		2.974e-07			sp|P30713|GSTT2_RAT
sp|Q62908|CSRP2_RAT	Cysteine and glycine-rich protein 2 OS=Rattus norvegicus GN=Csrp2 PE=2 SV=3	193	1	28	5	4	1	39.4	8	6	7.436e-07	1.135e-06	sp|Q62908|CSRP2_RAT	tr|G3V9V9|G3V9V9_RAT;	sp|Q62908|CSRP2_RAT	tr|G3V9V9|G3V9V9_RAT;
sp|Q5U211|SNX3_RAT	Sorting nexin-3 OS=Rattus norvegicus GN=Snx3 PE=1 SV=1	162	0.9994	19.1	3	3	0.9998	19.1	4	3	2.409e-07	4.67e-07	sp|Q5U211|SNX3_RAT		sp|Q5U211|SNX3_RAT
tr|Q5U302|Q5U302_RAT	Catenin (Cadherin associated protein), alpha 1 OS=Rattus norvegicus GN=Ctnna1 PE=1 SV=1	908	1	53.6	49	35	1	50.2	45	34	1.752e-06	1.76e-06	tr|Q5U302|Q5U302_RAT		tr|Q5U302|Q5U302_RAT
sp|Q4QQT6|BRX1_RAT	Ribosome biogenesis protein BRX1 homolog OS=Rattus norvegicus GN=Brix1 PE=2 SV=1	352	0.8725	4	1	2	0.9625	2	1	1	9.656e-09	1.871e-08	sp|Q4QQT6|BRX1_RAT	tr|G3V8B4|G3V8B4_RAT;	sp|Q4QQT6|BRX1_RAT	tr|G3V8B4|G3V8B4_RAT;
sp|O08557|DDAH1_RAT	N(G),N(G)-dimethylarginine dimethylaminohydrolase 1 OS=Rattus norvegicus GN=Ddah1 PE=1 SV=3	285					1	37.5	7	8		9.238e-07			sp|O08557|DDAH1_RAT
sp|P04785|PDIA1_RAT	Protein disulfide-isomerase OS=Rattus norvegicus GN=P4hb PE=1 SV=2	509	1	71.9	72	37	1	74.9	71	37	1.142e-05	9.715e-06	sp|P04785|PDIA1_RAT		sp|P04785|PDIA1_RAT
sp|Q9WVC0|SEPT7_RAT	Septin-7 OS=Rattus norvegicus GN=Sept7 PE=1 SV=1	436	1	44.7	16	15	1	51.4	26	18	8.949e-07	2.029e-06	sp|Q9WVC0|SEPT7_RAT	tr|D4A0F5|D4A0F5_RAT;tr|F1LMC7|F1LMC7_RAT;	sp|Q9WVC0|SEPT7_RAT	tr|D4A0F5|D4A0F5_RAT;tr|F1LMC7|F1LMC7_RAT;
sp|B2GV24|UFL1_RAT	E3 UFM1-protein ligase 1 OS=Rattus norvegicus GN=Ufl1 PE=2 SV=1	793	1	11.7	7	7	1	9	8	7	5.764e-08	1.002e-07	sp|B2GV24|UFL1_RAT		sp|B2GV24|UFL1_RAT
sp|P13264-2|GLSK_RAT	Isoform 2 of Glutaminase kidney isoform, mitochondrial OS=Rattus norvegicus GN=Gls	603	0.9994	36.2	1	15					4.975e-09		sp|P13264-2|GLSK_RAT
sp|D3ZEF4|CUL7_RAT	Cullin-7 OS=Rattus norvegicus GN=Cul7 PE=1 SV=1	1692					1	1.2	2	2		2.85e-09			sp|D3ZEF4|CUL7_RAT
tr|A0A096MK74|A0A096MK74_RAT	Glucose-6-phosphatase OS=Rattus norvegicus GN=G6pc PE=4 SV=1	1363	1	13.1	26	16					5.184e-07		tr|A0A096MK74|A0A096MK74_RAT	tr|F1LR41|F1LR41_RAT;
sp|Q5U2X7|TIM21_RAT	Mitochondrial import inner membrane translocase subunit Tim21 OS=Rattus norvegicus GN=Timm21 PE=2 SV=1	245	1	22.9	6	5	1	13.1	3	3	4.793e-07	1.412e-07	sp|Q5U2X7|TIM21_RAT		sp|Q5U2X7|TIM21_RAT
sp|P56558|OGT1_RAT	UDP-N-acetylglucosamine--peptide N-acetylglucosaminyltransferase 110 kDa subunit OS=Rattus norvegicus GN=Ogt PE=1 SV=1	1036	0.9999	1.9	2	2	0.989	1	1	1	1.553e-08	9.399e-09	sp|P56558|OGT1_RAT	tr|G3V6F4|G3V6F4_RAT;	sp|P56558|OGT1_RAT	tr|G3V6F4|G3V6F4_RAT;
sp|Q63692|CDC37_RAT	Hsp90 co-chaperone Cdc37 OS=Rattus norvegicus GN=Cdc37 PE=1 SV=2	379	1	14	4	3	1	11.1	3	3	9.55e-08	6.515e-08	sp|Q63692|CDC37_RAT		sp|Q63692|CDC37_RAT
tr|F1LZX9|F1LZX9_RAT	Protein Itgav OS=Rattus norvegicus GN=Itgav PE=3 SV=2	1042	1	11	10	10	1	13.8	11	10	3.076e-07	2.959e-07	tr|F1LZX9|F1LZX9_RAT		tr|F1LZX9|F1LZX9_RAT
tr|Q6IN37|Q6IN37_RAT	GM2 ganglioside activator OS=Rattus norvegicus GN=Gm2a PE=2 SV=1	199	1	19.6	6	4	1	19.6	6	4	1.005e-06	1.267e-06	tr|Q6IN37|Q6IN37_RAT		tr|Q6IN37|Q6IN37_RAT
sp|Q6AYE2|SHLB1_RAT	Endophilin-B1 OS=Rattus norvegicus GN=Sh3glb1 PE=2 SV=1	365	1	8.2	2	2	1	16.4	3	3	9.157e-08	1.924e-07	sp|Q6AYE2|SHLB1_RAT		sp|Q6AYE2|SHLB1_RAT
tr|D3ZXP3|D3ZXP3_RAT	Histone H2A OS=Rattus norvegicus GN=H2afx PE=3 SV=1	143	1	38.5	5	8	0.9993	32.2	2	7	2.849e-07	4.966e-08	tr|D3ZXP3|D3ZXP3_RAT		tr|D3ZXP3|D3ZXP3_RAT
sp|P00502|GSTA1_RAT	Glutathione S-transferase alpha-1 OS=Rattus norvegicus GN=Gsta1 PE=1 SV=3	222					0.9633	18.6	1	5		3.374e-08			sp|P00502|GSTA1_RAT	sp|P04903|GSTA2_RAT;tr|F7F2H5|F7F2H5_RAT;tr|Q4FZZ3|Q4FZZ3_RAT;
sp|Q5U2Q7|ERF1_RAT	Eukaryotic peptide chain release factor subunit 1 OS=Rattus norvegicus GN=Etf1 PE=2 SV=3	437	1	16.2	5	5	1	19.7	6	6	1.284e-07	3.322e-07	sp|Q5U2Q7|ERF1_RAT		sp|Q5U2Q7|ERF1_RAT
sp|P07633|PCCB_RAT	Propionyl-CoA carboxylase beta chain, mitochondrial OS=Rattus norvegicus GN=Pccb PE=2 SV=1	541	0.9994	39.2	3	14	1	32.2	16	12	2.924e-08	4.595e-07	sp|P07633|PCCB_RAT		sp|P07633|PCCB_RAT
tr|G3V7V6|G3V7V6_RAT	All-trans-13,14-dihydroretinol saturase, isoform CRA_b OS=Rattus norvegicus GN=Retsat PE=4 SV=1	609	1	16.1	9	8	1	20	11	10	2.404e-07	2.286e-07	tr|G3V7V6|G3V7V6_RAT		tr|G3V7V6|G3V7V6_RAT
sp|P12847|MYH3_RAT	Myosin-3 OS=Rattus norvegicus GN=Myh3 PE=3 SV=1	1940					0.741	13.3	1	34		1.644e-08			sp|P12847|MYH3_RAT	tr|G3V6D8|G3V6D8_RAT;
tr|B2GV15|B2GV15_RAT	Dihydrolipoamide branched chain transacylase E2 OS=Rattus norvegicus GN=Dbt PE=2 SV=1	482	1	29.3	14	12	1	22.8	11	10	5.754e-07	4.205e-07	tr|B2GV15|B2GV15_RAT		tr|B2GV15|B2GV15_RAT
sp|P58775-2|TPM2_RAT	Isoform 2 of Tropomyosin beta chain OS=Rattus norvegicus GN=Tpm2	284	1	54.2	6	19	1	64.1	13	27	2.404e-07	7.515e-07	sp|P58775-2|TPM2_RAT		sp|P58775-2|TPM2_RAT
tr|M0R9D5|M0R9D5_RAT	Protein Ahnak OS=Rattus norvegicus GN=Ahnak PE=1 SV=1	5363	1	63.7	174	144	1	64.6	202	156	9.776e-07	1.299e-06	tr|M0R9D5|M0R9D5_RAT		tr|M0R9D5|M0R9D5_RAT
sp|P28042|SSBP_RAT	Single-stranded DNA-binding protein, mitochondrial OS=Rattus norvegicus GN=Ssbp1 PE=1 SV=2	151	1	38.5	6	4	1	38.5	4	4	3.299e-07	3.132e-07	sp|P28042|SSBP_RAT	tr|G3V7K6|G3V7K6_RAT;	sp|P28042|SSBP_RAT	tr|G3V7K6|G3V7K6_RAT;
sp|P81795|IF2G_RAT	Eukaryotic translation initiation factor 2 subunit 3 OS=Rattus norvegicus GN=Eif2s3 PE=1 SV=2	472	1	41.7	16	13	1	45.1	20	14	8.991e-07	1.409e-06	sp|P81795|IF2G_RAT		sp|P81795|IF2G_RAT
sp|P63086|MK01_RAT	Mitogen-activated protein kinase 1 OS=Rattus norvegicus GN=Mapk1 PE=1 SV=3	358	1	20.1	10	8	0.9998	16.8	5	5	2.719e-07	1.727e-07	sp|P63086|MK01_RAT		sp|P63086|MK01_RAT
tr|Q6AYS3|Q6AYS3_RAT	Protective protein for beta-galactosidase OS=Rattus norvegicus GN=Ctsa PE=2 SV=1	456	1	19.3	14	9	1	23.5	17	11	2.7e-06	1.858e-06	tr|Q6AYS3|Q6AYS3_RAT		tr|Q6AYS3|Q6AYS3_RAT
tr|Q6IFV6|Q6IFV6_RAT	Protein Krt35 OS=Rattus norvegicus GN=Krt35 PE=2 SV=1	455	1	23.5	8	12					6.467e-07		tr|Q6IFV6|Q6IFV6_RAT
tr|D3ZWA8|D3ZWA8_RAT	Protein Appl1 (Fragment) OS=Rattus norvegicus GN=Appl1 PE=4 SV=2	690	0.9996	3.3	2	2	0.9951	1.2	1	2	4.02e-08	2.945e-08	tr|D3ZWA8|D3ZWA8_RAT		tr|D3ZWA8|D3ZWA8_RAT
tr|D3ZZN5|D3ZZN5_RAT	Protein Lmod1 OS=Rattus norvegicus GN=Lmod1 PE=4 SV=2	584	1	8.9	3	5	1	18.2	9	9	8.466e-08	2.47e-07	tr|D3ZZN5|D3ZZN5_RAT		tr|D3ZZN5|D3ZZN5_RAT
tr|G3V9M1|G3V9M1_RAT	DEAD (Asp-Glu-Ala-Asp) box polypeptide 23 (Predicted), isoform CRA_b OS=Rattus norvegicus GN=Ddx23 PE=3 SV=1	819	0.9998	4	4	4	0.8099	2.4	2	2	8.071e-09	4.455e-09	tr|G3V9M1|G3V9M1_RAT		tr|G3V9M1|G3V9M1_RAT
tr|F1M8Y2|F1M8Y2_RAT	Tetraspanin (Fragment) OS=Rattus norvegicus GN=Tspan7 PE=3 SV=2	208	1	7.7	2	2					4.271e-07		tr|F1M8Y2|F1M8Y2_RAT	tr|F1M9I6|F1M9I6_RAT;
sp|P38062|MAP2_RAT	Methionine aminopeptidase 2 OS=Rattus norvegicus GN=Metap2 PE=1 SV=2	478					0.718	4.4	1	2		4.252e-08			sp|P38062|MAP2_RAT	tr|F1LRI8|F1LRI8_RAT;tr|F7FJ19|F7FJ19_RAT;
sp|P50545-2|HCK_RAT	Isoform 2 of Tyrosine-protein kinase HCK OS=Rattus norvegicus GN=Hck	503	0.9924	1.6	2	2	0.9795	1.6	1	2	4.64e-08	1.22e-08	sp|P50545-2|HCK_RAT	sp|P50545|HCK_RAT;sp|Q07014-2|LYN_RAT;sp|Q07014|LYN_RAT;sp|Q62844|FYN_RAT;tr|A0A096MKC1|A0A096MKC1_RAT;tr|F1LP43|F1LP43_RAT;tr|Q6AXQ3|Q6AXQ3_RAT;	sp|P50545-2|HCK_RAT	sp|P50545|HCK_RAT;sp|Q07014-2|LYN_RAT;sp|Q07014|LYN_RAT;sp|Q62844|FYN_RAT;tr|A0A096MKC1|A0A096MKC1_RAT;tr|F1LP43|F1LP43_RAT;tr|Q6AXQ3|Q6AXQ3_RAT;
tr|D3ZAF5|D3ZAF5_RAT	Periostin, osteoblast specific factor (Predicted), isoform CRA_a OS=Rattus norvegicus GN=Postn PE=1 SV=1	810	1	37.9	30	21	1	35.7	25	19	1.036e-06	7.233e-07	tr|D3ZAF5|D3ZAF5_RAT		tr|D3ZAF5|D3ZAF5_RAT
sp|P50123|AMPE_RAT	Glutamyl aminopeptidase OS=Rattus norvegicus GN=Enpep PE=1 SV=2	945	1	19.5	15	15	1	20.3	14	14	2.562e-07	2.067e-07	sp|P50123|AMPE_RAT		sp|P50123|AMPE_RAT
sp|Q5BJQ0|ADCK3_RAT	Chaperone activity of bc1 complex-like, mitochondrial OS=Rattus norvegicus GN=Adck3 PE=2 SV=1	649	1	8.3	4	4	0.9415	6	1	3	7.136e-08	1.953e-08	sp|Q5BJQ0|ADCK3_RAT		sp|Q5BJQ0|ADCK3_RAT
sp|Q6AY86|VP26A_RAT	Vacuolar protein sorting-associated protein 26A OS=Rattus norvegicus GN=Vps26a PE=2 SV=1	327	1	17.7	5	5	1	20.2	5	6	3.57e-07	3.77e-07	sp|Q6AY86|VP26A_RAT		sp|Q6AY86|VP26A_RAT
sp|P84817|FIS1_RAT	Mitochondrial fission 1 protein OS=Rattus norvegicus GN=Fis1 PE=1 SV=1	152	1	33.6	6	5	1	33.6	5	4	1.056e-06	5.457e-07	sp|P84817|FIS1_RAT		sp|P84817|FIS1_RAT
sp|P10536|RAB1B_RAT	Ras-related protein Rab-1B OS=Rattus norvegicus GN=Rab1b PE=1 SV=1	201	1	48.8	11	8	1	66.7	11	11	5.804e-07	7.636e-07	sp|P10536|RAB1B_RAT	tr|G3V6H0|G3V6H0_RAT;	sp|P10536|RAB1B_RAT	tr|G3V6H0|G3V6H0_RAT;
sp|P51583|PUR6_RAT	Multifunctional protein ADE2 OS=Rattus norvegicus GN=Paics PE=2 SV=3	425	1	41.4	11	12	1	29.9	12	10	4.718e-07	7.759e-07	sp|P51583|PUR6_RAT		sp|P51583|PUR6_RAT
tr|D4AC23|D4AC23_RAT	Protein Cct7 OS=Rattus norvegicus GN=Cct7 PE=3 SV=1	544	1	39	22	15	1	58.5	36	25	9.737e-07	1.855e-06	tr|D4AC23|D4AC23_RAT		tr|D4AC23|D4AC23_RAT
sp|Q66HR0|S12A9_RAT	Solute carrier family 12 member 9 OS=Rattus norvegicus GN=Slc12a9 PE=2 SV=1	914	1	23.4	4	4	1	7.3	4	4	3.71e-08	5.343e-08	sp|Q66HR0|S12A9_RAT	tr|A0A096MJB7|A0A096MJB7_RAT;tr|M0R3V5|M0R3V5_RAT;tr|M0RAK3|M0RAK3_RAT;	sp|Q66HR0|S12A9_RAT	tr|M0R3V5|M0R3V5_RAT;tr|M0RAK3|M0RAK3_RAT;
sp|Q68FV6|NCUG1_RAT	Lysosomal protein NCU-G1 OS=Rattus norvegicus PE=2 SV=1	404					1	9.9	2	2		1.371e-07			sp|Q68FV6|NCUG1_RAT
sp|P56741|MYPC_RAT	Myosin-binding protein C, cardiac-type OS=Rattus norvegicus GN=Mybpc3 PE=2 SV=2	1274	1	67.3	109	72	1	61.9	92	65	4.555e-06	3.556e-06	sp|P56741|MYPC_RAT		sp|P56741|MYPC_RAT
tr|F1LN35|F1LN35_RAT	Dystrophin OS=Rattus norvegicus GN=Dmd PE=4 SV=1	622	1	21.7	14	11	1	22.7	13	11	5.956e-07	4.968e-07	tr|F1LN35|F1LN35_RAT		tr|F1LN35|F1LN35_RAT
sp|Q9EQG6-2|KDIS_RAT	Isoform 2 of Kinase D-interacting substrate of 220 kDa OS=Rattus norvegicus GN=Kidins220	1714	1	3.8	4	4	0.989	0.6	1	1	6.225e-09	6.439e-09	sp|Q9EQG6-2|KDIS_RAT	sp|Q9EQG6|KDIS_RAT;tr|D3ZWB2|D3ZWB2_RAT;tr|D4ABK9|D4ABK9_RAT;	sp|Q9EQG6-2|KDIS_RAT	sp|Q9EQG6|KDIS_RAT;tr|D3ZWB2|D3ZWB2_RAT;tr|D4ABK9|D4ABK9_RAT;
sp|P63018|HSP7C_RAT	Heat shock cognate 71 kDa protein OS=Rattus norvegicus GN=Hspa8 PE=1 SV=1	646	1	62.5	65	43	1	63.9	48	45	5.739e-06	4.709e-06	sp|P63018|HSP7C_RAT		sp|P63018|HSP7C_RAT
tr|M0RBY5|M0RBY5_RAT	Uncharacterized protein OS=Rattus norvegicus PE=3 SV=1	272	0.9749	60.3	1	16					2.028e-08		tr|M0RBY5|M0RBY5_RAT
tr|D3ZTW7|D3ZTW7_RAT	ATP synthase mitochondrial F1 complex assembly factor 2 (Predicted), isoform CRA_c OS=Rattus norvegicus GN=Atpaf2 PE=4 SV=1	298	1	25.2	5	5					1.585e-07		tr|D3ZTW7|D3ZTW7_RAT
tr|D3ZAZ0|D3ZAZ0_RAT	Eukaryotic translation initiation factor 3 subunit M OS=Rattus norvegicus GN=Eif3m PE=3 SV=1	374	1	21.1	8	6	1	18.4	8	6	1.732e-07	2.423e-07	tr|D3ZAZ0|D3ZAZ0_RAT		tr|D3ZAZ0|D3ZAZ0_RAT
tr|D4A7D7|D4A7D7_RAT	Hexose-6-phosphate dehydrogenase (Glucose 1-dehydrogenase) (Predicted), isoform CRA_b OS=Rattus norvegicus GN=H6pd PE=4 SV=1	797	1	3	2	2	1	16.9	9	8	3.024e-08	1.117e-07	tr|D4A7D7|D4A7D7_RAT		tr|D4A7D7|D4A7D7_RAT
sp|Q63083|NUCB1_RAT	Nucleobindin-1 OS=Rattus norvegicus GN=Nucb1 PE=1 SV=1	459	1	24	10	9	1	12.4	5	5	2.752e-07	1.297e-07	sp|Q63083|NUCB1_RAT		sp|Q63083|NUCB1_RAT
tr|D3ZL85|D3ZL85_RAT	Protein Hccs OS=Rattus norvegicus GN=Hccs PE=4 SV=1	274	1	25.9	7	6	1	13.1	4	3	3.986e-07	1.59e-07	tr|D3ZL85|D3ZL85_RAT		tr|D3ZL85|D3ZL85_RAT
sp|Q6Q0N1|CNDP2_RAT	Cytosolic non-specific dipeptidase OS=Rattus norvegicus GN=Cndp2 PE=1 SV=1	475	1	29.5	11	9	1	46.7	16	14	4.667e-07	8.547e-07	sp|Q6Q0N1|CNDP2_RAT		sp|Q6Q0N1|CNDP2_RAT
sp|P62856|RS26_RAT	40S ribosomal protein S26 OS=Rattus norvegicus GN=Rps26 PE=3 SV=3	115	1	37.4	5	4	1	50.4	8	5	4.658e-06	4.279e-06	sp|P62856|RS26_RAT		sp|P62856|RS26_RAT
tr|D4A5Z0|D4A5Z0_RAT	Protein Csgalnact2 OS=Rattus norvegicus GN=Csgalnact2 PE=4 SV=1	542					1	5.4	2	2		1.991e-08			tr|D4A5Z0|D4A5Z0_RAT
tr|Q9JI56|Q9JI56_RAT	Synaptosomal-associated protein OS=Rattus norvegicus GN=Snap29 PE=2 SV=1	257	1	12.8	3	3					5.523e-08		tr|Q9JI56|Q9JI56_RAT
tr|D3ZE16|D3ZE16_RAT	Protein Idua OS=Rattus norvegicus GN=Idua PE=4 SV=1	643	0.9959	3.7	1	2					3.844e-08		tr|D3ZE16|D3ZE16_RAT
tr|D3ZA93|D3ZA93_RAT	Protein Acot13 OS=Rattus norvegicus GN=Acot13 PE=4 SV=1	140	1	31.4	3	3	0.989	7.1	1	1	8.459e-07	4.801e-07	tr|D3ZA93|D3ZA93_RAT		tr|D3ZA93|D3ZA93_RAT
sp|P62246|RS15A_RAT	40S ribosomal protein S15a OS=Rattus norvegicus GN=Rps15a PE=1 SV=2	130	1	33.8	5	4	1	39.2	6	4	7.945e-07	2.069e-06	sp|P62246|RS15A_RAT		sp|P62246|RS15A_RAT	tr|D3ZLL8|D3ZLL8_RAT;
tr|A3E0T0|A3E0T0_RAT	Erythrocyte protein band 4.1-like 3 OS=Rattus norvegicus GN=Epb41l3 PE=2 SV=1	870					1	7.9	5	6		4.532e-08			tr|A3E0T0|A3E0T0_RAT	tr|G3V874|G3V874_RAT;tr|Q9JMB3|Q9JMB3_RAT;
sp|Q5PQX1-2|TOIP1_RAT	Isoform 2 of Torsin-1A-interacting protein 1 OS=Rattus norvegicus GN=Tor1aip1	506	1	22.7	7	7					1.168e-07		sp|Q5PQX1-2|TOIP1_RAT	sp|Q5PQX1-3|TOIP1_RAT;sp|Q5PQX1|TOIP1_RAT;tr|D3ZGQ1|D3ZGQ1_RAT;
sp|P43138|APEX1_RAT	DNA-(apurinic or apyrimidinic site) lyase OS=Rattus norvegicus GN=Apex1 PE=1 SV=2	317	1	16.4	5	3	1	24.6	6	5	1.066e-07	2.877e-07	sp|P43138|APEX1_RAT		sp|P43138|APEX1_RAT
tr|D4AA31|D4AA31_RAT	Protein Prcp OS=Rattus norvegicus GN=Prcp PE=4 SV=1	493	1	6.3	2	2	0.989	4.5	1	1	4.404e-08	7.258e-09	tr|D4AA31|D4AA31_RAT		tr|D4AA31|D4AA31_RAT
sp|Q8K4G6|MACD1_RAT	O-acetyl-ADP-ribose deacetylase MACROD1 (Fragment) OS=Rattus norvegicus GN=Macrod1 PE=2 SV=2	258	1	19	3	3	0.989	3.7	1	1	2.204e-07	2.742e-08	sp|Q8K4G6|MACD1_RAT	tr|G3V8V6|G3V8V6_RAT;	sp|Q8K4G6|MACD1_RAT	tr|G3V8V6|G3V8V6_RAT;
sp|Q6P6Q2|K2C5_RAT	Keratin, type II cytoskeletal 5 OS=Rattus norvegicus GN=Krt5 PE=1 SV=1	576	0.9995	11.1	3	7					1.197e-07		sp|Q6P6Q2|K2C5_RAT
sp|P70470|LYPA1_RAT	Acyl-protein thioesterase 1 OS=Rattus norvegicus GN=Lypla1 PE=1 SV=1	230	1	22.2	3	3	1	10.9	2	2	1.712e-07	1.038e-07	sp|P70470|LYPA1_RAT		sp|P70470|LYPA1_RAT
sp|Q80U96|XPO1_RAT	Exportin-1 OS=Rattus norvegicus GN=Xpo1 PE=1 SV=1	1071	1	21	18	16	1	31.3	30	25	2.049e-07	5.312e-07	sp|Q80U96|XPO1_RAT		sp|Q80U96|XPO1_RAT
tr|Q6AY48|Q6AY48_RAT	Poly(RC) binding protein 3 OS=Rattus norvegicus GN=Pcbp3 PE=2 SV=1	319					0.9993	14.1	2	3		7.405e-08			tr|Q6AY48|Q6AY48_RAT
sp|Q5RJR2|TWF1_RAT	Twinfilin-1 OS=Rattus norvegicus GN=Twf1 PE=2 SV=1	350	1	24.6	7	7	1	33.4	9	9	3.265e-07	6.234e-07	sp|Q5RJR2|TWF1_RAT		sp|Q5RJR2|TWF1_RAT
tr|M0R781|M0R781_RAT	Protein Dpp9 OS=Rattus norvegicus GN=Dpp9 PE=4 SV=1	862					0.9996	3.2	2	2		8.884e-09			tr|M0R781|M0R781_RAT	tr|M0RBN9|M0RBN9_RAT;
tr|F1LT58|F1LT58_RAT	Protein Kpna6 (Fragment) OS=Rattus norvegicus GN=Kpna6 PE=4 SV=2	535	0.9885	2.6	1	1	0.9875	6.5	2	2	4.183e-09	2.146e-08	sp|P83953|IMA5_RAT	sp|Q56R16|IMA6_RAT;tr|F1LT58|F1LT58_RAT;tr|Q56R20|Q56R20_RAT;	tr|F1LT58|F1LT58_RAT
sp|Q6P7D4|CP20A_RAT	Cytochrome P450 20A1 OS=Rattus norvegicus GN=Cyp20a1 PE=2 SV=1	462	1	9.3	3	3	1	9.5	3	3	5.803e-08	4.33e-08	sp|Q6P7D4|CP20A_RAT	tr|F1LSK6|F1LSK6_RAT;	sp|Q6P7D4|CP20A_RAT	tr|F1LSK6|F1LSK6_RAT;
sp|Q9Z1X1|ESYT1_RAT	Extended synaptotagmin-1 OS=Rattus norvegicus GN=Esyt1 PE=2 SV=1	1088	1	40	42	33	1	43.6	44	33	1.227e-06	1.57e-06	sp|Q9Z1X1|ESYT1_RAT		sp|Q9Z1X1|ESYT1_RAT
tr|G3V9N7|G3V9N7_RAT	Protein Pacsin3 OS=Rattus norvegicus GN=Pacsin3 PE=4 SV=2	426	1	9.6	5	4	1	10.1	3	4	9.475e-08	1.125e-07	tr|G3V9N7|G3V9N7_RAT		tr|G3V9N7|G3V9N7_RAT
sp|Q9Z2Q1-2|SC31A_RAT	Isoform 2 of Protein transport protein Sec31A OS=Rattus norvegicus GN=Sec31a	1067	1	34.2	41	30					9.19e-07		sp|Q9Z2Q1-2|SC31A_RAT	sp|Q9Z2Q1|SC31A_RAT;tr|G3V699|G3V699_RAT;
tr|D4A7R3|D4A7R3_RAT	Nucleoporin 205kDa (Predicted) OS=Rattus norvegicus GN=Nup205 PE=4 SV=1	2008	1	4.8	8	8	1	6.3	10	10	2.109e-08	5.056e-08	tr|D4A7R3|D4A7R3_RAT		tr|D4A7R3|D4A7R3_RAT
tr|F1M589|F1M589_RAT	Protein Pml (Fragment) OS=Rattus norvegicus GN=Pml PE=1 SV=2	886					0.9999	2.5	2	2		8.75e-09			tr|F1M589|F1M589_RAT	tr|M0R9I4|M0R9I4_RAT;
tr|B0K031|B0K031_RAT	60S ribosomal protein L7 OS=Rattus norvegicus GN=Rpl7 PE=2 SV=1	260	1	49.6	15	13	1	52.3	25	20	2.376e-06	3.842e-06	tr|B0K031|B0K031_RAT		tr|B0K031|B0K031_RAT
sp|Q80WK7|S29A3_RAT	Equilibrative nucleoside transporter 3 OS=Rattus norvegicus GN=Slc29a3 PE=1 SV=2	475	1	8.4	3	3	1	9.3	3	3	7.402e-08	8.501e-08	sp|Q80WK7|S29A3_RAT	tr|F1LN93|F1LN93_RAT;	sp|Q80WK7|S29A3_RAT	tr|F1LN93|F1LN93_RAT;
sp|O70156|OLR1_RAT	Oxidized low-density lipoprotein receptor 1 OS=Rattus norvegicus GN=Olr1 PE=2 SV=1	364	1	11.3	3	3	1	19.2	5	5	1.814e-07	3.58e-07	sp|O70156|OLR1_RAT		sp|O70156|OLR1_RAT
tr|D4A1Q9|D4A1Q9_RAT	Protein Ttll12 OS=Rattus norvegicus GN=Ttll12 PE=4 SV=1	639					1	2.7	2	2		1.055e-07			tr|D4A1Q9|D4A1Q9_RAT
tr|Q3B8N9|Q3B8N9_RAT	Biphenyl hydrolase-like (Serine hydrolase) OS=Rattus norvegicus GN=Bphl PE=2 SV=1	291	0.9999	8.9	2	2					1.05e-07		tr|Q3B8N9|Q3B8N9_RAT
tr|F1LR10|F1LR10_RAT	Epithelial protein lost in neoplasm OS=Rattus norvegicus GN=Lima1 PE=1 SV=2	755	1	13.2	12	11	1	20.1	14	13	1.576e-07	3.311e-07	tr|F1LR10|F1LR10_RAT		tr|F1LR10|F1LR10_RAT
sp|Q6TUG0|DJB11_RAT	DnaJ homolog subfamily B member 11 OS=Rattus norvegicus GN=Dnajb11 PE=2 SV=1	358	1	25.1	9	8	1	22.1	6	7	6.435e-07	7.489e-07	sp|Q6TUG0|DJB11_RAT		sp|Q6TUG0|DJB11_RAT
sp|A0JPM9|EIF3J_RAT	Eukaryotic translation initiation factor 3 subunit J OS=Rattus norvegicus GN=Eif3j PE=2 SV=1	259	0.9994	9.3	2	2	0.9631	5	1	1	3.097e-08	6.372e-09	sp|A0JPM9|EIF3J_RAT		sp|A0JPM9|EIF3J_RAT
tr|G3V6N2|G3V6N2_RAT	Protein Tmed4 OS=Rattus norvegicus GN=Tmed4 PE=3 SV=2	168	0.9985	18.5	2	2	1	10.1	2	2	1.611e-07	1.127e-07	tr|G3V6N2|G3V6N2_RAT		tr|G3V6N2|G3V6N2_RAT
sp|P18298|METK2_RAT	S-adenosylmethionine synthase isoform type-2 OS=Rattus norvegicus GN=Mat2a PE=1 SV=1	395	1	9.6	3	3	1	10.9	4	4	9.198e-08	1.668e-07	sp|P18298|METK2_RAT	tr|F1LRB8|F1LRB8_RAT;	sp|P18298|METK2_RAT	tr|F1LRB8|F1LRB8_RAT;
tr|D3ZRC4|D3ZRC4_RAT	Protein Pnpla8 OS=Rattus norvegicus GN=Pnpla8 PE=4 SV=1	776	0.9985	2.1	2	2					3.755e-08		tr|D3ZRC4|D3ZRC4_RAT
sp|P14925-2|AMD_RAT	Isoform PAM-2 of Peptidyl-glycine alpha-amidating monooxygenase OS=Rattus norvegicus GN=Pam	871	1	14.2	10	9	1	6.2	6	5	1.664e-07	2.003e-07	sp|P14925-2|AMD_RAT	sp|P14925-5|AMD_RAT;sp|P14925|AMD_RAT;tr|D4A1N9|D4A1N9_RAT;tr|F1LPH3|F1LPH3_RAT;	sp|P14925-2|AMD_RAT	sp|P14925-3|AMD_RAT;sp|P14925-4|AMD_RAT;sp|P14925-5|AMD_RAT;sp|P14925|AMD_RAT;tr|D4A1N9|D4A1N9_RAT;tr|F1LPH3|F1LPH3_RAT;
tr|Q4KLI7|Q4KLI7_RAT	Protein Sf3a3 OS=Rattus norvegicus GN=Sf3a3 PE=2 SV=1	501	0.997	6	2	3	1	8	4	4	1.57e-08	9.714e-08	tr|Q4KLI7|Q4KLI7_RAT		tr|Q4KLI7|Q4KLI7_RAT
sp|P19686|GCYA3_RAT	Guanylate cyclase soluble subunit alpha-3 OS=Rattus norvegicus GN=Gucy1a3 PE=1 SV=1	690	1	6.5	3	3	0.9999	8.7	3	3	2.264e-08	3.726e-08	sp|P19686|GCYA3_RAT		sp|P19686|GCYA3_RAT
tr|D3ZKG9|D3ZKG9_RAT	Clustered mitochondria protein homolog OS=Rattus norvegicus GN=Cluh PE=3 SV=2	1349	1	10.5	15	13	1	6.2	10	8	1.377e-07	7.991e-08	tr|D3ZKG9|D3ZKG9_RAT		tr|D3ZKG9|D3ZKG9_RAT
sp|Q62902|LMAN1_RAT	Protein ERGIC-53 OS=Rattus norvegicus GN=Lman1 PE=1 SV=1	517					1	33.7	14	13		6.306e-07			sp|Q62902|LMAN1_RAT
sp|Q63663|GBP2_RAT	Interferon-induced guanylate-binding protein 2 OS=Rattus norvegicus GN=Gbp2 PE=1 SV=2	589					1	6.6	3	3		2.976e-08			sp|Q63663|GBP2_RAT	tr|Q5PQW8|Q5PQW8_RAT;
sp|P60905|DNJC5_RAT	DnaJ homolog subfamily C member 5 OS=Rattus norvegicus GN=Dnajc5 PE=1 SV=1	198	1	28.8	6	5	0.9999	13.1	2	2	5.622e-07	2.256e-07	sp|P60905|DNJC5_RAT		sp|P60905|DNJC5_RAT
sp|O55043|ARHG7_RAT	Rho guanine nucleotide exchange factor 7 OS=Rattus norvegicus GN=Arhgef7 PE=1 SV=1	646					0.9964	4	2	2		2.941e-08			sp|O55043|ARHG7_RAT	tr|Q52NK0|Q52NK0_RAT;
sp|P09456|KAP0_RAT	cAMP-dependent protein kinase type I-alpha regulatory subunit OS=Rattus norvegicus GN=Prkar1a PE=2 SV=2	381	1	21.8	10	9	1	26.2	8	8	9.91e-07	5.994e-07	sp|P09456|KAP0_RAT		sp|P09456|KAP0_RAT
sp|P52555|ERP29_RAT	Endoplasmic reticulum resident protein 29 OS=Rattus norvegicus GN=Erp29 PE=1 SV=2	260	1	48.1	12	8	1	46.5	10	8	6.372e-07	6.595e-07	sp|P52555|ERP29_RAT		sp|P52555|ERP29_RAT
tr|D4A3V2|D4A3V2_RAT	NADH dehydrogenase [ubiquinone] 1 alpha subcomplex subunit 6 OS=Rattus norvegicus GN=Ndufa6 PE=3 SV=1	130	1	53.1	12	7	1	24.6	3	3	3.319e-06	5.617e-07	tr|D4A3V2|D4A3V2_RAT		tr|D4A3V2|D4A3V2_RAT
tr|D3ZWX1|D3ZWX1_RAT	Protein Tmem87a OS=Rattus norvegicus GN=Tmem87a PE=4 SV=2	559	1	3.9	2	2					6.546e-08		tr|D3ZWX1|D3ZWX1_RAT	tr|D4A017|D4A017_RAT;tr|D4A3H9|D4A3H9_RAT;tr|M0R3Z3|M0R3Z3_RAT;
tr|D3ZG47|D3ZG47_RAT	Protein LOC100911233 OS=Rattus norvegicus GN=LOC100911233 PE=4 SV=2	768	1	3.8	3	3					2.309e-08		tr|D3ZG47|D3ZG47_RAT	tr|D4A2P1|D4A2P1_RAT;
tr|G3V6T1|G3V6T1_RAT	Coatomer subunit alpha OS=Rattus norvegicus GN=Copa PE=4 SV=1	1224	1	28.9	29	25	1	46.9	51	42	4.375e-07	9.425e-07	tr|G3V6T1|G3V6T1_RAT		tr|G3V6T1|G3V6T1_RAT
sp|O35568|FBLN3_RAT	EGF-containing fibulin-like extracellular matrix protein 1 OS=Rattus norvegicus GN=Efemp1 PE=1 SV=1	493	1	15.8	8	6	1	10.5	6	4	1.692e-07	1.823e-07	sp|O35568|FBLN3_RAT	tr|Q6AXN2|Q6AXN2_RAT;	sp|O35568|FBLN3_RAT	tr|Q6AXN2|Q6AXN2_RAT;
tr|F1LRK4|F1LRK4_RAT	Protein Grsf1 OS=Rattus norvegicus GN=Grsf1 PE=4 SV=2	479	1	8.8	3	3	1	10.2	3	3	3.998e-08	2.85e-08	tr|F1LRK4|F1LRK4_RAT		tr|F1LRK4|F1LRK4_RAT
sp|P62632|EF1A2_RAT	Elongation factor 1-alpha 2 OS=Rattus norvegicus GN=Eef1a2 PE=2 SV=1	463	1	57.5	14	19	1	51.6	19	20	8.467e-07	1.359e-06	sp|P62632|EF1A2_RAT		sp|P62632|EF1A2_RAT
sp|P51647|AL1A1_RAT	Retinal dehydrogenase 1 OS=Rattus norvegicus GN=Aldh1a1 PE=1 SV=3	501	1	23.2	9	9	1	33.7	13	13	3.424e-07	7.456e-07	sp|P51647|AL1A1_RAT		sp|P51647|AL1A1_RAT
sp|Q5EB81|NB5R1_RAT	NADH-cytochrome b5 reductase 1 OS=Rattus norvegicus GN=Cyb5r1 PE=2 SV=1	305	1	28.2	8	7	1	20	6	5	7.308e-07	5.656e-07	sp|Q5EB81|NB5R1_RAT	tr|G3V9S0|G3V9S0_RAT;	sp|Q5EB81|NB5R1_RAT	tr|G3V9S0|G3V9S0_RAT;
sp|Q00566-2|MECP2_RAT	Isoform B of Methyl-CpG-binding protein 2 OS=Rattus norvegicus GN=Mecp2	520	1	26	9	7	1	23.8	7	7	2.901e-07	1.942e-07	sp|Q00566-2|MECP2_RAT		sp|Q00566-2|MECP2_RAT
sp|Q7TSA0|MIRO2_RAT	Mitochondrial Rho GTPase 2 OS=Rattus norvegicus GN=Rhot2 PE=2 SV=1	622					0.9991	5.8	3	3		5.091e-08			sp|Q7TSA0|MIRO2_RAT
sp|P38983|RSSA_RAT	40S ribosomal protein SA OS=Rattus norvegicus GN=Rpsa PE=1 SV=3	295	1	40	10	8	1	39.7	12	9	2.933e-06	2.562e-06	sp|P38983|RSSA_RAT		sp|P38983|RSSA_RAT
sp|P35446|SPON1_RAT	Spondin-1 OS=Rattus norvegicus GN=Spon1 PE=1 SV=1	807	1	5.5	4	4	1	18.7	11	10	1.641e-07	4.524e-07	sp|P35446|SPON1_RAT	tr|Q3B7D6|Q3B7D6_RAT;	sp|P35446|SPON1_RAT	tr|Q3B7D6|Q3B7D6_RAT;
sp|Q62667|MVP_RAT	Major vault protein OS=Rattus norvegicus GN=Mvp PE=1 SV=4	861	1	20.7	12	12	1	37.4	27	22	2.025e-07	9.258e-07	sp|Q62667|MVP_RAT		sp|Q62667|MVP_RAT
sp|O35142|COPB2_RAT	Coatomer subunit beta' OS=Rattus norvegicus GN=Copb2 PE=1 SV=3	905	1	11.9	8	8	1	25.6	15	15	3.827e-07	3.945e-07	sp|O35142|COPB2_RAT		sp|O35142|COPB2_RAT
sp|Q63644-2|ROCK1_RAT	Isoform 2 of Rho-associated protein kinase 1 OS=Rattus norvegicus GN=Rock1	980	0.9959	1.8	1	2					5.628e-09		sp|Q63644-2|ROCK1_RAT	sp|Q63644|ROCK1_RAT;tr|D3ZN37|D3ZN37_RAT;tr|D4A5S0|D4A5S0_RAT;
tr|D4ACM1|D4ACM1_RAT	Protein Elp3 OS=Rattus norvegicus GN=Elp3 PE=4 SV=1	566	1	3.2	2	2	1	8	4	4	5.148e-08	1.114e-07	tr|D4ACM1|D4ACM1_RAT		tr|D4ACM1|D4ACM1_RAT
sp|Q499N5|ACSF2_RAT	Acyl-CoA synthetase family member 2, mitochondrial OS=Rattus norvegicus GN=Acsf2 PE=2 SV=1	615	1	46.8	28	22	1	40.3	17	18	1.918e-06	1.175e-06	sp|Q499N5|ACSF2_RAT		sp|Q499N5|ACSF2_RAT
sp|Q6PDU1|SRSF2_RAT	Serine/arginine-rich splicing factor 2 OS=Rattus norvegicus GN=Srsf2 PE=1 SV=3	221	1	19	5	4	1	19	6	4	8.86e-07	4.276e-07	sp|Q6PDU1|SRSF2_RAT		sp|Q6PDU1|SRSF2_RAT
sp|P38650|DYHC1_RAT	Cytoplasmic dynein 1 heavy chain 1 OS=Rattus norvegicus GN=Dync1h1 PE=1 SV=1	4644	1	34.1	162	129	1	42.8	212	164	3.925e-07	6.961e-07	sp|P38650|DYHC1_RAT		sp|P38650|DYHC1_RAT
sp|Q5U2U2|CRKL_RAT	Crk-like protein OS=Rattus norvegicus GN=Crkl PE=1 SV=1	303					0.9999	9.6	2	2		4.601e-08			sp|Q5U2U2|CRKL_RAT
sp|Q68FW7|SYTM_RAT	Threonine--tRNA ligase, mitochondrial OS=Rattus norvegicus GN=Tars2 PE=2 SV=1	723	0.9959	2.6	1	2					5.607e-09		sp|Q68FW7|SYTM_RAT
tr|A0A096MJN4|A0A096MJN4_RAT	Protein Sept4 OS=Rattus norvegicus GN=Sept4 PE=4 SV=1	459	1	11.7	5	4	0.8458	7.8	1	2	7.983e-08	1.547e-08	tr|A0A096MJN4|A0A096MJN4_RAT	tr|A0A096MJT3|A0A096MJT3_RAT;tr|A0A096MJW0|A0A096MJW0_RAT;tr|E9PST0|E9PST0_RAT;	tr|A0A096MJN4|A0A096MJN4_RAT	tr|A0A096MJT3|A0A096MJT3_RAT;tr|A0A096MJW0|A0A096MJW0_RAT;tr|E9PST0|E9PST0_RAT;
sp|O55096|DPP3_RAT	Dipeptidyl peptidase 3 OS=Rattus norvegicus GN=Dpp3 PE=1 SV=2	738	1	11.2	7	7	1	34.7	16	15	1.644e-07	5.116e-07	sp|O55096|DPP3_RAT		sp|O55096|DPP3_RAT
tr|F1LM47|F1LM47_RAT	Succinyl-CoA ligase subunit beta OS=Rattus norvegicus GN=Sucla2 PE=3 SV=1	465	1	57.2	35	25	1	50.5	23	19	4.166e-06	2.61e-06	tr|F1LM47|F1LM47_RAT		tr|F1LM47|F1LM47_RAT
sp|O54921|EXOC2_RAT	Exocyst complex component 2 OS=Rattus norvegicus GN=Exoc2 PE=1 SV=1	924	1	5	4	4	1	6	3	4	1.551e-08	2.544e-08	sp|O54921|EXOC2_RAT	tr|F1LMB9|F1LMB9_RAT;	sp|O54921|EXOC2_RAT	tr|F1LMB9|F1LMB9_RAT;
sp|P05982|NQO1_RAT	NAD(P)H dehydrogenase [quinone] 1 OS=Rattus norvegicus GN=Nqo1 PE=1 SV=4	274	1	31.4	8	7	1	36.1	10	8	7.984e-07	1.072e-06	sp|P05982|NQO1_RAT		sp|P05982|NQO1_RAT
sp|P01161|ANF_RAT	Natriuretic peptides A OS=Rattus norvegicus GN=Nppa PE=1 SV=1	152	0.994	10.5	2	2	0.9753	8.6	1	1	7.382e-07	8.598e-08	sp|P01161|ANF_RAT		sp|P01161|ANF_RAT
sp|Q2PQA9|KINH_RAT	Kinesin-1 heavy chain OS=Rattus norvegicus GN=Kif5b PE=1 SV=1	963	1	34.2	30	26	1	38.2	37	30	4.817e-07	6.942e-07	sp|Q2PQA9|KINH_RAT		sp|Q2PQA9|KINH_RAT
sp|P21670|PSA4_RAT	Proteasome subunit alpha type-4 OS=Rattus norvegicus GN=Psma4 PE=1 SV=1	261	1	37.2	10	7	1	31	10	6	2.149e-07	4.207e-07	sp|P21670|PSA4_RAT		sp|P21670|PSA4_RAT
sp|P18422|PSA3_RAT	Proteasome subunit alpha type-3 OS=Rattus norvegicus GN=Psma3 PE=1 SV=3	255	1	36.1	12	9	1	38.8	14	11	1.502e-06	1.998e-06	sp|P18422|PSA3_RAT		sp|P18422|PSA3_RAT
sp|O35814|STIP1_RAT	Stress-induced-phosphoprotein 1 OS=Rattus norvegicus GN=Stip1 PE=1 SV=1	543	1	33.9	17	16	1	42.4	24	23	7.219e-07	1.011e-06	sp|O35814|STIP1_RAT		sp|O35814|STIP1_RAT	tr|R9PXW7|R9PXW7_RAT;
sp|Q641Y8|DDX1_RAT	ATP-dependent RNA helicase DDX1 OS=Rattus norvegicus GN=Ddx1 PE=2 SV=1	740	1	24.3	13	12	1	31.8	22	18	3.601e-07	5.223e-07	sp|Q641Y8|DDX1_RAT		sp|Q641Y8|DDX1_RAT
sp|P43245|MDR1_RAT	Multidrug resistance protein 1 OS=Rattus norvegicus GN=Abcb1 PE=2 SV=1	1277	1	3.8	3	2	0.989	2.4	2	1	1.194e-08	4.681e-09	sp|P43245|MDR1_RAT	tr|D4A0Y9|D4A0Y9_RAT;tr|G3V9J6|G3V9J6_RAT;tr|Q9JK64|Q9JK64_RAT;	sp|P43245|MDR1_RAT	tr|D4A0Y9|D4A0Y9_RAT;tr|G3V9J6|G3V9J6_RAT;tr|Q9JK64|Q9JK64_RAT;
tr|G3V9N8|G3V9N8_RAT	AP-1 complex subunit beta-1 OS=Rattus norvegicus GN=Ap1b1 PE=4 SV=2	942	1	30.1	8	19	1	35.2	11	25	4.991e-08	1.157e-07	tr|G3V9N8|G3V9N8_RAT		tr|G3V9N8|G3V9N8_RAT
tr|F1LPD0|F1LPD0_RAT	Protein Col15a1 (Fragment) OS=Rattus norvegicus GN=Col15a1 PE=1 SV=2	1334	1	6.6	6	6	1	3.7	6	5	8.216e-08	8.166e-08	tr|F1LPD0|F1LPD0_RAT		tr|F1LPD0|F1LPD0_RAT
tr|B2RZD6|B2RZD6_RAT	Ndufa4 protein OS=Rattus norvegicus GN=Ndufa4 PE=2 SV=1	82	1	56.1	6	6	1	34.1	4	4	2.122e-06	1.286e-06	tr|B2RZD6|B2RZD6_RAT		tr|B2RZD6|B2RZD6_RAT
tr|F1LS57|F1LS57_RAT	Fibulin 2, isoform CRA_b OS=Rattus norvegicus GN=Fbln2 PE=4 SV=2	1174	1	11	9	9					1.512e-07		tr|F1LS57|F1LS57_RAT	tr|G3V6X1|G3V6X1_RAT;
sp|Q64232|TECR_RAT	Very-long-chain enoyl-CoA reductase OS=Rattus norvegicus GN=Tecr PE=2 SV=1	308	1	23.4	8	7	1	16.9	6	5	8.238e-07	5.909e-07	sp|Q64232|TECR_RAT		sp|Q64232|TECR_RAT
tr|F1M820|F1M820_RAT	Sorbin and SH3 domain-containing protein 1 (Fragment) OS=Rattus norvegicus GN=Sorbs1 PE=4 SV=1	1290	1	13.3	3	12	1	26.6	15	14	7.367e-08	3.271e-07	tr|F1M820|F1M820_RAT		tr|F1M820|F1M820_RAT	tr|F1M865|F1M865_RAT;
tr|A0A096MJJ4|A0A096MJJ4_RAT	Protein Ccdc147 OS=Rattus norvegicus GN=Ccdc147 PE=4 SV=1	873	0.9907	2.7	2	3					8.445e-08		tr|A0A096MJJ4|A0A096MJJ4_RAT	tr|M0RAX6|M0RAX6_RAT;
sp|P24473|GSTK1_RAT	Glutathione S-transferase kappa 1 OS=Rattus norvegicus GN=Gstk1 PE=1 SV=3	226	1	33.6	7	7	0.989	8.4	1	2	2.235e-07	1.25e-08	sp|P24473|GSTK1_RAT		sp|P24473|GSTK1_RAT
sp|Q5FVM4|NONO_RAT	Non-POU domain-containing octamer-binding protein OS=Rattus norvegicus GN=Nono PE=1 SV=3	476	1	33.6	18	15	1	35.3	14	13	1.206e-06	7.273e-07	sp|Q5FVM4|NONO_RAT		sp|Q5FVM4|NONO_RAT
sp|P0C546|S2542_RAT	Mitochondrial coenzyme A transporter SLC25A42 OS=Rattus norvegicus GN=Slc25a42 PE=2 SV=1	318	1	14.8	3	3	1	12.3	2	2	1.348e-07	4.4e-08	sp|P0C546|S2542_RAT		sp|P0C546|S2542_RAT
tr|Q5XIC6|Q5XIC6_RAT	Proteasome (Prosome, macropain) 26S subunit, non-ATPase, 12 OS=Rattus norvegicus GN=Psmd12 PE=2 SV=1	456	1	22.1	10	9	1	21.5	10	9	4.59e-07	4.964e-07	tr|Q5XIC6|Q5XIC6_RAT		tr|Q5XIC6|Q5XIC6_RAT
sp|Q9R0T3|DNJC3_RAT	DnaJ homolog subfamily C member 3 OS=Rattus norvegicus GN=Dnajc3 PE=2 SV=3	504	1	23.4	10	9	1	28.4	11	10	3.603e-07	3.818e-07	sp|Q9R0T3|DNJC3_RAT		sp|Q9R0T3|DNJC3_RAT
sp|Q9R1Z0-2|VDAC3_RAT	Isoform 2 of Voltage-dependent anion-selective channel protein 3 OS=Rattus norvegicus GN=Vdac3	284	1	47	15	11					3.041e-06		sp|Q9R1Z0-2|VDAC3_RAT	sp|Q9R1Z0|VDAC3_RAT;tr|A0A0A0MY29|A0A0A0MY29_RAT;
sp|Q4KM49|SYYC_RAT	Tyrosine--tRNA ligase, cytoplasmic OS=Rattus norvegicus GN=Yars PE=2 SV=3	528	1	19.5	9	8	1	23.5	12	10	1.644e-07	3.831e-07	sp|Q4KM49|SYYC_RAT		sp|Q4KM49|SYYC_RAT
sp|Q920J3|CORO6_RAT	Coronin-6 OS=Rattus norvegicus GN=Coro6 PE=2 SV=2	472	1	17.6	4	5	0.9968	4.2	2	2	9.723e-08	4.697e-08	sp|Q920J3|CORO6_RAT		sp|Q920J3|CORO6_RAT
sp|Q6AXV4|SAM50_RAT	Sorting and assembly machinery component 50 homolog OS=Rattus norvegicus GN=Samm50 PE=1 SV=1	469	1	45.8	22	19	1	40.5	17	17	2.126e-06	1.471e-06	sp|Q6AXV4|SAM50_RAT		sp|Q6AXV4|SAM50_RAT
sp|P35571|GPDM_RAT	Glycerol-3-phosphate dehydrogenase, mitochondrial OS=Rattus norvegicus GN=Gpd2 PE=1 SV=1	727	1	13.8	7	7	1	8.9	5	5	5.815e-08	6.596e-08	sp|P35571|GPDM_RAT	tr|F1LNI0|F1LNI0_RAT;	sp|P35571|GPDM_RAT
tr|M0RAK2|M0RAK2_RAT	Protein LOC684270 OS=Rattus norvegicus GN=LOC684270 PE=4 SV=1	203	1	46.8	7	5	1	24.6	3	2	3.865e-07	1.977e-07	tr|M0RAK2|M0RAK2_RAT		tr|M0RAK2|M0RAK2_RAT
tr|Q6PDW4|Q6PDW4_RAT	Proteasome subunit beta type OS=Rattus norvegicus GN=Psmb1 PE=2 SV=1	240	1	38.8	7	6	1	38.3	7	7	4.252e-07	4.347e-07	tr|Q6PDW4|Q6PDW4_RAT		tr|Q6PDW4|Q6PDW4_RAT
sp|P02454|CO1A1_RAT	Collagen alpha-1(I) chain OS=Rattus norvegicus GN=Col1a1 PE=1 SV=5	1453	1	29.8	33	31	1	56.1	71	51	8.612e-07	2.052e-06	sp|P02454|CO1A1_RAT		sp|P02454|CO1A1_RAT
tr|Q7TPJ4|Q7TPJ4_RAT	Ac2-202 OS=Rattus norvegicus GN=Ldhd PE=2 SV=1	501	1	6.8	6	3					1.579e-07		tr|Q7TPJ4|Q7TPJ4_RAT
sp|P25113|PGAM1_RAT	Phosphoglycerate mutase 1 OS=Rattus norvegicus GN=Pgam1 PE=1 SV=4	254	1	64.2	28	14	1	66.9	27	15	5.402e-06	5.272e-06	sp|P25113|PGAM1_RAT		sp|P25113|PGAM1_RAT
tr|Q499P2|Q499P2_RAT	Leukotriene A(4) hydrolase OS=Rattus norvegicus GN=Lta4h PE=2 SV=1	611	0.9999	3.6	2	2					7.173e-08		tr|Q499P2|Q499P2_RAT
sp|Q08290|CNN1_RAT	Calponin-1 OS=Rattus norvegicus GN=Cnn1 PE=2 SV=1	297	1	52.9	14	12	1	51.9	15	12	1.526e-06	1.994e-06	sp|Q08290|CNN1_RAT		sp|Q08290|CNN1_RAT
tr|G3V8T5|G3V8T5_RAT	Protein Ruvbl2 OS=Rattus norvegicus GN=Ruvbl2 PE=4 SV=1	463	1	11	4	4	1	16.8	6	6	7.12e-08	2.371e-07	tr|G3V8T5|G3V8T5_RAT		tr|G3V8T5|G3V8T5_RAT
tr|Q5BJU0|Q5BJU0_RAT	Protein Rras2 OS=Rattus norvegicus GN=Rras2 PE=2 SV=1	204	1	26	4	5	1	22.5	2	4	1.969e-07	1.088e-07	tr|Q5BJU0|Q5BJU0_RAT		tr|Q5BJU0|Q5BJU0_RAT
sp|P21708-2|MK03_RAT	Isoform 2 of Mitogen-activated protein kinase 3 OS=Rattus norvegicus GN=Mapk3	406	1	22.9	7	7	1	29.7	11	10	2.38e-07	3.531e-07	sp|P21708-2|MK03_RAT	sp|P21708|MK03_RAT;	sp|P21708-2|MK03_RAT	sp|P21708|MK03_RAT;
sp|Q6P6R2|DLDH_RAT	Dihydrolipoyl dehydrogenase, mitochondrial OS=Rattus norvegicus GN=Dld PE=1 SV=1	509	1	49.5	42	19	1	45.4	35	19	4.953e-06	3.889e-06	sp|Q6P6R2|DLDH_RAT		sp|Q6P6R2|DLDH_RAT
tr|B2RZ72|B2RZ72_RAT	Actin related protein 2/3 complex, subunit 4 (Predicted), isoform CRA_a OS=Rattus norvegicus GN=Arpc4 PE=2 SV=1	168	1	28	5	5	1	39.3	6	6	1.689e-06	2.301e-06	tr|B2RZ72|B2RZ72_RAT		tr|B2RZ72|B2RZ72_RAT
tr|M0RBH9|M0RBH9_RAT	Protein Gas1 OS=Rattus norvegicus GN=Gas1 PE=4 SV=1	383	1	18.5	3	3	0.989	5.7	1	1	5.746e-08	2.967e-08	tr|M0RBH9|M0RBH9_RAT		tr|M0RBH9|M0RBH9_RAT
tr|D3ZZ38|D3ZZ38_RAT	Sorting nexin OS=Rattus norvegicus GN=Snx18 PE=1 SV=1	615					0.9987	5.2	2	2		2.942e-08			tr|D3ZZ38|D3ZZ38_RAT
sp|P43278|H10_RAT	Histone H1.0 OS=Rattus norvegicus GN=H1f0 PE=2 SV=2	194	1	28.4	10	7	1	33	13	8	2.555e-06	3.241e-06	sp|P43278|H10_RAT		sp|P43278|H10_RAT
sp|P0C5H9|MANF_RAT	Mesencephalic astrocyte-derived neurotrophic factor OS=Rattus norvegicus GN=Manf PE=1 SV=1	179	1	31.3	8	5	1	25.1	5	4	8.292e-07	4.305e-07	sp|P0C5H9|MANF_RAT		sp|P0C5H9|MANF_RAT
sp|P16970|ABCD3_RAT	ATP-binding cassette sub-family D member 3 OS=Rattus norvegicus GN=Abcd3 PE=1 SV=3	659	1	7	2	2	1	6.2	2	2	1.006e-08	3.199e-08	sp|P16970|ABCD3_RAT	tr|F1LR38|F1LR38_RAT;	sp|P16970|ABCD3_RAT	tr|F1LR38|F1LR38_RAT;
sp|P84060|DTNB_RAT	Dystrobrevin beta OS=Rattus norvegicus GN=Dtnb PE=2 SV=2	654					1	9.6	2	5		3.848e-09			sp|P84060|DTNB_RAT
tr|Q5M9H7|Q5M9H7_RAT	DnaJ (Hsp40) homolog, subfamily A, member 2 OS=Rattus norvegicus GN=Dnaja2 PE=2 SV=1	412	1	23.8	9	8	1	25.5	11	10	3.187e-07	3.671e-07	tr|Q5M9H7|Q5M9H7_RAT		tr|Q5M9H7|Q5M9H7_RAT
sp|P18614|ITA1_RAT	Integrin alpha-1 OS=Rattus norvegicus GN=Itga1 PE=1 SV=1	1180	1	18.7	22	18	1	19.4	27	19	5.852e-07	8.034e-07	sp|P18614|ITA1_RAT		sp|P18614|ITA1_RAT
sp|O08700|VPS45_RAT	Vacuolar protein sorting-associated protein 45 OS=Rattus norvegicus GN=Vps45 PE=1 SV=1	570	1	13	7	6	1	10.5	6	6	9.92e-08	8.53e-08	sp|O08700|VPS45_RAT		sp|O08700|VPS45_RAT
sp|P04764|ENOA_RAT	Alpha-enolase OS=Rattus norvegicus GN=Eno1 PE=1 SV=4	434	1	71	61	27	1	77.2	62	31	5.555e-06	7.333e-06	sp|P04764|ENOA_RAT	tr|M0R5J4|M0R5J4_RAT;	sp|P04764|ENOA_RAT	tr|M0R5J4|M0R5J4_RAT;
tr|D4A7I8|D4A7I8_RAT	Protein Sumf1 OS=Rattus norvegicus GN=Sumf1 PE=4 SV=1	372					1	7.8	2	2		4.322e-08			tr|D4A7I8|D4A7I8_RAT
sp|Q01728-7|NAC1_RAT	Isoform 7 of Sodium/calcium exchanger 1 OS=Rattus norvegicus GN=Slc8a1	969	1	17.9	14	12	1	13.6	7	8	3.948e-07	1.134e-07	sp|Q01728-7|NAC1_RAT		sp|Q01728-7|NAC1_RAT
tr|D3ZKP9|D3ZKP9_RAT	Voltage-dependent calcium channel subunit alpha-2/delta-1 OS=Rattus norvegicus GN=Cacna2d1 PE=4 SV=2	1055					1	8.2	7	8		1.373e-07			tr|D3ZKP9|D3ZKP9_RAT	tr|F7F134|F7F134_RAT;
tr|Q5VLR5|Q5VLR5_RAT	BWK4 OS=Rattus norvegicus GN=Erp44 PE=2 SV=1	406	1	36	11	10	1	33.7	12	10	5.074e-07	1.104e-06	tr|Q5VLR5|Q5VLR5_RAT		tr|Q5VLR5|Q5VLR5_RAT
tr|G3V7L1|G3V7L1_RAT	Protein Utrn OS=Rattus norvegicus GN=Utrn PE=1 SV=2	2416	1	6.5	10	10	1	6.9	10	11	3.238e-08	3.413e-08	tr|G3V7L1|G3V7L1_RAT		tr|G3V7L1|G3V7L1_RAT
sp|Q01460|DIAC_RAT	Di-N-acetylchitobiase OS=Rattus norvegicus GN=Ctbs PE=1 SV=1	367	1	38.1	12	10	1	22.6	7	6	6.192e-07	5.92e-07	sp|Q01460|DIAC_RAT		sp|Q01460|DIAC_RAT
sp|P23785|GRN_RAT	Granulins OS=Rattus norvegicus GN=Grn PE=1 SV=3	588	1	5.5	2	2					4.081e-08		sp|P23785|GRN_RAT	tr|F1LMP7|F1LMP7_RAT;tr|G3V8V1|G3V8V1_RAT;
sp|P11505-2|AT2B1_RAT	Isoform A of Plasma membrane calcium-transporting ATPase 1 OS=Rattus norvegicus GN=Atp2b1	1176	1	8.9	5	9	1	10.3	10	10	4.19e-08	1.45e-07	sp|P11505-2|AT2B1_RAT	sp|P11505-3|AT2B1_RAT;sp|P11505-4|AT2B1_RAT;sp|P11505-5|AT2B1_RAT;sp|P11505-6|AT2B1_RAT;sp|P11505|AT2B1_RAT;tr|D3ZAE5|D3ZAE5_RAT;tr|D3ZAX3|D3ZAX3_RAT;tr|F1LRW6|F1LRW6_RAT;	sp|P11505-2|AT2B1_RAT	sp|P11505-3|AT2B1_RAT;sp|P11505-4|AT2B1_RAT;sp|P11505-5|AT2B1_RAT;sp|P11505-6|AT2B1_RAT;sp|P11505|AT2B1_RAT;tr|D3ZAE5|D3ZAE5_RAT;tr|D3ZAX3|D3ZAX3_RAT;tr|F1LRW6|F1LRW6_RAT;
sp|Q63798|PSME2_RAT	Proteasome activator complex subunit 2 OS=Rattus norvegicus GN=Psme2 PE=2 SV=3	238	1	14.7	3	3	1	37.4	13	7	9.81e-08	7.192e-07	sp|Q63798|PSME2_RAT	tr|Z4YNS1|Z4YNS1_RAT;	sp|Q63798|PSME2_RAT	tr|Z4YNS1|Z4YNS1_RAT;
sp|Q6B345|S10AB_RAT	Protein S100-A11 OS=Rattus norvegicus GN=S100a11 PE=3 SV=1	98	1	27.6	2	2	0.9999	27.6	2	2	1.997e-07	3.994e-07	sp|Q6B345|S10AB_RAT		sp|Q6B345|S10AB_RAT
sp|Q5U1Y1|RAB34_RAT	Ras-related protein Rab-34 OS=Rattus norvegicus GN=Rab34 PE=2 SV=1	259	1	9.9	2	3	1	16.5	3	4	3.083e-08	4.987e-08	sp|Q5U1Y1|RAB34_RAT	tr|R9PXX3|R9PXX3_RAT;	sp|Q5U1Y1|RAB34_RAT	tr|R9PXX3|R9PXX3_RAT;
sp|Q9QXU8|DC1L1_RAT	Cytoplasmic dynein 1 light intermediate chain 1 OS=Rattus norvegicus GN=Dync1li1 PE=1 SV=1	523	1	21.2	6	8	1	22.2	9	9	1.746e-07	2.888e-07	sp|Q9QXU8|DC1L1_RAT	tr|G3V7G0|G3V7G0_RAT;	sp|Q9QXU8|DC1L1_RAT	tr|G3V7G0|G3V7G0_RAT;
sp|Q5U312-2|RAI14_RAT	Isoform 2 of Ankycorbin OS=Rattus norvegicus GN=Rai14	949	1	8.9	8	8	1	18.4	17	15	1.363e-07	2.249e-07	sp|Q5U312-2|RAI14_RAT	sp|Q5U312|RAI14_RAT;tr|F1LM75|F1LM75_RAT;tr|R9PXZ3|R9PXZ3_RAT;	sp|Q5U312-2|RAI14_RAT	sp|Q5U312|RAI14_RAT;tr|F1LM75|F1LM75_RAT;tr|R9PXZ3|R9PXZ3_RAT;
sp|P45592|COF1_RAT	Cofilin-1 OS=Rattus norvegicus GN=Cfl1 PE=1 SV=3	166	1	72.9	11	11	1	84.9	24	15	2.307e-06	5.101e-06	sp|P45592|COF1_RAT		sp|P45592|COF1_RAT
tr|F1LRJ2|F1LRJ2_RAT	Protein Srrm2 OS=Rattus norvegicus GN=Srrm2 PE=1 SV=2	2707	1	2	4	5	0.9988	0.8	3	2	4.6e-08	5.506e-08	tr|F1LRJ2|F1LRJ2_RAT		tr|F1LRJ2|F1LRJ2_RAT
tr|D3ZZ62|D3ZZ62_RAT	Exportin, tRNA (Nuclear export receptor for tRNAs) (Predicted), isoform CRA_a OS=Rattus norvegicus GN=Xpot PE=4 SV=1	728					1	5.8	3	3		2.102e-08			tr|D3ZZ62|D3ZZ62_RAT
tr|D4A9Z6|D4A9Z6_RAT	Mitochondrial ribosomal protein S35 (Predicted) OS=Rattus norvegicus GN=Mrps35 PE=4 SV=1	320	0.9999	8.8	2	2	0.989	4.1	1	1	2.834e-08	1.566e-08	tr|D4A9Z6|D4A9Z6_RAT		tr|D4A9Z6|D4A9Z6_RAT
sp|P47196|AKT1_RAT	RAC-alpha serine/threonine-protein kinase OS=Rattus norvegicus GN=Akt1 PE=1 SV=1	480	0.9998	3.5	2	2	1	5.2	2	2	3.344e-08	2.968e-08	sp|P47196|AKT1_RAT		sp|P47196|AKT1_RAT
tr|D3ZJW3|D3ZJW3_RAT	PTPRF interacting protein, binding protein 1 (Liprin beta 1) (Predicted) OS=Rattus norvegicus GN=Ppfibp1 PE=4 SV=1	905	1	5.4	3	4	1	13.1	7	7	5.288e-08	8.711e-08	tr|D3ZJW3|D3ZJW3_RAT		tr|D3ZJW3|D3ZJW3_RAT
tr|M0R629|M0R629_RAT	Adenylosuccinate synthetase isozyme 1 OS=Rattus norvegicus GN=Adssl1 PE=3 SV=1	457	1	8.3	3	3	1	12.5	4	4	4e-08	8.246e-08	tr|M0R629|M0R629_RAT	tr|M0R9J5|M0R9J5_RAT;	tr|M0R629|M0R629_RAT	tr|M0R9J5|M0R9J5_RAT;
sp|P12749|RL26_RAT	60S ribosomal protein L26 OS=Rattus norvegicus GN=Rpl26 PE=1 SV=1	145	1	29	7	6	1	35.2	7	7	4.394e-06	4.445e-06	sp|P12749|RL26_RAT	tr|G3V6I9|G3V6I9_RAT;	sp|P12749|RL26_RAT	tr|G3V6I9|G3V6I9_RAT;
sp|P84100|RL19_RAT	60S ribosomal protein L19 OS=Rattus norvegicus GN=Rpl19 PE=1 SV=1	196	1	35.2	9	8	1	35.7	10	8	2.346e-06	1.721e-06	sp|P84100|RL19_RAT		sp|P84100|RL19_RAT
sp|Q62868|ROCK2_RAT	Rho-associated protein kinase 2 OS=Rattus norvegicus GN=Rock2 PE=1 SV=2	1388	1	12.3	11	12	1	16.4	19	19	7.231e-08	1.719e-07	sp|Q62868|ROCK2_RAT		sp|Q62868|ROCK2_RAT
tr|G3V624|G3V624_RAT	Coronin OS=Rattus norvegicus GN=Coro1c PE=3 SV=1	474	1	28.7	13	12	1	38.2	18	18	8.132e-07	1.378e-06	tr|G3V624|G3V624_RAT		tr|G3V624|G3V624_RAT
tr|F1M7X3|F1M7X3_RAT	Protein Cdh13 (Fragment) OS=Rattus norvegicus GN=Cdh13 PE=4 SV=2	662	1	13.6	8	7	1	20.2	9	10	3.198e-07	5.624e-07	tr|F1M7X3|F1M7X3_RAT	tr|Q8R490|Q8R490_RAT;	tr|F1M7X3|F1M7X3_RAT	tr|Q8R490|Q8R490_RAT;
sp|O89046|COR1B_RAT	Coronin-1B OS=Rattus norvegicus GN=Coro1b PE=1 SV=1	484	1	19.6	6	6					3.574e-07		sp|O89046|COR1B_RAT	tr|G3V940|G3V940_RAT;
sp|Q4V898|RBMX_RAT	RNA-binding motif protein, X chromosome OS=Rattus norvegicus GN=Rbmx PE=1 SV=1	390	1	14.9	6	6					4.858e-07		sp|Q4V898|RBMX_RAT
sp|Q66H94|FKBP9_RAT	Peptidyl-prolyl cis-trans isomerase FKBP9 OS=Rattus norvegicus GN=Fkbp9 PE=2 SV=1	570	1	16.3	8	8	1	36	17	16	5.89e-07	7.569e-07	sp|Q66H94|FKBP9_RAT		sp|Q66H94|FKBP9_RAT
sp|P06760|BGLR_RAT	Beta-glucuronidase OS=Rattus norvegicus GN=Gusb PE=2 SV=1	648	1	37.3	26	18	1	36.9	28	20	1.346e-06	1.717e-06	sp|P06760|BGLR_RAT	tr|F1LQQ8|F1LQQ8_RAT;	sp|P06760|BGLR_RAT	tr|F1LQQ8|F1LQQ8_RAT;
sp|P54645|AAPK1_RAT	5'-AMP-activated protein kinase catalytic subunit alpha-1 OS=Rattus norvegicus GN=Prkaa1 PE=1 SV=2	559	1	7.9	3	3	1	9.8	3	3	5.908e-08	3.344e-08	sp|P54645|AAPK1_RAT		sp|P54645|AAPK1_RAT
sp|Q63707|PYRD_RAT	Dihydroorotate dehydrogenase (quinone), mitochondrial OS=Rattus norvegicus GN=Dhodh PE=1 SV=1	395	1	12.9	5	4					1.685e-07		sp|Q63707|PYRD_RAT
tr|Q0D2L6|Q0D2L6_RAT	Protein Rragc OS=Rattus norvegicus GN=Rragc PE=2 SV=1	398	1	14.8	5	5	1	25.4	9	9	1.515e-07	3.471e-07	tr|Q0D2L6|Q0D2L6_RAT		tr|Q0D2L6|Q0D2L6_RAT
tr|Q5M9H2|Q5M9H2_RAT	Acyl-Coenzyme A dehydrogenase, very long chain OS=Rattus norvegicus GN=Acadvl PE=2 SV=1	655	1	57.1	57	33	1	47	39	24	3.419e-06	2.303e-06	tr|Q5M9H2|Q5M9H2_RAT		tr|Q5M9H2|Q5M9H2_RAT
sp|Q9EQR2|ADAS_RAT	Alkyldihydroxyacetonephosphate synthase, peroxisomal OS=Rattus norvegicus GN=Agps PE=2 SV=1	644	0.9864	3.3	2	2					2.861e-08		sp|Q9EQR2|ADAS_RAT
tr|F1LYX9|F1LYX9_RAT	Protein Dsg2 (Fragment) OS=Rattus norvegicus GN=Dsg2 PE=4 SV=1	1101	1	4.2	3	3					1.382e-08		tr|F1LYX9|F1LYX9_RAT
sp|Q5XIC2|ECSIT_RAT	Evolutionarily conserved signaling intermediate in Toll pathway, mitochondrial OS=Rattus norvegicus GN=Ecsit PE=1 SV=1	434	0.992	8.1	2	2					3.124e-08		sp|Q5XIC2|ECSIT_RAT
sp|Q4V8K2|CTBL1_RAT	Beta-catenin-like protein 1 OS=Rattus norvegicus GN=Ctnnbl1 PE=2 SV=1	563	1	5	3	3	1	5	3	3	2.276e-08	4.792e-08	sp|Q4V8K2|CTBL1_RAT		sp|Q4V8K2|CTBL1_RAT
tr|D3ZBL6|D3ZBL6_RAT	Protein Nup160 OS=Rattus norvegicus GN=Nup160 PE=4 SV=2	1379	1	1.7	2	2	1	2.5	3	3	6.35e-09	1.799e-08	tr|D3ZBL6|D3ZBL6_RAT		tr|D3ZBL6|D3ZBL6_RAT
tr|E9PU01|E9PU01_RAT	Protein Chd4 OS=Rattus norvegicus GN=Chd4 PE=4 SV=2	1915	1	1.9	3	3	1	5.1	7	7	1.077e-08	4.286e-08	tr|E9PU01|E9PU01_RAT		tr|E9PU01|E9PU01_RAT
tr|Q641Z9|Q641Z9_RAT	Protein Sdhc OS=Rattus norvegicus GN=Sdhc PE=2 SV=1	169	1	31.4	9	4	1	38.5	11	5	3.394e-06	3.596e-06	tr|Q641Z9|Q641Z9_RAT		tr|Q641Z9|Q641Z9_RAT
sp|P12369|KAP3_RAT	cAMP-dependent protein kinase type II-beta regulatory subunit OS=Rattus norvegicus GN=Prkar2b PE=1 SV=3	416	1	35.6	9	11	1	27.9	12	9	2.838e-07	3.042e-07	sp|P12369|KAP3_RAT		sp|P12369|KAP3_RAT
tr|Q5XI38|Q5XI38_RAT	Lymphocyte cytosolic protein 1 OS=Rattus norvegicus GN=Lcp1 PE=2 SV=1	627	1	17.5	8	9	1	24.1	12	13	1.658e-07	4.243e-07	tr|Q5XI38|Q5XI38_RAT		tr|Q5XI38|Q5XI38_RAT
sp|P81155|VDAC2_RAT	Voltage-dependent anion-selective channel protein 2 OS=Rattus norvegicus GN=Vdac2 PE=1 SV=2	295	1	51.9	23	12	1	50.2	16	11	3.515e-06	2.362e-06	sp|P81155|VDAC2_RAT		sp|P81155|VDAC2_RAT
sp|P34900|SDC2_RAT	Syndecan-2 OS=Rattus norvegicus GN=Sdc2 PE=2 SV=2	201	0.996	11.1	2	2	1	11.1	2	2	2.675e-08	5.109e-08	sp|P34900|SDC2_RAT	tr|F8WFS4|F8WFS4_RAT;	sp|P34900|SDC2_RAT	tr|F8WFS4|F8WFS4_RAT;
tr|F1LN42|F1LN42_RAT	Protein Tns1 OS=Rattus norvegicus GN=Tns1 PE=4 SV=2	1909	1	15	23	21	1	25.9	37	33	3.085e-07	6.272e-07	tr|F1LN42|F1LN42_RAT		tr|F1LN42|F1LN42_RAT
tr|E9PTB2|E9PTB2_RAT	Transcription elongation factor SPT5 OS=Rattus norvegicus GN=Supt5h PE=3 SV=2	1083					0.9743	3	1	2		7.159e-09			tr|E9PTB2|E9PTB2_RAT	tr|F2Z3T6|F2Z3T6_RAT;
sp|P41542|USO1_RAT	General vesicular transport factor p115 OS=Rattus norvegicus GN=Uso1 PE=1 SV=1	959	1	18.2	13	13	1	25.4	19	17	2.908e-07	4.603e-07	sp|P41542|USO1_RAT		sp|P41542|USO1_RAT
sp|Q6P7S1|ASAH1_RAT	Acid ceramidase OS=Rattus norvegicus GN=Asah1 PE=2 SV=1	394	1	46.2	25	16	1	57.1	29	19	2.008e-06	3.266e-06	sp|Q6P7S1|ASAH1_RAT		sp|Q6P7S1|ASAH1_RAT
sp|Q9WVH8|FBLN5_RAT	Fibulin-5 OS=Rattus norvegicus GN=Fbln5 PE=2 SV=1	448	1	18.8	12	7	1	17.2	12	6	1.137e-06	7.11e-07	sp|Q9WVH8|FBLN5_RAT		sp|Q9WVH8|FBLN5_RAT
sp|Q91XU8|CDS2_RAT	Phosphatidate cytidylyltransferase 2 OS=Rattus norvegicus GN=Cds2 PE=2 SV=1	443	1	17.4	7	5	1	19	7	5	5.498e-07	1.812e-07	sp|Q91XU8|CDS2_RAT	tr|G3V8W2|G3V8W2_RAT;	sp|Q91XU8|CDS2_RAT	tr|G3V8W2|G3V8W2_RAT;
sp|Q05175|BASP1_RAT	Brain acid soluble protein 1 OS=Rattus norvegicus GN=Basp1 PE=1 SV=2	220	1	28.6	5	5	1	62.3	10	9	1.527e-07	5.71e-07	sp|Q05175|BASP1_RAT		sp|Q05175|BASP1_RAT
sp|O35828|CORO7_RAT	Coronin-7 OS=Rattus norvegicus GN=Coro7 PE=2 SV=2	922	0.9992	6.1	2	2	1	15.6	5	6	4.085e-09	3.811e-08	sp|O35828|CORO7_RAT		sp|O35828|CORO7_RAT
sp|Q6AYQ4|TM109_RAT	Transmembrane protein 109 OS=Rattus norvegicus GN=Tmem109 PE=2 SV=1	243	1	8.6	3	2	0.989	4.9	1	1	5.367e-07	3.102e-07	sp|Q6AYQ4|TM109_RAT		sp|Q6AYQ4|TM109_RAT
sp|Q4KM64|JAGN1_RAT	Protein jagunal homolog 1 OS=Rattus norvegicus GN=Jagn1 PE=2 SV=1	183	1	13.1	2	2	0.989	6.6	1	1	1.574e-07	6.468e-08	sp|Q4KM64|JAGN1_RAT		sp|Q4KM64|JAGN1_RAT
tr|D4A450|D4A450_RAT	Protein Bclaf1 OS=Rattus norvegicus GN=Bclaf1 PE=1 SV=2	1645	0.9999	1.6	2	3	1	3.7	6	5	1.001e-08	6.236e-08	tr|D4A450|D4A450_RAT		tr|D4A450|D4A450_RAT
tr|M0R4G7|M0R4G7_RAT	Protein Iqsec1 OS=Rattus norvegicus GN=Iqsec1 PE=4 SV=1	962	1	2.6	2	2	1	2.6	2	2	4.64e-09	1.15e-08	tr|M0R4G7|M0R4G7_RAT	tr|M0R5C6|M0R5C6_RAT;tr|M0RBD0|M0RBD0_RAT;	tr|M0R4G7|M0R4G7_RAT	tr|M0R5C6|M0R5C6_RAT;tr|M0RBD0|M0RBD0_RAT;
sp|Q5PQN1|HERC4_RAT	Probable E3 ubiquitin-protein ligase HERC4 OS=Rattus norvegicus GN=Herc4 PE=2 SV=1	1057					1	2.6	2	2		1.252e-08			sp|Q5PQN1|HERC4_RAT
tr|B2RYC9|B2RYC9_RAT	Glucosylceramidase OS=Rattus norvegicus GN=Gba PE=2 SV=1	515	1	17.5	8	7	1	17.7	8	7	4.828e-07	5.401e-07	tr|B2RYC9|B2RYC9_RAT		tr|B2RYC9|B2RYC9_RAT
tr|Q66HM7|Q66HM7_RAT	Lupus La protein homolog OS=Rattus norvegicus GN=Ssb PE=2 SV=1	415	1	31.3	12	13	1	32.3	12	12	3.878e-07	3.857e-07	sp|P38656|LA_RAT	tr|Q66HM7|Q66HM7_RAT;	tr|Q66HM7|Q66HM7_RAT
sp|P30904|MIF_RAT	Macrophage migration inhibitory factor OS=Rattus norvegicus GN=Mif PE=1 SV=4	115	1	23.5	3	3	1	23.5	3	3	4.617e-06	5.244e-06	sp|P30904|MIF_RAT	tr|D3ZE63|D3ZE63_RAT;	sp|P30904|MIF_RAT	tr|D3ZE63|D3ZE63_RAT;
sp|D3ZAF6|ATPK_RAT	ATP synthase subunit f, mitochondrial OS=Rattus norvegicus GN=Atp5j2 PE=1 SV=1	88	1	36.4	12	4	1	36.4	4	4	4.467e-06	4.417e-06	sp|D3ZAF6|ATPK_RAT		sp|D3ZAF6|ATPK_RAT
sp|P10960|SAP_RAT	Sulfated glycoprotein 1 OS=Rattus norvegicus GN=Psap PE=1 SV=1	554	1	15.3	6	6	1	14.1	4	5	8.304e-07	5.673e-08	sp|P10960|SAP_RAT		sp|P10960|SAP_RAT
sp|Q6AYQ8|FAHD1_RAT	Acylpyruvase FAHD1, mitochondrial OS=Rattus norvegicus GN=Fahd1 PE=2 SV=1	221	1	42.5	6	6	1	29	3	3	3.998e-07	9.517e-08	sp|Q6AYQ8|FAHD1_RAT		sp|Q6AYQ8|FAHD1_RAT
sp|Q9WU82|CTNB1_RAT	Catenin beta-1 OS=Rattus norvegicus GN=Ctnnb1 PE=1 SV=1	781	1	33.2	24	21	1	26.1	23	17	8.62e-07	7.448e-07	sp|Q9WU82|CTNB1_RAT		sp|Q9WU82|CTNB1_RAT
sp|Q99PD6|TGFI1_RAT	Transforming growth factor beta-1-induced transcript 1 protein OS=Rattus norvegicus GN=Tgfb1i1 PE=1 SV=2	461	1	10	4	4	1	10.4	3	4	7.866e-08	1.654e-07	sp|Q99PD6|TGFI1_RAT		sp|Q99PD6|TGFI1_RAT
tr|G3V816|G3V816_RAT	Nucleoside diphosphate kinase OS=Rattus norvegicus GN=Nme3 PE=3 SV=1	169	0.9995	14.2	2	2	0.989	8.3	1	1	1.877e-07	3.426e-08	tr|G3V816|G3V816_RAT		tr|G3V816|G3V816_RAT
sp|Q3B8Q2|IF4A3_RAT	Eukaryotic initiation factor 4A-III OS=Rattus norvegicus GN=Eif4a3 PE=1 SV=1	411	1	14.4	4	6	1	19.2	4	7	1.203e-07	1.65e-07	sp|Q3B8Q2|IF4A3_RAT		sp|Q3B8Q2|IF4A3_RAT
sp|P00388|NCPR_RAT	NADPH--cytochrome P450 reductase OS=Rattus norvegicus GN=Por PE=1 SV=3	678	1	35.8	23	20	1	43.8	24	21	1.381e-06	1.234e-06	sp|P00388|NCPR_RAT		sp|P00388|NCPR_RAT
tr|A0A096MK30|A0A096MK30_RAT	Moesin OS=Rattus norvegicus GN=Msn PE=4 SV=1	577	1	53.1	35	38	1	70.5	58	52	1.677e-06	3.419e-06	tr|A0A096MK30|A0A096MK30_RAT	tr|F1LP60|F1LP60_RAT;	tr|A0A096MK30|A0A096MK30_RAT	tr|F1LP60|F1LP60_RAT;
tr|E9PT65|E9PT65_RAT	Protein Rdx OS=Rattus norvegicus GN=Rdx PE=4 SV=1	582	1	31.6	12	16	1	35.7	15	18	2.628e-07	2.928e-07	tr|E9PT65|E9PT65_RAT		tr|E9PT65|E9PT65_RAT
sp|P29975|AQP1_RAT	Aquaporin-1 OS=Rattus norvegicus GN=Aqp1 PE=2 SV=4	269	1	17.1	4	4	1	11.2	2	2	1.552e-06	1.637e-07	sp|P29975|AQP1_RAT		sp|P29975|AQP1_RAT
tr|C0JPT7|C0JPT7_RAT	Filamin alpha OS=Rattus norvegicus GN=Flna PE=2 SV=1	2639	1	60.6	171	119	1	68.6	218	139	3.294e-06	5.34e-06	tr|C0JPT7|C0JPT7_RAT		tr|C0JPT7|C0JPT7_RAT
sp|P50398|GDIA_RAT	Rab GDP dissociation inhibitor alpha OS=Rattus norvegicus GN=Gdi1 PE=1 SV=1	447	1	39.1	16	14	1	47.4	23	17	8.104e-07	1.431e-06	sp|P50398|GDIA_RAT		sp|P50398|GDIA_RAT
tr|Q99PV2|Q99PV2_RAT	Protein Stxbp3 OS=Rattus norvegicus GN=Stxbp3 PE=2 SV=1	593	1	6.7	3	3	1	10.1	5	5	4.686e-08	8.095e-08	tr|Q99PV2|Q99PV2_RAT		tr|Q99PV2|Q99PV2_RAT
sp|P11348|DHPR_RAT	Dihydropteridine reductase OS=Rattus norvegicus GN=Qdpr PE=1 SV=1	241	1	19.1	3	3	1	11.6	3	2	1.436e-07	1.751e-07	sp|P11348|DHPR_RAT		sp|P11348|DHPR_RAT
sp|Q5EAJ6-2|IKIP_RAT	Isoform 2 of Inhibitor of nuclear factor kappa-B kinase-interacting protein OS=Rattus norvegicus GN=Ikbip	345	0.9959	10.4	2	2	0.9982	10.4	3	2	1.213e-08	3.917e-08	sp|Q5EAJ6-2|IKIP_RAT		sp|Q5EAJ6-2|IKIP_RAT
sp|Q4FZU2|K2C6A_RAT	Keratin, type II cytoskeletal 6A OS=Rattus norvegicus GN=Krt6a PE=1 SV=1	552	0.9959	8.2	1	5	0.9964	4.7	1	3	2.239e-07	3.311e-08	sp|Q4FZU2|K2C6A_RAT		sp|Q4FZU2|K2C6A_RAT
sp|Q925G1-2|HDGR2_RAT	Isoform 2 of Hepatoma-derived growth factor-related protein 2 OS=Rattus norvegicus GN=Hdgfrp2	668					0.9999	5.2	2	3		9.005e-09			sp|Q925G1-2|HDGR2_RAT	sp|Q925G1|HDGR2_RAT;
tr|F1M0U5|F1M0U5_RAT	Protein Nbas OS=Rattus norvegicus GN=Nbas PE=4 SV=2	2357	1	2	3	3	1	5.5	8	9	5.22e-09	1.949e-08	tr|F1M0U5|F1M0U5_RAT		tr|F1M0U5|F1M0U5_RAT
sp|P50503|F10A1_RAT	Hsc70-interacting protein OS=Rattus norvegicus GN=St13 PE=1 SV=1	368	1	21.5	8	8	1	24.5	11	9	7.007e-07	1.133e-06	sp|P50503|F10A1_RAT		sp|P50503|F10A1_RAT
tr|B0BMY7|B0BMY7_RAT	Protein Twf2 OS=Rattus norvegicus GN=Twf2 PE=2 SV=1	349	0.9968	7.2	2	2	0.9964	6.9	1	2	1.122e-07	1.021e-08	tr|B0BMY7|B0BMY7_RAT		tr|B0BMY7|B0BMY7_RAT
sp|Q497B0|NIT2_RAT	Omega-amidase NIT2 OS=Rattus norvegicus GN=Nit2 PE=1 SV=1	276	1	30.1	5	5	1	42.8	6	6	2.417e-07	5.131e-07	sp|Q497B0|NIT2_RAT		sp|Q497B0|NIT2_RAT
sp|Q8CGU6|NICA_RAT	Nicastrin OS=Rattus norvegicus GN=Ncstn PE=1 SV=1	708	1	13.6	9	8	1	16.1	8	8	4.877e-07	2.046e-07	sp|Q8CGU6|NICA_RAT		sp|Q8CGU6|NICA_RAT
sp|Q6AXT5|RAB21_RAT	Ras-related protein Rab-21 OS=Rattus norvegicus GN=Rab21 PE=2 SV=1	223	1	28.3	7	6	1	26	7	6	7.543e-07	8.576e-07	sp|Q6AXT5|RAB21_RAT		sp|Q6AXT5|RAB21_RAT
sp|P19132|FRIH_RAT	Ferritin heavy chain OS=Rattus norvegicus GN=Fth1 PE=1 SV=3	182	1	20.9	4	4	1	27.5	6	5	7.78e-07	6.068e-07	sp|P19132|FRIH_RAT	tr|Q66HI5|Q66HI5_RAT;	sp|P19132|FRIH_RAT	tr|Q66HI5|Q66HI5_RAT;
sp|Q6AXR4|HEXB_RAT	Beta-hexosaminidase subunit beta OS=Rattus norvegicus GN=Hexb PE=2 SV=1	537	1	28.3	18	16	1	33.1	20	17	2.535e-06	2.103e-06	sp|Q6AXR4|HEXB_RAT		sp|Q6AXR4|HEXB_RAT
sp|Q9JI85|NUCB2_RAT	Nucleobindin-2 OS=Rattus norvegicus GN=Nucb2 PE=2 SV=1	420	1	25	11	10	1	32.4	15	13	6.211e-07	9.707e-07	sp|Q9JI85|NUCB2_RAT	tr|G3V8R1|G3V8R1_RAT;	sp|Q9JI85|NUCB2_RAT	tr|G3V8R1|G3V8R1_RAT;
tr|F1LWG8|F1LWG8_RAT	5-hydroxytryptamine receptor 2B OS=Rattus norvegicus GN=Srl PE=4 SV=2	898	1	36.5	48	27	1	34.2	35	24	2.111e-06	1.643e-06	tr|F1LWG8|F1LWG8_RAT		tr|F1LWG8|F1LWG8_RAT
tr|D4A8A0|D4A8A0_RAT	DNA fragmentation factor subunit beta OS=Rattus norvegicus GN=Cad PE=3 SV=2	2224	1	2.3	5	5	1	5.8	11	11	2.332e-08	7.609e-08	tr|D4A8A0|D4A8A0_RAT		tr|D4A8A0|D4A8A0_RAT
sp|O88658-2|KIF1B_RAT	Isoform 2 of Kinesin-like protein KIF1B OS=Rattus norvegicus GN=Kif1b	1687					0.9906	1.4	2	2		5.585e-09			sp|O88658-2|KIF1B_RAT	sp|O88658|KIF1B_RAT;
tr|B2RYP0|B2RYP0_RAT	Protein Rhoc OS=Rattus norvegicus GN=Rhoc PE=2 SV=1	193	0.9994	43.5	2	7	1	48.2	5	9	1.428e-08	1.614e-07	tr|B2RYP0|B2RYP0_RAT		tr|B2RYP0|B2RYP0_RAT
tr|Q5XIM7|Q5XIM7_RAT	Lysine--tRNA ligase OS=Rattus norvegicus GN=Kars PE=2 SV=1	626	1	18.8	12	11	1	20.3	12	12	3.765e-07	4.815e-07	tr|Q5XIM7|Q5XIM7_RAT		tr|Q5XIM7|Q5XIM7_RAT
tr|G3V8Q8|G3V8Q8_RAT	Protein Sec23ip OS=Rattus norvegicus GN=Sec23ip PE=4 SV=1	999	1	7.2	5	5	1	10.2	6	6	6.093e-08	1.459e-07	tr|G3V8Q8|G3V8Q8_RAT		tr|G3V8Q8|G3V8Q8_RAT
sp|P30009|MARCS_RAT	Myristoylated alanine-rich C-kinase substrate OS=Rattus norvegicus GN=Marcks PE=1 SV=2	309	1	23.7	4	4	1	28.9	10	7	2.326e-07	8.226e-07	sp|P30009|MARCS_RAT	tr|F1LMW7|F1LMW7_RAT;	sp|P30009|MARCS_RAT	tr|F1LMW7|F1LMW7_RAT;
sp|P55063|HS71L_RAT	Heat shock 70 kDa protein 1-like OS=Rattus norvegicus GN=Hspa1l PE=2 SV=2	641					0.9424	28.2	1	18		1.575e-08			sp|P55063|HS71L_RAT
tr|Q68FZ8|Q68FZ8_RAT	Propionyl coenzyme A carboxylase, beta polypeptide OS=Rattus norvegicus GN=Pccb PE=2 SV=1	541	1	41.4	17	15	1	31.2	16	12	6.046e-07	5.1e-07	tr|Q68FZ8|Q68FZ8_RAT		tr|Q68FZ8|Q68FZ8_RAT
sp|A1A5Q0|LMOD2_RAT	Leiomodin-2 OS=Rattus norvegicus GN=Lmod2 PE=2 SV=1	549	1	18.8	8	8					2.249e-07		sp|A1A5Q0|LMOD2_RAT	tr|C5NMH2|C5NMH2_RAT;
sp|P04041|GPX1_RAT	Glutathione peroxidase 1 OS=Rattus norvegicus GN=Gpx1 PE=1 SV=4	201	1	65.5	8	6	1	65.5	7	6	1.065e-06	1.318e-06	sp|P04041|GPX1_RAT	tr|Q6PDW8|Q6PDW8_RAT;	sp|P04041|GPX1_RAT	tr|Q6PDW8|Q6PDW8_RAT;
tr|G3V6H9|G3V6H9_RAT	Nucleosome assembly protein 1-like 1 OS=Rattus norvegicus GN=Nap1l1 PE=3 SV=1	391	1	19.2	4	5	1	17.4	5	5	9.252e-08	2.764e-07	tr|G3V6H9|G3V6H9_RAT		tr|G3V6H9|G3V6H9_RAT
sp|P80067|CATC_RAT	Dipeptidyl peptidase 1 OS=Rattus norvegicus GN=Ctsc PE=1 SV=3	462	1	19	9	7	1	23.2	9	8	3.987e-07	8.014e-07	sp|P80067|CATC_RAT		sp|P80067|CATC_RAT
sp|Q62780|DDX46_RAT	Probable ATP-dependent RNA helicase DDX46 OS=Rattus norvegicus GN=Ddx46 PE=1 SV=1	1032	1	1.7	2	2	0.9956	1.8	2	2	1.931e-08	3.068e-08	sp|Q62780|DDX46_RAT		sp|Q62780|DDX46_RAT
sp|P70550|RAB8B_RAT	Ras-related protein Rab-8B OS=Rattus norvegicus GN=Rab8b PE=1 SV=1	207	1	37.2	3	7	0.9993	34.8	1	7	1.293e-07	1.395e-07	sp|P70550|RAB8B_RAT		sp|P70550|RAB8B_RAT
sp|Q9Z1N4|BPNT1_RAT	3'(2'),5'-bisphosphate nucleotidase 1 OS=Rattus norvegicus GN=Bpnt1 PE=1 SV=1	308	1	11.4	3	4	0.989	5.2	1	2	3.637e-07	3.664e-08	sp|Q9Z1N4|BPNT1_RAT		sp|Q9Z1N4|BPNT1_RAT
sp|P14408-2|FUMH_RAT	Isoform Cytoplasmic of Fumarate hydratase, mitochondrial OS=Rattus norvegicus GN=Fh	467	1	72.2	49	28	1	66.4	37	28	3.458e-06	2.714e-06	sp|P14408-2|FUMH_RAT		sp|P14408-2|FUMH_RAT
sp|B2GV54|NCEH1_RAT	Neutral cholesterol ester hydrolase 1 OS=Rattus norvegicus GN=Nceh1 PE=2 SV=1	408	1	24	7	6	1	24.5	7	7	2.088e-07	1.841e-07	sp|B2GV54|NCEH1_RAT		sp|B2GV54|NCEH1_RAT
tr|F1LWK7|F1LWK7_RAT	Protein Ablim1 OS=Rattus norvegicus GN=Ablim1 PE=4 SV=2	409	1	46.2	17	14	1	23.7	8	7	5.647e-07	2.734e-07	tr|F1LWK7|F1LWK7_RAT		tr|F1LWK7|F1LWK7_RAT
sp|P21139|MA2C1_RAT	Alpha-mannosidase 2C1 OS=Rattus norvegicus GN=Man2c1 PE=1 SV=1	1040	1	3.3	3	3	1	11.7	9	9	1.39e-08	1.098e-07	sp|P21139|MA2C1_RAT	tr|F1LPQ3|F1LPQ3_RAT;	sp|P21139|MA2C1_RAT	tr|F1LPQ3|F1LPQ3_RAT;
sp|P62982|RS27A_RAT	Ubiquitin-40S ribosomal protein S27a OS=Rattus norvegicus GN=Rps27a PE=1 SV=2	156	1	55.1	32	8	1	55.1	33	8	8.714e-06	1.522e-05	sp|P62982|RS27A_RAT		sp|P62982|RS27A_RAT
tr|Q6WN19|Q6WN19_RAT	Reticulon OS=Rattus norvegicus GN=Rtn2 PE=2 SV=1	469	1	11.7	3	3					8.401e-08		tr|Q6WN19|Q6WN19_RAT
sp|P04906|GSTP1_RAT	Glutathione S-transferase P OS=Rattus norvegicus GN=Gstp1 PE=1 SV=2	210	1	50.5	12	8	1	59.5	14	9	5.751e-06	5.422e-06	sp|P04906|GSTP1_RAT		sp|P04906|GSTP1_RAT
sp|Q5XIG6|GALK2_RAT	N-acetylgalactosamine kinase OS=Rattus norvegicus GN=Galk2 PE=2 SV=1	458	1	8.7	3	3	1	12	6	5	4.207e-08	1.099e-07	sp|Q5XIG6|GALK2_RAT		sp|Q5XIG6|GALK2_RAT
tr|G3V9Y1|G3V9Y1_RAT	Myosin, heavy polypeptide 10, non-muscle, isoform CRA_b OS=Rattus norvegicus GN=Myh10 PE=4 SV=1	1976	1	39	50	65	1	53.5	103	96	4.548e-07	1.536e-06	tr|G3V9Y1|G3V9Y1_RAT		tr|G3V9Y1|G3V9Y1_RAT
tr|D3ZQL1|D3ZQL1_RAT	Protein RGD1305045 OS=Rattus norvegicus GN=Emc7 PE=4 SV=2	169	0.9999	20.7	2	2					1.041e-07		tr|D3ZQL1|D3ZQL1_RAT
sp|Q3B8Q0|MARE2_RAT	Microtubule-associated protein RP/EB family member 2 OS=Rattus norvegicus GN=Mapre2 PE=2 SV=1	326	1	12.5	4	3	1	12.5	5	3	1.748e-08	3.432e-08	sp|Q3B8Q0|MARE2_RAT	tr|A0A096MJL2|A0A096MJL2_RAT;tr|M0R5N3|M0R5N3_RAT;tr|M0R7M8|M0R7M8_RAT;	sp|Q3B8Q0|MARE2_RAT	tr|A0A096MJL2|A0A096MJL2_RAT;tr|M0R5N3|M0R5N3_RAT;tr|M0R7M8|M0R7M8_RAT;
sp|A2RRU1|GYS1_RAT	Glycogen [starch] synthase, muscle OS=Rattus norvegicus GN=Gys1 PE=2 SV=1	738	1	23.7	12	13	1	27.9	17	15	3.776e-07	4.106e-07	sp|A2RRU1|GYS1_RAT		sp|A2RRU1|GYS1_RAT
sp|Q99N27|SNX1_RAT	Sorting nexin-1 OS=Rattus norvegicus GN=Snx1 PE=1 SV=1	522	0.9967	5	2	2	1	7.9	3	3	3.657e-08	9.746e-08	sp|Q99N27|SNX1_RAT		sp|Q99N27|SNX1_RAT
sp|Q6AXN3|TMED5_RAT	Transmembrane emp24 domain-containing protein 5 OS=Rattus norvegicus GN=Tmed5 PE=2 SV=1	229	1	13.5	3	3	0.8849	5.2	1	1	3.527e-07	6.978e-08	sp|Q6AXN3|TMED5_RAT		sp|Q6AXN3|TMED5_RAT
tr|D3ZZ81|D3ZZ81_RAT	Protein Ppfia1 OS=Rattus norvegicus GN=Ppfia1 PE=4 SV=1	1190					0.8273	1.8	2	2		3.714e-09			tr|D3ZZ81|D3ZZ81_RAT
sp|P02466|CO1A2_RAT	Collagen alpha-2(I) chain OS=Rattus norvegicus GN=Col1a2 PE=1 SV=3	1372					0.9803	38.2	1	34		3.238e-09			sp|P02466|CO1A2_RAT
tr|Q5XHZ8|Q5XHZ8_RAT	Component of oligomeric golgi complex 3 OS=Rattus norvegicus GN=Cog3 PE=2 SV=1	828					1	7.2	4	4		2.768e-08			tr|Q5XHZ8|Q5XHZ8_RAT
tr|D4A1Y9|D4A1Y9_RAT	Protein Tecrl OS=Rattus norvegicus GN=Tecrl PE=4 SV=1	361	1	5.3	2	2	0.9861	2.8	1	1	2.857e-08	1.415e-08	tr|D4A1Y9|D4A1Y9_RAT		tr|D4A1Y9|D4A1Y9_RAT
tr|D4A781|D4A781_RAT	Protein Ipo5 OS=Rattus norvegicus GN=Ipo5 PE=4 SV=1	1097	1	33.5	29	25	1	44.1	39	32	4.86e-07	8.757e-07	tr|D4A781|D4A781_RAT		tr|D4A781|D4A781_RAT
tr|D3ZUJ9|D3ZUJ9_RAT	Protein Snx8 OS=Rattus norvegicus GN=Snx8 PE=4 SV=1	463					1	5.4	2	2		2.108e-08			tr|D3ZUJ9|D3ZUJ9_RAT
sp|Q62991|SCFD1_RAT	Sec1 family domain-containing protein 1 OS=Rattus norvegicus GN=Scfd1 PE=1 SV=1	637	1	11.1	4	5	1	13.5	4	5	5.593e-08	7.366e-08	sp|Q62991|SCFD1_RAT		sp|Q62991|SCFD1_RAT
tr|D3ZWC6|D3ZWC6_RAT	Protein Sntb1 OS=Rattus norvegicus GN=Sntb1 PE=4 SV=1	539	1	13.5	4	6	0.9982	3.2	2	2	8.659e-08	2.948e-08	tr|D3ZWC6|D3ZWC6_RAT		tr|D3ZWC6|D3ZWC6_RAT
sp|P62850-2|RS24_RAT	Isoform 2 of 40S ribosomal protein S24 OS=Rattus norvegicus GN=Rps24	130	1	30	5	3	1	30	5	3	5.179e-07	1.039e-06	sp|P62850-2|RS24_RAT	sp|P62850-3|RS24_RAT;sp|P62850|RS24_RAT;tr|A0A096MIU7|A0A096MIU7_RAT;tr|D4ACJ1|D4ACJ1_RAT;	sp|P62850-2|RS24_RAT	sp|P62850-3|RS24_RAT;sp|P62850|RS24_RAT;tr|A0A096MIU7|A0A096MIU7_RAT;tr|D4ACJ1|D4ACJ1_RAT;
tr|D4ADL7|D4ADL7_RAT	Protein Xxylt1 OS=Rattus norvegicus GN=Xxylt1 PE=4 SV=1	392	1	7.9	2	2					1.17e-08		tr|D4ADL7|D4ADL7_RAT
tr|F6T071|F6T071_RAT	Golgi reassembly-stacking protein 2 (Fragment) OS=Rattus norvegicus GN=Gorasp2 PE=4 SV=1	435	0.9807	14.5	1	6					2.489e-08		tr|F6T071|F6T071_RAT
sp|Q5XI31|PIGS_RAT	GPI transamidase component PIG-S OS=Rattus norvegicus GN=Pigs PE=2 SV=3	555	1	5.8	3	2	1	5.8	2	2	2.504e-08	3.125e-08	sp|Q5XI31|PIGS_RAT		sp|Q5XI31|PIGS_RAT
sp|Q6AY04|CB047_RAT	Uncharacterized protein C2orf47 homolog, mitochondrial OS=Rattus norvegicus PE=2 SV=1	291					1	8.2	2	2		3.707e-08			sp|Q6AY04|CB047_RAT
sp|Q64268|HEP2_RAT	Heparin cofactor 2 OS=Rattus norvegicus GN=Serpind1 PE=2 SV=1	479	1	4.8	3	3	0.9767	1.5	1	1	7.169e-08	9.551e-09	sp|Q64268|HEP2_RAT		sp|Q64268|HEP2_RAT
tr|D3ZSL2|D3ZSL2_RAT	Protein Abracl OS=Rattus norvegicus GN=Abracl PE=4 SV=1	81					0.9909	35.8	2	2		1.809e-07			tr|D3ZSL2|D3ZSL2_RAT
tr|G3V7U6|G3V7U6_RAT	Calpain 5, isoform CRA_a OS=Rattus norvegicus GN=Capn5 PE=4 SV=1	640	0.9991	4.5	2	2	1	4.5	2	2	2.328e-08	5.064e-08	tr|G3V7U6|G3V7U6_RAT		tr|G3V7U6|G3V7U6_RAT
tr|D3ZGE6|D3ZGE6_RAT	Protein Cttn OS=Rattus norvegicus GN=Cttn PE=4 SV=2	472					1	19.7	8	8		2.698e-07			tr|D3ZGE6|D3ZGE6_RAT	tr|Q66HL2|Q66HL2_RAT;
tr|F7FLB2|F7FLB2_RAT	Pgm2 protein OS=Rattus norvegicus GN=Pgm2 PE=2 SV=2	620	1	24.8	9	11	1	31	16	14	3.497e-07	6.861e-07	tr|F7FLB2|F7FLB2_RAT		tr|F7FLB2|F7FLB2_RAT
tr|M0RAR9|M0RAR9_RAT	Uncharacterized protein (Fragment) OS=Rattus norvegicus PE=4 SV=1	564	1	23.4	6	11	1	32.4	10	14	2.354e-07	3.313e-07	tr|M0RAR9|M0RAR9_RAT	tr|Q566E4|Q566E4_RAT;	tr|M0RAR9|M0RAR9_RAT	tr|Q566E4|Q566E4_RAT;
sp|B0K020|CISD1_RAT	CDGSH iron-sulfur domain-containing protein 1 OS=Rattus norvegicus GN=Cisd1 PE=3 SV=1	108	1	48.1	8	5	1	34.3	6	3	3.382e-06	2.725e-06	sp|B0K020|CISD1_RAT		sp|B0K020|CISD1_RAT
tr|B2RYJ1|B2RYJ1_RAT	Anapc2 protein OS=Rattus norvegicus GN=Anapc2 PE=2 SV=1	836	0.9988	2.9	2	2	0.9686	1.1	1	1	9.797e-09	7.35e-09	tr|B2RYJ1|B2RYJ1_RAT		tr|B2RYJ1|B2RYJ1_RAT
sp|Q5XI72|IF4H_RAT	Eukaryotic translation initiation factor 4H OS=Rattus norvegicus GN=Eif4h PE=1 SV=1	248	0.9656	6.5	2	2	0.9939	6.9	2	2	1.253e-07	7.696e-08	sp|Q5XI72|IF4H_RAT		sp|Q5XI72|IF4H_RAT
tr|G3V6S3|G3V6S3_RAT	Calumenin OS=Rattus norvegicus GN=Calu PE=4 SV=1	315	1	39.4	10	8					9.772e-07		tr|G3V6S3|G3V6S3_RAT	tr|Q3MID6|Q3MID6_RAT;
sp|P20595|GCYB1_RAT	Guanylate cyclase soluble subunit beta-1 OS=Rattus norvegicus GN=Gucy1b3 PE=1 SV=2	619	1	6.1	3	3	1	10.3	5	6	2.512e-08	6.068e-08	sp|P20595|GCYB1_RAT		sp|P20595|GCYB1_RAT
sp|P04904|GSTA3_RAT	Glutathione S-transferase alpha-3 OS=Rattus norvegicus GN=Gsta3 PE=1 SV=3	221	1	61.1	25	13	1	64.3	25	14	6.394e-06	4.924e-06	sp|P04904|GSTA3_RAT		sp|P04904|GSTA3_RAT
sp|P32089|TXTP_RAT	Tricarboxylate transport protein, mitochondrial OS=Rattus norvegicus GN=Slc25a1 PE=1 SV=1	311	1	16.7	5	5	1	16.1	6	5	5.304e-07	3.885e-07	sp|P32089|TXTP_RAT		sp|P32089|TXTP_RAT
sp|P54001|P4HA1_RAT	Prolyl 4-hydroxylase subunit alpha-1 OS=Rattus norvegicus GN=P4ha1 PE=2 SV=2	534	1	53.6	42	27	1	54.3	41	29	4.275e-06	4.956e-06	sp|P54001|P4HA1_RAT		sp|P54001|P4HA1_RAT
tr|F1LMV6|F1LMV6_RAT	Protein Dsp OS=Rattus norvegicus GN=Dsp PE=1 SV=1	2877	1	21.7	56	52	1	20.1	49	44	3.345e-07	2.527e-07	tr|F1LMV6|F1LMV6_RAT		tr|F1LMV6|F1LMV6_RAT
tr|B5DF65|B5DF65_RAT	Biliverdin reductase B (Flavin reductase (NADPH)) OS=Rattus norvegicus GN=Blvrb PE=2 SV=1	206	1	52.9	8	8	1	35.9	6	6	1.112e-06	9.194e-07	tr|B5DF65|B5DF65_RAT		tr|B5DF65|B5DF65_RAT
tr|D3ZCQ2|D3ZCQ2_RAT	Protein Alg11 OS=Rattus norvegicus GN=Alg11 PE=4 SV=1	492					0.8995	5.4	2	2		4.75e-08			tr|D3ZCQ2|D3ZCQ2_RAT	tr|D4A073|D4A073_RAT;
tr|D4ABK7|D4ABK7_RAT	Heterogeneous nuclear ribonucleoprotein H3 (2H9) (Predicted), isoform CRA_c OS=Rattus norvegicus GN=Hnrnph3 PE=4 SV=1	346	1	11.8	3	3	1	7.8	2	2	8.278e-08	1.07e-07	tr|D4ABK7|D4ABK7_RAT		tr|D4ABK7|D4ABK7_RAT
tr|F1M8Z8|F1M8Z8_RAT	Sorbin and SH3 domain-containing protein 1 (Fragment) OS=Rattus norvegicus GN=Sorbs1 PE=4 SV=1	938	1	18.2	4	12					5.034e-08		tr|F1M8Z8|F1M8Z8_RAT
sp|Q3B8P0|PARL_RAT	Presenilins-associated rhomboid-like protein, mitochondrial OS=Rattus norvegicus GN=Parl PE=2 SV=1	377	1	8.8	3	2	1	8.8	2	2	7.119e-08	5.518e-08	sp|Q3B8P0|PARL_RAT	tr|F1LPN4|F1LPN4_RAT;	sp|Q3B8P0|PARL_RAT	tr|F1LPN4|F1LPN4_RAT;
sp|Q7TPB1|TCPD_RAT	T-complex protein 1 subunit delta OS=Rattus norvegicus GN=Cct4 PE=1 SV=3	539	1	40.4	23	18	1	54.4	27	21	2.144e-06	1.815e-06	sp|Q7TPB1|TCPD_RAT		sp|Q7TPB1|TCPD_RAT
sp|P24368|PPIB_RAT	Peptidyl-prolyl cis-trans isomerase B OS=Rattus norvegicus GN=Ppib PE=1 SV=3	216	1	57.4	22	13	1	54.6	19	14	3.833e-06	5.163e-06	sp|P24368|PPIB_RAT		sp|P24368|PPIB_RAT
sp|P21451|EDNRB_RAT	Endothelin B receptor OS=Rattus norvegicus GN=Ednrb PE=2 SV=2	442	1	6.3	3	3					7.789e-08		sp|P21451|EDNRB_RAT
sp|Q8VBU2-2|NDRG2_RAT	Isoform 2 of Protein NDRG2 OS=Rattus norvegicus GN=Ndrg2	357	1	46.5	10	8	1	49	12	9	6.1e-07	7.464e-07	sp|Q8VBU2-2|NDRG2_RAT		sp|Q8VBU2-2|NDRG2_RAT
tr|D3ZS58|D3ZS58_RAT	NADH dehydrogenase [ubiquinone] 1 alpha subcomplex subunit 2 OS=Rattus norvegicus GN=Ndufa2 PE=4 SV=1	97	1	26.8	4	4					9.712e-07		tr|D3ZS58|D3ZS58_RAT
sp|P85515|ACTZ_RAT	Alpha-centractin OS=Rattus norvegicus GN=Actr1a PE=1 SV=1	376	1	34.6	9	8	1	41.8	3	10	3.645e-07	2.368e-07	sp|P85515|ACTZ_RAT		sp|P85515|ACTZ_RAT
sp|P22734-2|COMT_RAT	Isoform 2 of Catechol O-methyltransferase OS=Rattus norvegicus GN=Comt	221	1	41.2	5	6	1	50.7	9	8	4.516e-07	9.649e-07	sp|P22734-2|COMT_RAT	sp|P22734|COMT_RAT;	sp|P22734-2|COMT_RAT	sp|P22734|COMT_RAT;
sp|O35987|NSF1C_RAT	NSFL1 cofactor p47 OS=Rattus norvegicus GN=Nsfl1c PE=1 SV=1	370	1	21.9	6	6	1	25.7	6	6	3.7e-07	3.611e-07	sp|O35987|NSF1C_RAT		sp|O35987|NSF1C_RAT
tr|D3ZG43|D3ZG43_RAT	NADH dehydrogenase (Ubiquinone) Fe-S protein 3 (Predicted), isoform CRA_c OS=Rattus norvegicus GN=Ndufs3 PE=3 SV=1	264	1	47.7	21	15	1	42.4	12	10	3.545e-06	1.494e-06	tr|D3ZG43|D3ZG43_RAT		tr|D3ZG43|D3ZG43_RAT
tr|F1LS68|F1LS68_RAT	Protein Psme4 OS=Rattus norvegicus GN=Psme4 PE=4 SV=2	1844	0.986	1	1	2	0.9999	1.3	3	3	9.974e-10	7.41e-09	tr|F1LS68|F1LS68_RAT		tr|F1LS68|F1LS68_RAT
sp|Q4G064|COQ5_RAT	2-methoxy-6-polyprenyl-1,4-benzoquinol methylase, mitochondrial OS=Rattus norvegicus GN=Coq5 PE=2 SV=1	327	1	8.6	3	3					1.014e-07		sp|Q4G064|COQ5_RAT
sp|Q641W2|MYG1_RAT	UPF0160 protein MYG1, mitochondrial OS=Rattus norvegicus GN=Myg1 PE=1 SV=1	381					1	10.2	2	3		8.608e-08			sp|Q641W2|MYG1_RAT
sp|Q9JIL3-2|ILF3_RAT	Isoform 2 of Interleukin enhancer-binding factor 3 OS=Rattus norvegicus GN=Ilf3	910	1	7.8	8	7	1	16	12	11	1.937e-07	2.611e-07	sp|Q9JIL3-2|ILF3_RAT	sp|Q9JIL3|ILF3_RAT;tr|F1LRU1|F1LRU1_RAT;	sp|Q9JIL3-2|ILF3_RAT	tr|F1LRU1|F1LRU1_RAT;
sp|Q5U1X1|ORN_RAT	Oligoribonuclease, mitochondrial OS=Rattus norvegicus GN=Rexo2 PE=2 SV=1	237	0.9967	18.6	2	3	0.989	7.6	1	1	8.336e-09	7.443e-09	sp|Q5U1X1|ORN_RAT		sp|Q5U1X1|ORN_RAT
tr|Q1RP74|Q1RP74_RAT	Protein LOC100911774 OS=Rattus norvegicus GN=LOC100911774 PE=2 SV=1	244	1	18.4	4	4	1	14.3	3	3	1.513e-07	1.666e-07	tr|Q1RP74|Q1RP74_RAT		tr|Q1RP74|Q1RP74_RAT
sp|P36876|2ABA_RAT	Serine/threonine-protein phosphatase 2A 55 kDa regulatory subunit B alpha isoform OS=Rattus norvegicus GN=Ppp2r2a PE=2 SV=1	447	1	8.7	3	3	1	12.5	4	4	6.162e-08	1.132e-07	sp|P36876|2ABA_RAT		sp|P36876|2ABA_RAT
tr|Q99JC6|Q99JC6_RAT	Protein Tapbp OS=Rattus norvegicus GN=Tapbp PE=2 SV=1	464	1	5.8	2	2					3.814e-08		tr|Q99JC6|Q99JC6_RAT
sp|P62804|H4_RAT	Histone H4 OS=Rattus norvegicus GN=Hist1h4b PE=1 SV=2	103	1	53.4	29	9	1	53.4	22	9	4.974e-05	2.065e-05	sp|P62804|H4_RAT		sp|P62804|H4_RAT
sp|Q5RKI0|WDR1_RAT	WD repeat-containing protein 1 OS=Rattus norvegicus GN=Wdr1 PE=1 SV=3	606	1	43.1	17	17	1	59.1	33	23	7.883e-07	2.825e-06	sp|Q5RKI0|WDR1_RAT		sp|Q5RKI0|WDR1_RAT
sp|P97697|IMPA1_RAT	Inositol monophosphatase 1 OS=Rattus norvegicus GN=Impa1 PE=1 SV=2	277	1	21.3	4	4	1	24.5	5	5	2.945e-07	5.91e-07	sp|P97697|IMPA1_RAT	tr|F1M978|F1M978_RAT;	sp|P97697|IMPA1_RAT	tr|F1M978|F1M978_RAT;
tr|D3ZER6|D3ZER6_RAT	Protein Tnpo2 OS=Rattus norvegicus GN=Tnpo2 PE=4 SV=2	913					0.9982	8.2	2	7		3.118e-09			tr|D3ZER6|D3ZER6_RAT
sp|P58775|TPM2_RAT	Tropomyosin beta chain OS=Rattus norvegicus GN=Tpm2 PE=3 SV=1	284					0.7912	50.7	1	24		1.39e-07			sp|P58775|TPM2_RAT
tr|Q6AYI1|Q6AYI1_RAT	DEAD (Asp-Glu-Ala-Asp) box polypeptide 5 OS=Rattus norvegicus GN=Ddx5 PE=1 SV=1	615	1	36.7	13	22	1	41.5	21	24	4.496e-07	9.387e-07	tr|Q6AYI1|Q6AYI1_RAT		tr|Q6AYI1|Q6AYI1_RAT
sp|P24329|THTR_RAT	Thiosulfate sulfurtransferase OS=Rattus norvegicus GN=Tst PE=1 SV=3	297	1	14.8	3	3	0.989	6.4	1	1	3.183e-07	1.165e-07	sp|P24329|THTR_RAT		sp|P24329|THTR_RAT
sp|P11960|ODBA_RAT	2-oxoisovalerate dehydrogenase subunit alpha, mitochondrial (Fragment) OS=Rattus norvegicus GN=Bckdha PE=1 SV=1	441	1	12.9	4	5	1	11.6	3	3	1.978e-07	9.113e-08	sp|P11960|ODBA_RAT	tr|B1WBN3|B1WBN3_RAT;	sp|P11960|ODBA_RAT	tr|B1WBN3|B1WBN3_RAT;
tr|D3ZI16|D3ZI16_RAT	COP9 (Constitutive photomorphogenic) homolog, subunit 6 (Arabidopsis thaliana) (Predicted), isoform CRA_a OS=Rattus norvegicus GN=Cops6 PE=4 SV=1	344	1	6.7	2	2	0.9912	5.8	2	2	6.463e-08	4.749e-08	tr|D3ZI16|D3ZI16_RAT		tr|D3ZI16|D3ZI16_RAT
sp|P62142|PP1B_RAT	Serine/threonine-protein phosphatase PP1-beta catalytic subunit OS=Rattus norvegicus GN=Ppp1cb PE=1 SV=3	327	1	52.3	4	14	1	51.7	3	13	5.295e-07	2.047e-07	sp|P62142|PP1B_RAT		sp|P62142|PP1B_RAT
sp|Q5XIE8|ITM2B_RAT	Integral membrane protein 2B OS=Rattus norvegicus GN=Itm2b PE=2 SV=1	266	1	19.2	4	4	1	8.3	3	2	2.374e-07	8.12e-08	sp|Q5XIE8|ITM2B_RAT		sp|Q5XIE8|ITM2B_RAT
tr|B0BNE6|B0BNE6_RAT	NADH dehydrogenase (Ubiquinone) Fe-S protein 8 (Predicted), isoform CRA_a OS=Rattus norvegicus GN=Ndufs8 PE=2 SV=1	212	1	37.7	12	8	1	26.9	7	5	2.163e-06	9.888e-07	tr|B0BNE6|B0BNE6_RAT		tr|B0BNE6|B0BNE6_RAT
sp|P04256|ROA1_RAT	Heterogeneous nuclear ribonucleoprotein A1 OS=Rattus norvegicus GN=Hnrnpa1 PE=1 SV=3	320	1	40.6	12	13	1	40.9	11	13	9.271e-07	7.941e-07	sp|P04256|ROA1_RAT	tr|F7FEZ6|F7FEZ6_RAT;	sp|P04256|ROA1_RAT	tr|F7FEZ6|F7FEZ6_RAT;
sp|Q6P0K8|PLAK_RAT	Junction plakoglobin OS=Rattus norvegicus GN=Jup PE=1 SV=1	745	1	52.8	42	29	1	55.6	42	31	1.346e-06	1.741e-06	sp|Q6P0K8|PLAK_RAT		sp|Q6P0K8|PLAK_RAT
tr|D3ZP98|D3ZP98_RAT	Histocompatibility 13 (Predicted), isoform CRA_a OS=Rattus norvegicus GN=Hm13 PE=4 SV=1	364	1	8.5	5	3	1	8.5	4	3	1.372e-07	1.932e-07	tr|D3ZP98|D3ZP98_RAT		tr|D3ZP98|D3ZP98_RAT
sp|Q06000|LIPL_RAT	Lipoprotein lipase OS=Rattus norvegicus GN=Lpl PE=1 SV=1	474	1	15.4	7	6	1	15.4	7	5	4.072e-07	2.599e-07	sp|Q06000|LIPL_RAT		sp|Q06000|LIPL_RAT
sp|P15178|SYDC_RAT	Aspartate--tRNA ligase, cytoplasmic OS=Rattus norvegicus GN=Dars PE=2 SV=1	501	1	26.3	13	11	1	35.3	19	16	8.857e-07	1.123e-06	sp|P15178|SYDC_RAT		sp|P15178|SYDC_RAT
sp|Q00715|H2B1_RAT	Histone H2B type 1 OS=Rattus norvegicus PE=1 SV=2	125					1	52.8	25	9		3.806e-05			sp|Q00715|H2B1_RAT
sp|O88600|HSP74_RAT	Heat shock 70 kDa protein 4 OS=Rattus norvegicus GN=Hspa4 PE=1 SV=1	840	1	53.1	38	33	1	61.2	48	40	1.243e-06	1.468e-06	sp|O88600|HSP74_RAT	tr|F1LRV4|F1LRV4_RAT;	sp|O88600|HSP74_RAT
sp|Q4QR85|MEP50_RAT	Methylosome protein 50 OS=Rattus norvegicus GN=Wdr77 PE=1 SV=1	342					0.9999	10.8	3	3		1.434e-07			sp|Q4QR85|MEP50_RAT	tr|M0R5M2|M0R5M2_RAT;tr|Q7TPI7|Q7TPI7_RAT;
sp|Q68FS4-2|AMPL_RAT	Isoform 2 of Cytosol aminopeptidase OS=Rattus norvegicus GN=Lap3	488	1	38.2	19	14	1	44.8	19	14	8.317e-07	9.057e-07	sp|Q68FS4-2|AMPL_RAT	sp|Q68FS4|AMPL_RAT;tr|M0R9Q9|M0R9Q9_RAT;	sp|Q68FS4-2|AMPL_RAT	sp|Q68FS4|AMPL_RAT;tr|M0R9Q9|M0R9Q9_RAT;
sp|Q921A4|CYGB_RAT	Cytoglobin OS=Rattus norvegicus GN=Cygb PE=1 SV=1	190	1	34.2	7	5	1	47.9	9	7	8.422e-07	1.063e-06	sp|Q921A4|CYGB_RAT		sp|Q921A4|CYGB_RAT
tr|D4A4B0|D4A4B0_RAT	Uncharacterized protein (Fragment) OS=Rattus norvegicus PE=4 SV=2	5184	1	24.8	140	109	1	18.2	85	73	9.115e-07	3.932e-07	tr|D4A4B0|D4A4B0_RAT		tr|D4A4B0|D4A4B0_RAT
tr|M0R9D9|M0R9D9_RAT	Uncharacterized protein (Fragment) OS=Rattus norvegicus PE=4 SV=1	209	1	15.3	2	2					1.269e-07		tr|M0R9D9|M0R9D9_RAT	tr|Q4KLZ3|Q4KLZ3_RAT;
sp|P63095|GNAS2_RAT	Guanine nucleotide-binding protein G(s) subunit alpha isoforms short OS=Rattus norvegicus GN=Gnas PE=1 SV=1	394	1	21.3	8	8	1	29.7	9	10	4.02e-07	5.359e-07	sp|P63095-2|GNAS2_RAT	sp|P63095|GNAS2_RAT;sp|Q63803|GNAS1_RAT;	sp|P63095|GNAS2_RAT	sp|Q63803|GNAS1_RAT;
sp|P62630|EF1A1_RAT	Elongation factor 1-alpha 1 OS=Rattus norvegicus GN=Eef1a1 PE=1 SV=1	462	1	69.9	38	27	1	69.9	50	27	2.802e-06	9.96e-06	sp|P62630|EF1A1_RAT		sp|P62630|EF1A1_RAT
sp|P34926|MAP1A_RAT	Microtubule-associated protein 1A OS=Rattus norvegicus GN=Map1a PE=1 SV=1	2774	1	11.8	28	25	1	10.7	19	21	1.479e-07	1.033e-07	sp|P34926|MAP1A_RAT	tr|G3V7U2|G3V7U2_RAT;	sp|P34926|MAP1A_RAT	tr|G3V7U2|G3V7U2_RAT;
tr|Q6P503|Q6P503_RAT	ATPase, H+ transporting, V1 subunit D, isoform CRA_c OS=Rattus norvegicus GN=Atp6v1d PE=2 SV=1	247	1	10.5	2	2	0.989	6.5	1	1	1.755e-07	7.214e-08	tr|Q6P503|Q6P503_RAT		tr|Q6P503|Q6P503_RAT
sp|P05065|ALDOA_RAT	Fructose-bisphosphate aldolase A OS=Rattus norvegicus GN=Aldoa PE=1 SV=2	364	1	91.5	61	31	1	90.7	59	30	1.319e-05	1.278e-05	sp|P05065|ALDOA_RAT		sp|P05065|ALDOA_RAT
sp|Q9Z269|VAPB_RAT	Vesicle-associated membrane protein-associated protein B OS=Rattus norvegicus GN=Vapb PE=1 SV=3	243	1	45.7	7	8	1	15.2	2	3	6.671e-07	2.565e-07	sp|Q9Z269|VAPB_RAT		sp|Q9Z269|VAPB_RAT
sp|P85007|IR3IP_RAT	Immediate early response 3-interacting protein 1 OS=Rattus norvegicus GN=Ier3ip1 PE=3 SV=1	82	1	34.1	2	2					1.282e-06		sp|P85007|IR3IP_RAT	tr|Q6QI86|Q6QI86_RAT;
tr|D4A6X1|D4A6X1_RAT	Dysferlin (Predicted), isoform CRA_a OS=Rattus norvegicus GN=Dysf PE=4 SV=2	2029	1	27.5	44	40	1	25.2	39	36	3.877e-07	3.992e-07	tr|D4A6X1|D4A6X1_RAT		tr|D4A6X1|D4A6X1_RAT
sp|Q499T2|GILT_RAT	Gamma-interferon-inducible lysosomal thiol reductase OS=Rattus norvegicus GN=Ifi30 PE=2 SV=1	248	1	15.3	4	2	1	15.7	6	4	1.195e-07	2.587e-07	sp|Q499T2|GILT_RAT		sp|Q499T2|GILT_RAT
sp|P11507-2|AT2A2_RAT	Isoform 2 of Sarcoplasmic/endoplasmic reticulum calcium ATPase 2 OS=Rattus norvegicus GN=Atp2a2	997	1	51.8	117	50	1	53.9	95	51	7.519e-06	5.771e-06	sp|P11507-2|AT2A2_RAT	sp|P11507|AT2A2_RAT;tr|E9PSX6|E9PSX6_RAT;tr|F1LPF6|F1LPF6_RAT;	sp|P11507-2|AT2A2_RAT	sp|P11507|AT2A2_RAT;tr|E9PSX6|E9PSX6_RAT;tr|F1LPF6|F1LPF6_RAT;
tr|D4AD75|D4AD75_RAT	Protein Dpy19l1 OS=Rattus norvegicus GN=Dpy19l1 PE=4 SV=1	746					1	3.2	2	2		2.755e-08			tr|D4AD75|D4AD75_RAT
tr|D4A133|D4A133_RAT	Protein Atp6v1a OS=Rattus norvegicus GN=Atp6v1a PE=3 SV=1	617	1	48.3	28	20	1	48.9	28	22	1.153e-06	1.176e-06	tr|D4A133|D4A133_RAT		tr|D4A133|D4A133_RAT
tr|I6L9G6|I6L9G6_RAT	Protein Tardbp OS=Rattus norvegicus GN=Tardbp PE=2 SV=1	285	1	43.9	10	9	1	52.3	12	8	5.461e-07	1.161e-06	tr|I6L9G6|I6L9G6_RAT		tr|I6L9G6|I6L9G6_RAT
tr|F1M7Y3|F1M7Y3_RAT	Protein Rap1gds1 OS=Rattus norvegicus GN=Rap1gds1 PE=4 SV=2	478					0.9995	5.2	2	2		5.108e-08			tr|F1M7Y3|F1M7Y3_RAT
tr|Q5PPJ6|Q5PPJ6_RAT	Leucyl-tRNA synthetase OS=Rattus norvegicus GN=Lars PE=2 SV=1	1178	1	17.8	15	16	1	21.6	22	20	1.701e-07	2.926e-07	tr|Q5PPJ6|Q5PPJ6_RAT		tr|Q5PPJ6|Q5PPJ6_RAT
tr|D4A899|D4A899_RAT	Protein Vps13a OS=Rattus norvegicus GN=Vps13a PE=4 SV=2	2335	0.9974	3.4	2	5	1	4.2	7	6	5.968e-09	1.566e-08	tr|D4A899|D4A899_RAT		tr|D4A899|D4A899_RAT
sp|Q4FZY0|EFHD2_RAT	EF-hand domain-containing protein D2 OS=Rattus norvegicus GN=Efhd2 PE=1 SV=1	239	1	16.3	3	3	1	23.8	5	5	1.658e-07	3.31e-07	sp|Q4FZY0|EFHD2_RAT		sp|Q4FZY0|EFHD2_RAT
tr|Q80ZA3|Q80ZA3_RAT	Alpha-2 antiplasmin OS=Rattus norvegicus GN=Serpinf1 PE=2 SV=1	418	0.9999	6.7	3	3	0.9988	6.7	2	3	3.509e-08	6.686e-08	tr|Q80ZA3|Q80ZA3_RAT		tr|Q80ZA3|Q80ZA3_RAT
sp|Q7TT47|SPG7_RAT	Paraplegin OS=Rattus norvegicus GN=Spg7 PE=2 SV=1	744	0.9959	3.6	1	2	0.9964	3.6	1	2	1.798e-09	4.572e-09	sp|Q7TT47|SPG7_RAT		sp|Q7TT47|SPG7_RAT
tr|D4A3X0|D4A3X0_RAT	Protein Seh1l OS=Rattus norvegicus GN=Seh1l PE=4 SV=2	2378					0.9996	0.9	2	2		7.471e-09			tr|D4A3X0|D4A3X0_RAT
tr|D4A5E5|D4A5E5_RAT	Protein Sgcb OS=Rattus norvegicus GN=Sgcb PE=4 SV=1	320	1	46.2	12	11	1	31.2	6	6	1.151e-06	3.463e-07	tr|D4A5E5|D4A5E5_RAT		tr|D4A5E5|D4A5E5_RAT
sp|Q4QQW4|HDAC1_RAT	Histone deacetylase 1 OS=Rattus norvegicus GN=Hdac1 PE=1 SV=1	482					0.9998	9.5	5	4		1.61e-07			sp|Q4QQW4|HDAC1_RAT	tr|D3ZVU7|D3ZVU7_RAT;
sp|Q6JE36|NDRG1_RAT	Protein NDRG1 OS=Rattus norvegicus GN=Ndrg1 PE=1 SV=1	394	1	13.2	3	3	1	21.3	8	5	7.491e-08	3.346e-07	sp|Q6JE36|NDRG1_RAT		sp|Q6JE36|NDRG1_RAT
sp|P63004|LIS1_RAT	Platelet-activating factor acetylhydrolase IB subunit alpha OS=Rattus norvegicus GN=Pafah1b1 PE=1 SV=2	410	1	16.6	4	5	1	28.5	10	10	1.297e-07	7.03e-07	sp|P63004|LIS1_RAT		sp|P63004|LIS1_RAT
sp|P97531|CIP4_RAT	Cdc42-interacting protein 4 OS=Rattus norvegicus GN=Trip10 PE=1 SV=3	547	1	6.8	4	3	1	9.5	4	3	8.136e-08	1.443e-08	sp|P97531|CIP4_RAT		sp|P97531|CIP4_RAT	tr|M0R3P9|M0R3P9_RAT;
sp|P05508|NU4M_RAT	NADH-ubiquinone oxidoreductase chain 4 OS=Rattus norvegicus GN=Mtnd4 PE=3 SV=2	459	1	14.2	8	5	1	12.4	7	4	1.588e-07	1.073e-07	sp|P05508|NU4M_RAT	tr|Q7HKW3|Q7HKW3_RAT;tr|Q8HIC6|Q8HIC6_RAT;	sp|P05508|NU4M_RAT	tr|Q7HKW3|Q7HKW3_RAT;tr|Q8HIC6|Q8HIC6_RAT;
sp|Q64560|TPP2_RAT	Tripeptidyl-peptidase 2 OS=Rattus norvegicus GN=Tpp2 PE=2 SV=3	1249	1	17.2	20	18	1	20.6	22	21	2.881e-07	4.042e-07	sp|Q64560|TPP2_RAT		sp|Q64560|TPP2_RAT
sp|Q7M0E3|DEST_RAT	Destrin OS=Rattus norvegicus GN=Dstn PE=1 SV=3	165	1	41.2	6	7	1	58.8	10	9	1.585e-06	2.468e-06	sp|Q7M0E3|DEST_RAT		sp|Q7M0E3|DEST_RAT
sp|Q5EB77|RAB18_RAT	Ras-related protein Rab-18 OS=Rattus norvegicus GN=Rab18 PE=2 SV=1	206	0.9997	13.1	2	2	1	19.9	3	3	3.182e-07	3.785e-07	sp|Q5EB77|RAB18_RAT		sp|Q5EB77|RAB18_RAT
tr|B0BN20|B0BN20_RAT	Tetraspanin OS=Rattus norvegicus GN=Tspan6 PE=2 SV=1	245	1	13.5	3	3	0.989	5.3	1	1	3.832e-07	3.216e-08	tr|B0BN20|B0BN20_RAT		tr|B0BN20|B0BN20_RAT
tr|F1LPV8|F1LPV8_RAT	Succinyl-CoA ligase subunit beta OS=Rattus norvegicus GN=Suclg2 PE=3 SV=2	431	1	45.9	20	18	1	50.1	17	17	1.591e-06	1.142e-06	tr|F1LPV8|F1LPV8_RAT		tr|F1LPV8|F1LPV8_RAT
tr|D3ZAP9|D3ZAP9_RAT	Glycerol-3-phosphate dehydrogenase [NAD(+)] OS=Rattus norvegicus GN=Gpd1l PE=3 SV=1	351	0.9724	3.2	1	1	1	6.6	2	2	8.679e-09	3.941e-08	sp|O35077|GPDA_RAT	tr|D3ZAP9|D3ZAP9_RAT;	tr|D3ZAP9|D3ZAP9_RAT
tr|F1M779|F1M779_RAT	Clathrin heavy chain OS=Rattus norvegicus GN=Cltc PE=3 SV=1	1675					1	61.4	128	85		3.857e-06			tr|F1M779|F1M779_RAT
sp|P68101|IF2A_RAT	Eukaryotic translation initiation factor 2 subunit 1 OS=Rattus norvegicus GN=Eif2s1 PE=1 SV=2	315	1	48.6	14	11	1	49.8	16	13	1.767e-06	2.357e-06	sp|P68101|IF2A_RAT		sp|P68101|IF2A_RAT
sp|P11030|ACBP_RAT	Acyl-CoA-binding protein OS=Rattus norvegicus GN=Dbi PE=1 SV=3	87					0.998	55.2	3	3		5.644e-07			sp|P11030|ACBP_RAT
sp|Q5U2V8|EMC3_RAT	ER membrane protein complex subunit 3 OS=Rattus norvegicus GN=Emc3 PE=2 SV=3	261	1	9.6	2	2					6.456e-08		sp|Q5U2V8|EMC3_RAT
tr|D3ZW15|D3ZW15_RAT	Protein Sec24b OS=Rattus norvegicus GN=Sec24b PE=4 SV=1	1242	0.9999	4.1	3	3	1	7.7	8	7	1.789e-08	6.636e-08	tr|D3ZW15|D3ZW15_RAT		tr|D3ZW15|D3ZW15_RAT
tr|G3V8Y5|G3V8Y5_RAT	DNA-directed RNA polymerase OS=Rattus norvegicus GN=Polr2b PE=3 SV=1	1174	0.9999	2.2	2	2	1	9.6	9	9	3.855e-09	5.727e-08	tr|G3V8Y5|G3V8Y5_RAT		tr|G3V8Y5|G3V8Y5_RAT
tr|Q4QQS6|Q4QQS6_RAT	Asparagine-linked glycosylation 5 homolog (Yeast, dolichyl-phosphate beta-glucosyltransferase), isoform CRA_a OS=Rattus norvegicus GN=Alg5 PE=2 SV=1	324	1	10.8	3	3	1	14.5	4	4	1.504e-07	1.243e-07	tr|Q4QQS6|Q4QQS6_RAT		tr|Q4QQS6|Q4QQS6_RAT
tr|B2RYW3|B2RYW3_RAT	NADH dehydrogenase (Ubiquinone) 1 beta subcomplex, 9 OS=Rattus norvegicus GN=Ndufb9 PE=2 SV=1	179	1	60.9	16	11	1	38	7	6	3.017e-06	6.693e-07	tr|B2RYW3|B2RYW3_RAT		tr|B2RYW3|B2RYW3_RAT
sp|Q6MG48|PRC2A_RAT	Protein PRRC2A OS=Rattus norvegicus GN=Prrc2a PE=1 SV=1	2161					0.989	1.1	1	2		2.342e-09			sp|Q6MG48|PRC2A_RAT
tr|D3ZB81|D3ZB81_RAT	Protein Slc25a31 OS=Rattus norvegicus GN=Slc25a31 PE=3 SV=2	320	0.9986	12.2	3	5	0.9959	11.6	2	4	9.152e-08	1.117e-07	tr|D3ZB81|D3ZB81_RAT		tr|D3ZB81|D3ZB81_RAT
sp|P62755|RS6_RAT	40S ribosomal protein S6 OS=Rattus norvegicus GN=Rps6 PE=1 SV=1	249	1	34.4	11	9	1	23.1	7	6	2.38e-06	1.08e-06	sp|P62755|RS6_RAT	tr|M0RD75|M0RD75_RAT;	sp|P62755|RS6_RAT	tr|M0RD75|M0RD75_RAT;
sp|P36506|MP2K2_RAT	Dual specificity mitogen-activated protein kinase kinase 2 OS=Rattus norvegicus GN=Map2k2 PE=2 SV=1	400	0.9959	8.5	1	2	0.9665	12.5	1	3	2.649e-08	9.738e-09	sp|P36506|MP2K2_RAT		sp|P36506|MP2K2_RAT
tr|Q6V9V9|Q6V9V9_RAT	Protein Stk25 OS=Rattus norvegicus GN=Stk25 PE=2 SV=1	426	1	10.8	4	4	0.9988	7	3	3	3.952e-08	3.722e-08	tr|Q6V9V9|Q6V9V9_RAT		tr|Q6V9V9|Q6V9V9_RAT
tr|B5DFK6|B5DFK6_RAT	AP-3 complex subunit delta OS=Rattus norvegicus GN=Ap3d1 PE=2 SV=1	1204	1	11.6	12	12	1	17.8	18	15	9.599e-08	1.901e-07	tr|B5DFK6|B5DFK6_RAT		tr|B5DFK6|B5DFK6_RAT
tr|F2Z3T7|F2Z3T7_RAT	Isochorismatase domain-containing protein 1 OS=Rattus norvegicus GN=Isoc1 PE=4 SV=1	297					1	12.5	2	2		1.238e-07			tr|F2Z3T7|F2Z3T7_RAT
tr|G3V6U3|G3V6U3_RAT	Asparagine-linked glycosylation 2 homolog (Yeast, alpha-1,3-mannosyltransferase), isoform CRA_a OS=Rattus norvegicus GN=Alg2 PE=4 SV=1	415	1	17.6	5	5	1	20.7	6	6	8.992e-08	1.727e-07	tr|G3V6U3|G3V6U3_RAT		tr|G3V6U3|G3V6U3_RAT
sp|Q68FT3|PYRD2_RAT	Pyridine nucleotide-disulfide oxidoreductase domain-containing protein 2 OS=Rattus norvegicus GN=Pyroxd2 PE=2 SV=1	581	1	7.9	2	2	0.989	4.6	1	1	1.774e-08	1.498e-08	sp|Q68FT3|PYRD2_RAT		sp|Q68FT3|PYRD2_RAT
sp|Q03346|MPPB_RAT	Mitochondrial-processing peptidase subunit beta OS=Rattus norvegicus GN=Pmpcb PE=1 SV=3	489	1	20.2	6	6					1.704e-07		sp|Q03346|MPPB_RAT
sp|Q4V8H8|EHD2_RAT	EH domain-containing protein 2 OS=Rattus norvegicus GN=Ehd2 PE=1 SV=1	543	1	56	30	25	1	70.5	34	29	1.525e-06	2.121e-06	sp|Q4V8H8|EHD2_RAT		sp|Q4V8H8|EHD2_RAT
sp|B2RZ37|REEP5_RAT	Receptor expression-enhancing protein 5 OS=Rattus norvegicus GN=Reep5 PE=1 SV=1	189	1	25.9	9	8	1	31.7	9	9	2.04e-06	1.142e-06	sp|B2RZ37|REEP5_RAT		sp|B2RZ37|REEP5_RAT
tr|Q497A2|Q497A2_RAT	D-serine modulator-1 OS=Rattus norvegicus GN=Slc35b2 PE=2 SV=1	431	0.9999	4.6	2	2	1	7	2	2	9.031e-08	5.372e-08	tr|Q497A2|Q497A2_RAT		tr|Q497A2|Q497A2_RAT
tr|A0A0A0MY22|A0A0A0MY22_RAT	Sialate O-acetylesterase OS=Rattus norvegicus GN=Siae PE=4 SV=1	542	1	12.2	5	5	1	14.6	7	7	1.005e-07	3.014e-07	tr|A0A0A0MY22|A0A0A0MY22_RAT		tr|A0A0A0MY22|A0A0A0MY22_RAT
tr|D3ZIP8|D3ZIP8_RAT	Protein Endod1 OS=Rattus norvegicus GN=Endod1 PE=4 SV=1	500	1	20.2	5	6	1	4.6	2	2	4.865e-08	7.29e-08	tr|D3ZIP8|D3ZIP8_RAT		tr|D3ZIP8|D3ZIP8_RAT
sp|Q5XIF6|TBA4A_RAT	Tubulin alpha-4A chain OS=Rattus norvegicus GN=Tuba4a PE=2 SV=1	448	1	59.6	6	22	1	66.7	7	23	6.376e-07	1.043e-06	sp|Q5XIF6|TBA4A_RAT		sp|Q5XIF6|TBA4A_RAT
tr|D3ZFJ6|D3ZFJ6_RAT	Lactamase, beta (Predicted) OS=Rattus norvegicus GN=Lactb PE=4 SV=1	550	0.9999	18	4	4	1	6.7	3	3	2.28e-08	6.884e-08	tr|D3ZFJ6|D3ZFJ6_RAT		tr|D3ZFJ6|D3ZFJ6_RAT
tr|M0R5K2|M0R5K2_RAT	Protein Erbb2ip OS=Rattus norvegicus GN=Erbb2ip PE=4 SV=1	1296	0.997	1.5	2	2	0.999	1.5	2	2	7.398e-09	1.083e-08	tr|M0R5K2|M0R5K2_RAT	tr|M0R6K2|M0R6K2_RAT;tr|M0R9T2|M0R9T2_RAT;tr|M0R9X2|M0R9X2_RAT;	tr|M0R5K2|M0R5K2_RAT	tr|M0R6K2|M0R6K2_RAT;tr|M0R9T2|M0R9T2_RAT;tr|M0R9X2|M0R9X2_RAT;
sp|P62859|RS28_RAT	40S ribosomal protein S28 OS=Rattus norvegicus GN=Rps28 PE=1 SV=1	69	1	46.4	3	3	1	46.4	3	3	2.139e-06	2.082e-06	sp|P62859|RS28_RAT		sp|P62859|RS28_RAT
tr|D3ZIN5|D3ZIN5_RAT	Protein Vwa8 (Fragment) OS=Rattus norvegicus GN=Vwa8 PE=4 SV=2	1340	0.3354	2.2	1	3	0.9989	1.8	2	2	1.249e-08	2.031e-08	tr|D3ZIN5|D3ZIN5_RAT		tr|D3ZIN5|D3ZIN5_RAT
sp|Q64057|AL7A1_RAT	Alpha-aminoadipic semialdehyde dehydrogenase OS=Rattus norvegicus GN=Aldh7a1 PE=1 SV=2	539	1	34.9	15	12	1	43.6	19	17	5.033e-07	8.064e-07	sp|Q64057|AL7A1_RAT		sp|Q64057|AL7A1_RAT
sp|A2VD12|PBIP1_RAT	Pre-B-cell leukemia transcription factor-interacting protein 1 OS=Rattus norvegicus GN=Pbxip1 PE=2 SV=1	722	1	51.1	32	25	1	33.4	22	16	1.575e-06	7.277e-07	sp|A2VD12|PBIP1_RAT		sp|A2VD12|PBIP1_RAT
tr|D3ZUJ8|D3ZUJ8_RAT	Protein Tmtc3 OS=Rattus norvegicus GN=Tmtc3 PE=4 SV=1	920	0.9984	2.9	3	2	0.9992	2.9	3	2	2.112e-08	2.348e-08	tr|D3ZUJ8|D3ZUJ8_RAT		tr|D3ZUJ8|D3ZUJ8_RAT
sp|Q64654|CP51A_RAT	Lanosterol 14-alpha demethylase OS=Rattus norvegicus GN=Cyp51a1 PE=2 SV=1	503	1	5.2	2	2	0.989	4	1	1	3.203e-08	2.812e-08	sp|Q64654|CP51A_RAT		sp|Q64654|CP51A_RAT
tr|G3V6P7|G3V6P7_RAT	Myosin, heavy polypeptide 9, non-muscle OS=Rattus norvegicus GN=LOC100911597 PE=4 SV=1	1960	1	45.6	90	87	1	62.2	173	134	1.11e-06	3.696e-06	tr|G3V6P7|G3V6P7_RAT		tr|G3V6P7|G3V6P7_RAT
tr|G3V9Z6|G3V9Z6_RAT	Septin 8 (Predicted) OS=Rattus norvegicus GN=Sept8 PE=3 SV=1	429	1	36.1	11	11	1	44.3	13	13	4.755e-07	1.002e-06	sp|B0BNF1|SEPT8_RAT	tr|G3V9Z6|G3V9Z6_RAT;	tr|G3V9Z6|G3V9Z6_RAT
tr|D3ZAI0|D3ZAI0_RAT	Protein U2surp OS=Rattus norvegicus GN=U2surp PE=4 SV=1	1029	0.9959	1.5	1	2	0.9993	1.5	2	2	1.333e-08	3.509e-08	tr|D3ZAI0|D3ZAI0_RAT	tr|D4A4B4|D4A4B4_RAT;	tr|D3ZAI0|D3ZAI0_RAT	tr|D4A4B4|D4A4B4_RAT;
sp|Q8CFG6|CA2D2_RAT	Voltage-dependent calcium channel subunit alpha-2/delta-2 OS=Rattus norvegicus GN=Cacna2d2 PE=2 SV=1	1157	1	18.5	12	15	1	10.3	10	9	1.863e-07	1.542e-07	sp|Q8CFG6|CA2D2_RAT	tr|F1M9X7|F1M9X7_RAT;	sp|Q8CFG6|CA2D2_RAT	tr|F1M9X7|F1M9X7_RAT;
tr|F1M944|F1M944_RAT	Calsequestrin OS=Rattus norvegicus GN=Casq2 PE=3 SV=1	413	1	38.7	31	16	1	40.9	24	14	6.339e-06	2.573e-06	tr|F1M944|F1M944_RAT		tr|F1M944|F1M944_RAT
sp|Q6IE52|MUG2_RAT	Murinoglobulin-2 OS=Rattus norvegicus GN=Mug2 PE=1 SV=1	1448	0.3114	1.2	1	2					3.097e-08		sp|Q6IE52|MUG2_RAT	tr|F1LP69|F1LP69_RAT;tr|G3V9J1|G3V9J1_RAT;tr|M0R5V7|M0R5V7_RAT;
sp|Q9WTP0-2|E41L1_RAT	Isoform L of Band 4.1-like protein 1 OS=Rattus norvegicus GN=Epb41l1	1551	0.9885	3.1	1	2	0.9998	5	3	3	4.766e-09	8.972e-09	sp|Q9WTP0-2|E41L1_RAT	sp|Q9WTP0|E41L1_RAT;tr|D3ZMI4|D3ZMI4_RAT;tr|D4A9L5|D4A9L5_RAT;	sp|Q9WTP0-2|E41L1_RAT	sp|Q9WTP0|E41L1_RAT;tr|D3ZMI4|D3ZMI4_RAT;tr|D4A9L5|D4A9L5_RAT;
sp|Q6AYB5|SRP54_RAT	Signal recognition particle 54 kDa protein OS=Rattus norvegicus GN=Srp54 PE=2 SV=1	504	1	5.4	2	2	1	17.1	5	5	2.037e-08	5.175e-08	sp|Q6AYB5|SRP54_RAT		sp|Q6AYB5|SRP54_RAT
sp|P48500|TPIS_RAT	Triosephosphate isomerase OS=Rattus norvegicus GN=Tpi1 PE=1 SV=2	249	1	81.1	30	16	1	90.4	32	19	1.014e-05	7.691e-06	sp|P48500|TPIS_RAT		sp|P48500|TPIS_RAT
tr|D4A9V9|D4A9V9_RAT	Protein Strip2 OS=Rattus norvegicus GN=Strip2 PE=4 SV=2	839	0.9518	1.5	1	1	1	2.2	2	2	3.632e-08	2.327e-08	tr|D4A1D1|D4A1D1_RAT	tr|D4A9V9|D4A9V9_RAT;tr|F1LQA6|F1LQA6_RAT;tr|G3V8E2|G3V8E2_RAT;	tr|D4A9V9|D4A9V9_RAT	tr|F1LQA6|F1LQA6_RAT;tr|G3V8E2|G3V8E2_RAT;
sp|Q4QQW8|PLBL2_RAT	Putative phospholipase B-like 2 OS=Rattus norvegicus GN=Plbd2 PE=1 SV=2	585	1	23.4	11	10	1	23.8	12	10	6.811e-07	7.291e-07	sp|Q4QQW8|PLBL2_RAT		sp|Q4QQW8|PLBL2_RAT
sp|Q62915|CSKP_RAT	Peripheral plasma membrane protein CASK OS=Rattus norvegicus GN=Cask PE=1 SV=1	909	1	4.7	3	4	1	4.8	3	4	3.45e-08	4.539e-08	sp|Q62915|CSKP_RAT		sp|Q62915|CSKP_RAT
tr|E9PST5|E9PST5_RAT	Protein Acin1 OS=Rattus norvegicus GN=Acin1 PE=1 SV=1	1339	0.9773	1.3	2	2	0.9999	1.7	2	2	6.166e-09	1.227e-08	tr|E9PST5|E9PST5_RAT		tr|E9PST5|E9PST5_RAT
sp|Q6P747|HP1B3_RAT	Heterochromatin protein 1-binding protein 3 OS=Rattus norvegicus GN=Hp1bp3 PE=2 SV=1	553	1	29.5	17	15	1	44.3	22	20	5.163e-07	8.417e-07	sp|Q6P747|HP1B3_RAT		sp|Q6P747|HP1B3_RAT
sp|P11240|COX5A_RAT	Cytochrome c oxidase subunit 5A, mitochondrial OS=Rattus norvegicus GN=Cox5a PE=1 SV=1	146	1	48.6	10	6	1	47.9	8	6	2.951e-06	2.281e-06	sp|P11240|COX5A_RAT		sp|P11240|COX5A_RAT
sp|Q64559-1|BACH_RAT	Isoform 1 of Cytosolic acyl coenzyme A thioester hydrolase OS=Rattus norvegicus GN=Acot7	338	1	6.5	2	2	0.9999	6.5	2	2	3.183e-08	8.818e-08	sp|Q64559-1|BACH_RAT	sp|Q64559|BACH_RAT;tr|F8WG67|F8WG67_RAT;	sp|Q64559-1|BACH_RAT	sp|Q64559|BACH_RAT;tr|F8WG67|F8WG67_RAT;
tr|G3V888|G3V888_RAT	ATP citrate lyase, isoform CRA_a OS=Rattus norvegicus GN=Acly PE=1 SV=1	1101	1	9.3	7	8					7.48e-08		tr|G3V888|G3V888_RAT	tr|G3V9G4|G3V9G4_RAT;
sp|Q5XIF3|NDUS4_RAT	NADH dehydrogenase [ubiquinone] iron-sulfur protein 4, mitochondrial OS=Rattus norvegicus GN=Ndufs4 PE=1 SV=1	175	1	37.7	8	7	1	21.1	2	2	2.063e-06	1.846e-07	sp|Q5XIF3|NDUS4_RAT		sp|Q5XIF3|NDUS4_RAT
sp|P17046|LAMP2_RAT	Lysosome-associated membrane glycoprotein 2 OS=Rattus norvegicus GN=Lamp2 PE=1 SV=2	411	1	11.4	5	4	1	17.5	8	7	1.245e-06	2.044e-06	sp|P17046|LAMP2_RAT	tr|F1LLX8|F1LLX8_RAT;	sp|P17046|LAMP2_RAT	tr|F1LLX8|F1LLX8_RAT;
sp|Q641Z2|PTN9_RAT	Tyrosine-protein phosphatase non-receptor type 9 OS=Rattus norvegicus GN=Ptpn9 PE=2 SV=1	593	1	3.7	2	2	1	6.2	3	3	1.503e-08	1.907e-08	sp|Q641Z2|PTN9_RAT		sp|Q641Z2|PTN9_RAT
tr|D3ZLC1|D3ZLC1_RAT	Protein Lmnb2 OS=Rattus norvegicus GN=Lmnb2 PE=4 SV=1	598	0.9986	5.7	1	5	1	15.7	6	11	1.033e-07	2.265e-07	tr|D3ZLC1|D3ZLC1_RAT		tr|D3ZLC1|D3ZLC1_RAT
tr|O88321|O88321_RAT	Antisecretory factor OS=Rattus norvegicus GN=Psmd4 PE=2 SV=1	380	1	17.4	5	5	1	18.9	7	6	2.702e-07	4.631e-07	tr|O88321|O88321_RAT		tr|O88321|O88321_RAT
sp|P27867|DHSO_RAT	Sorbitol dehydrogenase OS=Rattus norvegicus GN=Sord PE=2 SV=4	357	1	19.9	5	5	1	31.9	8	8	1.547e-07	2.752e-07	sp|P27867|DHSO_RAT		sp|P27867|DHSO_RAT
sp|O08628|PCOC1_RAT	Procollagen C-endopeptidase enhancer 1 OS=Rattus norvegicus GN=Pcolce PE=1 SV=1	468	1	16.7	8	6	1	42.3	14	13	2.905e-07	5.946e-07	sp|O08628|PCOC1_RAT		sp|O08628|PCOC1_RAT
sp|Q05030|PGFRB_RAT	Platelet-derived growth factor receptor beta OS=Rattus norvegicus GN=Pdgfrb PE=2 SV=2	1097	1	19.1	18	16	1	15.7	16	12	3.525e-07	3.747e-07	sp|Q05030|PGFRB_RAT		sp|Q05030|PGFRB_RAT
sp|Q68FS2|CSN4_RAT	COP9 signalosome complex subunit 4 OS=Rattus norvegicus GN=Cops4 PE=1 SV=1	406	1	22.7	6	6	1	16.3	4	4	1.251e-07	1.186e-07	sp|Q68FS2|CSN4_RAT		sp|Q68FS2|CSN4_RAT
tr|D4A896|D4A896_RAT	Protein Abcg3l3 OS=Rattus norvegicus GN=Abcg3l3 PE=4 SV=1	647	1	4.3	3	3	1	4.3	3	3	5.116e-08	1.188e-07	tr|D4A896|D4A896_RAT	tr|Q4KM08|Q4KM08_RAT;	tr|D4A896|D4A896_RAT	tr|Q4KM08|Q4KM08_RAT;
sp|Q68A21|PURB_RAT	Transcriptional activator protein Pur-beta OS=Rattus norvegicus GN=Purb PE=1 SV=3	315	1	30.5	5	5	1	30.8	5	5	1.141e-07	1.499e-07	sp|Q68A21|PURB_RAT		sp|Q68A21|PURB_RAT
sp|Q6AYY8|ACATN_RAT	Acetyl-coenzyme A transporter 1 OS=Rattus norvegicus GN=Slc33a1 PE=2 SV=1	550	1	5.6	3	3	1	7.8	4	4	2.669e-08	6.612e-08	sp|Q6AYY8|ACATN_RAT		sp|Q6AYY8|ACATN_RAT
sp|Q9WV97|TIM9_RAT	Mitochondrial import inner membrane translocase subunit Tim9 OS=Rattus norvegicus GN=Timm9 PE=1 SV=3	89	1	25.8	2	2					5.74e-07		sp|Q9WV97|TIM9_RAT
tr|F1M7L9|F1M7L9_RAT	Uncharacterized protein (Fragment) OS=Rattus norvegicus PE=1 SV=2	451	1	37.3	15	14	1	20.2	8	8	8.017e-07	3.418e-07	tr|F1M7L9|F1M7L9_RAT		tr|F1M7L9|F1M7L9_RAT
tr|F1LX07|F1LX07_RAT	Protein Slc25a12 (Fragment) OS=Rattus norvegicus GN=Slc25a12 PE=3 SV=2	675	1	55.7	39	26	1	53.8	35	27	1.95e-06	1.409e-06	tr|F1LX07|F1LX07_RAT		tr|F1LX07|F1LX07_RAT
sp|P07895|SODM_RAT	Superoxide dismutase [Mn], mitochondrial OS=Rattus norvegicus GN=Sod2 PE=1 SV=2	222	1	54.5	17	11	1	63.5	20	12	8.354e-06	5.678e-06	sp|P07895|SODM_RAT		sp|P07895|SODM_RAT
sp|Q6TEK3|VKORL_RAT	Vitamin K epoxide reductase complex subunit 1-like protein 1 OS=Rattus norvegicus GN=Vkorc1l1 PE=1 SV=1	176	1	11.9	2	2	1	11.9	2	2	2.055e-07	3.85e-07	sp|Q6TEK3|VKORL_RAT		sp|Q6TEK3|VKORL_RAT
sp|Q04462|SYVC_RAT	Valine--tRNA ligase OS=Rattus norvegicus GN=Vars PE=2 SV=2	1264	1	22.9	20	19	1	28.6	27	24	2.953e-07	6.269e-07	sp|Q04462|SYVC_RAT		sp|Q04462|SYVC_RAT
sp|P11497-2|ACACA_RAT	Isoform 2 of Acetyl-CoA carboxylase 1 OS=Rattus norvegicus GN=Acaca	2337	1	1.8	2	2	0.989	1.1	1	1	3.431e-09	1.147e-09	sp|P11497-2|ACACA_RAT	sp|P11497|ACACA_RAT;tr|D3ZRA3|D3ZRA3_RAT;	sp|P11497-2|ACACA_RAT	sp|P11497|ACACA_RAT;tr|D3ZRA3|D3ZRA3_RAT;
tr|D3ZEA0|D3ZEA0_RAT	Fibronectin type III domain containing 3a (Predicted), isoform CRA_a OS=Rattus norvegicus GN=Fndc3a PE=4 SV=2	1170	0.9978	1.7	2	2	1	2.5	2	2	6.822e-09	1.154e-08	tr|D3ZEA0|D3ZEA0_RAT		tr|D3ZEA0|D3ZEA0_RAT
sp|O09014|S15A4_RAT	Solute carrier family 15 member 4 OS=Rattus norvegicus GN=Slc15a4 PE=1 SV=1	572	1	4.2	3	2					6.77e-08		sp|O09014|S15A4_RAT
sp|P62909|RS3_RAT	40S ribosomal protein S3 OS=Rattus norvegicus GN=Rps3 PE=1 SV=1	243	1	47.3	12	10	1	63.4	18	16	2.343e-06	3.103e-06	sp|P62909|RS3_RAT		sp|P62909|RS3_RAT
sp|Q6QD51|CCD80_RAT	Coiled-coil domain-containing protein 80 OS=Rattus norvegicus GN=Ccdc80 PE=1 SV=1	949	1	11.4	9	9	1	20	15	15	1.284e-07	2.767e-07	sp|Q6QD51|CCD80_RAT		sp|Q6QD51|CCD80_RAT
sp|P63164|RSMN_RAT	Small nuclear ribonucleoprotein-associated protein N OS=Rattus norvegicus GN=Snrpn PE=2 SV=1	240	1	10	3	3					3.849e-07		sp|P63164|RSMN_RAT	tr|B0BN51|B0BN51_RAT;
sp|A1A5S1|PRP6_RAT	Pre-mRNA-processing factor 6 OS=Rattus norvegicus GN=Prpf6 PE=2 SV=1	941	1	3.4	3	3	1	3.5	3	3	2.695e-08	2.7e-08	sp|A1A5S1|PRP6_RAT		sp|A1A5S1|PRP6_RAT
tr|A0A096MJU4|A0A096MJU4_RAT	Protein Slc37a2 OS=Rattus norvegicus GN=Slc37a2 PE=4 SV=1	501	1	5.4	2	2	1	7.8	3	3	2.995e-08	9.38e-08	tr|A0A096MJU4|A0A096MJU4_RAT	tr|D3ZS16|D3ZS16_RAT;	tr|A0A096MJU4|A0A096MJU4_RAT	tr|D3ZS16|D3ZS16_RAT;
sp|A2RUW1|TOLIP_RAT	Toll-interacting protein OS=Rattus norvegicus GN=Tollip PE=2 SV=1	274	1	9.9	2	2	0.9862	4.7	1	1	8.672e-08	1.089e-07	sp|A2RUW1|TOLIP_RAT		sp|A2RUW1|TOLIP_RAT
sp|Q01986|MP2K1_RAT	Dual specificity mitogen-activated protein kinase kinase 1 OS=Rattus norvegicus GN=Map2k1 PE=1 SV=2	393	1	16.8	5	5	1	24.9	11	8	1.29e-07	4.788e-07	sp|Q01986|MP2K1_RAT		sp|Q01986|MP2K1_RAT
tr|G3V6P8|G3V6P8_RAT	Guanine nucleotide-binding protein subunit gamma OS=Rattus norvegicus GN=Gng12 PE=3 SV=1	72	1	61.1	5	4	1	38.9	3	3	1.332e-06	1.053e-06	tr|G3V6P8|G3V6P8_RAT		tr|G3V6P8|G3V6P8_RAT
sp|B5DFC8|EIF3C_RAT	Eukaryotic translation initiation factor 3 subunit C OS=Rattus norvegicus GN=Eif3c PE=2 SV=1	911	1	19.6	19	17	1	25.6	23	20	3.933e-07	5.956e-07	sp|B5DFC8|EIF3C_RAT		sp|B5DFC8|EIF3C_RAT
sp|P97571|CAN1_RAT	Calpain-1 catalytic subunit OS=Rattus norvegicus GN=Capn1 PE=1 SV=1	713	0.9998	4.2	3	3	1	7	5	5	5.18e-08	1.074e-07	sp|P97571|CAN1_RAT	tr|F1LS29|F1LS29_RAT;	sp|P97571|CAN1_RAT	tr|F1LS29|F1LS29_RAT;
sp|Q9QZK5|HTRA1_RAT	Serine protease HTRA1 OS=Rattus norvegicus GN=Htra1 PE=2 SV=1	480	1	30.8	13	10	1	25.2	9	8	3.878e-07	4.71e-07	sp|Q9QZK5|HTRA1_RAT		sp|Q9QZK5|HTRA1_RAT
sp|Q66H59|NPL_RAT	N-acetylneuraminate lyase OS=Rattus norvegicus GN=Npl PE=2 SV=1	320					1	7.2	2	2		4.893e-08			sp|Q66H59|NPL_RAT
sp|Q6PCU8|NDUV3_RAT	NADH dehydrogenase [ubiquinone] flavoprotein 3, mitochondrial OS=Rattus norvegicus GN=Ndufv3 PE=3 SV=1	108	0.9991	26.9	2	2					3.008e-07		sp|Q6PCU8|NDUV3_RAT
sp|O35413|SRBS2_RAT	Sorbin and SH3 domain-containing protein 2 OS=Rattus norvegicus GN=Sorbs2 PE=1 SV=2	1196	1	23.7	33	23	1	25.9	27	22	1.14e-06	7.207e-07	sp|O35413|SRBS2_RAT	tr|F1LPM3|F1LPM3_RAT;	sp|O35413|SRBS2_RAT	tr|F1LPM3|F1LPM3_RAT;
tr|F1LPV0|F1LPV0_RAT	Protein Nars OS=Rattus norvegicus GN=Nars PE=3 SV=2	558	1	27.2	15	12	1	40.3	22	17	5.661e-07	8.913e-07	tr|F1LPV0|F1LPV0_RAT		tr|F1LPV0|F1LPV0_RAT
tr|M0RD40|M0RD40_RAT	Protein Sik3 OS=Rattus norvegicus GN=Sik3 PE=1 SV=1	1366					0.7269	1.8	1	2		4.205e-10			tr|M0RD40|M0RD40_RAT
sp|Q5XIB4|UFSP2_RAT	Ufm1-specific protease 2 OS=Rattus norvegicus GN=Ufsp2 PE=2 SV=1	461	1	7.2	2	2	1	15.4	4	4	1.259e-08	2.755e-08	sp|Q5XIB4|UFSP2_RAT		sp|Q5XIB4|UFSP2_RAT
sp|Q812D1-2|PSIP1_RAT	Isoform 2 of PC4 and SFRS1-interacting protein OS=Rattus norvegicus GN=Psip1	331	0.9971	8.5	2	2					2.95e-08		sp|Q812D1-2|PSIP1_RAT	sp|Q812D1|PSIP1_RAT;tr|F1SW39|F1SW39_RAT;
tr|D4A9W3|D4A9W3_RAT	Protein RGD1311756 OS=Rattus norvegicus GN=RGD1311756 PE=4 SV=1	618	1	5.7	2	3	0.9999	4.2	4	2	4.712e-08	1.101e-07	tr|D4A9W3|D4A9W3_RAT		tr|D4A9W3|D4A9W3_RAT
tr|G3V6Y6|G3V6Y6_RAT	Alpha-1,4 glucan phosphorylase OS=Rattus norvegicus GN=Pygb PE=3 SV=1	843	1	54.8	36	38	1	58.1	39	38	1.235e-06	1.604e-06	tr|G3V6Y6|G3V6Y6_RAT		tr|G3V6Y6|G3V6Y6_RAT
tr|F7FCW3|F7FCW3_RAT	Vitamin K-dependent gamma-carboxylase OS=Rattus norvegicus GN=Ggcx PE=4 SV=1	745	1	15.6	12	11	1	13	10	10	2.996e-07	1.857e-07	tr|F7FCW3|F7FCW3_RAT		tr|F7FCW3|F7FCW3_RAT
sp|P37996|ARL3_RAT	ADP-ribosylation factor-like protein 3 OS=Rattus norvegicus GN=Arl3 PE=1 SV=2	182	0.9993	21	3	3	1	19.9	4	4	2.169e-07	3.519e-07	sp|P37996|ARL3_RAT	tr|F8WG91|F8WG91_RAT;	sp|P37996|ARL3_RAT	tr|F8WG91|F8WG91_RAT;
sp|O35244|PRDX6_RAT	Peroxiredoxin-6 OS=Rattus norvegicus GN=Prdx6 PE=1 SV=3	224	1	51.8	10	9	1	48.7	10	8	2.477e-06	2.156e-06	sp|O35244|PRDX6_RAT		sp|O35244|PRDX6_RAT
tr|G3V6H5|G3V6H5_RAT	Mitochondrial 2-oxoglutarate/malate carrier protein OS=Rattus norvegicus GN=Slc25a11 PE=3 SV=1	314	1	56.7	24	15	1	59.9	22	15	2.871e-06	2.496e-06	tr|G3V6H5|G3V6H5_RAT		tr|G3V6H5|G3V6H5_RAT
sp|P62275|RS29_RAT	40S ribosomal protein S29 OS=Rattus norvegicus GN=Rps29 PE=1 SV=2	56	1	32.1	2	2	1	33.9	2	2	1.286e-06	5.572e-07	sp|P62275|RS29_RAT		sp|P62275|RS29_RAT
tr|D3ZT71|D3ZT71_RAT	BCL2-like 13 (Apoptosis facilitator) (Predicted) OS=Rattus norvegicus GN=Bcl2l13 PE=4 SV=2	199	1	42.2	4	4					2.39e-07		tr|D3ZT71|D3ZT71_RAT
sp|P63088-2|PP1G_RAT	Isoform Gamma-2 of Serine/threonine-protein phosphatase PP1-gamma catalytic subunit OS=Rattus norvegicus GN=Ppp1cc	337					0.8678	38.7	1	11		4.014e-08			sp|P63088-2|PP1G_RAT	sp|P63088|PP1G_RAT;
sp|Q7TP98|ILF2_RAT	Interleukin enhancer-binding factor 2 OS=Rattus norvegicus GN=Ilf2 PE=2 SV=1	463	0.9996	5.4	3	2					6.177e-08		sp|Q7TP98|ILF2_RAT
sp|P70500|CDIPT_RAT	CDP-diacylglycerol--inositol 3-phosphatidyltransferase OS=Rattus norvegicus GN=Cdipt PE=1 SV=1	213	1	17.4	4	3	1	16.9	4	3	3.012e-07	7.782e-07	sp|P70500|CDIPT_RAT		sp|P70500|CDIPT_RAT
sp|Q5U300|UBA1_RAT	Ubiquitin-like modifier-activating enzyme 1 OS=Rattus norvegicus GN=Uba1 PE=1 SV=1	1058	1	38.3	39	29	1	42	48	33	8.395e-07	1.569e-06	sp|Q5U300|UBA1_RAT		sp|Q5U300|UBA1_RAT
sp|P63074|IF4E_RAT	Eukaryotic translation initiation factor 4E OS=Rattus norvegicus GN=Eif4e PE=1 SV=1	217					1	8.3	2	2		8.955e-08			sp|P63074|IF4E_RAT
sp|Q6PCT8|DHSD_RAT	Succinate dehydrogenase [ubiquinone] cytochrome b small subunit, mitochondrial OS=Rattus norvegicus GN=Sdhd PE=2 SV=1	159	1	10.7	3	2	1	27	4	3	1.055e-06	8.92e-07	sp|Q6PCT8|DHSD_RAT		sp|Q6PCT8|DHSD_RAT
tr|B2RZC0|B2RZC0_RAT	Aig1 protein OS=Rattus norvegicus GN=Aig1 PE=2 SV=1	238	1	8	2	2	0.989	3.8	1	1	3.45e-08	5.64e-09	tr|B2RZC0|B2RZC0_RAT		tr|B2RZC0|B2RZC0_RAT
sp|Q6AYD3-2|PA2G4_RAT	Isoform 2 of Proliferation-associated protein 2G4 OS=Rattus norvegicus GN=Pa2g4	340	1	30.9	11	10	1	39.4	12	11	1.147e-06	7.617e-07	sp|Q6AYD3-2|PA2G4_RAT	sp|Q6AYD3|PA2G4_RAT;	sp|Q6AYD3-2|PA2G4_RAT	sp|Q6AYD3|PA2G4_RAT;
tr|F1MAA1|F1MAA1_RAT	Ubiquitin carboxyl-terminal hydrolase OS=Rattus norvegicus GN=Usp47 PE=3 SV=1	1355	1	1.4	2	2	1	1.4	2	2	7.865e-09	1.054e-08	tr|F1MAA1|F1MAA1_RAT		tr|F1MAA1|F1MAA1_RAT
tr|D3Z9L0|D3Z9L0_RAT	Protein Agk OS=Rattus norvegicus GN=Agk PE=4 SV=1	421	1	19.2	5	6	1	18.5	5	5	9.578e-08	1.567e-07	tr|D3Z9L0|D3Z9L0_RAT		tr|D3Z9L0|D3Z9L0_RAT
tr|Q5U2S7|Q5U2S7_RAT	Proteasome (Prosome, macropain) 26S subunit, non-ATPase, 3 OS=Rattus norvegicus GN=Psmd3 PE=2 SV=1	530	1	28.3	15	12	1	30.4	19	13	6.019e-07	7.895e-07	tr|Q5U2S7|Q5U2S7_RAT		tr|Q5U2S7|Q5U2S7_RAT
tr|B1PLB1|B1PLB1_RAT	CD34 antigen (Predicted) OS=Rattus norvegicus GN=LOC100911324 PE=2 SV=1	386	0.9977	6	2	2					1.269e-07		tr|B1PLB1|B1PLB1_RAT
sp|Q9EQV6|TPP1_RAT	Tripeptidyl-peptidase 1 OS=Rattus norvegicus GN=Tpp1 PE=1 SV=1	563	1	11.2	6	4	1	13.7	7	5	5.802e-07	6.602e-07	sp|Q9EQV6|TPP1_RAT	tr|Q642E6|Q642E6_RAT;	sp|Q9EQV6|TPP1_RAT	tr|Q642E6|Q642E6_RAT;
sp|Q63632|S12A4_RAT	Solute carrier family 12 member 4 OS=Rattus norvegicus GN=Slc12a4 PE=1 SV=1	1085	1	7.4	7	9	1	6.5	6	6	9.669e-08	8e-08	sp|Q63632|S12A4_RAT		sp|Q63632|S12A4_RAT
sp|P27926|HXK3_RAT	Hexokinase-3 OS=Rattus norvegicus GN=Hk3 PE=2 SV=1	924					1	12.2	5	9		3.182e-08			sp|P27926|HXK3_RAT
tr|D4A8G5|D4A8G5_RAT	Protein Tgfbi OS=Rattus norvegicus GN=Tgfbi PE=4 SV=2	685	1	6	2	3	1	9.2	5	5	2.331e-08	6.633e-08	tr|D4A8G5|D4A8G5_RAT		tr|D4A8G5|D4A8G5_RAT
sp|P04646|RL35A_RAT	60S ribosomal protein L35a OS=Rattus norvegicus GN=Rpl35a PE=3 SV=1	110	1	32.7	6	5	1	31.8	5	4	3.235e-06	2.086e-06	sp|P04646|RL35A_RAT	tr|D3ZZN4|D3ZZN4_RAT;	sp|P04646|RL35A_RAT	tr|D3ZZN4|D3ZZN4_RAT;
sp|B0BN93|PSD13_RAT	26S proteasome non-ATPase regulatory subunit 13 OS=Rattus norvegicus GN=Psmd13 PE=1 SV=1	376	1	39.6	14	13	1	34	11	11	1.127e-06	6.454e-07	sp|B0BN93|PSD13_RAT		sp|B0BN93|PSD13_RAT
tr|D3ZG37|D3ZG37_RAT	Protein Ppp6r1 OS=Rattus norvegicus GN=Ppp6r1 PE=1 SV=1	859	0.9968	2.6	2	2	0.8355	2.8	1	2	1.302e-08	8.957e-09	tr|D3ZG37|D3ZG37_RAT		tr|D3ZG37|D3ZG37_RAT
sp|Q63610|TPM3_RAT	Tropomyosin alpha-3 chain OS=Rattus norvegicus GN=Tpm3 PE=1 SV=2	248	1	36.8	7	16	1	46.8	8	17	2.616e-07	4.772e-07	sp|Q63610-2|TPM3_RAT	sp|Q63610-3|TPM3_RAT;sp|Q63610|TPM3_RAT;	sp|Q63610|TPM3_RAT
tr|Q7TQ85|Q7TQ85_RAT	Ac1164 OS=Rattus norvegicus GN=Pdhx PE=2 SV=1	539	1	13	6	6	1	10.9	6	6	4.88e-07	3.208e-07	tr|Q7TQ85|Q7TQ85_RAT		tr|Q7TQ85|Q7TQ85_RAT
sp|P97544|LPP3_RAT	Lipid phosphate phosphohydrolase 3 OS=Rattus norvegicus GN=Ppap2b PE=1 SV=1	312	1	7.1	2	2	0.9457	3.5	1	1	1.258e-07	7.596e-08	sp|P97544|LPP3_RAT	tr|Q6IMX4|Q6IMX4_RAT;	sp|P97544|LPP3_RAT	tr|Q6IMX4|Q6IMX4_RAT;
sp|P05696|KPCA_RAT	Protein kinase C alpha type OS=Rattus norvegicus GN=Prkca PE=1 SV=3	672					1	4.7	4	3		4.092e-08			sp|P05696|KPCA_RAT	tr|F1LS98|F1LS98_RAT;tr|F1M2P8|F1M2P8_RAT;
sp|P0C5E3|PALLD_RAT	Palladin (Fragment) OS=Rattus norvegicus GN=Palld PE=2 SV=1	603	1	7.3	4	3					5.053e-08		sp|P0C5E3|PALLD_RAT	tr|F1LQD5|F1LQD5_RAT;tr|F1M265|F1M265_RAT;tr|F1M4W3|F1M4W3_RAT;
sp|P60123|RUVB1_RAT	RuvB-like 1 OS=Rattus norvegicus GN=Ruvbl1 PE=1 SV=1	456	1	29.6	11	10	1	20.2	8	7	2.782e-07	2.55e-07	sp|P60123|RUVB1_RAT		sp|P60123|RUVB1_RAT
tr|D3ZNS8|D3ZNS8_RAT	Achalasia, adrenocortical insufficiency, alacrimia (Allgrove, triple-A) (Predicted), isoform CRA_a OS=Rattus norvegicus GN=Aaas PE=4 SV=2	546					1	7.3	3	3		3.072e-08			tr|D3ZNS8|D3ZNS8_RAT
tr|F1MAN8|F1MAN8_RAT	Laminin, alpha 5, isoform CRA_a OS=Rattus norvegicus GN=Lama5 PE=4 SV=2	3713	1	15.5	47	40	1	17.3	51	43	3.045e-07	3.74e-07	tr|F1MAN8|F1MAN8_RAT		tr|F1MAN8|F1MAN8_RAT
sp|O08564|LPP1_RAT	Lipid phosphate phosphohydrolase 1 OS=Rattus norvegicus GN=Ppap2a PE=1 SV=1	282	1	20.9	7	4	1	24.8	7	6	7.09e-07	6.895e-07	sp|O08564|LPP1_RAT		sp|O08564|LPP1_RAT
sp|Q812D1|PSIP1_RAT	PC4 and SFRS1-interacting protein OS=Rattus norvegicus GN=Psip1 PE=2 SV=1	528	0.9971	8.5	2	2	1	12.7	6	7	2.95e-08	1.373e-07	sp|Q812D1-2|PSIP1_RAT	sp|Q812D1|PSIP1_RAT;tr|F1SW39|F1SW39_RAT;	sp|Q812D1|PSIP1_RAT	tr|F1SW39|F1SW39_RAT;
tr|D4ADD7|D4ADD7_RAT	Glutaredoxin 5 homolog (S. cerevisiae) (Predicted), isoform CRA_b OS=Rattus norvegicus GN=Glrx5 PE=4 SV=1	152	1	29.6	3	3					3.046e-07		tr|D4ADD7|D4ADD7_RAT
sp|Q63028-2|ADDA_RAT	Isoform 2 of Alpha-adducin OS=Rattus norvegicus GN=Add1	631	1	22.2	8	9	1	27.4	14	11	2.272e-07	5.316e-07	sp|Q63028-2|ADDA_RAT	sp|Q63028|ADDA_RAT;tr|D3ZZ99|D3ZZ99_RAT;	sp|Q63028-2|ADDA_RAT	sp|Q63028|ADDA_RAT;tr|D3ZZ99|D3ZZ99_RAT;
sp|Q9JLJ3|AL9A1_RAT	4-trimethylaminobutyraldehyde dehydrogenase OS=Rattus norvegicus GN=Aldh9a1 PE=1 SV=1	494	1	19	11	7	1	23.9	10	9	8.287e-07	6.375e-07	sp|Q9JLJ3|AL9A1_RAT		sp|Q9JLJ3|AL9A1_RAT
sp|P27615|SCRB2_RAT	Lysosome membrane protein 2 OS=Rattus norvegicus GN=Scarb2 PE=1 SV=2	478	1	24.3	16	11	1	31.2	19	14	1.622e-06	2.171e-06	sp|P27615|SCRB2_RAT		sp|P27615|SCRB2_RAT
sp|F1LMY4|RYR1_RAT	Ryanodine receptor 1 OS=Rattus norvegicus GN=Ryr1 PE=2 SV=1	5035	0.5503	2.5	1	9					3.271e-09		sp|F1LMY4|RYR1_RAT
sp|P63012|RAB3A_RAT	Ras-related protein Rab-3A OS=Rattus norvegicus GN=Rab3a PE=1 SV=1	220	1	19.5	2	3	0.9964	15.9	1	3	9.246e-08	4.628e-08	sp|P63012|RAB3A_RAT		sp|P63012|RAB3A_RAT
sp|Q9QWJ9|NRP1_RAT	Neuropilin-1 OS=Rattus norvegicus GN=Nrp1 PE=1 SV=1	922	1	5	4	4	1	11.4	8	8	7.514e-08	1.281e-07	sp|Q9QWJ9|NRP1_RAT		sp|Q9QWJ9|NRP1_RAT
tr|D3Z8R4|D3Z8R4_RAT	Protein Rbm25l1 OS=Rattus norvegicus GN=Rbm25l1 PE=4 SV=2	464	1	8.6	4	3	1	3.2	3	2	4.689e-08	4.972e-08	tr|D3Z8R4|D3Z8R4_RAT		tr|D3Z8R4|D3Z8R4_RAT
sp|P02696|RET1_RAT	Retinol-binding protein 1 OS=Rattus norvegicus GN=Rbp1 PE=1 SV=2	135	1	24.4	3	3	1	31.1	2	3	8.438e-07	8.655e-07	sp|P02696|RET1_RAT		sp|P02696|RET1_RAT
sp|Q63413|DX39B_RAT	Spliceosome RNA helicase Ddx39b OS=Rattus norvegicus GN=Ddx39b PE=1 SV=3	428	1	39.5	15	13	1	44.6	17	14	1.015e-06	1.486e-06	sp|Q63413|DX39B_RAT		sp|Q63413|DX39B_RAT
tr|D4A305|D4A305_RAT	Coiled-coil domain containing 58 (Predicted), isoform CRA_c OS=Rattus norvegicus GN=Ccdc58 PE=1 SV=1	144	1	34	5	4					6.2e-07		tr|D4A305|D4A305_RAT
tr|F1MAL6|F1MAL6_RAT	Plectin (Fragment) OS=Rattus norvegicus GN=Plec PE=1 SV=2	4557	1	44.7	4	176	1	50.2	232	195	1.065e-08	9.052e-07	tr|F1MAL6|F1MAL6_RAT	tr|F7F744|F7F744_RAT;tr|F7F9U6|F7F9U6_RAT;	tr|F1MAL6|F1MAL6_RAT	tr|F7F744|F7F744_RAT;tr|F7F9U6|F7F9U6_RAT;
sp|Q6AY41|CC50A_RAT	Cell cycle control protein 50A OS=Rattus norvegicus GN=Tmem30a PE=2 SV=1	328	1	7.3	2	3	0.989	2.4	1	1	1.649e-07	9.254e-08	sp|Q6AY41|CC50A_RAT		sp|Q6AY41|CC50A_RAT	tr|D3Z9E9|D3Z9E9_RAT;
sp|O35331|PDXK_RAT	Pyridoxal kinase OS=Rattus norvegicus GN=Pdxk PE=1 SV=1	312	1	12.2	3	2	1	22.1	5	5	4.851e-08	1.961e-07	sp|O35331|PDXK_RAT	tr|G3V647|G3V647_RAT;	sp|O35331|PDXK_RAT	tr|G3V647|G3V647_RAT;
tr|A7M746|A7M746_RAT	LOC681126 protein OS=Rattus norvegicus GN=Krt83 PE=2 SV=1	495	1	37.4	2	23					2.53e-07		tr|A7M746|A7M746_RAT
sp|P41499-2|PTN11_RAT	Isoform 2 of Tyrosine-protein phosphatase non-receptor type 11 OS=Rattus norvegicus GN=Ptpn11	593					1	9.3	5	4		1.233e-07			sp|P41499-2|PTN11_RAT	sp|P41499|PTN11_RAT;
tr|D4A7R0|D4A7R0_RAT	Signal recognition particle subunit SRP72 OS=Rattus norvegicus GN=LOC100910272 PE=3 SV=2	670	1	8.5	5	5	1	9.4	6	5	4.814e-08	1.092e-07	tr|D4A7R0|D4A7R0_RAT		tr|D4A7R0|D4A7R0_RAT
sp|P08010|GSTM2_RAT	Glutathione S-transferase Mu 2 OS=Rattus norvegicus GN=Gstm2 PE=1 SV=2	218	1	71.6	21	17	1	75.2	23	16	2.651e-06	2.733e-06	sp|P08010|GSTM2_RAT		sp|P08010|GSTM2_RAT
sp|Q9Z1Y3|CADH2_RAT	Cadherin-2 OS=Rattus norvegicus GN=Cdh2 PE=1 SV=1	906	1	27	21	14	1	21.4	15	11	5.703e-07	4.219e-07	sp|Q9Z1Y3|CADH2_RAT	tr|G3V803|G3V803_RAT;	sp|Q9Z1Y3|CADH2_RAT	tr|G3V803|G3V803_RAT;
sp|Q9Z142|TMM33_RAT	Transmembrane protein 33 OS=Rattus norvegicus GN=Tmem33 PE=2 SV=1	247	1	11.7	3	3	1	11.7	4	3	2.112e-07	2.231e-07	sp|Q9Z142|TMM33_RAT		sp|Q9Z142|TMM33_RAT
sp|Q5XI07|LPP_RAT	Lipoma-preferred partner homolog OS=Rattus norvegicus GN=Lpp PE=2 SV=1	632	1	18.7	8	8	1	36.6	20	16	2.189e-07	6.489e-07	sp|Q5XI07|LPP_RAT		sp|Q5XI07|LPP_RAT
sp|Q6AY55|DCAKD_RAT	Dephospho-CoA kinase domain-containing protein OS=Rattus norvegicus GN=Dcakd PE=2 SV=1	240	1	16.7	3	3	1	15.4	3	3	2.116e-07	3.041e-07	sp|Q6AY55|DCAKD_RAT		sp|Q6AY55|DCAKD_RAT
sp|Q4KM65|CPSF5_RAT	Cleavage and polyadenylation specificity factor subunit 5 OS=Rattus norvegicus GN=Nudt21 PE=2 SV=1	227	0.9994	6.6	2	2	1	17.2	3	3	9.125e-08	1.285e-07	sp|Q4KM65|CPSF5_RAT		sp|Q4KM65|CPSF5_RAT
tr|Q5U1Y2|Q5U1Y2_RAT	Protein Rac2 OS=Rattus norvegicus GN=Rac2 PE=2 SV=1	192					0.9992	18.8	1	3		6.845e-08			tr|Q5U1Y2|Q5U1Y2_RAT
tr|F1LNM3|F1LNM3_RAT	Ankyrin-3 OS=Rattus norvegicus GN=Ank3 PE=4 SV=2	2598	1	16.7	21	21	1	11.2	16	19	1.678e-07	8.501e-08	sp|O70511-2|ANK3_RAT	sp|O70511-3|ANK3_RAT;sp|O70511|ANK3_RAT;tr|F1LNM3|F1LNM3_RAT;tr|F1LPH6|F1LPH6_RAT;	tr|F1LNM3|F1LNM3_RAT
sp|Q64119|MYL6_RAT	Myosin light polypeptide 6 OS=Rattus norvegicus GN=Myl6 PE=1 SV=3	151	1	47.7	8	7	1	35.1	6	5	1.422e-06	1.033e-06	sp|Q64119|MYL6_RAT		sp|Q64119|MYL6_RAT
tr|F1LWR6|F1LWR6_RAT	Protein Mlip (Fragment) OS=Rattus norvegicus GN=Mlip PE=4 SV=2	263	0.9991	21.7	1	4	1	20.9	3	4	1.275e-07	1.074e-07	tr|F1LWR6|F1LWR6_RAT		tr|F1LWR6|F1LWR6_RAT
sp|Q63704|CPT1B_RAT	Carnitine O-palmitoyltransferase 1, muscle isoform OS=Rattus norvegicus GN=Cpt1b PE=1 SV=1	772	1	35.9	31	23	1	32.3	23	19	1.555e-06	9.066e-07	sp|Q63704|CPT1B_RAT		sp|Q63704|CPT1B_RAT
sp|Q62920|PDLI5_RAT	PDZ and LIM domain protein 5 OS=Rattus norvegicus GN=Pdlim5 PE=1 SV=2	591	1	42.3	24	20	1	52.5	30	22	1.59e-06	1.783e-06	sp|Q62920|PDLI5_RAT		sp|Q62920|PDLI5_RAT
sp|Q5RKI1|IF4A2_RAT	Eukaryotic initiation factor 4A-II OS=Rattus norvegicus GN=Eif4a2 PE=1 SV=1	407	1	41	5	12	1	54.1	14	17	4.195e-07	1.2e-06	sp|Q5RKI1|IF4A2_RAT		sp|Q5RKI1|IF4A2_RAT
sp|P07092|GDN_RAT	Glia-derived nexin OS=Rattus norvegicus GN=Serpine2 PE=1 SV=1	397					0.9935	9.6	2	2		2.897e-08			sp|P07092|GDN_RAT	tr|G3V7Z4|G3V7Z4_RAT;
sp|Q63416|ITIH3_RAT	Inter-alpha-trypsin inhibitor heavy chain H3 OS=Rattus norvegicus GN=Itih3 PE=2 SV=1	887	0.9997	3.1	2	2					6.22e-08		sp|Q63416|ITIH3_RAT	tr|D3ZBS2|D3ZBS2_RAT;
sp|Q99J82|ILK_RAT	Integrin-linked protein kinase OS=Rattus norvegicus GN=Ilk PE=2 SV=1	452	1	31	15	12	1	41.8	20	16	6.74e-07	1.332e-06	sp|Q99J82|ILK_RAT		sp|Q99J82|ILK_RAT
tr|F1M8X9|F1M8X9_RAT	Protein Gbf1 OS=Rattus norvegicus GN=Gbf1 PE=4 SV=2	1861	1	2.7	3	4	1	4.7	7	8	1.34e-08	3.317e-08	tr|F1M8X9|F1M8X9_RAT		tr|F1M8X9|F1M8X9_RAT
tr|Q70AM4|Q70AM4_RAT	Kinesin-like protein OS=Rattus norvegicus GN=Kif13b PE=2 SV=1	1767	0.9798	0.8	1	1	1	3.6	4	5	2.472e-09	1.649e-08	sp|O35787|KIF1C_RAT	tr|D3Z9J4|D3Z9J4_RAT;tr|D3ZFN9|D3ZFN9_RAT;tr|D3ZM20|D3ZM20_RAT;tr|F1M9C8|F1M9C8_RAT;tr|Q70AM4|Q70AM4_RAT;	tr|Q70AM4|Q70AM4_RAT
tr|F1LVX3|F1LVX3_RAT	Protein LOC102554591 OS=Rattus norvegicus GN=LOC102554591 PE=4 SV=2	270	1	25.9	5	6	1	11.1	2	3	2.793e-07	1.187e-07	tr|F1LVX3|F1LVX3_RAT		tr|F1LVX3|F1LVX3_RAT
sp|Q63644|ROCK1_RAT	Rho-associated protein kinase 1 OS=Rattus norvegicus GN=Rock1 PE=1 SV=1	1369	0.9959	1.8	1	2	1	9.8	8	12	5.628e-09	5.839e-08	sp|Q63644-2|ROCK1_RAT	sp|Q63644|ROCK1_RAT;tr|D3ZN37|D3ZN37_RAT;tr|D4A5S0|D4A5S0_RAT;	sp|Q63644|ROCK1_RAT	tr|D4A5S0|D4A5S0_RAT;
tr|Q8SEZ5|Q8SEZ5_RAT	Cytochrome c oxidase subunit 2 OS=Rattus norvegicus GN=Mt-co2 PE=3 SV=1	227	1	30.8	14	6	1	26.4	11	5	5.675e-06	3.3e-06	tr|Q8SEZ5|Q8SEZ5_RAT		tr|Q8SEZ5|Q8SEZ5_RAT
sp|Q6TUD4|YIPF3_RAT	Protein YIPF3 OS=Rattus norvegicus GN=Yipf3 PE=2 SV=1	347	1	4.9	2	2	1	4.9	2	2	1.639e-07	1.256e-07	sp|Q6TUD4|YIPF3_RAT		sp|Q6TUD4|YIPF3_RAT
tr|D3ZUX7|D3ZUX7_RAT	Protein Acsf3 OS=Rattus norvegicus GN=Acsf3 PE=4 SV=1	583	1	10.8	3	3	0.989	4.8	1	1	3.182e-08	1.259e-08	tr|D3ZUX7|D3ZUX7_RAT		tr|D3ZUX7|D3ZUX7_RAT
sp|Q6AYG3|PRUNE_RAT	Protein prune homolog OS=Rattus norvegicus GN=Prune PE=2 SV=1	454					1	7.3	2	3		2.182e-08			sp|Q6AYG3|PRUNE_RAT
sp|Q9Z270|VAPA_RAT	Vesicle-associated membrane protein-associated protein A OS=Rattus norvegicus GN=Vapa PE=1 SV=3	249	1	50.2	20	13	1	55	18	12	2.474e-06	1.452e-06	sp|Q9Z270|VAPA_RAT		sp|Q9Z270|VAPA_RAT
tr|F1LVV4|F1LVV4_RAT	Protein Rcc2 (Fragment) OS=Rattus norvegicus GN=Rcc2 PE=4 SV=1	427					1	11.5	4	4		1.56e-07			tr|F1LVV4|F1LVV4_RAT
tr|E9PT04|E9PT04_RAT	Protein Vps39 OS=Rattus norvegicus GN=Vps39 PE=4 SV=1	875					1	2.4	2	2		9.376e-09			tr|E9PT04|E9PT04_RAT
tr|D3ZGM1|D3ZGM1_RAT	Protein Ptcd3 OS=Rattus norvegicus GN=Ptcd3 PE=4 SV=1	687	1	6.6	4	4	1	7	4	5	7.85e-08	1.102e-07	tr|D3ZGM1|D3ZGM1_RAT		tr|D3ZGM1|D3ZGM1_RAT
tr|F1M7W7|F1M7W7_RAT	NEDD8-activating enzyme E1 regulatory subunit OS=Rattus norvegicus GN=Nae1 PE=4 SV=2	534	1	5.8	2	2	1	7.7	3	3	3.551e-08	6.916e-08	tr|F1M7W7|F1M7W7_RAT		tr|F1M7W7|F1M7W7_RAT
sp|Q99PD4|ARC1A_RAT	Actin-related protein 2/3 complex subunit 1A OS=Rattus norvegicus GN=Arpc1a PE=2 SV=1	370					0.9998	18.4	3	4		2.739e-07			sp|Q99PD4|ARC1A_RAT
tr|D3ZPY1|D3ZPY1_RAT	Protein Prkg1 (Fragment) OS=Rattus norvegicus GN=Prkg1 PE=4 SV=2	489					1	4.7	2	2		6.898e-08			tr|D3ZPY1|D3ZPY1_RAT
tr|D4ABQ7|D4ABQ7_RAT	Protein Arap1 OS=Rattus norvegicus GN=Arap1 PE=4 SV=1	1454	1	6.2	5	6	1	4.7	5	5	1.102e-08	2.886e-08	tr|D4ABQ7|D4ABQ7_RAT	tr|F1LM60|F1LM60_RAT;	tr|D4ABQ7|D4ABQ7_RAT	tr|F1LM60|F1LM60_RAT;
tr|D4A567|D4A567_RAT	Uncharacterized protein OS=Rattus norvegicus PE=4 SV=2	627					1	3.7	2	2		2.23e-08			tr|D4A567|D4A567_RAT
sp|Q9WUH4|FHL1_RAT	Four and a half LIM domains protein 1 OS=Rattus norvegicus GN=Fhl1 PE=2 SV=1	280	1	30.7	10	9	1	54.6	15	13	9.442e-07	1.994e-06	sp|Q9WUH4|FHL1_RAT	tr|Q6P792|Q6P792_RAT;	sp|Q9WUH4|FHL1_RAT	tr|Q6P792|Q6P792_RAT;
sp|Q5I0H4|TMCO1_RAT	Transmembrane and coiled-coil domains protein 1 OS=Rattus norvegicus GN=Tmco1 PE=2 SV=1	188	1	21.8	5	4	1	21.8	6	4	6.521e-07	6.755e-07	sp|Q5I0H4|TMCO1_RAT		sp|Q5I0H4|TMCO1_RAT
tr|M0R7L9|M0R7L9_RAT	Protein LOC100911677 OS=Rattus norvegicus GN=LOC100911677 PE=4 SV=1	636	0.9885	2.6	1	1	1	4.1	2	2	4.224e-08	6.774e-08	tr|M0R3R6|M0R3R6_RAT	tr|M0R7L9|M0R7L9_RAT;tr|M0R9Q1|M0R9Q1_RAT;tr|M0RB03|M0RB03_RAT;	tr|M0R7L9|M0R7L9_RAT	tr|M0R9Q1|M0R9Q1_RAT;
sp|Q00238|ICAM1_RAT	Intercellular adhesion molecule 1 OS=Rattus norvegicus GN=Icam1 PE=2 SV=1	545	1	9.2	4	4	1	9.2	5	4	1.098e-07	2.492e-07	sp|Q00238|ICAM1_RAT		sp|Q00238|ICAM1_RAT
tr|M0RCF3|M0RCF3_RAT	Integrin beta OS=Rattus norvegicus GN=Itgb3 PE=3 SV=1	787					0.9926	2.8	2	2		2.042e-08			tr|M0RCF3|M0RCF3_RAT
sp|P62832|RL23_RAT	60S ribosomal protein L23 OS=Rattus norvegicus GN=Rpl23 PE=2 SV=1	140	1	32.9	6	5	1	43.6	5	5	2.481e-06	2.59e-06	sp|P62832|RL23_RAT		sp|P62832|RL23_RAT
sp|Q6P6T4-2|EMAL2_RAT	Isoform 2 of Echinoderm microtubule-associated protein-like 2 OS=Rattus norvegicus GN=Eml2	634					1	8.8	4	4		1.099e-07			sp|Q6P6T4-2|EMAL2_RAT	sp|Q6P6T4|EMAL2_RAT;
sp|P97829-2|CD47_RAT	Isoform 2 of Leukocyte surface antigen CD47 OS=Rattus norvegicus GN=Cd47	318	0.9993	5.1	2	2	1	9.2	4	3	3.617e-08	2.97e-07	sp|P97829-2|CD47_RAT	sp|P97829|CD47_RAT;tr|A0A0A0MY37|A0A0A0MY37_RAT;	sp|P97829-2|CD47_RAT	sp|P97829|CD47_RAT;tr|A0A0A0MY37|A0A0A0MY37_RAT;
sp|P63159|HMGB1_RAT	High mobility group protein B1 OS=Rattus norvegicus GN=Hmgb1 PE=1 SV=2	215	1	33.3	9	7					7.295e-07		sp|P63159|HMGB1_RAT	tr|D4A9T3|D4A9T3_RAT;tr|F1MA29|F1MA29_RAT;
tr|D3ZFX4|D3ZFX4_RAT	Phosphoglucomutase 3 (Predicted), isoform CRA_a OS=Rattus norvegicus GN=Pgm3 PE=3 SV=1	552	1	3.4	2	2	1	12.7	5	5	4.94e-08	1.163e-07	tr|D3ZFX4|D3ZFX4_RAT		tr|D3ZFX4|D3ZFX4_RAT
sp|Q5M7U6|ARP2_RAT	Actin-related protein 2 OS=Rattus norvegicus GN=Actr2 PE=1 SV=1	394	1	23.9	10	9	1	24.6	10	8	7.851e-07	9.926e-07	sp|Q5M7U6|ARP2_RAT		sp|Q5M7U6|ARP2_RAT
sp|Q63524|TMED2_RAT	Transmembrane emp24 domain-containing protein 2 OS=Rattus norvegicus GN=Tmed2 PE=1 SV=1	201	1	34.3	9	6	1	35.3	11	6	1.353e-06	9.014e-07	sp|Q63524|TMED2_RAT		sp|Q63524|TMED2_RAT
sp|P15800|LAMB2_RAT	Laminin subunit beta-2 OS=Rattus norvegicus GN=Lamb2 PE=2 SV=1	1801	1	31.4	56	48	1	24.5	41	37	1.116e-06	7.466e-07	sp|P15800|LAMB2_RAT	tr|M0R6K0|M0R6K0_RAT;	sp|P15800|LAMB2_RAT	tr|M0R6K0|M0R6K0_RAT;
sp|Q4FZT9|PSMD2_RAT	26S proteasome non-ATPase regulatory subunit 2 OS=Rattus norvegicus GN=Psmd2 PE=2 SV=1	908	1	39.8	34	28	1	46.8	41	32	7.515e-07	1.011e-06	sp|Q4FZT9|PSMD2_RAT		sp|Q4FZT9|PSMD2_RAT
sp|P08494|MGP_RAT	Matrix Gla protein OS=Rattus norvegicus GN=Mgp PE=1 SV=2	103	1	34	3	3	1	23.3	2	2	3.424e-06	1.271e-06	sp|P08494|MGP_RAT	tr|Q5RK05|Q5RK05_RAT;	sp|P08494|MGP_RAT	tr|Q5RK05|Q5RK05_RAT;
sp|P17136|RSMB_RAT	Small nuclear ribonucleoprotein-associated protein B (Fragment) OS=Rattus norvegicus GN=Snrpb PE=2 SV=1	214					1	7	2	2		1.588e-07			sp|P17136|RSMB_RAT	sp|P63164|RSMN_RAT;tr|B0BN51|B0BN51_RAT;
tr|M0R776|M0R776_RAT	Protein Mrps36 OS=Rattus norvegicus GN=Mrps36 PE=4 SV=1	103	1	35.9	2	2	0.989	15.5	1	1	4.337e-07	2.635e-07	tr|M0R776|M0R776_RAT		tr|M0R776|M0R776_RAT
tr|D3ZZ68|D3ZZ68_RAT	Protein Synpo2l OS=Rattus norvegicus GN=Synpo2l PE=4 SV=1	978	1	12.7	9	6	0.928	4	1	2	1.198e-07	2.176e-08	tr|D3ZZ68|D3ZZ68_RAT		tr|D3ZZ68|D3ZZ68_RAT
sp|Q63716|PRDX1_RAT	Peroxiredoxin-1 OS=Rattus norvegicus GN=Prdx1 PE=1 SV=1	199	1	70.4	22	16	1	78.9	23	15	8.939e-06	1.139e-05	sp|Q63716|PRDX1_RAT		sp|Q63716|PRDX1_RAT
sp|P53676|AP3M1_RAT	AP-3 complex subunit mu-1 OS=Rattus norvegicus GN=Ap3m1 PE=1 SV=1	418	1	6.2	3	3	1	9.3	3	3	8.019e-08	9.815e-08	sp|P53676|AP3M1_RAT	tr|Q6IRG9|Q6IRG9_RAT;	sp|P53676|AP3M1_RAT	tr|Q6IRG9|Q6IRG9_RAT;
sp|Q75Q39|TOM70_RAT	Mitochondrial import receptor subunit TOM70 OS=Rattus norvegicus GN=Tomm70a PE=1 SV=1	610	1	32.5	14	15	1	20.4	10	9	5.873e-07	3.738e-07	sp|Q75Q39|TOM70_RAT		sp|Q75Q39|TOM70_RAT	tr|R9PXR4|R9PXR4_RAT;
tr|F1LM66|F1LM66_RAT	Protein Eftud2 OS=Rattus norvegicus GN=Eftud2 PE=4 SV=1	972	1	13.9	13	12	1	27.3	18	16	2.215e-07	2.766e-07	tr|F1LM66|F1LM66_RAT		tr|F1LM66|F1LM66_RAT
sp|Q5U316|RAB35_RAT	Ras-related protein Rab-35 OS=Rattus norvegicus GN=Rab35 PE=1 SV=1	201	1	15.4	2	4	1	15.9	3	5	1.596e-07	2.692e-07	sp|Q5U316|RAB35_RAT		sp|Q5U316|RAB35_RAT
tr|F1LS40|F1LS40_RAT	Collagen alpha-2(I) chain OS=Rattus norvegicus GN=Col1a2 PE=4 SV=2	1372	1	18.9	16	18	1	38.8	37	34	2.347e-07	6.33e-07	tr|F1LS40|F1LS40_RAT		tr|F1LS40|F1LS40_RAT
sp|Q6URK4-2|ROA3_RAT	Isoform 2 of Heterogeneous nuclear ribonucleoprotein A3 OS=Rattus norvegicus GN=Hnrnpa3	357	1	46.5	22	16	0.9982	45.7	4	20	1.434e-06	3.581e-07	sp|Q6URK4-2|ROA3_RAT		sp|Q6URK4-2|ROA3_RAT
sp|Q5XIG8|STRAP_RAT	Serine-threonine kinase receptor-associated protein OS=Rattus norvegicus GN=Strap PE=1 SV=1	350	1	15.4	4	4	1	26.3	9	7	1.44e-07	5.391e-07	sp|Q5XIG8|STRAP_RAT		sp|Q5XIG8|STRAP_RAT
tr|B1H282|B1H282_RAT	Glycosyltransferase 25 domain containing 1 OS=Rattus norvegicus GN=Colgalt1 PE=2 SV=1	617	1	7.6	5	5	1	8.4	5	5	1.447e-07	1.813e-07	tr|B1H282|B1H282_RAT		tr|B1H282|B1H282_RAT
sp|P11762|LEG1_RAT	Galectin-1 OS=Rattus norvegicus GN=Lgals1 PE=1 SV=2	135	1	68.9	14	9	1	74.8	14	9	4.025e-06	3.955e-06	sp|P11762|LEG1_RAT		sp|P11762|LEG1_RAT
sp|Q6P791|LTOR1_RAT	Ragulator complex protein LAMTOR1 OS=Rattus norvegicus GN=Lamtor1 PE=1 SV=1	161	1	57.1	6	5	1	15.5	2	2	7.773e-07	3.112e-07	sp|Q6P791|LTOR1_RAT		sp|Q6P791|LTOR1_RAT
tr|D3ZQT0|D3ZQT0_RAT	Uncharacterized protein OS=Rattus norvegicus PE=3 SV=1	332					0.9988	15.7	1	4		1.664e-08			tr|D3ZQT0|D3ZQT0_RAT
tr|E9PT22|E9PT22_RAT	Uncharacterized protein OS=Rattus norvegicus PE=4 SV=2	1271					1	5.9	6	6		3.564e-08			tr|E9PT22|E9PT22_RAT	tr|F1MAJ2|F1MAJ2_RAT;
sp|O08590|AOC3_RAT	Membrane primary amine oxidase OS=Rattus norvegicus GN=Aoc3 PE=1 SV=4	763	1	26	27	17	1	31.2	26	20	9.663e-07	2.198e-06	sp|O08590|AOC3_RAT		sp|O08590|AOC3_RAT
tr|F1M9Q3|F1M9Q3_RAT	Protein Ltn1 OS=Rattus norvegicus GN=Ltn1 PE=4 SV=1	1767					1	2.9	4	4		8.241e-09			tr|F1M9Q3|F1M9Q3_RAT
sp|Q6AYZ1|TBA1C_RAT	Tubulin alpha-1C chain OS=Rattus norvegicus GN=Tuba1c PE=1 SV=1	449	0.9934	61.2	1	22	1	68.6	2	24	3.438e-08	1.14e-07	sp|Q6AYZ1|TBA1C_RAT		sp|Q6AYZ1|TBA1C_RAT
tr|B5DEL8|B5DEL8_RAT	NADH dehydrogenase (Ubiquinone) Fe-S protein 5 OS=Rattus norvegicus GN=LOC100361505 PE=2 SV=1	106	1	50	10	7	1	20.8	2	2	2.152e-06	3.469e-07	tr|B5DEL8|B5DEL8_RAT		tr|B5DEL8|B5DEL8_RAT	tr|F7FG98|F7FG98_RAT;
tr|F1LM33|F1LM33_RAT	Leucine-rich PPR motif-containing protein, mitochondrial OS=Rattus norvegicus GN=Lrpprc PE=4 SV=2	1392	1	46.9	69	58	1	35.4	49	41	1.215e-06	8.006e-07	tr|F1LM33|F1LM33_RAT		tr|F1LM33|F1LM33_RAT
tr|D3ZX18|D3ZX18_RAT	Myozenin 2 (Predicted), isoform CRA_b OS=Rattus norvegicus GN=Myoz2 PE=4 SV=1	185	1	41.6	9	6	1	28.6	5	5	1.237e-06	7.474e-07	tr|D3ZX18|D3ZX18_RAT		tr|D3ZX18|D3ZX18_RAT
sp|P35565|CALX_RAT	Calnexin OS=Rattus norvegicus GN=Canx PE=1 SV=1	591	1	46.5	60	34	1	56.2	58	33	6.377e-06	5.481e-06	sp|P35565|CALX_RAT		sp|P35565|CALX_RAT
sp|P63329-2|PP2BA_RAT	Isoform 2 of Serine/threonine-protein phosphatase 2B catalytic subunit alpha isoform OS=Rattus norvegicus GN=Ppp3ca	511	0.9959	3.9	1	2	1	16	5	5	2.082e-08	7.25e-08	sp|P20651|PP2BB_RAT	sp|P63329-2|PP2BA_RAT;sp|P63329|PP2BA_RAT;tr|F1LMH3|F1LMH3_RAT;tr|F1M7P9|F1M7P9_RAT;	sp|P63329-2|PP2BA_RAT	sp|P63329|PP2BA_RAT;
sp|O88280|SLIT3_RAT	Slit homolog 3 protein OS=Rattus norvegicus GN=Slit3 PE=2 SV=1	1523	1	5.9	7	7	1	10.1	9	10	6.653e-08	1.063e-07	sp|O88280|SLIT3_RAT		sp|O88280|SLIT3_RAT
sp|O35821|MBB1A_RAT	Myb-binding protein 1A OS=Rattus norvegicus GN=Mybbp1a PE=2 SV=2	1344	1	22	21	21	1	30.4	35	31	2.409e-07	4.54e-07	sp|O35821|MBB1A_RAT		sp|O35821|MBB1A_RAT
sp|P47245-2|NRDC_RAT	Isoform 2 of Nardilysin OS=Rattus norvegicus GN=Nrd1	1229					1	5.6	5	5		3.344e-08			sp|P47245-2|NRDC_RAT	sp|P47245|NRDC_RAT;tr|D3ZQ59|D3ZQ59_RAT;tr|G3V700|G3V700_RAT;
tr|D4A994|D4A994_RAT	Protein Emc1 OS=Rattus norvegicus GN=Emc1 PE=4 SV=1	993	1	15.9	10	10	1	12.1	9	7	1.305e-07	9.864e-08	tr|D4A994|D4A994_RAT		tr|D4A994|D4A994_RAT
tr|Q5FVF3|Q5FVF3_RAT	Golgi associated, gamma adaptin ear containing, ARF binding protein 1 OS=Rattus norvegicus GN=Gga1 PE=2 SV=1	562					0.8785	11	1	2		1.333e-09			tr|Q5FVF3|Q5FVF3_RAT
tr|G3V741|G3V741_RAT	Phosphate carrier protein, mitochondrial OS=Rattus norvegicus GN=Slc25a3 PE=3 SV=1	356	1	46.6	43	17	1	48	37	18	2.442e-05	1.552e-05	tr|G3V741|G3V741_RAT		tr|G3V741|G3V741_RAT
tr|G3V6H2|G3V6H2_RAT	Pre-mRNA processing factor 8, isoform CRA_a OS=Rattus norvegicus GN=Prpf8 PE=4 SV=1	2335	1	10.3	19	17	1	11.6	24	22	6.868e-08	1.248e-07	tr|G3V6H2|G3V6H2_RAT		tr|G3V6H2|G3V6H2_RAT
sp|Q6AXX6|F213A_RAT	Redox-regulatory protein FAM213A OS=Rattus norvegicus GN=Fam213a PE=1 SV=1	229	1	15.7	3	3	1	10.5	2	2	1.8e-07	1.103e-07	sp|Q6AXX6|F213A_RAT		sp|Q6AXX6|F213A_RAT
tr|Q5Q0U0|Q5Q0U0_RAT	Protein Slc17a5 OS=Rattus norvegicus GN=Slc17a5 PE=2 SV=1	495	0.9978	3.6	2	2	0.989	4.2	1	1	9.594e-08	1.956e-08	tr|Q5Q0U0|Q5Q0U0_RAT		tr|Q5Q0U0|Q5Q0U0_RAT
tr|G3V8U9|G3V8U9_RAT	Proteasome subunit beta type OS=Rattus norvegicus GN=Psmb4 PE=3 SV=1	264	1	38.3	5	5	1	39.8	7	6	1.953e-07	4.949e-07	tr|G3V8U9|G3V8U9_RAT		tr|G3V8U9|G3V8U9_RAT
sp|Q99NA5|IDH3A_RAT	Isocitrate dehydrogenase [NAD] subunit alpha, mitochondrial OS=Rattus norvegicus GN=Idh3a PE=1 SV=1	366	1	47.3	18	14	1	40.4	18	13	2.362e-06	2.098e-06	sp|Q99NA5|IDH3A_RAT	tr|F1LNF7|F1LNF7_RAT;	sp|Q99NA5|IDH3A_RAT	tr|F1LNF7|F1LNF7_RAT;
sp|Q71UE8|NEDD8_RAT	NEDD8 OS=Rattus norvegicus GN=Nedd8 PE=1 SV=1	81					1	34.6	2	2		3.623e-07			sp|Q71UE8|NEDD8_RAT
tr|D3ZFH5|D3ZFH5_RAT	Protein Itih2 OS=Rattus norvegicus GN=Itih2 PE=4 SV=2	950	1	6	6	5	1	4.1	4	3	1.879e-07	1.181e-07	tr|D3ZFH5|D3ZFH5_RAT		tr|D3ZFH5|D3ZFH5_RAT
tr|Q4KLL7|Q4KLL7_RAT	Protein Vps4b OS=Rattus norvegicus GN=Vps4b PE=2 SV=1	444	1	13.3	5	5	1	13.3	5	5	8.628e-08	1.603e-07	tr|Q4KLL7|Q4KLL7_RAT		tr|Q4KLL7|Q4KLL7_RAT
sp|Q6MGB5|DHB8_RAT	Estradiol 17-beta-dehydrogenase 8 OS=Rattus norvegicus GN=Hsd17b8 PE=3 SV=1	259	1	15.4	3	3					2.913e-07		sp|Q6MGB5|DHB8_RAT
sp|Q7TQ16|QCR8_RAT	Cytochrome b-c1 complex subunit 8 OS=Rattus norvegicus GN=Uqcrq PE=3 SV=1	82	1	47.6	8	5	1	56.1	9	6	5.034e-06	4.295e-06	sp|Q7TQ16|QCR8_RAT		sp|Q7TQ16|QCR8_RAT
sp|Q4KM73|KCY_RAT	UMP-CMP kinase OS=Rattus norvegicus GN=Cmpk1 PE=1 SV=2	196	1	10.2	2	2	1	37.2	7	7	7.649e-08	3.019e-07	sp|Q4KM73|KCY_RAT		sp|Q4KM73|KCY_RAT
sp|Q80Z29|NAMPT_RAT	Nicotinamide phosphoribosyltransferase OS=Rattus norvegicus GN=Nampt PE=1 SV=1	491	1	23.6	10	10	1	6.9	3	3	3.207e-07	8.575e-08	sp|Q80Z29|NAMPT_RAT		sp|Q80Z29|NAMPT_RAT
tr|Q7TP78|Q7TP78_RAT	Aa2-258 OS=Rattus norvegicus GN=Ndufa8 PE=2 SV=1	189	1	27	6	5	1	16.9	5	3	1.732e-06	5.019e-07	tr|Q7TP78|Q7TP78_RAT		tr|Q7TP78|Q7TP78_RAT
sp|P14604|ECHM_RAT	Enoyl-CoA hydratase, mitochondrial OS=Rattus norvegicus GN=Echs1 PE=1 SV=1	290	1	61.7	28	18	1	41.7	13	10	6.262e-06	2.991e-06	sp|P14604|ECHM_RAT		sp|P14604|ECHM_RAT
tr|A0A096MKG2|A0A096MKG2_RAT	Protein Nol6 OS=Rattus norvegicus GN=Nol6 PE=4 SV=1	1143					0.9994	3.7	3	2		2.557e-09			tr|A0A096MKG2|A0A096MKG2_RAT
tr|Q4V8E2|Q4V8E2_RAT	Proteasome (Prosome, macropain) 26S subunit, non-ATPase, 14 OS=Rattus norvegicus GN=Psmd14 PE=2 SV=1	310	1	33.2	9	6	1	31	8	5	4.609e-07	4.589e-07	tr|Q4V8E2|Q4V8E2_RAT		tr|Q4V8E2|Q4V8E2_RAT
tr|D3ZN21|D3ZN21_RAT	Protein Ddx3y OS=Rattus norvegicus GN=Ddx3y PE=3 SV=1	659	1	25.9	14	16	1	26.4	15	16	5.282e-07	5.08e-07	tr|D3ZN21|D3ZN21_RAT		tr|D3ZN21|D3ZN21_RAT
tr|F1M9C9|F1M9C9_RAT	Protein Hars2 OS=Rattus norvegicus GN=Hars2 PE=3 SV=1	507	0.9945	6.5	3	3					2.701e-07		tr|F1M9C9|F1M9C9_RAT
tr|Q5XIH1|Q5XIH1_RAT	Asporin OS=Rattus norvegicus GN=Aspn PE=2 SV=1	375	1	22.9	8	7	1	19.2	6	6	5.435e-07	2.92e-07	tr|Q5XIH1|Q5XIH1_RAT		tr|Q5XIH1|Q5XIH1_RAT
sp|Q6AXS5-2|PAIRB_RAT	Isoform 2 of Plasminogen activator inhibitor 1 RNA-binding protein OS=Rattus norvegicus GN=Serbp1	392	1	14	7	5	1	6.9	3	2	5.467e-07	1.835e-07	sp|Q6AXS5-2|PAIRB_RAT	sp|Q6AXS5|PAIRB_RAT;	sp|Q6AXS5-2|PAIRB_RAT	sp|Q6AXS5|PAIRB_RAT;
sp|Q91V33|KHDR1_RAT	KH domain-containing, RNA-binding, signal transduction-associated protein 1 OS=Rattus norvegicus GN=Khdrbs1 PE=1 SV=1	443	1	11.3	5	4	1	16.3	6	6	1.116e-07	1.573e-07	sp|Q91V33|KHDR1_RAT		sp|Q91V33|KHDR1_RAT
sp|B1WBW4|ARM10_RAT	Armadillo repeat-containing protein 10 OS=Rattus norvegicus GN=Armc10 PE=2 SV=1	306	1	20.9	5	4					1.888e-07		sp|B1WBW4|ARM10_RAT
sp|Q5I0D7|PEPD_RAT	Xaa-Pro dipeptidase OS=Rattus norvegicus GN=Pepd PE=2 SV=1	492	1	10.8	5	4	1	18.1	9	8	2.016e-07	5.248e-07	sp|Q5I0D7|PEPD_RAT		sp|Q5I0D7|PEPD_RAT
tr|G3V7K1|G3V7K1_RAT	Myomesin 2 OS=Rattus norvegicus GN=Myom2 PE=4 SV=1	1464	1	55.4	82	62	1	44.5	54	48	1.725e-06	1.019e-06	tr|G3V7K1|G3V7K1_RAT		tr|G3V7K1|G3V7K1_RAT
sp|P08753|GNAI3_RAT	Guanine nucleotide-binding protein G(k) subunit alpha OS=Rattus norvegicus GN=Gnai3 PE=1 SV=3	354	1	20.6	2	8	1	38.4	4	11	1.461e-08	1.875e-07	sp|P08753|GNAI3_RAT		sp|P08753|GNAI3_RAT
sp|B4F7E8|NIBL1_RAT	Niban-like protein 1 OS=Rattus norvegicus GN=Fam129b PE=2 SV=1	747	1	18.5	12	10	1	26.1	20	14	1.464e-07	4.947e-07	sp|B4F7E8|NIBL1_RAT		sp|B4F7E8|NIBL1_RAT
tr|F1M1D5|F1M1D5_RAT	Protein Tbcd OS=Rattus norvegicus GN=Tbcd PE=4 SV=2	1192					0.999	2.9	2	3		1.201e-08			tr|F1M1D5|F1M1D5_RAT
sp|Q68FQ0|TCPE_RAT	T-complex protein 1 subunit epsilon OS=Rattus norvegicus GN=Cct5 PE=1 SV=1	541	1	52.1	27	23	1	46.4	26	21	1.414e-06	1.38e-06	sp|Q68FQ0|TCPE_RAT		sp|Q68FQ0|TCPE_RAT
tr|D3ZAY8|D3ZAY8_RAT	Protein Pnn OS=Rattus norvegicus GN=Pnn PE=4 SV=1	729	1	5.6	4	4	1	7.1	6	5	3.733e-08	9.179e-08	tr|D3ZAY8|D3ZAY8_RAT		tr|D3ZAY8|D3ZAY8_RAT
tr|E9PT53|E9PT53_RAT	Protein Wfs1 OS=Rattus norvegicus GN=Wfs1 PE=4 SV=2	890	1	9.2	9	8	1	7.9	8	7	1.039e-07	8.996e-08	tr|E9PT53|E9PT53_RAT		tr|E9PT53|E9PT53_RAT
tr|Q5BJZ3|Q5BJZ3_RAT	Nicotinamide nucleotide transhydrogenase OS=Rattus norvegicus GN=Nnt PE=2 SV=1	1086	1	46.1	84	45	1	45	68	43	6.654e-06	4.061e-06	tr|Q5BJZ3|Q5BJZ3_RAT		tr|Q5BJZ3|Q5BJZ3_RAT
sp|Q8R4Z9|MFN1_RAT	Mitofusin-1 OS=Rattus norvegicus GN=Mfn1 PE=1 SV=1	741	0.9999	4.5	2	3	1	3.4	2	2	2.521e-08	2.021e-08	sp|Q8R4Z9|MFN1_RAT	tr|D3ZR27|D3ZR27_RAT;	sp|Q8R4Z9|MFN1_RAT	tr|D3ZR27|D3ZR27_RAT;
tr|G3V648|G3V648_RAT	1-acylglycerol-3-phosphate O-acyltransferase 3 (Predicted), isoform CRA_b OS=Rattus norvegicus GN=Agpat3 PE=4 SV=1	376	1	5.6	2	2	0.989	2.9	1	1	3.631e-08	2.949e-08	tr|G3V648|G3V648_RAT		tr|G3V648|G3V648_RAT
sp|Q8CFN2|CDC42_RAT	Cell division control protein 42 homolog OS=Rattus norvegicus GN=Cdc42 PE=1 SV=2	191	1	24.1	7	4	1	50.8	14	9	1.148e-06	2.525e-06	sp|Q8CFN2|CDC42_RAT		sp|Q8CFN2|CDC42_RAT
sp|M0RC99|RAB5A_RAT	Ras-related protein Rab-5A OS=Rattus norvegicus GN=Rab5a PE=2 SV=1	215	0.9991	18.6	1	4	0.9988	15.3	2	3	3.112e-07	4.525e-08	sp|M0RC99|RAB5A_RAT		sp|M0RC99|RAB5A_RAT
sp|P19468|GSH1_RAT	Glutamate--cysteine ligase catalytic subunit OS=Rattus norvegicus GN=Gclc PE=1 SV=2	637					1	7.2	4	4		7.559e-08			sp|P19468|GSH1_RAT
sp|P63269|ACTH_RAT	Actin, gamma-enteric smooth muscle OS=Rattus norvegicus GN=Actg2 PE=2 SV=1	376	0.9999	74.2	22	24	1	76.3	19	26	3.688e-06	2.864e-06	sp|P63269|ACTH_RAT		sp|P63269|ACTH_RAT
sp|Q5XIT9|MCCB_RAT	Methylcrotonoyl-CoA carboxylase beta chain, mitochondrial OS=Rattus norvegicus GN=Mccc2 PE=2 SV=1	563	1	47.1	21	17	1	46.9	19	18	8.042e-07	6.43e-07	sp|Q5XIT9|MCCB_RAT		sp|Q5XIT9|MCCB_RAT
sp|Q71UF4|RBBP7_RAT	Histone-binding protein RBBP7 OS=Rattus norvegicus GN=Rbbp7 PE=2 SV=1	425	1	5.9	3	2	1	19.8	7	6	6.794e-08	1.449e-07	sp|Q71UF4|RBBP7_RAT		sp|Q71UF4|RBBP7_RAT
tr|F1MAK9|F1MAK9_RAT	Protein Smpd4 OS=Rattus norvegicus GN=Smpd4 PE=4 SV=2	823					0.9235	3	2	2		2.061e-08			tr|F1MAK9|F1MAK9_RAT
sp|P20069|MPPA_RAT	Mitochondrial-processing peptidase subunit alpha OS=Rattus norvegicus GN=Pmpca PE=1 SV=1	524	1	21.1	9	9	1	5.4	3	3	3.566e-07	9.102e-08	sp|P20069|MPPA_RAT	tr|F1M964|F1M964_RAT;tr|Q68FX8|Q68FX8_RAT;	sp|P20069|MPPA_RAT	tr|F1M964|F1M964_RAT;tr|Q68FX8|Q68FX8_RAT;
sp|Q99MZ8|LASP1_RAT	LIM and SH3 domain protein 1 OS=Rattus norvegicus GN=Lasp1 PE=1 SV=1	263	1	30.8	8	8	1	34.2	10	9	5.084e-07	1.357e-06	sp|Q99MZ8|LASP1_RAT		sp|Q99MZ8|LASP1_RAT
tr|Q5U2U4|Q5U2U4_RAT	Protein Scamp2 OS=Rattus norvegicus GN=Scamp2 PE=2 SV=1	329	1	9.7	3	2	1	9.7	3	2	5.18e-07	5.698e-07	tr|Q5U2U4|Q5U2U4_RAT		tr|Q5U2U4|Q5U2U4_RAT
sp|Q2PS20|JPH2_RAT	Junctophilin-2 OS=Rattus norvegicus GN=Jph2 PE=2 SV=1	692	1	21.2	17	14	1	16.2	8	8	5.874e-07	1.901e-07	sp|Q2PS20|JPH2_RAT		sp|Q2PS20|JPH2_RAT
tr|G3V798|G3V798_RAT	Protein Srsf4 OS=Rattus norvegicus GN=Srsf4 PE=4 SV=1	488	0.9976	5.9	2	3					7.143e-08		tr|G3V798|G3V798_RAT
sp|P36970-2|GPX41_RAT	Isoform Cytoplasmic of Phospholipid hydroperoxide glutathione peroxidase, mitochondrial OS=Rattus norvegicus GN=Gpx4	170	1	13.5	2	2	0.989	6.5	1	1	2.764e-07	1.559e-07	sp|P36970-2|GPX41_RAT	sp|P36970|GPX41_RAT;sp|Q91XR8|GPX42_RAT;tr|F8WFK6|F8WFK6_RAT;	sp|P36970-2|GPX41_RAT	sp|P36970|GPX41_RAT;sp|Q91XR8|GPX42_RAT;tr|F8WFK6|F8WFK6_RAT;
sp|P62959|HINT1_RAT	Histidine triad nucleotide-binding protein 1 OS=Rattus norvegicus GN=Hint1 PE=1 SV=5	126	1	46.8	3	3	1	46	5	3	8.658e-07	1.733e-06	sp|P62959|HINT1_RAT	tr|D4A269|D4A269_RAT;	sp|P62959|HINT1_RAT	tr|D4A269|D4A269_RAT;
sp|Q75Q41|TOM22_RAT	Mitochondrial import receptor subunit TOM22 homolog OS=Rattus norvegicus GN=Tomm22 PE=1 SV=1	142	1	66.2	8	5	1	31	3	3	5.484e-07	5.195e-07	sp|Q75Q41|TOM22_RAT		sp|Q75Q41|TOM22_RAT
tr|D4A2F6|D4A2F6_RAT	Protein Nhlrc3 OS=Rattus norvegicus GN=Nhlrc3 PE=4 SV=1	347	1	13	4	4	1	16.1	4	4	3.298e-07	3.242e-07	tr|D4A2F6|D4A2F6_RAT		tr|D4A2F6|D4A2F6_RAT
sp|B2GUZ1|UBP4_RAT	Ubiquitin carboxyl-terminal hydrolase 4 OS=Rattus norvegicus GN=Usp4 PE=1 SV=1	961					0.995	4	1	2		7.213e-09			sp|B2GUZ1|UBP4_RAT	tr|M0R851|M0R851_RAT;
tr|Q4KM69|Q4KM69_RAT	COP9 (Constitutive photomorphogenic) homolog, subunit 5 (Arabidopsis thaliana) OS=Rattus norvegicus GN=Cops5 PE=2 SV=1	334	1	26	7	7	1	20.1	5	5	1.615e-07	1.751e-07	tr|Q4KM69|Q4KM69_RAT		tr|Q4KM69|Q4KM69_RAT
sp|O35854|BCAT2_RAT	Branched-chain-amino-acid aminotransferase, mitochondrial OS=Rattus norvegicus GN=Bcat2 PE=1 SV=1	393	1	32.6	10	9	1	32.1	9	8	4.56e-07	3.459e-07	sp|O35854|BCAT2_RAT	tr|G3V8U8|G3V8U8_RAT;	sp|O35854|BCAT2_RAT	tr|G3V8U8|G3V8U8_RAT;
tr|Q6AYJ9|Q6AYJ9_RAT	ADP-ribosyltransferase 3 OS=Rattus norvegicus GN=Art3 PE=2 SV=1	374	1	11	4	4	1	10.7	6	5	1.548e-07	2.423e-07	tr|Q6AYJ9|Q6AYJ9_RAT		tr|Q6AYJ9|Q6AYJ9_RAT
sp|Q920J4|TXNL1_RAT	Thioredoxin-like protein 1 OS=Rattus norvegicus GN=Txnl1 PE=1 SV=3	289	1	38.4	7	7	1	36.3	8	8	3.734e-07	4.69e-07	sp|Q920J4|TXNL1_RAT		sp|Q920J4|TXNL1_RAT
sp|Q3T1L0|A16A1_RAT	Aldehyde dehydrogenase family 16 member A1 OS=Rattus norvegicus GN=Aldh16a1 PE=2 SV=1	802	1	5.5	2	2	0.989	1.4	1	1	1.587e-08	1.555e-08	sp|Q3T1L0|A16A1_RAT		sp|Q3T1L0|A16A1_RAT
sp|O88884-2|AKAP1_RAT	Isoform 2 of A-kinase anchor protein 1, mitochondrial OS=Rattus norvegicus GN=Akap1	544					1	7.4	2	3		5.677e-08			sp|O88884-2|AKAP1_RAT	sp|O88884|AKAP1_RAT;tr|D4A9M6|D4A9M6_RAT;tr|F1LMK0|F1LMK0_RAT;
tr|M0R5M7|M0R5M7_RAT	Protein RGD1560568 OS=Rattus norvegicus GN=RGD1563812 PE=4 SV=1	162					1	34	5	4		4.96e-07			tr|M0R5M7|M0R5M7_RAT	tr|Q5U3Y8|Q5U3Y8_RAT;
tr|Q5BJP4|Q5BJP4_RAT	Protein LOC100910882 OS=Rattus norvegicus GN=Rbm39 PE=1 SV=1	524	1	14.1	5	5	1	21.2	8	7	1.364e-07	3.242e-07	tr|Q5BJP4|Q5BJP4_RAT		tr|Q5BJP4|Q5BJP4_RAT
sp|Q5U2Y1-2|GTF2I_RAT	Isoform 2 of General transcription factor II-I OS=Rattus norvegicus GN=Gtf2i	913					0.9981	5.7	2	3		1.071e-08			sp|Q5U2Y1-2|GTF2I_RAT	sp|Q5U2Y1|GTF2I_RAT;
tr|F1LP82|F1LP82_RAT	Ras-related protein Rab-2A (Fragment) OS=Rattus norvegicus GN=Rab2a PE=3 SV=2	196	1	53.6	11	9	1	62.2	7	10	1.663e-06	8.194e-07	sp|P05712|RAB2A_RAT	tr|F1LP82|F1LP82_RAT;	tr|F1LP82|F1LP82_RAT
tr|Q6AYR1|Q6AYR1_RAT	Protein LOC102546978 OS=Rattus norvegicus GN=Tfg PE=1 SV=1	398					0.9972	4.5	2	2		2.899e-07			tr|Q6AYR1|Q6AYR1_RAT
sp|P63102|1433Z_RAT	14-3-3 protein zeta/delta OS=Rattus norvegicus GN=Ywhaz PE=1 SV=1	245	1	49.4	8	12	1	63.3	13	17	1.952e-06	1.948e-06	sp|P63102|1433Z_RAT		sp|P63102|1433Z_RAT
tr|D3ZLS5|D3ZLS5_RAT	Protein Hectd1 OS=Rattus norvegicus GN=Hectd1 PE=4 SV=2	2619	0.9885	1	2	2	1	3.7	7	7	1.094e-09	1.293e-08	tr|D3ZLS5|D3ZLS5_RAT		tr|D3ZLS5|D3ZLS5_RAT
sp|P14173|DDC_RAT	Aromatic-L-amino-acid decarboxylase OS=Rattus norvegicus GN=Ddc PE=1 SV=1	480					0.965	4	1	2		2.696e-08			sp|P14173|DDC_RAT
tr|Q6AYS2|Q6AYS2_RAT	RCG24191 OS=Rattus norvegicus GN=Sfxn1 PE=2 SV=1	322					0.9994	31.1	1	9		1.522e-07			tr|Q6AYS2|Q6AYS2_RAT
tr|M0RBF1|M0RBF1_RAT	Complement C3 OS=Rattus norvegicus GN=C3 PE=4 SV=1	1663	1	5.4	5	6					4.991e-08		tr|M0RBF1|M0RBF1_RAT
tr|Q6AY18|Q6AY18_RAT	Protein Sar1a OS=Rattus norvegicus GN=Sar1a PE=2 SV=1	198	1	35.4	5	6	1	63.6	8	8	4.735e-07	8.678e-07	tr|Q6AY18|Q6AY18_RAT		tr|Q6AY18|Q6AY18_RAT
sp|P26051-2|CD44_RAT	Isoform 1 of CD44 antigen OS=Rattus norvegicus GN=Cd44	364	0.9969	5.8	2	2	0.9964	5.8	2	2	1.232e-07	1.959e-07	sp|P26051-2|CD44_RAT	sp|P26051|CD44_RAT;tr|D3ZGF1|D3ZGF1_RAT;tr|F1LSA1|F1LSA1_RAT;tr|O70509|O70509_RAT;	sp|P26051-2|CD44_RAT	sp|P26051|CD44_RAT;tr|D3ZGF1|D3ZGF1_RAT;tr|F1LSA1|F1LSA1_RAT;tr|O70509|O70509_RAT;
sp|P62815|VATB2_RAT	V-type proton ATPase subunit B, brain isoform OS=Rattus norvegicus GN=Atp6v1b2 PE=1 SV=1	511	1	37.8	20	15	1	42.7	21	14	7.768e-07	1.165e-06	sp|P62815|VATB2_RAT		sp|P62815|VATB2_RAT
tr|D4A0T8|D4A0T8_RAT	Protein Dhrs7 OS=Rattus norvegicus GN=Dhrs7 PE=3 SV=2	303	1	23.8	6	5	1	14.5	3	3	4.116e-07	8.778e-08	tr|D4A0T8|D4A0T8_RAT		tr|D4A0T8|D4A0T8_RAT
sp|Q6P6S4|SIL1_RAT	Nucleotide exchange factor SIL1 OS=Rattus norvegicus GN=Sil1 PE=2 SV=1	465	1	4.7	2	2	1	5.2	2	2	2.734e-08	4.054e-08	sp|Q6P6S4|SIL1_RAT		sp|Q6P6S4|SIL1_RAT
sp|P11980-2|KPYM_RAT	Isoform M2 of Pyruvate kinase PKM OS=Rattus norvegicus GN=Pkm	531	1	74.2	6	38	1	81.4	11	43	2.267e-07	5.486e-07	sp|P11980-2|KPYM_RAT		sp|P11980-2|KPYM_RAT
sp|Q5M7A4|UBA5_RAT	Ubiquitin-like modifier-activating enzyme 5 OS=Rattus norvegicus GN=Uba5 PE=2 SV=1	403	0.9997	5.7	2	2	1	10.9	4	4	1.957e-08	1.286e-07	sp|Q5M7A4|UBA5_RAT		sp|Q5M7A4|UBA5_RAT
sp|Q5U2X6|CCD47_RAT	Coiled-coil domain-containing protein 47 OS=Rattus norvegicus GN=Ccdc47 PE=2 SV=1	483	1	9.5	3	3	1	12.2	6	5	4.206e-08	1.376e-07	sp|Q5U2X6|CCD47_RAT		sp|Q5U2X6|CCD47_RAT
sp|P35280|RAB8A_RAT	Ras-related protein Rab-8A OS=Rattus norvegicus GN=Rab8a PE=1 SV=2	207	1	30.4	5	6	1	38.2	6	9	2.029e-07	4.41e-07	sp|P35280|RAB8A_RAT		sp|P35280|RAB8A_RAT
tr|B2RYD7|B2RYD7_RAT	Protein Stt3b OS=Rattus norvegicus GN=Stt3b PE=2 SV=1	824	1	10.8	10	9	1	12.6	11	10	2.09e-07	2.45e-07	tr|B2RYD7|B2RYD7_RAT		tr|B2RYD7|B2RYD7_RAT
sp|P61314|RL15_RAT	60S ribosomal protein L15 OS=Rattus norvegicus GN=Rpl15 PE=1 SV=2	204	1	49.5	12	10	1	61.8	20	15	5.372e-06	7.83e-06	sp|P61314|RL15_RAT		sp|P61314|RL15_RAT
sp|Q5U2V4|PLBL1_RAT	Phospholipase B-like 1 OS=Rattus norvegicus GN=Plbd1 PE=2 SV=1	550	1	16	6	6	1	16.5	8	7	2.802e-07	3.847e-07	sp|Q5U2V4|PLBL1_RAT		sp|Q5U2V4|PLBL1_RAT
sp|Q9ESN0|NIBAN_RAT	Protein Niban OS=Rattus norvegicus GN=Fam129a PE=2 SV=2	937	1	36.2	37	29	1	40.7	40	33	1.199e-06	1.468e-06	sp|Q9ESN0|NIBAN_RAT		sp|Q9ESN0|NIBAN_RAT
sp|Q63009|ANM1_RAT	Protein arginine N-methyltransferase 1 OS=Rattus norvegicus GN=Prmt1 PE=1 SV=1	353	1	20.4	6	5	1	19	7	5	1.519e-07	3.309e-07	sp|Q63009|ANM1_RAT		sp|Q63009|ANM1_RAT
tr|D4A1R8|D4A1R8_RAT	Protein Cpne1 OS=Rattus norvegicus GN=Cpne1 PE=4 SV=1	536	0.9959	3.4	1	2	0.9959	10.3	1	3	7.034e-09	1.273e-08	tr|D4A1R8|D4A1R8_RAT		tr|D4A1R8|D4A1R8_RAT
sp|Q9JJ50-2|HGS_RAT	Isoform 2 of Hepatocyte growth factor-regulated tyrosine kinase substrate OS=Rattus norvegicus GN=Hgs	771	1	4.8	2	2	1	8.3	4	5	8.166e-09	3.717e-08	sp|Q9JJ50-2|HGS_RAT	sp|Q9JJ50|HGS_RAT;	sp|Q9JJ50-2|HGS_RAT	sp|Q9JJ50|HGS_RAT;
sp|P08733|MLRV_RAT	Myosin regulatory light chain 2, ventricular/cardiac muscle isoform OS=Rattus norvegicus GN=Myl2 PE=1 SV=2	166	1	90.4	57	16	1	85.5	32	14	1.739e-05	6.314e-06	sp|P08733|MLRV_RAT		sp|P08733|MLRV_RAT
sp|O88797-2|DAB2_RAT	Isoform p59 of Disabled homolog 2 OS=Rattus norvegicus GN=Dab2	550	1	3.8	2	2	1	8.4	4	4	9.321e-08	1.281e-07	sp|O88797-2|DAB2_RAT	sp|O88797|DAB2_RAT;tr|F1LMP9|F1LMP9_RAT;	sp|O88797-2|DAB2_RAT	sp|O88797|DAB2_RAT;tr|F1LMP9|F1LMP9_RAT;
tr|E2RUH2|E2RUH2_RAT	Ribonuclease inhibitor OS=Rattus norvegicus GN=Rnh1 PE=2 SV=1	456	1	30.3	6	6	1	48	11	10	1.167e-07	3.076e-07	tr|E2RUH2|E2RUH2_RAT		tr|E2RUH2|E2RUH2_RAT
sp|O70513|LG3BP_RAT	Galectin-3-binding protein OS=Rattus norvegicus GN=Lgals3bp PE=1 SV=2	574	1	20.2	16	9	1	20.2	13	8	9.975e-07	7.057e-07	sp|O70513|LG3BP_RAT		sp|O70513|LG3BP_RAT
sp|Q6AYK3|INO1_RAT	Inositol-3-phosphate synthase 1 OS=Rattus norvegicus GN=Isyna1 PE=3 SV=2	557	1	6.5	3	3	1	6.5	3	3	2.147e-08	5.82e-08	sp|Q6AYK3|INO1_RAT		sp|Q6AYK3|INO1_RAT
tr|D3ZUX5|D3ZUX5_RAT	Coiled-coil-helix-coiled-coil-helix domain containing 3 (Predicted), isoform CRA_a OS=Rattus norvegicus GN=Chchd3 PE=4 SV=1	227	1	47.1	15	12	1	38.3	10	8	3.672e-06	1.12e-06	tr|D3ZUX5|D3ZUX5_RAT		tr|D3ZUX5|D3ZUX5_RAT
tr|D3ZMV4|D3ZMV4_RAT	Protein Dtna OS=Rattus norvegicus GN=Dtna PE=4 SV=2	570					1	24.7	11	12		2.823e-07			tr|D3ZMV4|D3ZMV4_RAT	tr|D4A772|D4A772_RAT;tr|M0R8J9|M0R8J9_RAT;
sp|B5DEQ3|XPP3_RAT	Probable Xaa-Pro aminopeptidase 3 OS=Rattus norvegicus GN=Xpnpep3 PE=1 SV=1	506	1	13.4	4	4					8.713e-08		sp|B5DEQ3|XPP3_RAT	tr|G3V9W4|G3V9W4_RAT;
sp|P05197|EF2_RAT	Elongation factor 2 OS=Rattus norvegicus GN=Eef2 PE=1 SV=4	858	1	63.3	71	43	1	69.9	87	50	3.403e-06	5.723e-06	sp|P05197|EF2_RAT		sp|P05197|EF2_RAT
tr|Q1KQ07|Q1KQ07_RAT	Signal transducer and activator of transcription OS=Rattus norvegicus GN=Stat6 PE=2 SV=1	841	0.9815	2.4	1	2	1	8.1	7	7	8.938e-09	8.014e-08	tr|Q1KQ07|Q1KQ07_RAT		tr|Q1KQ07|Q1KQ07_RAT
sp|Q5RJM1|PORED_RAT	Polyprenol reductase OS=Rattus norvegicus GN=Srd5a3 PE=1 SV=2	330	0.9885	4.7	1	1	0.9999	6.4	2	2	1.596e-08	3.086e-08	sp|Q5RJM1-2|PORED_RAT	sp|Q5RJM1|PORED_RAT;	sp|Q5RJM1|PORED_RAT
tr|Q5XIU4|Q5XIU4_RAT	B-cell receptor-associated protein 29 OS=Rattus norvegicus GN=Bcap29 PE=2 SV=1	241	1	12.9	5	3	1	10	3	2	2.79e-07	8.924e-08	tr|Q5XIU4|Q5XIU4_RAT		tr|Q5XIU4|Q5XIU4_RAT
sp|O08629|TIF1B_RAT	Transcription intermediary factor 1-beta OS=Rattus norvegicus GN=Trim28 PE=1 SV=2	835	1	19.3	13	12	1	15	14	12	2.881e-07	4.431e-07	sp|O08629|TIF1B_RAT		sp|O08629|TIF1B_RAT
sp|Q3BCU4|POPD1_RAT	Blood vessel epicardial substance OS=Rattus norvegicus GN=Bves PE=2 SV=2	356	1	11.2	2	3	1	10.4	3	3	1.157e-07	1.013e-07	sp|Q3BCU4|POPD1_RAT		sp|Q3BCU4|POPD1_RAT
sp|P30839|AL3A2_RAT	Fatty aldehyde dehydrogenase OS=Rattus norvegicus GN=Aldh3a2 PE=1 SV=1	484	1	19.2	11	8	1	31.8	12	10	4.158e-07	4.212e-07	sp|P30839|AL3A2_RAT	tr|G3V9W6|G3V9W6_RAT;	sp|P30839|AL3A2_RAT	tr|G3V9W6|G3V9W6_RAT;
tr|E9PSX3|E9PSX3_RAT	Protein RT1-A2 OS=Rattus norvegicus GN=RT1-A PE=3 SV=2	358	1	8.9	3	3	1	9.5	3	3	1.473e-07	2.985e-07	tr|E9PSX3|E9PSX3_RAT	tr|F7ERG5|F7ERG5_RAT;	tr|E9PSX3|E9PSX3_RAT	tr|F7ERG5|F7ERG5_RAT;
sp|P55053|FABP5_RAT	Fatty acid-binding protein, epidermal OS=Rattus norvegicus GN=Fabp5 PE=1 SV=3	135	1	38.5	4	4	1	30.4	3	3	5.129e-07	9.154e-07	sp|P55053|FABP5_RAT		sp|P55053|FABP5_RAT
sp|P36201|CRIP2_RAT	Cysteine-rich protein 2 OS=Rattus norvegicus GN=Crip2 PE=2 SV=1	208	1	33.7	3	3	1	47.1	5	4	6.97e-07	1.279e-06	sp|P36201|CRIP2_RAT		sp|P36201|CRIP2_RAT
sp|Q3T1J1|IF5A1_RAT	Eukaryotic translation initiation factor 5A-1 OS=Rattus norvegicus GN=Eif5a PE=1 SV=3	154	1	46.1	9	6	1	45.5	9	7	1.442e-06	1.216e-06	sp|Q3T1J1|IF5A1_RAT		sp|Q3T1J1|IF5A1_RAT
sp|P62870|ELOB_RAT	Transcription elongation factor B polypeptide 2 OS=Rattus norvegicus GN=Tceb2 PE=1 SV=1	118	1	30.5	4	4	0.989	7.6	1	1	8.238e-07	2.707e-07	sp|P62870|ELOB_RAT		sp|P62870|ELOB_RAT	tr|F1LZ51|F1LZ51_RAT;
sp|P04905|GSTM1_RAT	Glutathione S-transferase Mu 1 OS=Rattus norvegicus GN=Gstm1 PE=1 SV=2	218	0.9986	13.8	1	3	1	24.3	4	4	2.638e-08	1.678e-07	sp|P04905|GSTM1_RAT	tr|G3V983|G3V983_RAT;	sp|P04905|GSTM1_RAT	tr|G3V983|G3V983_RAT;
sp|B0LPN4-2|RYR2_RAT	Isoform 2 of Ryanodine receptor 2 OS=Rattus norvegicus GN=Ryr2	4947	1	27.7	117	106	1	18.5	70	68	4.699e-07	2.224e-07	sp|B0LPN4-2|RYR2_RAT		sp|B0LPN4-2|RYR2_RAT
tr|B1WC26|B1WC26_RAT	N-acetylneuraminic acid synthase OS=Rattus norvegicus GN=Nans PE=2 SV=1	359	1	14.5	4	4	1	19.2	6	6	1.238e-07	3.392e-07	tr|B1WC26|B1WC26_RAT		tr|B1WC26|B1WC26_RAT
sp|P20651|PP2BB_RAT	Serine/threonine-protein phosphatase 2B catalytic subunit beta isoform OS=Rattus norvegicus GN=Ppp3cb PE=1 SV=1	525	0.9959	3.9	1	2					2.082e-08		sp|P20651|PP2BB_RAT	sp|P63329-2|PP2BA_RAT;sp|P63329|PP2BA_RAT;tr|F1LMH3|F1LMH3_RAT;tr|F1M7P9|F1M7P9_RAT;
sp|O88941|MOGS_RAT	Mannosyl-oligosaccharide glucosidase OS=Rattus norvegicus GN=Mogs PE=1 SV=1	834	1	13.2	10	9	1	18.2	13	11	2.713e-07	2.682e-07	sp|O88941|MOGS_RAT	tr|G3V743|G3V743_RAT;	sp|O88941|MOGS_RAT	tr|G3V743|G3V743_RAT;
sp|P62919|RL8_RAT	60S ribosomal protein L8 OS=Rattus norvegicus GN=Rpl8 PE=2 SV=2	257	1	40.1	11	9	1	42.8	14	13	1.902e-06	2.324e-06	sp|P62919|RL8_RAT	tr|D4A6W6|D4A6W6_RAT;	sp|P62919|RL8_RAT	tr|D4A6W6|D4A6W6_RAT;
tr|Q3MIE7|Q3MIE7_RAT	COMM domain containing 9 OS=Rattus norvegicus GN=Commd9 PE=2 SV=1	198	0.998	18.7	2	2	0.9996	33.3	4	3	6.433e-08	1.022e-07	tr|Q3MIE7|Q3MIE7_RAT		tr|Q3MIE7|Q3MIE7_RAT
tr|G3V644|G3V644_RAT	NADH dehydrogenase (Ubiquinone) flavoprotein 3-like, isoform CRA_a OS=Rattus norvegicus GN=Ndufv3 PE=4 SV=1	458	1	10	3	3					7.686e-08		tr|G3V644|G3V644_RAT
sp|Q9Z1Z9|PDLI7_RAT	PDZ and LIM domain protein 7 OS=Rattus norvegicus GN=Pdlim7 PE=1 SV=1	457	1	10.7	5	5	1	22.3	7	7	2.403e-07	4.332e-07	sp|Q9Z1Z9|PDLI7_RAT		sp|Q9Z1Z9|PDLI7_RAT
tr|D3ZI99|D3ZI99_RAT	PRP3 pre-mRNA processing factor 3 homolog (Yeast) (Predicted), isoform CRA_a OS=Rattus norvegicus GN=Prpf3 PE=4 SV=1	637	0.9998	2.7	2	2	0.9879	2.4	1	2	4.849e-08	1.977e-08	tr|D3ZI99|D3ZI99_RAT		tr|D3ZI99|D3ZI99_RAT
tr|Q5U2V1|Q5U2V1_RAT	FK506 binding protein 10 OS=Rattus norvegicus GN=Fkbp10 PE=2 SV=1	581	1	9.5	4	4	1	14.5	7	7	6.229e-08	2.997e-07	tr|Q5U2V1|Q5U2V1_RAT		tr|Q5U2V1|Q5U2V1_RAT
tr|D3ZNG3|D3ZNG3_RAT	Protein Sppl2a OS=Rattus norvegicus GN=Sppl2a PE=4 SV=1	523					0.9776	4.8	3	2		7.717e-08			tr|D3ZNG3|D3ZNG3_RAT
tr|M0RAQ6|M0RAQ6_RAT	Hexokinase-1 OS=Rattus norvegicus GN=Hk1 PE=3 SV=1	880	0.9996	46	1	43	0.9995	42.3	1	34	1.957e-07	3.265e-07	tr|M0RAQ6|M0RAQ6_RAT		tr|M0RAQ6|M0RAQ6_RAT
tr|D3ZVH2|D3ZVH2_RAT	Protein RGD1560831 OS=Rattus norvegicus GN=RGD1560831 PE=3 SV=1	243					0.8991	48.1	1	12		1.512e-08			tr|D3ZVH2|D3ZVH2_RAT
tr|F1LV74|F1LV74_RAT	Protein LOC100911693 (Fragment) OS=Rattus norvegicus GN=LOC100911693 PE=4 SV=2	599					0.9956	13.7	8	7		8.456e-08			tr|F1LV74|F1LV74_RAT
tr|F1LZ00|F1LZ00_RAT	Protein LOC679894 (Fragment) OS=Rattus norvegicus GN=LOC679894 PE=4 SV=2	1589					0.4627	1.8	1	2		1.223e-08			tr|F1LZ00|F1LZ00_RAT
sp|Q4KLL0|TCEA1_RAT	Transcription elongation factor A protein 1 OS=Rattus norvegicus GN=Tcea1 PE=2 SV=1	301					1	8	2	2		2.725e-08			sp|Q4KLL0|TCEA1_RAT
tr|Q5XI19|Q5XI19_RAT	Fermitin family homolog 2 (Drosophila) OS=Rattus norvegicus GN=Fermt2 PE=2 SV=1	680	1	49.7	26	24	1	57.5	33	26	6.936e-07	1.162e-06	tr|Q5XI19|Q5XI19_RAT		tr|Q5XI19|Q5XI19_RAT
sp|P27274|CD59_RAT	CD59 glycoprotein OS=Rattus norvegicus GN=Cd59 PE=1 SV=2	126	1	19	3	3	1	19	3	3	1.14e-06	1.007e-06	sp|P27274|CD59_RAT		sp|P27274|CD59_RAT
sp|A0JPJ7|OLA1_RAT	Obg-like ATPase 1 OS=Rattus norvegicus GN=Ola1 PE=2 SV=1	396	1	8.1	2	2	1	25.8	5	6	2.171e-08	1.205e-07	sp|A0JPJ7|OLA1_RAT		sp|A0JPJ7|OLA1_RAT
sp|Q9Z339|GSTO1_RAT	Glutathione S-transferase omega-1 OS=Rattus norvegicus GN=Gsto1 PE=1 SV=2	241	1	26.1	6	6	1	20.7	5	5	3.22e-07	2.583e-07	sp|Q9Z339|GSTO1_RAT	tr|Q6AXR6|Q6AXR6_RAT;	sp|Q9Z339|GSTO1_RAT	tr|Q6AXR6|Q6AXR6_RAT;
tr|D4A8N1|D4A8N1_RAT	Protein Dpm1 OS=Rattus norvegicus GN=Dpm1 PE=4 SV=1	260	1	17.3	3	3	1	15.8	3	3	7.891e-08	1.47e-07	tr|D4A8N1|D4A8N1_RAT		tr|D4A8N1|D4A8N1_RAT
sp|Q704S8|CACP_RAT	Carnitine O-acetyltransferase OS=Rattus norvegicus GN=Crat PE=1 SV=1	626	1	15.2	8	8	1	5.4	3	3	2.373e-07	6.138e-08	sp|Q704S8|CACP_RAT		sp|Q704S8|CACP_RAT
sp|P62997|TRA2B_RAT	Transformer-2 protein homolog beta OS=Rattus norvegicus GN=Tra2b PE=1 SV=1	288					1	10.8	2	2		7.51e-08			sp|P62997|TRA2B_RAT
tr|F1LQ09|F1LQ09_RAT	Protein Atl2 OS=Rattus norvegicus GN=Atl2 PE=4 SV=1	583					0.9849	1.7	1	2		1.153e-08			tr|F1LQ09|F1LQ09_RAT
tr|G3V7T3|G3V7T3_RAT	Pantothenate kinase 4 OS=Rattus norvegicus GN=Pank4 PE=4 SV=1	773					1	4.4	3	3		1.423e-08			tr|G3V7T3|G3V7T3_RAT
sp|Q5PQN5|TRI55_RAT	Tripartite motif-containing protein 55 OS=Rattus norvegicus GN=Trim55 PE=2 SV=1	545	1	8.3	4	4	0.989	2.4	1	1	7.088e-08	1.933e-08	sp|Q5PQN5|TRI55_RAT		sp|Q5PQN5|TRI55_RAT
tr|D3ZZU4|D3ZZU4_RAT	Protein Tmem160 OS=Rattus norvegicus GN=Tmem160 PE=4 SV=1	188	1	9	2	2					2.722e-07		tr|D3ZZU4|D3ZZU4_RAT
sp|B1PRL5|MURC_RAT	Muscle-related coiled-coil protein OS=Rattus norvegicus GN=Murc PE=2 SV=1	362	1	35.4	14	11	1	16	4	5	1.003e-06	1.54e-07	sp|B1PRL5|MURC_RAT		sp|B1PRL5|MURC_RAT
tr|F1LNL2|F1LNL2_RAT	Protein Smarca5 OS=Rattus norvegicus GN=Smarca5 PE=4 SV=2	995	1	5.2	4	5	1	7.9	7	8	2.874e-08	6.491e-08	tr|F1LNL2|F1LNL2_RAT		tr|F1LNL2|F1LNL2_RAT
sp|P05369|FPPS_RAT	Farnesyl pyrophosphate synthase OS=Rattus norvegicus GN=Fdps PE=2 SV=2	353	1	22.4	6	6	1	26.6	7	7	1.794e-07	2.412e-07	sp|P05369|FPPS_RAT	tr|F1LND7|F1LND7_RAT;	sp|P05369|FPPS_RAT	tr|F1LND7|F1LND7_RAT;
tr|Q6AXW2|Q6AXW2_RAT	Protein Tmod3 OS=Rattus norvegicus GN=Tmod3 PE=2 SV=1	352	1	9.7	2	2					3.864e-08		tr|Q6AXW2|Q6AXW2_RAT
sp|Q4G069|RMD1_RAT	Regulator of microtubule dynamics protein 1 OS=Rattus norvegicus GN=Rmdn1 PE=2 SV=1	310	1	30.3	8	9	1	19.7	6	6	6.683e-07	3.515e-07	sp|Q4G069|RMD1_RAT		sp|Q4G069|RMD1_RAT
sp|P12001|RL18_RAT	60S ribosomal protein L18 OS=Rattus norvegicus GN=Rpl18 PE=2 SV=2	188	1	26.6	6	5	1	29.3	6	5	1.977e-06	1.476e-06	sp|P12001|RL18_RAT		sp|P12001|RL18_RAT
tr|F7ES73|F7ES73_RAT	Protein Nub1 OS=Rattus norvegicus GN=Nub1 PE=4 SV=1	612					1	3.9	2	2		4.724e-08			tr|F7ES73|F7ES73_RAT
tr|D3ZVB7|D3ZVB7_RAT	Osteoglycin (Predicted) OS=Rattus norvegicus GN=Ogn PE=4 SV=1	298	1	9.4	2	2	0.7869	3	1	1	9.462e-08	7.941e-08	tr|D3ZVB7|D3ZVB7_RAT		tr|D3ZVB7|D3ZVB7_RAT
tr|D3ZMY7|D3ZMY7_RAT	Protein Nt5c2 (Fragment) OS=Rattus norvegicus GN=Nt5c2 PE=4 SV=2	529	1	14	7	5	1	22.1	9	7	7.989e-08	1.603e-07	tr|D3ZMY7|D3ZMY7_RAT		tr|D3ZMY7|D3ZMY7_RAT
sp|Q6P752|TOIP2_RAT	Torsin-1A-interacting protein 2 OS=Rattus norvegicus GN=Tor1aip2 PE=2 SV=1	578	0.9979	6.2	2	3	0.9954	6.2	1	3	1.803e-08	1.546e-08	sp|Q6P752|TOIP2_RAT		sp|Q6P752|TOIP2_RAT
tr|F1LRL9|F1LRL9_RAT	Microtubule-associated protein 1B OS=Rattus norvegicus GN=Map1b PE=1 SV=1	2461	1	19.6	37	35	1	31.6	61	54	2.964e-07	8.231e-07	tr|F1LRL9|F1LRL9_RAT		tr|F1LRL9|F1LRL9_RAT
sp|P97519|HMGCL_RAT	Hydroxymethylglutaryl-CoA lyase, mitochondrial OS=Rattus norvegicus GN=Hmgcl PE=2 SV=1	325	1	27.4	6	5	1	23.4	4	4	2.04e-07	7.884e-08	sp|P97519|HMGCL_RAT		sp|P97519|HMGCL_RAT
sp|Q5XIG4|OCAD1_RAT	OCIA domain-containing protein 1 OS=Rattus norvegicus GN=Ociad1 PE=1 SV=1	247	1	39.7	8	6	0.989	7.3	1	1	6.621e-07	4.104e-08	sp|Q5XIG4|OCAD1_RAT		sp|Q5XIG4|OCAD1_RAT
sp|Q5RJR8|LRC59_RAT	Leucine-rich repeat-containing protein 59 OS=Rattus norvegicus GN=Lrrc59 PE=1 SV=1	307	1	34.5	9	7	1	27	6	6	1.249e-06	1.368e-06	sp|Q5RJR8|LRC59_RAT		sp|Q5RJR8|LRC59_RAT
tr|D3ZVR9|D3ZVR9_RAT	Protein Pgm5 OS=Rattus norvegicus GN=Pgm5 PE=3 SV=2	566					1	14.1	6	6		2.051e-07			tr|D3ZVR9|D3ZVR9_RAT
tr|D3ZCG3|D3ZCG3_RAT	Protein Mon2 (Fragment) OS=Rattus norvegicus GN=Mon2 PE=4 SV=2	1701	1	2	3	3	1	3.8	5	6	8.351e-09	2.408e-08	tr|D3ZCG3|D3ZCG3_RAT	tr|D3ZKH2|D3ZKH2_RAT;	tr|D3ZCG3|D3ZCG3_RAT	tr|D3ZKH2|D3ZKH2_RAT;
sp|P97576|GRPE1_RAT	GrpE protein homolog 1, mitochondrial OS=Rattus norvegicus GN=Grpel1 PE=1 SV=2	217	1	34.6	6	7	1	13.4	3	3	1.254e-06	4.725e-07	sp|P97576|GRPE1_RAT		sp|P97576|GRPE1_RAT
tr|Q5XI34|Q5XI34_RAT	Protein Ppp2r1a OS=Rattus norvegicus GN=Ppp2r1a PE=2 SV=1	589	1	45	24	20	1	51.8	31	23	9.503e-07	1.459e-06	tr|Q5XI34|Q5XI34_RAT		tr|Q5XI34|Q5XI34_RAT
sp|P19234|NDUV2_RAT	NADH dehydrogenase [ubiquinone] flavoprotein 2, mitochondrial OS=Rattus norvegicus GN=Ndufv2 PE=1 SV=2	248	1	41.1	8	7	1	25.8	5	5	9.875e-07	5.229e-07	sp|P19234|NDUV2_RAT		sp|P19234|NDUV2_RAT
tr|D4A6C5|D4A6C5_RAT	Protein Arhgap1 OS=Rattus norvegicus GN=Arhgap1 PE=4 SV=1	439	1	28.5	10	9	1	35.5	18	14	5.582e-07	1.109e-06	tr|D4A6C5|D4A6C5_RAT		tr|D4A6C5|D4A6C5_RAT
sp|P15650|ACADL_RAT	Long-chain specific acyl-CoA dehydrogenase, mitochondrial OS=Rattus norvegicus GN=Acadl PE=1 SV=1	430	1	48.1	50	23	1	45.6	37	20	7.522e-06	5.15e-06	sp|P15650|ACADL_RAT		sp|P15650|ACADL_RAT
sp|Q63377|AT1B3_RAT	Sodium/potassium-transporting ATPase subunit beta-3 OS=Rattus norvegicus GN=Atp1b3 PE=2 SV=1	279	1	41.6	9	9	1	34.4	9	9	1.173e-06	1.211e-06	sp|Q63377|AT1B3_RAT		sp|Q63377|AT1B3_RAT
sp|O88350|RBBP9_RAT	Putative hydrolase RBBP9 OS=Rattus norvegicus GN=Rbbp9 PE=1 SV=2	186					1	17.7	2	2		1.216e-07			sp|O88350|RBBP9_RAT
tr|B1WBS4|B1WBS4_RAT	Protein Vps26b OS=Rattus norvegicus GN=Vps26b PE=2 SV=1	336	1	12.5	3	3	1	20.5	7	6	7.261e-08	2.34e-07	tr|B1WBS4|B1WBS4_RAT		tr|B1WBS4|B1WBS4_RAT
sp|P61980|HNRPK_RAT	Heterogeneous nuclear ribonucleoprotein K OS=Rattus norvegicus GN=Hnrnpk PE=1 SV=1	463	1	47.5	23	17	1	52.3	28	19	3.136e-06	2.805e-06	sp|P61980|HNRPK_RAT	tr|Q5D059|Q5D059_RAT;	sp|P61980|HNRPK_RAT	tr|Q5D059|Q5D059_RAT;
sp|P14668|ANXA5_RAT	Annexin A5 OS=Rattus norvegicus GN=Anxa5 PE=1 SV=3	319	1	43.6	25	15	1	61.8	26	19	4.036e-06	5.068e-06	sp|P14668|ANXA5_RAT	tr|Q66HH8|Q66HH8_RAT;	sp|P14668|ANXA5_RAT
sp|P62907|RL10A_RAT	60S ribosomal protein L10a OS=Rattus norvegicus GN=Rpl10a PE=1 SV=2	217	1	13.8	4	4	1	40.6	9	9	5.187e-07	1.539e-06	sp|P62907|RL10A_RAT		sp|P62907|RL10A_RAT
tr|A0A096MKD4|A0A096MKD4_RAT	Protein Ldb3 OS=Rattus norvegicus GN=Ldb3 PE=4 SV=1	679	1	38	3	19	1	39.8	2	18	1.354e-07	7.579e-08	tr|A0A096MKD4|A0A096MKD4_RAT		tr|A0A096MKD4|A0A096MKD4_RAT
tr|C0KUC5|C0KUC5_RAT	LIM and senescent cell antigen-like domains 1 isoform D OS=Rattus norvegicus GN=Lims1 PE=2 SV=1	362	1	29	11	9	1	28.7	12	9	5.009e-07	6.563e-07	tr|C0KUC5|C0KUC5_RAT		tr|C0KUC5|C0KUC5_RAT
tr|Q5XHX3|Q5XHX3_RAT	Enabled homolog (Drosophila) OS=Rattus norvegicus GN=Enah PE=1 SV=1	526	1	8.2	3	3	1	7.8	3	3	6.026e-08	6.075e-08	tr|Q5XHX3|Q5XHX3_RAT		tr|Q5XHX3|Q5XHX3_RAT
sp|P11442|CLH1_RAT	Clathrin heavy chain 1 OS=Rattus norvegicus GN=Cltc PE=1 SV=3	1675	1	46.1	93	64					2.532e-06		sp|P11442|CLH1_RAT
sp|P61805|DAD1_RAT	Dolichyl-diphosphooligosaccharide--protein glycosyltransferase subunit DAD1 OS=Rattus norvegicus GN=Dad1 PE=3 SV=3	113	0.9998	19.5	2	2	1	19.5	2	2	2.363e-06	2.712e-06	sp|P61805|DAD1_RAT		sp|P61805|DAD1_RAT
tr|Q6AYF2|Q6AYF2_RAT	LIM and cysteine-rich domains 1 OS=Rattus norvegicus GN=Lmcd1 PE=2 SV=1	365					1	12.9	4	4		2.431e-07			tr|Q6AYF2|Q6AYF2_RAT
sp|P51577|P2RX4_RAT	P2X purinoceptor 4 OS=Rattus norvegicus GN=P2rx4 PE=1 SV=1	388	1	31.2	7	7	1	31.2	7	7	5.629e-07	5.126e-07	sp|P51577|P2RX4_RAT		sp|P51577|P2RX4_RAT
sp|Q4FZV0|MANBA_RAT	Beta-mannosidase OS=Rattus norvegicus GN=Manba PE=2 SV=1	881	1	21.1	16	14	1	22.8	16	14	3.51e-07	4.272e-07	sp|Q4FZV0|MANBA_RAT	tr|R9PXV1|R9PXV1_RAT;	sp|Q4FZV0|MANBA_RAT	tr|R9PXV1|R9PXV1_RAT;
tr|B0BNG3|B0BNG3_RAT	Lman2 protein OS=Rattus norvegicus GN=Lman2 PE=2 SV=1	358	1	34.9	11	10	1	31.8	10	8	9.973e-07	1.168e-06	tr|B0BNG3|B0BNG3_RAT		tr|B0BNG3|B0BNG3_RAT
tr|D4A2N1|D4A2N1_RAT	Arginyl-tRNA--protein transferase 1 OS=Rattus norvegicus GN=Ate1 PE=3 SV=1	509					0.9999	5.7	2	2		2.237e-08			tr|D4A2N1|D4A2N1_RAT
tr|D3ZKQ4|D3ZKQ4_RAT	Protein Rabl6 OS=Rattus norvegicus GN=Rabl6 PE=4 SV=1	731	1	2.9	2	2					2.14e-08		tr|D3ZKQ4|D3ZKQ4_RAT
tr|D4A8T3|D4A8T3_RAT	Coatomer protein complex, subunit zeta 1 (Predicted) OS=Rattus norvegicus GN=Copz1 PE=4 SV=1	177	1	26.6	3	3	1	26.6	3	3	2.328e-07	3.154e-07	tr|D4A8T3|D4A8T3_RAT		tr|D4A8T3|D4A8T3_RAT
tr|D3ZD73|D3ZD73_RAT	Protein Ddx6 OS=Rattus norvegicus GN=Ddx6 PE=3 SV=1	483	1	13.9	5	5	1	10.1	3	3	1.392e-07	6.43e-08	tr|D3ZD73|D3ZD73_RAT		tr|D3ZD73|D3ZD73_RAT
sp|P84586|RMXRL_RAT	RNA-binding motif protein, X chromosome retrogene-like OS=Rattus norvegicus GN=Rbmxrtl PE=3 SV=1	388					1	23.7	9	9		5.476e-07			sp|P84586|RMXRL_RAT
tr|G3V8L9|G3V8L9_RAT	Polymerase I and transcript release factor OS=Rattus norvegicus GN=Ptrf PE=4 SV=1	392	1	51.5	33	19					2.57e-06		tr|G3V8L9|G3V8L9_RAT
sp|P61515|RL37P_RAT	Putative 60S ribosomal protein L37a OS=Rattus norvegicus GN=Rpl37a-ps1 PE=5 SV=2	92	1	45.7	4	4	1	66.3	7	6	9.67e-07	2.612e-06	sp|P61515|RL37P_RAT		sp|P61515|RL37P_RAT
sp|Q68FX0|IDH3B_RAT	Isocitrate dehydrogenase [NAD] subunit beta, mitochondrial OS=Rattus norvegicus GN=Idh3B PE=1 SV=1	385	1	52.2	18	16	1	34.3	13	12	1.786e-06	7.943e-07	sp|Q68FX0|IDH3B_RAT		sp|Q68FX0|IDH3B_RAT
sp|P30919|ASPG_RAT	N(4)-(Beta-N-acetylglucosaminyl)-L-asparaginase OS=Rattus norvegicus GN=Aga PE=1 SV=2	345	1	38.3	14	9	1	33.6	16	9	1.551e-06	2.256e-06	sp|P30919|ASPG_RAT		sp|P30919|ASPG_RAT
sp|P00159|CYB_RAT	Cytochrome b OS=Rattus norvegicus GN=Mt-Cyb PE=3 SV=2	380	1	6.8	4	3	1	4.2	2	2	4.818e-07	2.536e-07	sp|P00159|CYB_RAT	tr|Q8HIC4|Q8HIC4_RAT;tr|Q8SEY9|Q8SEY9_RAT;	sp|P00159|CYB_RAT	tr|Q8HIC4|Q8HIC4_RAT;tr|Q8SEY9|Q8SEY9_RAT;
sp|Q9Z1W6-3|LYRIC_RAT	Isoform 3 of Protein LYRIC OS=Rattus norvegicus GN=Mtdh	547	1	13.7	5	5	1	22.3	7	7	1.129e-07	2.48e-07	sp|Q9Z1W6-2|LYRIC_RAT	sp|Q9Z1W6-3|LYRIC_RAT;sp|Q9Z1W6-4|LYRIC_RAT;sp|Q9Z1W6|LYRIC_RAT;tr|D3ZGX7|D3ZGX7_RAT;	sp|Q9Z1W6-3|LYRIC_RAT	sp|Q9Z1W6|LYRIC_RAT;tr|D3ZGX7|D3ZGX7_RAT;
tr|D3ZHI8|D3ZHI8_RAT	Protein Trappc11 OS=Rattus norvegicus GN=Trappc11 PE=4 SV=1	1133					1	4.4	3	3		1.793e-08			tr|D3ZHI8|D3ZHI8_RAT
tr|F1LV13|F1LV13_RAT	Heterogeneous nuclear ribonucleoprotein M OS=Rattus norvegicus GN=Hnrnpm PE=4 SV=1	690	1	42	32	26	1	40.3	29	25	1.315e-06	1.208e-06	tr|F1LV13|F1LV13_RAT	tr|F1M3D3|F1M3D3_RAT;	tr|F1LV13|F1LV13_RAT	tr|F1M3D3|F1M3D3_RAT;
tr|Q6TXE9|Q6TXE9_RAT	LRRGT00050 OS=Rattus norvegicus GN=Eprs PE=1 SV=1	1486	1	43.3	52	44	1	48	68	54	8.375e-07	1.267e-06	tr|Q6TXE9|Q6TXE9_RAT		tr|Q6TXE9|Q6TXE9_RAT
tr|Q5U1Z9|Q5U1Z9_RAT	Metaxin 2 OS=Rattus norvegicus GN=Mtx2 PE=2 SV=1	263	1	35	7	6	1	12.2	3	2	4.793e-07	1.389e-07	tr|Q5U1Z9|Q5U1Z9_RAT		tr|Q5U1Z9|Q5U1Z9_RAT
tr|D3ZJ32|D3ZJ32_RAT	Protein Esyt2 OS=Rattus norvegicus GN=Esyt2 PE=4 SV=2	845	1	29.5	17	16	1	33.3	24	19	3.051e-07	6.279e-07	tr|D3ZJ32|D3ZJ32_RAT		tr|D3ZJ32|D3ZJ32_RAT
tr|D4A565|D4A565_RAT	NADH dehydrogenase (Ubiquinone) 1 beta subcomplex, 5 (Predicted), isoform CRA_b OS=Rattus norvegicus GN=Ndufb5 PE=4 SV=1	189	1	27.5	6	5	1	10.1	2	2	3.037e-06	8.222e-07	tr|D4A565|D4A565_RAT		tr|D4A565|D4A565_RAT
sp|Q62696|DLG1_RAT	Disks large homolog 1 OS=Rattus norvegicus GN=Dlg1 PE=1 SV=1	911	1	12.5	10	9	1	7.2	4	5	1.695e-07	4.68e-08	sp|Q62696|DLG1_RAT	tr|F1LNM0|F1LNM0_RAT;	sp|Q62696|DLG1_RAT	tr|F1LNM0|F1LNM0_RAT;
tr|D3ZSA9|D3ZSA9_RAT	Protein Nomo1 OS=Rattus norvegicus GN=Nomo1 PE=4 SV=1	1214	1	14.9	14	14	1	15.5	13	14	1.46e-07	1.854e-07	tr|D3ZSA9|D3ZSA9_RAT		tr|D3ZSA9|D3ZSA9_RAT
sp|P11951|CX6C2_RAT	Cytochrome c oxidase subunit 6C-2 OS=Rattus norvegicus GN=Cox6c2 PE=1 SV=3	76	1	63.2	9	6	1	30.3	3	3	1.385e-05	3.398e-06	sp|P11951|CX6C2_RAT		sp|P11951|CX6C2_RAT
sp|P13086|SUCA_RAT	Succinyl-CoA ligase [ADP/GDP-forming] subunit alpha, mitochondrial OS=Rattus norvegicus GN=Suclg1 PE=2 SV=2	346	1	47.7	25	14	1	45.7	22	13	4.348e-06	3.319e-06	sp|P13086|SUCA_RAT		sp|P13086|SUCA_RAT
tr|Q32KK2|Q32KK2_RAT	Arylsulfatase A OS=Rattus norvegicus GN=Arsa PE=2 SV=1	507	1	25.6	9	8	1	28.8	11	8	1.674e-07	6.003e-07	tr|Q32KK2|Q32KK2_RAT		tr|Q32KK2|Q32KK2_RAT
tr|F1M8K0|F1M8K0_RAT	Protein Dag1 OS=Rattus norvegicus GN=Dag1 PE=1 SV=1	893	1	14.3	14	11	1	11.3	9	7	3.34e-07	1.228e-07	tr|F1M8K0|F1M8K0_RAT		tr|F1M8K0|F1M8K0_RAT
sp|Q63014|AKAP8_RAT	A-kinase anchor protein 8 OS=Rattus norvegicus GN=Akap8 PE=2 SV=1	687					1	5.4	3	3		8.912e-09			sp|Q63014|AKAP8_RAT
sp|E9PT87|MYLK3_RAT	Myosin light chain kinase 3 OS=Rattus norvegicus GN=Mylk3 PE=1 SV=1	786	0.9979	3.3	2	3	0.9815	3.4	2	3	5.787e-08	4.724e-08	sp|E9PT87|MYLK3_RAT		sp|E9PT87|MYLK3_RAT
sp|Q63570|PRS6B_RAT	26S protease regulatory subunit 6B OS=Rattus norvegicus GN=Psmc4 PE=1 SV=1	418	1	42.1	12	13	1	50.2	18	15	3.832e-07	7.996e-07	sp|Q63570|PRS6B_RAT		sp|Q63570|PRS6B_RAT
sp|Q641X8|EIF3E_RAT	Eukaryotic translation initiation factor 3 subunit E OS=Rattus norvegicus GN=Eif3e PE=2 SV=1	445	1	16.6	7	6	1	19.1	7	7	1.747e-07	3.515e-07	sp|Q641X8|EIF3E_RAT		sp|Q641X8|EIF3E_RAT
sp|Q5BK63|NDUA9_RAT	NADH dehydrogenase [ubiquinone] 1 alpha subcomplex subunit 9, mitochondrial OS=Rattus norvegicus GN=Ndufa9 PE=1 SV=2	377	1	54.1	30	17	1	43.2	18	13	2.698e-06	1.635e-06	sp|Q5BK63|NDUA9_RAT		sp|Q5BK63|NDUA9_RAT
sp|P52590|NU107_RAT	Nuclear pore complex protein Nup107 OS=Rattus norvegicus GN=Nup107 PE=1 SV=1	926	0.993	1.5	2	2	0.9953	2.3	2	3	1.191e-08	1.78e-08	sp|P52590|NU107_RAT	tr|F1LSL2|F1LSL2_RAT;	sp|P52590|NU107_RAT	tr|F1LSL2|F1LSL2_RAT;
tr|D3ZLT1|D3ZLT1_RAT	NADH dehydrogenase (Ubiquinone) 1 beta subcomplex, 7 (Predicted) OS=Rattus norvegicus GN=Ndufb7 PE=4 SV=1	137	1	23.4	4	3	0.9861	6.6	1	1	1.209e-06	3.957e-07	tr|D3ZLT1|D3ZLT1_RAT		tr|D3ZLT1|D3ZLT1_RAT
tr|M0R9I8|M0R9I8_RAT	40S ribosomal protein S12 OS=Rattus norvegicus GN=LOC100364427 PE=3 SV=1	132	1	68.2	15	7	1	54.5	10	6	3.197e-06	1.605e-06	tr|M0R9I8|M0R9I8_RAT	tr|Q6PDW1|Q6PDW1_RAT;	tr|M0R9I8|M0R9I8_RAT	tr|Q6PDW1|Q6PDW1_RAT;
sp|Q04931|SSRP1_RAT	FACT complex subunit SSRP1 OS=Rattus norvegicus GN=Ssrp1 PE=1 SV=2	709	1	4.7	3	3	1	7.2	5	5	3.506e-08	9.447e-08	sp|Q04931|SSRP1_RAT		sp|Q04931|SSRP1_RAT
sp|Q08163|CAP1_RAT	Adenylyl cyclase-associated protein 1 OS=Rattus norvegicus GN=Cap1 PE=1 SV=3	474	1	35.9	20	15	1	49.4	27	19	1.404e-06	2.014e-06	sp|Q08163|CAP1_RAT		sp|Q08163|CAP1_RAT
sp|Q91XU1|QKI_RAT	Protein quaking OS=Rattus norvegicus GN=Qki PE=1 SV=2	341	1	10	2	2	0.9998	9.1	2	2	5.018e-08	4.435e-08	sp|Q91XU1|QKI_RAT		sp|Q91XU1|QKI_RAT
sp|P11915|NLTP_RAT	Non-specific lipid-transfer protein OS=Rattus norvegicus GN=Scp2 PE=1 SV=3	547	1	17.8	8	9	1	8.5	4	4	2.873e-07	1.089e-07	sp|P11915|NLTP_RAT	tr|F1LQ55|F1LQ55_RAT;	sp|P11915|NLTP_RAT	tr|F1LQ55|F1LQ55_RAT;
sp|Q80Z70|SE1L1_RAT	Protein sel-1 homolog 1 OS=Rattus norvegicus GN=Sel1l PE=2 SV=2	794	1	3.7	2	2	0.989	1.3	1	1	2.496e-08	1.663e-08	sp|Q80Z70|SE1L1_RAT	tr|F1LQ92|F1LQ92_RAT;tr|G3V9D3|G3V9D3_RAT;	sp|Q80Z70|SE1L1_RAT	tr|F1LQ92|F1LQ92_RAT;tr|G3V9D3|G3V9D3_RAT;
sp|P04937-3|FINC_RAT	Isoform 3 of Fibronectin OS=Rattus norvegicus GN=Fn1	2452	1	38.3	75	62					1.326e-06		sp|P04937-3|FINC_RAT	sp|P04937-4|FINC_RAT;sp|P04937|FINC_RAT;
sp|Q6P6V0|G6PI_RAT	Glucose-6-phosphate isomerase OS=Rattus norvegicus GN=Gpi PE=1 SV=1	558	1	53.2	35	22	1	55.9	47	23	2.587e-06	4.523e-06	sp|Q6P6V0|G6PI_RAT		sp|Q6P6V0|G6PI_RAT
tr|D4AC70|D4AC70_RAT	Procollagen, type VIII, alpha 1 (Predicted) OS=Rattus norvegicus GN=Col8a1 PE=4 SV=2	743	1	4.4	6	3	1	9.4	8	4	2.009e-07	3.363e-07	tr|D4AC70|D4AC70_RAT		tr|D4AC70|D4AC70_RAT
sp|P17074|RS19_RAT	40S ribosomal protein S19 OS=Rattus norvegicus GN=Rps19 PE=2 SV=3	145	1	46.9	12	10	1	46.9	10	9	2.616e-06	2.172e-06	sp|P17074|RS19_RAT		sp|P17074|RS19_RAT
sp|P43244|MATR3_RAT	Matrin-3 OS=Rattus norvegicus GN=Matr3 PE=1 SV=2	845	1	28.2	24	19	1	38.6	27	19	4.257e-07	5.377e-07	sp|P43244|MATR3_RAT		sp|P43244|MATR3_RAT
sp|Q9QYF3|MYO5A_RAT	Unconventional myosin-Va OS=Rattus norvegicus GN=Myo5a PE=1 SV=1	1828					0.9981	1.6	3	3		2.791e-08			sp|Q9QYF3|MYO5A_RAT
sp|G3V7P1|STX12_RAT	Syntaxin-12 OS=Rattus norvegicus GN=Stx12 PE=1 SV=1	274	1	34.3	7	6	1	17.9	3	3	7.155e-07	1.925e-07	sp|G3V7P1|STX12_RAT		sp|G3V7P1|STX12_RAT
sp|O09175|AMPB_RAT	Aminopeptidase B OS=Rattus norvegicus GN=Rnpep PE=1 SV=2	650					1	11.8	4	5		5.69e-08			sp|O09175|AMPB_RAT	tr|G3V6V1|G3V6V1_RAT;
sp|Q9QWN8|SPTN2_RAT	Spectrin beta chain, non-erythrocytic 2 OS=Rattus norvegicus GN=Sptbn2 PE=1 SV=2	2388	1	4.4	6	11	0.9999	4.1	9	10	8.685e-08	7.421e-08	sp|Q9QWN8|SPTN2_RAT	tr|F1MA36|F1MA36_RAT;	sp|Q9QWN8|SPTN2_RAT	tr|F1MA36|F1MA36_RAT;
tr|Q5XI21|Q5XI21_RAT	Protein Tom1 OS=Rattus norvegicus GN=Tom1 PE=2 SV=1	492	1	18.3	5	5	1	15.4	5	6	7.208e-08	1.669e-07	tr|Q5XI21|Q5XI21_RAT		tr|Q5XI21|Q5XI21_RAT
tr|D3ZA85|D3ZA85_RAT	Histone cell cycle regulation defective interacting protein 5 (Predicted), isoform CRA_a OS=Rattus norvegicus GN=Nfu1 PE=4 SV=1	253	1	11.5	2	2					8.017e-08		tr|D3ZA85|D3ZA85_RAT
tr|D3ZCS4|D3ZCS4_RAT	Protein Iqgap3 OS=Rattus norvegicus GN=Iqgap3 PE=4 SV=1	1632					0.2703	1.8	1	3		2.32e-08			tr|D3ZCS4|D3ZCS4_RAT
sp|P07323|ENOG_RAT	Gamma-enolase OS=Rattus norvegicus GN=Eno2 PE=1 SV=2	434	1	65.9	27	17	1	69.6	30	18	1.396e-06	1.708e-06	sp|P07323|ENOG_RAT		sp|P07323|ENOG_RAT
tr|F1LSQ6|F1LSQ6_RAT	Proteasome subunit alpha type OS=Rattus norvegicus GN=Psma7 PE=3 SV=1	254	1	38.2	11	8	1	50	11	9	1.237e-06	1.404e-06	tr|F1LSQ6|F1LSQ6_RAT		tr|F1LSQ6|F1LSQ6_RAT
sp|Q6P7Q4|LGUL_RAT	Lactoylglutathione lyase OS=Rattus norvegicus GN=Glo1 PE=1 SV=3	184	1	17.4	4	4	1	23.4	4	4	6.257e-07	8.12e-07	sp|Q6P7Q4|LGUL_RAT		sp|Q6P7Q4|LGUL_RAT
tr|M0RC65|M0RC65_RAT	Cofilin 2, muscle (Predicted), isoform CRA_b OS=Rattus norvegicus GN=Cfl2 PE=4 SV=1	166	1	39.2	6	5	1	56	5	8	2.919e-07	4.34e-07	tr|M0RC65|M0RC65_RAT		tr|M0RC65|M0RC65_RAT
sp|P49432|ODPB_RAT	Pyruvate dehydrogenase E1 component subunit beta, mitochondrial OS=Rattus norvegicus GN=Pdhb PE=1 SV=2	359	1	62.1	28	16	1	53.5	17	13	3.844e-06	2.524e-06	sp|P49432|ODPB_RAT		sp|P49432|ODPB_RAT
sp|P17764|THIL_RAT	Acetyl-CoA acetyltransferase, mitochondrial OS=Rattus norvegicus GN=Acat1 PE=1 SV=1	424	1	54.5	43	21	1	49.5	35	20	5.323e-06	3.826e-06	sp|P17764|THIL_RAT		sp|P17764|THIL_RAT
sp|P62243|RS8_RAT	40S ribosomal protein S8 OS=Rattus norvegicus GN=Rps8 PE=1 SV=2	208	1	51.4	10	9	1	51.4	12	10	2.042e-06	3.015e-06	sp|P62243|RS8_RAT		sp|P62243|RS8_RAT
sp|Q07439|HSP71_RAT	Heat shock 70 kDa protein 1A/1B OS=Rattus norvegicus GN=Hspa1a PE=2 SV=2	641	1	39.3	16	19	1	63.2	42	38	7.113e-07	2.601e-06	sp|Q07439|HSP71_RAT		sp|Q07439|HSP71_RAT
tr|G3V7M0|G3V7M0_RAT	Protein Cnot1 OS=Rattus norvegicus GN=Cnot1 PE=4 SV=1	2376	1	0.9	2	3	1	3.4	6	7	4.627e-09	2.181e-08	tr|G3V7M0|G3V7M0_RAT		tr|G3V7M0|G3V7M0_RAT
sp|P18420|PSA1_RAT	Proteasome subunit alpha type-1 OS=Rattus norvegicus GN=Psma1 PE=1 SV=2	263	1	35	9	8	1	47.5	17	13	1.277e-06	1.631e-06	sp|P18420|PSA1_RAT		sp|P18420|PSA1_RAT
sp|Q498C8|RER1_RAT	Protein RER1 OS=Rattus norvegicus GN=Rer1 PE=2 SV=1	196	1	32.7	6	5	1	28.6	5	4	6.534e-07	6.159e-07	sp|Q498C8|RER1_RAT		sp|Q498C8|RER1_RAT
tr|B0BNJ9|B0BNJ9_RAT	RCG44002, isoform CRA_a OS=Rattus norvegicus GN=Tmem14c PE=2 SV=1	114	0.9986	24.6	4	2	1	40.4	4	2	8.078e-08	7.868e-08	tr|B0BNJ9|B0BNJ9_RAT		tr|B0BNJ9|B0BNJ9_RAT
sp|B4F795|CTL2_RAT	Choline transporter-like protein 2 OS=Rattus norvegicus GN=Slc44a2 PE=2 SV=1	705	1	19.4	15	12	1	24.7	18	15	5.447e-07	7.973e-07	sp|B4F795|CTL2_RAT		sp|B4F795|CTL2_RAT
tr|M0R979|M0R979_RAT	Uncharacterized protein (Fragment) OS=Rattus norvegicus GN=Thbs1 PE=4 SV=1	681	1	12.3	7	7	1	19.8	13	12	1.478e-07	5.748e-07	tr|M0R979|M0R979_RAT		tr|M0R979|M0R979_RAT
tr|Q5U1Y3|Q5U1Y3_RAT	Filamin binding LIM protein 1 OS=Rattus norvegicus GN=Fblim1 PE=2 SV=1	346	0.9998	6.1	2	2	1	19.1	6	6	9.275e-08	3.597e-07	tr|Q5U1Y3|Q5U1Y3_RAT		tr|Q5U1Y3|Q5U1Y3_RAT
sp|Q9JHU5|ARFP1_RAT	Arfaptin-1 OS=Rattus norvegicus GN=Arfip1 PE=2 SV=1	366					1	9.8	2	2		7.109e-08			sp|Q9JHU5|ARFP1_RAT
sp|Q6PDV7|RL10_RAT	60S ribosomal protein L10 OS=Rattus norvegicus GN=Rpl10 PE=1 SV=3	214	1	47.2	15	10	1	42.5	12	8	3.582e-06	3.477e-06	sp|Q6PDV7|RL10_RAT		sp|Q6PDV7|RL10_RAT
tr|G3V7Y3|G3V7Y3_RAT	ATP synthase subunit delta, mitochondrial OS=Rattus norvegicus GN=Atp5d PE=3 SV=1	168	1	37.5	5	3	1	37.5	6	3	1.608e-06	5.982e-07	tr|G3V7Y3|G3V7Y3_RAT		tr|G3V7Y3|G3V7Y3_RAT
tr|F7EZ89|F7EZ89_RAT	Protein Tbc1d15 OS=Rattus norvegicus GN=Tbc1d15 PE=4 SV=1	671					0.9998	3.1	2	2		1.256e-08			tr|F7EZ89|F7EZ89_RAT
sp|P27605|HPRT_RAT	Hypoxanthine-guanine phosphoribosyltransferase OS=Rattus norvegicus GN=Hprt1 PE=1 SV=1	218	1	42.7	9	8	1	51.8	11	10	9.841e-07	1.691e-06	sp|P27605|HPRT_RAT		sp|P27605|HPRT_RAT
tr|D3ZR89|D3ZR89_RAT	Uncharacterized protein OS=Rattus norvegicus PE=3 SV=1	393	1	4.8	2	2	1	4.8	3	2	1.14e-08	1.917e-08	tr|D3ZR89|D3ZR89_RAT	tr|Q5M9F7|Q5M9F7_RAT;	tr|D3ZR89|D3ZR89_RAT	tr|Q5M9F7|Q5M9F7_RAT;
tr|D4ACB8|D4ACB8_RAT	Chaperonin subunit 8 (Theta) (Predicted), isoform CRA_a OS=Rattus norvegicus GN=Cct8 PE=3 SV=1	548	1	43.4	21	21	1	49.5	25	23	1.631e-06	1.783e-06	tr|D4ACB8|D4ACB8_RAT		tr|D4ACB8|D4ACB8_RAT
tr|Q7TMC7|Q7TMC7_RAT	Ab2-417 OS=Rattus norvegicus GN=Tf PE=2 SV=1	979	1	10	10	9	1	5.6	6	5	2.556e-07	1.17e-07	tr|Q7TMC7|Q7TMC7_RAT		tr|Q7TMC7|Q7TMC7_RAT
tr|Q5XI04|Q5XI04_RAT	Protein Stom OS=Rattus norvegicus GN=Stom PE=2 SV=1	284	1	25.4	6	6	1	56	11	10	8.239e-07	9.5e-07	tr|Q5XI04|Q5XI04_RAT		tr|Q5XI04|Q5XI04_RAT
tr|B0BNK1|B0BNK1_RAT	Protein Rab5c OS=Rattus norvegicus GN=Rab5c PE=2 SV=1	216	1	42.6	6	7	1	53.7	8	8	5.296e-07	9.8e-07	tr|B0BNK1|B0BNK1_RAT		tr|B0BNK1|B0BNK1_RAT
tr|D3ZW08|D3ZW08_RAT	Adenylosuccinate lyase OS=Rattus norvegicus GN=Adsl PE=3 SV=1	484					1	12.8	3	3		4.319e-08			tr|D3ZW08|D3ZW08_RAT
sp|Q5BK32|FAF2_RAT	FAS-associated factor 2 OS=Rattus norvegicus GN=Faf2 PE=2 SV=1	346	1	15.6	4	4	1	10.7	4	3	1.282e-07	2.111e-08	sp|Q5BK32|FAF2_RAT		sp|Q5BK32|FAF2_RAT
tr|D3ZUC9|D3ZUC9_RAT	Oxidative-stress responsive 1 (Predicted) OS=Rattus norvegicus GN=Oxsr1 PE=4 SV=1	527	1	9.9	5	5	1	3.6	2	2	1.069e-07	8.737e-08	tr|D3ZUC9|D3ZUC9_RAT		tr|D3ZUC9|D3ZUC9_RAT
tr|D4ACC2|D4ACC2_RAT	Protein Kank2 OS=Rattus norvegicus GN=Kank2 PE=4 SV=1	836	1	30.5	22	21	1	23.7	18	16	5.374e-07	6.095e-07	tr|D4ACC2|D4ACC2_RAT		tr|D4ACC2|D4ACC2_RAT
sp|Q9Z327-2|SYNPO_RAT	Isoform 2 of Synaptopodin OS=Rattus norvegicus GN=Synpo	976	0.9999	4	3	3	0.9769	2.5	1	1	5.404e-08	1.208e-08	sp|Q9Z327-2|SYNPO_RAT	sp|Q9Z327-3|SYNPO_RAT;sp|Q9Z327|SYNPO_RAT;	sp|Q9Z327-2|SYNPO_RAT	sp|Q9Z327-3|SYNPO_RAT;sp|Q9Z327|SYNPO_RAT;
sp|Q4KMC4|GFPT2_RAT	Glutamine--fructose-6-phosphate aminotransferase [isomerizing] 2 OS=Rattus norvegicus GN=Gfpt2 PE=2 SV=3	682	1	18.6	10	10	1	15.8	9	9	2.708e-07	2.138e-07	sp|Q4KMC4|GFPT2_RAT		sp|Q4KMC4|GFPT2_RAT
sp|Q63507|RL14_RAT	60S ribosomal protein L14 OS=Rattus norvegicus GN=Rpl14 PE=1 SV=3	214	1	15.9	5	3	1	22.9	6	5	6.248e-07	1.92e-06	sp|Q63507|RL14_RAT	tr|F1LSW7|F1LSW7_RAT;tr|Q6TUH8|Q6TUH8_RAT;	sp|Q63507|RL14_RAT	tr|F1LSW7|F1LSW7_RAT;
tr|G3V8F5|G3V8F5_RAT	Mitochondrial import receptor subunit TOM40 homolog OS=Rattus norvegicus GN=Tomm40 PE=4 SV=1	361	1	18.8	6	4	1	15.8	3	3	3.005e-07	1.719e-07	tr|G3V8F5|G3V8F5_RAT		tr|G3V8F5|G3V8F5_RAT
tr|Q6P7A7|Q6P7A7_RAT	Dolichyl-diphosphooligosaccharide--protein glycosyltransferase subunit 1 OS=Rattus norvegicus GN=Rpn1 PE=2 SV=1	606	1	44.9	31	25	1	54.6	34	28	1.714e-06	3.213e-06	tr|Q6P7A7|Q6P7A7_RAT		tr|Q6P7A7|Q6P7A7_RAT
sp|P62914|RL11_RAT	60S ribosomal protein L11 OS=Rattus norvegicus GN=Rpl11 PE=1 SV=2	178	1	32.6	6	6	1	32.6	8	6	3.355e-06	2.876e-06	sp|P62914|RL11_RAT		sp|P62914|RL11_RAT
tr|Q5RJN0|Q5RJN0_RAT	NADH dehydrogenase (Ubiquinone) Fe-S protein 7 OS=Rattus norvegicus GN=Ndufs7 PE=2 SV=1	218	1	34.9	8	7	1	13.3	3	2	1.919e-06	7.358e-07	tr|Q5RJN0|Q5RJN0_RAT		tr|Q5RJN0|Q5RJN0_RAT
tr|F1M7F8|F1M7F8_RAT	Oxidation resistance protein 1 (Fragment) OS=Rattus norvegicus GN=C7 PE=4 SV=2	845	1	34.3	26	23	1	33.4	23	21	6.285e-07	8.322e-07	tr|F1M7F8|F1M7F8_RAT		tr|F1M7F8|F1M7F8_RAT
sp|Q58FK9|KAT3_RAT	Kynurenine--oxoglutarate transaminase 3 OS=Rattus norvegicus GN=Ccbl2 PE=2 SV=1	454	0.9404	5.3	2	2	0.9385	2.6	1	1	2.887e-08	8.069e-09	sp|Q58FK9|KAT3_RAT		sp|Q58FK9|KAT3_RAT
sp|P17077|RL9_RAT	60S ribosomal protein L9 OS=Rattus norvegicus GN=Rpl9 PE=1 SV=1	192	1	56.8	10	9	1	58.3	8	8	1.825e-06	1.027e-06	sp|P17077|RL9_RAT		sp|P17077|RL9_RAT
sp|P07872-2|ACOX1_RAT	Isoform 2 of Peroxisomal acyl-coenzyme A oxidase 1 OS=Rattus norvegicus GN=Acox1	661	1	7	3	3	1	18.5	8	7	2.941e-08	7.451e-08	sp|P07872-2|ACOX1_RAT	sp|P07872|ACOX1_RAT;tr|F1LQC1|F1LQC1_RAT;tr|F1M609|F1M609_RAT;	sp|P07872-2|ACOX1_RAT	sp|P07872|ACOX1_RAT;tr|F1LQC1|F1LQC1_RAT;tr|F1M609|F1M609_RAT;
sp|Q68FR9|EF1D_RAT	Elongation factor 1-delta OS=Rattus norvegicus GN=Eef1d PE=1 SV=2	281	1	40.2	10	9	1	44.8	12	10	2.12e-06	1.748e-06	sp|Q68FR9|EF1D_RAT		sp|Q68FR9|EF1D_RAT
sp|P10860|DHE3_RAT	Glutamate dehydrogenase 1, mitochondrial OS=Rattus norvegicus GN=Glud1 PE=1 SV=2	558	1	37.6	19	16	1	49.8	34	24	7.959e-07	2.184e-06	sp|P10860|DHE3_RAT		sp|P10860|DHE3_RAT
tr|D4A054|D4A054_RAT	Protein LOC100911178 OS=Rattus norvegicus GN=Ranbp2 PE=1 SV=1	3055	1	3.4	9	10	1	4.8	12	12	3.136e-08	5.137e-08	tr|D4A054|D4A054_RAT	tr|M0R3M4|M0R3M4_RAT;	tr|D4A054|D4A054_RAT	tr|M0R3M4|M0R3M4_RAT;
sp|P61621|S61A1_RAT	Protein transport protein Sec61 subunit alpha isoform 1 OS=Rattus norvegicus GN=Sec61a1 PE=2 SV=2	476	1	12.2	5	5	1	10.1	5	4	2.89e-07	3.764e-07	sp|P61621|S61A1_RAT		sp|P61621|S61A1_RAT
sp|P12711|ADHX_RAT	Alcohol dehydrogenase class-3 OS=Rattus norvegicus GN=Adh5 PE=1 SV=2	374	1	27	8	7	1	34	8	8	4.592e-07	6.767e-07	sp|P12711|ADHX_RAT		sp|P12711|ADHX_RAT
sp|O08662|PI4KA_RAT	Phosphatidylinositol 4-kinase alpha OS=Rattus norvegicus GN=Pi4ka PE=1 SV=1	2041					1	8.5	12	13		7.05e-08			sp|O08662|PI4KA_RAT	tr|F1LRW9|F1LRW9_RAT;
sp|O70511-2|ANK3_RAT	Isoform 2 of Ankyrin-3 OS=Rattus norvegicus GN=Ank3	1984	1	16.7	21	21					1.678e-07		sp|O70511-2|ANK3_RAT	sp|O70511-3|ANK3_RAT;sp|O70511|ANK3_RAT;tr|F1LNM3|F1LNM3_RAT;tr|F1LPH6|F1LPH6_RAT;
sp|Q02874-2|H2AY_RAT	Isoform 1 of Core histone macro-H2A.1 OS=Rattus norvegicus GN=H2afy	368	1	30.2	10	8	1	40.5	13	11	6.888e-07	1.306e-06	sp|Q02874-2|H2AY_RAT	sp|Q02874|H2AY_RAT;	sp|Q02874-2|H2AY_RAT	sp|Q02874|H2AY_RAT;
sp|Q6P6S9|ENTP5_RAT	Ectonucleoside triphosphate diphosphohydrolase 5 OS=Rattus norvegicus GN=Entpd5 PE=2 SV=1	427	1	13.3	3	3	0.9472	6.6	1	1	5.472e-08	1.291e-08	sp|Q6P6S9|ENTP5_RAT	tr|F1LPB8|F1LPB8_RAT;	sp|Q6P6S9|ENTP5_RAT	tr|F1LPB8|F1LPB8_RAT;
sp|Q5XI32|CAPZB_RAT	F-actin-capping protein subunit beta OS=Rattus norvegicus GN=Capzb PE=1 SV=1	272	1	32.7	6	6	1	36.4	11	8	4.198e-07	9.61e-07	sp|Q5XI32|CAPZB_RAT		sp|Q5XI32|CAPZB_RAT
sp|P47875|CSRP1_RAT	Cysteine and glycine-rich protein 1 OS=Rattus norvegicus GN=Csrp1 PE=2 SV=2	193	1	59.6	15	8	1	68.9	23	13	2.424e-06	7.025e-06	sp|P47875|CSRP1_RAT		sp|P47875|CSRP1_RAT
sp|Q63797|PSME1_RAT	Proteasome activator complex subunit 1 OS=Rattus norvegicus GN=Psme1 PE=2 SV=1	249	1	38.2	9	9					7.396e-07		sp|Q63797|PSME1_RAT	tr|Q6P9V7|Q6P9V7_RAT;
sp|A1L1J9|LMF2_RAT	Lipase maturation factor 2 OS=Rattus norvegicus GN=Lmf2 PE=2 SV=1	702	1	7	3	4	1	4	3	2	7.579e-08	5.082e-08	sp|A1L1J9|LMF2_RAT		sp|A1L1J9|LMF2_RAT
sp|P62845|RS15_RAT	40S ribosomal protein S15 OS=Rattus norvegicus GN=Rps15 PE=1 SV=2	145	0.9993	21.4	4	2	1	36.6	8	4	6.626e-07	1.655e-06	sp|P62845|RS15_RAT		sp|P62845|RS15_RAT
sp|Q9WTT2|CLPB_RAT	Caseinolytic peptidase B protein homolog OS=Rattus norvegicus GN=Clpb PE=2 SV=1	677	1	4.6	2	2					4.189e-08		sp|Q9WTT2|CLPB_RAT	tr|F1M955|F1M955_RAT;
tr|A0A096MJA9|A0A096MJA9_RAT	Protein Asph OS=Rattus norvegicus GN=Asph PE=4 SV=1	657	1	32.6	23	20	1	30	19	17	7.716e-07	5.024e-07	tr|A0A096MJA9|A0A096MJA9_RAT	tr|A0A096MKE0|A0A096MKE0_RAT;	tr|A0A096MJA9|A0A096MJA9_RAT	tr|A0A096MKE0|A0A096MKE0_RAT;
tr|G3V887|G3V887_RAT	V-type proton ATPase subunit a OS=Rattus norvegicus GN=Tcirg1 PE=3 SV=1	834	1	7.7	5	6	1	19.4	9	11	9.262e-08	2.181e-07	tr|G3V887|G3V887_RAT		tr|G3V887|G3V887_RAT
tr|D4A857|D4A857_RAT	Importin 9 (Predicted) OS=Rattus norvegicus GN=Ipo9 PE=4 SV=2	1041	1	6.8	6	6	1	6.4	5	5	4.293e-08	2.925e-08	tr|D4A857|D4A857_RAT		tr|D4A857|D4A857_RAT
sp|P51638|CAV3_RAT	Caveolin-3 OS=Rattus norvegicus GN=Cav3 PE=1 SV=1	151	1	39.1	7	6	1	33.8	5	5	1.725e-06	3.327e-07	sp|P51638|CAV3_RAT		sp|P51638|CAV3_RAT
tr|F1M265|F1M265_RAT	Protein LOC100360205 (Fragment) OS=Rattus norvegicus GN=Palld PE=4 SV=2	729	1	7.3	4	3	1	27.4	21	16	5.053e-08	6.744e-07	sp|P0C5E3|PALLD_RAT	tr|F1LQD5|F1LQD5_RAT;tr|F1M265|F1M265_RAT;tr|F1M4W3|F1M4W3_RAT;	tr|F1M265|F1M265_RAT
sp|Q5U2Z3|NP1L4_RAT	Nucleosome assembly protein 1-like 4 OS=Rattus norvegicus GN=Nap1l4 PE=1 SV=1	386	1	17.6	4	5	1	13.7	3	4	1.044e-07	1.111e-07	sp|Q5U2Z3|NP1L4_RAT		sp|Q5U2Z3|NP1L4_RAT
tr|F1LSP2|F1LSP2_RAT	Protein Acad10 OS=Rattus norvegicus GN=Acad10 PE=3 SV=2	1069	1	4.9	3	3	0.8475	2	1	1	9.308e-09	5.909e-09	tr|F1LSP2|F1LSP2_RAT		tr|F1LSP2|F1LSP2_RAT	tr|M0R6F2|M0R6F2_RAT;
sp|P08050|CXA1_RAT	Gap junction alpha-1 protein OS=Rattus norvegicus GN=Gja1 PE=1 SV=2	382	1	6.5	3	3	1	4.5	2	2	1.428e-07	4.143e-08	sp|P08050|CXA1_RAT		sp|P08050|CXA1_RAT
sp|Q9EPH8|PABP1_RAT	Polyadenylate-binding protein 1 OS=Rattus norvegicus GN=Pabpc1 PE=1 SV=1	636	1	32.9	13	16	1	26.7	15	13	4.158e-07	7.123e-07	sp|Q9EPH8|PABP1_RAT		sp|Q9EPH8|PABP1_RAT
tr|Q4KLM7|Q4KLM7_RAT	Protein Specc1 OS=Rattus norvegicus GN=Specc1 PE=2 SV=1	781					0.9999	2.9	2	2		2.838e-08			tr|Q4KLM7|Q4KLM7_RAT
sp|F1LYQ8|FARP1_RAT	FERM, RhoGEF and pleckstrin domain-containing protein 1 OS=Rattus norvegicus GN=Farp1 PE=1 SV=2	1049					0.9999	2.9	2	2		6.66e-09			sp|F1LYQ8|FARP1_RAT
sp|P63095-2|GNAS2_RAT	Isoform Gnas-2 of Guanine nucleotide-binding protein G(s) subunit alpha isoforms short OS=Rattus norvegicus GN=Gnas	362	1	21.3	8	8					4.02e-07		sp|P63095-2|GNAS2_RAT	sp|P63095|GNAS2_RAT;sp|Q63803|GNAS1_RAT;
sp|P85970|ARPC2_RAT	Actin-related protein 2/3 complex subunit 2 OS=Rattus norvegicus GN=Arpc2 PE=1 SV=1	300	1	44.3	12	10	1	47.3	17	13	1.211e-06	2.048e-06	sp|P85970|ARPC2_RAT		sp|P85970|ARPC2_RAT
sp|Q9QZ76|MYG_RAT	Myoglobin OS=Rattus norvegicus GN=Mb PE=1 SV=3	154	1	70.8	19	11	1	56.5	14	9	4.165e-06	2.272e-06	sp|Q9QZ76|MYG_RAT		sp|Q9QZ76|MYG_RAT
sp|Q5XIA8|GHITM_RAT	Growth hormone-inducible transmembrane protein OS=Rattus norvegicus GN=Ghitm PE=2 SV=1	346	1	35.3	9	7	1	13.6	4	3	1.64e-06	3.644e-07	sp|Q5XIA8|GHITM_RAT		sp|Q5XIA8|GHITM_RAT
sp|P80385|AAKG1_RAT	5'-AMP-activated protein kinase subunit gamma-1 OS=Rattus norvegicus GN=Prkag1 PE=1 SV=3	330	1	8.8	3	2	0.989	5.5	1	1	7.009e-08	4.753e-08	sp|P80385|AAKG1_RAT		sp|P80385|AAKG1_RAT
tr|G3V6P2|G3V6P2_RAT	Dihydrolipoamide S-succinyltransferase (E2 component of 2-oxo-glutarate complex), isoform CRA_a OS=Rattus norvegicus GN=Dlst PE=3 SV=1	454	1	37.2	23	13	1	26.7	14	11	4.129e-06	1.491e-06	tr|G3V6P2|G3V6P2_RAT		tr|G3V6P2|G3V6P2_RAT
sp|P05712|RAB2A_RAT	Ras-related protein Rab-2A OS=Rattus norvegicus GN=Rab2a PE=1 SV=1	212	1	53.6	11	9					1.663e-06		sp|P05712|RAB2A_RAT	tr|F1LP82|F1LP82_RAT;
tr|D3ZZN3|D3ZZN3_RAT	Acetyl-coenzyme A synthetase OS=Rattus norvegicus GN=Acss1 PE=3 SV=1	682	0.9885	3.2	1	2					1.093e-08		tr|D3ZZN3|D3ZZN3_RAT
tr|B2GUZ6|B2GUZ6_RAT	Protein Rtn4ip1 OS=Rattus norvegicus GN=Rtn4ip1 PE=2 SV=1	396	1	11.6	4	4	0.9121	3.3	1	1	1.362e-07	1.594e-08	tr|B2GUZ6|B2GUZ6_RAT		tr|B2GUZ6|B2GUZ6_RAT
sp|Q56B11|PELP1_RAT	Proline-, glutamic acid- and leucine-rich protein 1 OS=Rattus norvegicus GN=Pelp1 PE=2 SV=2	1130	1	2.8	3	3	1	3.9	3	4	2.443e-08	2.542e-08	sp|Q56B11|PELP1_RAT		sp|Q56B11|PELP1_RAT
tr|Q3KRC3|Q3KRC3_RAT	Protein Srpr OS=Rattus norvegicus GN=Srpr PE=2 SV=1	636	1	13.5	9	7	1	12.4	7	6	1.599e-07	1.159e-07	tr|Q3KRC3|Q3KRC3_RAT		tr|Q3KRC3|Q3KRC3_RAT
sp|Q5M7W5|MAP4_RAT	Microtubule-associated protein 4 OS=Rattus norvegicus GN=Map4 PE=1 SV=1	1057	1	34.8	35	28	1	40.8	43	33	7.009e-07	1.139e-06	sp|Q5M7W5|MAP4_RAT		sp|Q5M7W5|MAP4_RAT
sp|Q9JHL4-2|DBNL_RAT	Isoform 2 of Drebrin-like protein OS=Rattus norvegicus GN=Dbnl	433	1	7.2	2	2	1	12.8	4	4	1.019e-07	1.419e-07	sp|Q9JHL4-2|DBNL_RAT	sp|Q9JHL4-3|DBNL_RAT;sp|Q9JHL4-4|DBNL_RAT;sp|Q9JHL4|DBNL_RAT;	sp|Q9JHL4-2|DBNL_RAT	sp|Q9JHL4-3|DBNL_RAT;sp|Q9JHL4-4|DBNL_RAT;sp|Q9JHL4|DBNL_RAT;
tr|D3ZEB8|D3ZEB8_RAT	40S ribosomal protein S12 OS=Rattus norvegicus PE=3 SV=1	123					0.9955	26	1	2		3.322e-08			tr|D3ZEB8|D3ZEB8_RAT
sp|A9UMV8|H2AJ_RAT	Histone H2A.J OS=Rattus norvegicus GN=H2afj PE=2 SV=1	129	0.9994	35.7	1	5	0.989	35.7	1	6	1.229e-07	1.725e-07	sp|A9UMV8|H2AJ_RAT	sp|P0C169|H2A1C_RAT;sp|P0C170|H2A1E_RAT;sp|Q00728|H2A4_RAT;sp|Q4FZT6|H2A3_RAT;sp|Q64598|H2A1F_RAT;tr|D3ZVK7|D3ZVK7_RAT;tr|G3V9C0|G3V9C0_RAT;tr|M0RCL5|M0RCL5_RAT;tr|M0RDM4|M0RDM4_RAT;tr|Q6I8Q6|Q6I8Q6_RAT;	sp|A9UMV8|H2AJ_RAT	sp|P0C169|H2A1C_RAT;sp|P0C170|H2A1E_RAT;sp|Q00728|H2A4_RAT;sp|Q4FZT6|H2A3_RAT;sp|Q64598|H2A1F_RAT;tr|D3ZVK7|D3ZVK7_RAT;tr|G3V9C0|G3V9C0_RAT;tr|M0RCL5|M0RCL5_RAT;tr|M0RDM4|M0RDM4_RAT;tr|Q6I8Q6|Q6I8Q6_RAT;
tr|M0R3M8|M0R3M8_RAT	Protein Rrp12 OS=Rattus norvegicus GN=Rrp12 PE=4 SV=1	1293	0.9994	2.4	2	2	0.9998	2.4	2	2	6.604e-09	1.089e-08	tr|M0R3M8|M0R3M8_RAT		tr|M0R3M8|M0R3M8_RAT
sp|Q5U301|AKAP2_RAT	A-kinase anchor protein 2 OS=Rattus norvegicus GN=Akap2 PE=1 SV=1	870	1	13.1	8	8	1	14.1	11	10	1.552e-07	2.193e-07	sp|Q5U301|AKAP2_RAT	tr|F1LPQ9|F1LPQ9_RAT;	sp|Q5U301|AKAP2_RAT	tr|F1LPQ9|F1LPQ9_RAT;
sp|O35303-2|DNM1L_RAT	Isoform 2 of Dynamin-1-like protein OS=Rattus norvegicus GN=Dnm1l	716					1	43.3	24	21		5.791e-07			sp|O35303-2|DNM1L_RAT	sp|O35303-3|DNM1L_RAT;sp|O35303-4|DNM1L_RAT;sp|O35303-5|DNM1L_RAT;sp|O35303-6|DNM1L_RAT;sp|O35303|DNM1L_RAT;
tr|Q4V8I9|Q4V8I9_RAT	Protein Ugp2 OS=Rattus norvegicus GN=Ugp2 PE=2 SV=1	508	1	33.5	14	12	1	34.3	15	13	5.156e-07	5.928e-07	tr|Q4V8I9|Q4V8I9_RAT		tr|Q4V8I9|Q4V8I9_RAT
sp|Q8VHK7|HDGF_RAT	Hepatoma-derived growth factor OS=Rattus norvegicus GN=Hdgf PE=1 SV=2	237					1	32.5	3	4		1.953e-07			sp|Q8VHK7|HDGF_RAT	tr|F1LPC7|F1LPC7_RAT;
sp|Q498U4|SARNP_RAT	SAP domain-containing ribonucleoprotein OS=Rattus norvegicus GN=Sarnp PE=1 SV=3	210	1	16.2	3	3	1	9.5	2	2	2.21e-07	1.85e-07	sp|Q498U4|SARNP_RAT		sp|Q498U4|SARNP_RAT
sp|B2GUV7|IF2P_RAT	Eukaryotic translation initiation factor 5B OS=Rattus norvegicus GN=Eif5b PE=1 SV=1	1216	1	5.8	7	7	1	13.9	14	14	6.826e-08	1.417e-07	sp|B2GUV7|IF2P_RAT	tr|M0R7Z0|M0R7Z0_RAT;	sp|B2GUV7|IF2P_RAT
tr|D3ZN76|D3ZN76_RAT	Protein Sec16a OS=Rattus norvegicus GN=Sec16a PE=4 SV=1	2346	1	1.7	2	3	0.989	0.6	1	1	7.632e-09	4.147e-09	tr|D3ZN76|D3ZN76_RAT		tr|D3ZN76|D3ZN76_RAT
sp|P02770|ALBU_RAT	Serum albumin OS=Rattus norvegicus GN=Alb PE=1 SV=2	608	1	10.7	16	7	1	10.7	14	7	2.74e-06	4.318e-06	sp|P02770|ALBU_RAT		sp|P02770|ALBU_RAT
sp|P60901|PSA6_RAT	Proteasome subunit alpha type-6 OS=Rattus norvegicus GN=Psma6 PE=1 SV=1	246	1	23.2	6	5	1	37.4	8	7	5.367e-07	6.686e-07	sp|P60901|PSA6_RAT		sp|P60901|PSA6_RAT
tr|F1M387|F1M387_RAT	Protein B3galtl (Fragment) OS=Rattus norvegicus GN=B3galtl PE=4 SV=2	475					1	5.5	3	2		5.878e-08			tr|F1M387|F1M387_RAT
sp|O35254|GORS1_RAT	Golgi reassembly-stacking protein 1 OS=Rattus norvegicus GN=Gorasp1 PE=1 SV=4	451	1	9.4	2	3	0.9832	2.9	1	1	1.588e-08	1.204e-08	sp|O35254|GORS1_RAT	tr|B1WBR1|B1WBR1_RAT;	sp|O35254|GORS1_RAT	tr|B1WBR1|B1WBR1_RAT;
sp|Q5U305|ERD22_RAT	ER lumen protein-retaining receptor 2 OS=Rattus norvegicus GN=Kdelr2 PE=2 SV=1	212	0.9885	5.2	2	1	1	10.8	3	2	2.258e-07	2.02e-07	sp|Q569A6|ERD21_RAT	sp|Q5U305|ERD22_RAT;	sp|Q5U305|ERD22_RAT
sp|Q64428|ECHA_RAT	Trifunctional enzyme subunit alpha, mitochondrial OS=Rattus norvegicus GN=Hadha PE=1 SV=2	763	1	63.6	83	37	1	63	64	37	5.403e-06	4.56e-06	sp|Q64428|ECHA_RAT		sp|Q64428|ECHA_RAT
tr|Q6AXX5|Q6AXX5_RAT	Protein Rdh11 OS=Rattus norvegicus GN=Rdh11 PE=2 SV=1	316	0.9998	9.5	2	2	0.9996	9.8	3	3	6.938e-08	1.569e-07	tr|Q6AXX5|Q6AXX5_RAT	tr|Q6TUD3|Q6TUD3_RAT;	tr|Q6AXX5|Q6AXX5_RAT	tr|Q6TUD3|Q6TUD3_RAT;
sp|P11598|PDIA3_RAT	Protein disulfide-isomerase A3 OS=Rattus norvegicus GN=Pdia3 PE=1 SV=2	505	1	65.5	72	39	1	70.3	79	41	1.478e-05	1.153e-05	sp|P11598|PDIA3_RAT		sp|P11598|PDIA3_RAT
tr|G3V6L9|G3V6L9_RAT	Peptidyl-prolyl cis-trans isomerase OS=Rattus norvegicus GN=Fkbp3 PE=4 SV=1	224	0.9999	8.9	2	2					1.83e-07		tr|G3V6L9|G3V6L9_RAT
sp|P50475|SYAC_RAT	Alanine--tRNA ligase, cytoplasmic OS=Rattus norvegicus GN=Aars PE=1 SV=3	968	1	28	23	18	1	47.5	43	35	4.372e-07	1.44e-06	sp|P50475|SYAC_RAT		sp|P50475|SYAC_RAT
tr|M0R9L3|M0R9L3_RAT	Protein Snx9 (Fragment) OS=Rattus norvegicus GN=Snx9 PE=4 SV=1	596	1	4.7	2	2	0.9999	3.5	2	2	3.692e-08	4.027e-08	tr|M0R9L3|M0R9L3_RAT		tr|M0R9L3|M0R9L3_RAT
tr|E9PSJ4|E9PSJ4_RAT	Protein Spag9 OS=Rattus norvegicus GN=Spag9 PE=4 SV=2	1320	0.9998	3.2	3	3	1	5	5	5	2.075e-08	3.578e-08	tr|E9PSJ4|E9PSJ4_RAT		tr|E9PSJ4|E9PSJ4_RAT
sp|Q63060|GLPK_RAT	Glycerol kinase OS=Rattus norvegicus GN=Gk PE=2 SV=1	524	1	4.8	4	3	0.9957	4.8	1	2	5.096e-08	1.975e-08	sp|Q63060|GLPK_RAT	tr|D3ZCI0|D3ZCI0_RAT;	sp|Q63060|GLPK_RAT	tr|D3ZCI0|D3ZCI0_RAT;
sp|Q6DGG0|PPID_RAT	Peptidyl-prolyl cis-trans isomerase D OS=Rattus norvegicus GN=Ppid PE=1 SV=3	370	1	14.6	4	5	1	35.9	8	9	1.234e-07	4.841e-07	sp|Q6DGG0|PPID_RAT		sp|Q6DGG0|PPID_RAT
tr|F7DP80|F7DP80_RAT	Protein Ddx19a OS=Rattus norvegicus GN=Ddx19b PE=4 SV=1	479	1	6.3	2	2	1	15.4	4	5	2.063e-08	1.373e-07	tr|F7DP80|F7DP80_RAT		tr|F7DP80|F7DP80_RAT
tr|D4ABI7|D4ABI7_RAT	Protein LOC100365676 OS=Rattus norvegicus GN=LOC100365676 PE=4 SV=2	362	1	8.6	2	2	1	12.7	3	3	5.088e-08	1.216e-07	tr|D4ABI7|D4ABI7_RAT		tr|D4ABI7|D4ABI7_RAT
sp|Q66H12|NAGAB_RAT	Alpha-N-acetylgalactosaminidase OS=Rattus norvegicus GN=Naga PE=2 SV=1	415	1	37.1	15	11	1	38.3	17	13	4.604e-07	1.012e-06	sp|Q66H12|NAGAB_RAT		sp|Q66H12|NAGAB_RAT
tr|D3ZRH1|D3ZRH1_RAT	Protein Oxa1l OS=Rattus norvegicus GN=Oxa1l PE=3 SV=1	433	1	5.5	3	3					1.232e-07		tr|D3ZRH1|D3ZRH1_RAT
sp|Q6MG49-2|BAG6_RAT	Isoform 2 of Large proline-rich protein BAG6 OS=Rattus norvegicus GN=Bag6	1096	0.9988	7.5	3	4	1	7.8	6	5	5.591e-08	8.472e-08	sp|Q6MG49-2|BAG6_RAT	sp|Q6MG49|BAG6_RAT;	sp|Q6MG49-2|BAG6_RAT	sp|Q6MG49|BAG6_RAT;
tr|D3ZUL3|D3ZUL3_RAT	Protein Col6a1 OS=Rattus norvegicus GN=Col6a1 PE=4 SV=1	1025	1	35.9	36	26	1	44.1	43	31	1.117e-06	2.08e-06	tr|D3ZUL3|D3ZUL3_RAT		tr|D3ZUL3|D3ZUL3_RAT
sp|Q68FY0|QCR1_RAT	Cytochrome b-c1 complex subunit 1, mitochondrial OS=Rattus norvegicus GN=Uqcrc1 PE=1 SV=1	480	1	56	50	21	1	55.8	33	19	8.757e-06	3.909e-06	sp|Q68FY0|QCR1_RAT		sp|Q68FY0|QCR1_RAT
tr|D3ZVQ0|D3ZVQ0_RAT	Ubiquitin carboxyl-terminal hydrolase OS=Rattus norvegicus GN=Usp5 PE=3 SV=1	858	1	21.7	13	13	1	34.7	23	20	2.935e-07	4.709e-07	tr|D3ZVQ0|D3ZVQ0_RAT		tr|D3ZVQ0|D3ZVQ0_RAT
tr|B2GUZ3|B2GUZ3_RAT	Mthfd1l protein OS=Rattus norvegicus GN=Mthfd1l PE=2 SV=1	977	1	4.5	4	4	1	6.1	4	5	7.522e-08	2.946e-08	tr|B2GUZ3|B2GUZ3_RAT		tr|B2GUZ3|B2GUZ3_RAT
tr|F1LN59|F1LN59_RAT	Protein Eif4g2 (Fragment) OS=Rattus norvegicus GN=Eif4g2 PE=4 SV=2	906	1	9.4	8	8	1	7.1	6	6	9.139e-08	1.054e-07	tr|F1LN59|F1LN59_RAT		tr|F1LN59|F1LN59_RAT
sp|P05708|HXK1_RAT	Hexokinase-1 OS=Rattus norvegicus GN=Hk1 PE=1 SV=4	918	1	54.4	69	51	1	50.8	52	41	2.983e-06	1.948e-06	sp|P05708|HXK1_RAT		sp|P05708|HXK1_RAT
tr|D3ZJ63|D3ZJ63_RAT	Protein Rab11fip5 (Fragment) OS=Rattus norvegicus GN=Rab11fip5 PE=4 SV=2	643	0.9959	4.4	1	2					3.595e-08		tr|D3ZJ63|D3ZJ63_RAT
sp|P04897|GNAI2_RAT	Guanine nucleotide-binding protein G(i) subunit alpha-2 OS=Rattus norvegicus GN=Gnai2 PE=1 SV=3	355	1	56.3	15	17	1	69.9	28	21	8.184e-07	2.598e-06	sp|P04897|GNAI2_RAT		sp|P04897|GNAI2_RAT
sp|Q8VIF7|SBP1_RAT	Selenium-binding protein 1 OS=Rattus norvegicus GN=Selenbp1 PE=1 SV=1	472	1	47.3	19	18	1	55	21	20	1.258e-06	1.425e-06	sp|Q8VIF7|SBP1_RAT	tr|F1LRJ9|F1LRJ9_RAT;	sp|Q8VIF7|SBP1_RAT	tr|F1LRJ9|F1LRJ9_RAT;
tr|D4A777|D4A777_RAT	Protein Fam114a1 OS=Rattus norvegicus GN=Fam114a1 PE=4 SV=2	567	1	11.8	5	5	0.9999	10.6	4	4	4.527e-08	1.104e-07	tr|D4A777|D4A777_RAT		tr|D4A777|D4A777_RAT
tr|D4AB01|D4AB01_RAT	Histidine triad nucleotide binding protein 2 (Predicted), isoform CRA_a OS=Rattus norvegicus GN=Hint2 PE=4 SV=1	163	1	45.4	6	5	1	21.5	2	2	8.608e-07	3.767e-07	tr|D4AB01|D4AB01_RAT		tr|D4AB01|D4AB01_RAT
sp|P61016|PPLA_RAT	Cardiac phospholamban OS=Rattus norvegicus GN=Pln PE=1 SV=1	52	1	23.1	4	2	1	23.1	3	2	4.797e-06	3.943e-06	sp|P61016|PPLA_RAT		sp|P61016|PPLA_RAT
sp|P16446|PIPNA_RAT	Phosphatidylinositol transfer protein alpha isoform OS=Rattus norvegicus GN=Pitpna PE=1 SV=2	271	0.9998	11.4	2	2	1	15.5	4	4	4.181e-08	1.778e-07	sp|P16446|PIPNA_RAT	tr|R9PXS4|R9PXS4_RAT;	sp|P16446|PIPNA_RAT	tr|R9PXS4|R9PXS4_RAT;
sp|Q9WVR3-2|SHIP2_RAT	Isoform 2 of Phosphatidylinositol 3,4,5-trisphosphate 5-phosphatase 2 OS=Rattus norvegicus GN=Inppl1	1183	0.9853	2.4	1	2	1	2.4	2	2	4.519e-09	7.31e-09	sp|Q9WVR3-2|SHIP2_RAT	sp|Q9WVR3|SHIP2_RAT;tr|V9GZ88|V9GZ88_RAT;	sp|Q9WVR3-2|SHIP2_RAT	sp|Q9WVR3|SHIP2_RAT;tr|V9GZ88|V9GZ88_RAT;
sp|P35053|GPC1_RAT	Glypican-1 OS=Rattus norvegicus GN=Gpc1 PE=1 SV=1	558					1	25.8	10	9		4.638e-07			sp|P35053|GPC1_RAT	tr|Q6P7Q2|Q6P7Q2_RAT;
sp|Q5XI78|ODO1_RAT	2-oxoglutarate dehydrogenase, mitochondrial OS=Rattus norvegicus GN=Ogdh PE=1 SV=1	1023	1	52.1	87	52	1	52.6	67	48	3.364e-06	2.691e-06	sp|Q5XI78|ODO1_RAT		sp|Q5XI78|ODO1_RAT
sp|P27321-2|ICAL_RAT	Isoform 2 of Calpastatin OS=Rattus norvegicus GN=Cast	675	1	13.6	8	6	1	11.6	6	5	6.45e-08	3.648e-08	sp|P27321-2|ICAL_RAT	sp|P27321-3|ICAL_RAT;sp|P27321-4|ICAL_RAT;sp|P27321-5|ICAL_RAT;sp|P27321-6|ICAL_RAT;sp|P27321|ICAL_RAT;tr|D3ZL24|D3ZL24_RAT;tr|D4A129|D4A129_RAT;tr|F1LPH1|F1LPH1_RAT;	sp|P27321-2|ICAL_RAT	sp|P27321-3|ICAL_RAT;sp|P27321-4|ICAL_RAT;sp|P27321-5|ICAL_RAT;sp|P27321-6|ICAL_RAT;sp|P27321|ICAL_RAT;tr|D3ZL24|D3ZL24_RAT;tr|D4A129|D4A129_RAT;tr|F1LPH1|F1LPH1_RAT;
sp|Q5M9I5|QCR6_RAT	Cytochrome b-c1 complex subunit 6, mitochondrial OS=Rattus norvegicus GN=Uqcrh PE=3 SV=1	89	1	39.3	7	4	1	29.2	2	2	1.623e-06	6.478e-07	sp|Q5M9I5|QCR6_RAT		sp|Q5M9I5|QCR6_RAT
sp|Q5RKH7|S35F6_RAT	Solute carrier family 35 member F6 OS=Rattus norvegicus GN=Slc35f6 PE=2 SV=1	372	1	9.4	3	3	0.9861	2.7	1	1	5.291e-08	3.45e-09	sp|Q5RKH7|S35F6_RAT		sp|Q5RKH7|S35F6_RAT
tr|D3Z9U2|D3Z9U2_RAT	CD163 antigen (Predicted) OS=Rattus norvegicus GN=Cd163 PE=4 SV=1	1120	0.9844	2.3	2	2	1	5.3	5	5	5.41e-08	8.315e-08	tr|D3Z9U2|D3Z9U2_RAT		tr|D3Z9U2|D3Z9U2_RAT
tr|G3V8S6|G3V8S6_RAT	Histidine rich calcium binding protein, isoform CRA_b OS=Rattus norvegicus GN=Hrc PE=4 SV=1	754	1	6	5	4	1	6	6	4	2.443e-08	1.531e-08	tr|G3V8S6|G3V8S6_RAT		tr|G3V8S6|G3V8S6_RAT
sp|P82808|GFPT1_RAT	Glutamine--fructose-6-phosphate aminotransferase [isomerizing] 1 OS=Rattus norvegicus GN=Gfpt1 PE=1 SV=3	681					0.9964	5.6	1	3		1.366e-08			sp|P82808|GFPT1_RAT
sp|Q64633|UD17_RAT	UDP-glucuronosyltransferase 1-7 OS=Rattus norvegicus GN=Ugt1a7c PE=2 SV=1	531	0.9998	7.9	2	3	0.9964	9.8	1	4	9.878e-09	2.882e-08	sp|Q64633|UD17_RAT	tr|Q6T5E8|Q6T5E8_RAT;	sp|Q64633|UD17_RAT	tr|Q6T5E8|Q6T5E8_RAT;
tr|G3V6X1|G3V6X1_RAT	Fibulin 2, isoform CRA_a OS=Rattus norvegicus GN=Fbln2 PE=4 SV=1	1221	1	11	9	9	1	17.8	22	17	1.512e-07	5.376e-07	tr|F1LS57|F1LS57_RAT	tr|G3V6X1|G3V6X1_RAT;	tr|G3V6X1|G3V6X1_RAT
tr|D3ZEY0|D3ZEY0_RAT	Protein Ccdc141 OS=Rattus norvegicus GN=Ccdc141 PE=4 SV=2	1530	1	19.2	23	23	1	8.3	11	11	2.814e-07	7.997e-08	tr|D3ZEY0|D3ZEY0_RAT		tr|D3ZEY0|D3ZEY0_RAT
tr|F2Z3T9|F2Z3T9_RAT	Protein U2af2 OS=Rattus norvegicus GN=U2af2 PE=4 SV=1	475	1	13.9	5	5	1	26.9	6	6	1.35e-07	1.418e-07	tr|F2Z3T9|F2Z3T9_RAT		tr|F2Z3T9|F2Z3T9_RAT
tr|D3ZAA0|D3ZAA0_RAT	PRA1 domain family 2 (Predicted) OS=Rattus norvegicus GN=Praf2 PE=4 SV=2	178	1	16.3	3	2	1	22.5	3	3	2.649e-07	8.442e-07	tr|D3ZAA0|D3ZAA0_RAT		tr|D3ZAA0|D3ZAA0_RAT
sp|Q6P7R8|DHB12_RAT	Estradiol 17-beta-dehydrogenase 12 OS=Rattus norvegicus GN=Hsd17b12 PE=2 SV=1	312	1	24.4	7	6	1	42	13	9	4.505e-07	6.888e-07	sp|Q6P7R8|DHB12_RAT		sp|Q6P7R8|DHB12_RAT
tr|A0A096MIX1|A0A096MIX1_RAT	Protein Gbe1 (Fragment) OS=Rattus norvegicus GN=Gbe1 PE=4 SV=1	257	1	14.8	3	3	1	15.6	5	3	9.88e-08	1.929e-07	tr|A0A096MIX1|A0A096MIX1_RAT		tr|A0A096MIX1|A0A096MIX1_RAT
tr|B2RYJ3|B2RYJ3_RAT	Protein Cul4a OS=Rattus norvegicus GN=Cul4a PE=2 SV=1	759	1	6.3	5	5	1	12.3	8	9	4.608e-08	1.016e-07	tr|B2RYJ3|B2RYJ3_RAT		tr|B2RYJ3|B2RYJ3_RAT
sp|F1MA98|TPR_RAT	Nucleoprotein TPR OS=Rattus norvegicus GN=Tpr PE=1 SV=1	2360	1	4.1	9	10	1	6.7	17	15	3.177e-08	6.352e-08	sp|F1MA98|TPR_RAT		sp|F1MA98|TPR_RAT
tr|M0R9L0|M0R9L0_RAT	Protein Naca OS=Rattus norvegicus GN=Naca PE=4 SV=1	2163	1	16	22	23	1	9.6	14	15	1.774e-07	1.027e-07	tr|M0R9L0|M0R9L0_RAT		tr|M0R9L0|M0R9L0_RAT
sp|P23965|ECI1_RAT	Enoyl-CoA delta isomerase 1, mitochondrial OS=Rattus norvegicus GN=Eci1 PE=1 SV=1	289	1	36	11	10	1	35.6	11	9	2.319e-06	1.718e-06	sp|P23965|ECI1_RAT	tr|Q68G41|Q68G41_RAT;	sp|P23965|ECI1_RAT	tr|Q68G41|Q68G41_RAT;
sp|Q63772|GAS6_RAT	Growth arrest-specific protein 6 OS=Rattus norvegicus GN=Gas6 PE=1 SV=1	674	1	4	2	2	1	3.3	2	2	3.006e-08	4.002e-08	sp|Q63772|GAS6_RAT		sp|Q63772|GAS6_RAT
sp|P70490|MFGM_RAT	Lactadherin OS=Rattus norvegicus GN=Mfge8 PE=2 SV=1	427	1	60.2	32	23	1	57.1	28	20	2.926e-06	1.988e-06	sp|P70490|MFGM_RAT	tr|Q1PBJ1|Q1PBJ1_RAT;	sp|P70490|MFGM_RAT	tr|Q1PBJ1|Q1PBJ1_RAT;
sp|P45479|PPT1_RAT	Palmitoyl-protein thioesterase 1 OS=Rattus norvegicus GN=Ppt1 PE=1 SV=1	306	1	42.8	10	9	1	39.9	10	8	6.177e-07	8.917e-07	sp|P45479|PPT1_RAT		sp|P45479|PPT1_RAT
tr|D4A1Y5|D4A1Y5_RAT	Protein Mthfd2 OS=Rattus norvegicus GN=Mthfd2 PE=3 SV=1	349	0.9993	12.9	2	2					2.36e-08		tr|D4A1Y5|D4A1Y5_RAT
sp|P80432|COX7C_RAT	Cytochrome c oxidase subunit 7C, mitochondrial OS=Rattus norvegicus GN=Cox7c PE=1 SV=2	63	1	28.6	3	2					9.118e-07		sp|P80432|COX7C_RAT
sp|P82471|GNAQ_RAT	Guanine nucleotide-binding protein G(q) subunit alpha OS=Rattus norvegicus GN=Gnaq PE=1 SV=2	359	1	26.5	7	8	1	28.1	8	8	2.299e-07	2.887e-07	sp|P82471|GNAQ_RAT	tr|D4AE68|D4AE68_RAT;	sp|P82471|GNAQ_RAT	tr|D4AE68|D4AE68_RAT;
sp|P05370|G6PD_RAT	Glucose-6-phosphate 1-dehydrogenase OS=Rattus norvegicus GN=G6pdx PE=1 SV=3	515	1	27.4	11	12	1	32.2	15	13	4.06e-07	8.027e-07	sp|P05370|G6PD_RAT		sp|P05370|G6PD_RAT
tr|D4ACG2|D4ACG2_RAT	IlvB (Bacterial acetolactate synthase)-like (Predicted), isoform CRA_c OS=Rattus norvegicus GN=Ilvbl PE=3 SV=1	672	1	9.5	5	4	1	24.1	8	9	1.083e-07	1.542e-07	tr|D4ACG2|D4ACG2_RAT		tr|D4ACG2|D4ACG2_RAT
tr|F1LYS7|F1LYS7_RAT	Uncharacterized protein OS=Rattus norvegicus GN=Sgcd PE=4 SV=2	289	1	23.9	11	7	1	17.6	6	5	1.28e-06	4.684e-07	tr|F1LYS7|F1LYS7_RAT		tr|F1LYS7|F1LYS7_RAT	tr|M0R6C9|M0R6C9_RAT;
tr|F1LM84|F1LM84_RAT	Nidogen-1 OS=Rattus norvegicus GN=Nid1 PE=4 SV=1	1246	1	36.6	61	35	1	38.9	48	37	1.61e-06	1.487e-06	tr|F1LM84|F1LM84_RAT		tr|F1LM84|F1LM84_RAT
sp|Q62847-2|ADDG_RAT	Isoform 1 of Gamma-adducin OS=Rattus norvegicus GN=Add3	673					1	10.3	6	6		3.536e-07			sp|Q62847-2|ADDG_RAT	sp|Q62847|ADDG_RAT;tr|D3ZCH7|D3ZCH7_RAT;tr|G3V9D7|G3V9D7_RAT;
sp|P05504|ATP6_RAT	ATP synthase subunit a OS=Rattus norvegicus GN=Mt-atp6 PE=1 SV=2	226	0.9985	8.4	3	2	0.9657	4.4	1	1	1.773e-07	8.156e-08	sp|P05504|ATP6_RAT	tr|Q8HIC7|Q8HIC7_RAT;tr|Q8SEZ3|Q8SEZ3_RAT;	sp|P05504|ATP6_RAT	tr|Q8HIC7|Q8HIC7_RAT;tr|Q8SEZ3|Q8SEZ3_RAT;
tr|D3ZTL3|D3ZTL3_RAT	Uncharacterized protein OS=Rattus norvegicus GN=Phldb2 PE=4 SV=2	1180	0.9993	2.7	3	3	0.9976	1.7	2	2	1.295e-08	1.202e-08	tr|D3ZTL3|D3ZTL3_RAT	tr|D4A779|D4A779_RAT;	tr|D3ZTL3|D3ZTL3_RAT	tr|D4A779|D4A779_RAT;
sp|P83732|RL24_RAT	60S ribosomal protein L24 OS=Rattus norvegicus GN=Rpl24 PE=2 SV=1	157	1	24.2	7	5	1	34.4	9	7	6.993e-07	1.72e-06	sp|P83732|RL24_RAT		sp|P83732|RL24_RAT
tr|Q6P9V7|Q6P9V7_RAT	Proteasome (Prosome, macropain) activator subunit 1 OS=Rattus norvegicus GN=Psme1 PE=2 SV=1	249	1	38.2	9	9	1	45	9	9	7.396e-07	1.2e-06	sp|Q63797|PSME1_RAT	tr|Q6P9V7|Q6P9V7_RAT;	tr|Q6P9V7|Q6P9V7_RAT
tr|D4A8H8|D4A8H8_RAT	Cytoplasmic FMR1 interacting protein 1 (Predicted) OS=Rattus norvegicus GN=Cyfip1 PE=4 SV=1	1253	1	10.9	12	12	1	21.7	25	24	1.073e-07	3.406e-07	tr|D4A8H8|D4A8H8_RAT		tr|D4A8H8|D4A8H8_RAT
sp|B3GNI6-2|SEP11_RAT	Isoform 2 of Septin-11 OS=Rattus norvegicus GN=Sept11	432	1	29.2	10	11	1	45.9	22	19	5.534e-07	1.597e-06	sp|B3GNI6-2|SEP11_RAT	sp|B3GNI6-3|SEP11_RAT;sp|B3GNI6|SEP11_RAT;	sp|B3GNI6-2|SEP11_RAT	sp|B3GNI6-3|SEP11_RAT;sp|B3GNI6|SEP11_RAT;
tr|Q5RJR9|Q5RJR9_RAT	Serine (Or cysteine) proteinase inhibitor, clade H, member 1, isoform CRA_b OS=Rattus norvegicus GN=Serpinh1 PE=2 SV=1	417	1	65	66	26	1	65	64	26	6.397e-06	6.844e-06	tr|Q5RJR9|Q5RJR9_RAT		tr|Q5RJR9|Q5RJR9_RAT
sp|Q62871-2|DC1I2_RAT	Isoform 2B of Cytoplasmic dynein 1 intermediate chain 2 OS=Rattus norvegicus GN=Dync1i2	632	1	13.2	5	5	1	28.6	8	9	3.26e-07	3.76e-07	sp|Q62871-2|DC1I2_RAT	sp|Q62871-3|DC1I2_RAT;sp|Q62871|DC1I2_RAT;tr|D3ZU74|D3ZU74_RAT;tr|G3V9V3|G3V9V3_RAT;tr|Q6AZ35|Q6AZ35_RAT;	sp|Q62871-2|DC1I2_RAT	sp|Q62871-3|DC1I2_RAT;sp|Q62871|DC1I2_RAT;tr|D3ZU74|D3ZU74_RAT;tr|G3V9V3|G3V9V3_RAT;tr|Q6AZ35|Q6AZ35_RAT;
sp|Q9JI92|SDCB1_RAT	Syntenin-1 OS=Rattus norvegicus GN=Sdcbp PE=1 SV=1	300	1	11.3	2	2	0.989	7.7	2	1	3.267e-08	2.871e-08	sp|Q9JI92|SDCB1_RAT		sp|Q9JI92|SDCB1_RAT
sp|P10111|PPIA_RAT	Peptidyl-prolyl cis-trans isomerase A OS=Rattus norvegicus GN=Ppia PE=1 SV=2	164	1	70.7	20	11	1	70.7	20	11	5.112e-06	7.374e-06	sp|P10111|PPIA_RAT		sp|P10111|PPIA_RAT
sp|P62083|RS7_RAT	40S ribosomal protein S7 OS=Rattus norvegicus GN=Rps7 PE=1 SV=1	194	1	59.8	17	11	1	59.8	14	11	3.847e-06	5.429e-06	sp|P62083|RS7_RAT		sp|P62083|RS7_RAT
tr|D3ZAS9|D3ZAS9_RAT	Protein Ddrgk1 OS=Rattus norvegicus GN=Ddrgk1 PE=4 SV=1	339	1	12.7	4	3	1	8.3	3	2	7.212e-08	7.57e-08	tr|D3ZAS9|D3ZAS9_RAT		tr|D3ZAS9|D3ZAS9_RAT
tr|F1LZW6|F1LZW6_RAT	Protein Slc25a13 (Fragment) OS=Rattus norvegicus GN=Slc25a13 PE=3 SV=1	675	1	49.9	34	26	1	55.6	36	29	1.996e-06	1.748e-06	tr|F1LZW6|F1LZW6_RAT		tr|F1LZW6|F1LZW6_RAT
sp|P17078|RL35_RAT	60S ribosomal protein L35 OS=Rattus norvegicus GN=Rpl35 PE=1 SV=3	123	1	31.7	4	5	1	26	5	3	1.42e-06	1.465e-06	sp|P17078|RL35_RAT		sp|P17078|RL35_RAT
tr|D3ZUF9|D3ZUF9_RAT	Pitrilysin metallepetidase 1 (Predicted) OS=Rattus norvegicus GN=Pitrm1 PE=3 SV=1	954	1	30.4	27	22	1	25.4	23	18	5.741e-07	3.889e-07	tr|D3ZUF9|D3ZUF9_RAT		tr|D3ZUF9|D3ZUF9_RAT
tr|D4A7W8|D4A7W8_RAT	Uncharacterized protein (Fragment) OS=Rattus norvegicus PE=4 SV=2	256	1	33.6	13	4	1	35.9	13	5	7.878e-07	2.445e-06	tr|D4A7W8|D4A7W8_RAT	tr|G3V6A9|G3V6A9_RAT;	tr|D4A7W8|D4A7W8_RAT	tr|G3V6A9|G3V6A9_RAT;
sp|Q5XFX0|TAGL2_RAT	Transgelin-2 OS=Rattus norvegicus GN=Tagln2 PE=2 SV=1	199	1	73.9	30	16	1	79.4	31	16	3.68e-06	6.744e-06	sp|Q5XFX0|TAGL2_RAT		sp|Q5XFX0|TAGL2_RAT
tr|D3ZE15|D3ZE15_RAT	Protein LOC100911483 OS=Rattus norvegicus GN=LOC100911483 PE=4 SV=1	144	1	33.3	7	5	1	14.6	3	2	2.751e-06	6.639e-07	tr|D3ZE15|D3ZE15_RAT	tr|F1LZC5|F1LZC5_RAT;	tr|D3ZE15|D3ZE15_RAT	tr|F1LZC5|F1LZC5_RAT;
tr|D3ZZT9|D3ZZT9_RAT	Protein Col14a1 OS=Rattus norvegicus GN=Col14a1 PE=4 SV=2	1793	1	28	43	37	1	24	32	29	4.581e-07	3.391e-07	tr|D3ZZT9|D3ZZT9_RAT		tr|D3ZZT9|D3ZZT9_RAT
tr|F1LTX8|F1LTX8_RAT	Protein Lpgat1 OS=Rattus norvegicus GN=Lpgat1 PE=4 SV=2	370					1	7.1	3	2		1.076e-07			tr|F1LTX8|F1LTX8_RAT	tr|Q6TXI6|Q6TXI6_RAT;
sp|P14740|DPP4_RAT	Dipeptidyl peptidase 4 OS=Rattus norvegicus GN=Dpp4 PE=1 SV=2	767	1	5.6	5	5	1	8.3	7	7	1.257e-07	1.448e-07	sp|P14740|DPP4_RAT	tr|F1M7X5|F1M7X5_RAT;	sp|P14740|DPP4_RAT
sp|Q8VID1|DHRS4_RAT	Dehydrogenase/reductase SDR family member 4 OS=Rattus norvegicus GN=Dhrs4 PE=2 SV=2	279	1	23.3	8	7	1	17.9	4	5	6.349e-07	3.811e-07	sp|Q8VID1|DHRS4_RAT		sp|Q8VID1|DHRS4_RAT
sp|P04642|LDHA_RAT	L-lactate dehydrogenase A chain OS=Rattus norvegicus GN=Ldha PE=1 SV=1	332	1	72.3	52	25	1	82.2	60	29	7.199e-06	1.622e-05	sp|P04642|LDHA_RAT		sp|P04642|LDHA_RAT
tr|M0R660|M0R660_RAT	Glyceraldehyde-3-phosphate dehydrogenase OS=Rattus norvegicus GN=RGD1565368 PE=3 SV=1	333	0.8463	65.2	5	18	0.9809	69.7	6	20	5.019e-07	3.082e-07	tr|M0R660|M0R660_RAT		tr|M0R660|M0R660_RAT
tr|D3ZQI1|D3ZQI1_RAT	Glutathione peroxidase OS=Rattus norvegicus GN=Gpx7 PE=3 SV=1	186	1	42.5	8	8	0.9998	10.2	2	2	2.089e-06	1.662e-07	tr|D3ZQI1|D3ZQI1_RAT		tr|D3ZQI1|D3ZQI1_RAT
sp|Q9Z1P2|ACTN1_RAT	Alpha-actinin-1 OS=Rattus norvegicus GN=Actn1 PE=1 SV=1	892	1	64.8	66	55	1	67.9	70	57	2.682e-06	3.089e-06	sp|Q9Z1P2|ACTN1_RAT		sp|Q9Z1P2|ACTN1_RAT
sp|Q00438-2|PTBP1_RAT	Isoform PYBP1 of Polypyrimidine tract-binding protein 1 OS=Rattus norvegicus GN=Ptbp1	530	1	43.4	22	15	1	52.6	25	17	7.646e-07	1.379e-06	sp|Q00438-2|PTBP1_RAT	sp|Q00438|PTBP1_RAT;tr|D3ZB30|D3ZB30_RAT;tr|F1LM18|F1LM18_RAT;	sp|Q00438-2|PTBP1_RAT	tr|D3ZB30|D3ZB30_RAT;
sp|P29314|RS9_RAT	40S ribosomal protein S9 OS=Rattus norvegicus GN=Rps9 PE=1 SV=4	194	1	46.9	12	10	1	53.1	15	13	4.237e-06	4.145e-06	sp|P29314|RS9_RAT		sp|P29314|RS9_RAT
sp|P41516|TOP2A_RAT	DNA topoisomerase 2-alpha OS=Rattus norvegicus GN=Top2a PE=2 SV=1	1526					0.992	0.9	1	2		5.005e-09			sp|P41516|TOP2A_RAT	tr|F1M7A0|F1M7A0_RAT;
sp|P53987|MOT1_RAT	Monocarboxylate transporter 1 OS=Rattus norvegicus GN=Slc16a1 PE=1 SV=1	494	1	26.3	19	12	1	24.1	18	10	1.511e-06	1.039e-06	sp|P53987|MOT1_RAT		sp|P53987|MOT1_RAT
sp|Q6IFV3|K1C15_RAT	Keratin, type I cytoskeletal 15 OS=Rattus norvegicus GN=Krt15 PE=1 SV=1	447	0.9999	5.6	3	5	0.9982	5.6	2	3	1.963e-07	1.283e-07	sp|Q6IFV3|K1C15_RAT		sp|Q6IFV3|K1C15_RAT
sp|Q6AY61|PRS23_RAT	Serine protease 23 OS=Rattus norvegicus GN=Prss23 PE=2 SV=1	383					0.9937	7.8	2	2		3.815e-08			sp|Q6AY61|PRS23_RAT
tr|Q6IRJ7|Q6IRJ7_RAT	Annexin OS=Rattus norvegicus GN=Anxa7 PE=2 SV=1	463	1	13.6	5	5	1	17.7	9	9	3.008e-07	7.996e-07	tr|Q6IRJ7|Q6IRJ7_RAT		tr|Q6IRJ7|Q6IRJ7_RAT
tr|D4A9D6|D4A9D6_RAT	DEAH (Asp-Glu-Ala-His) box polypeptide 9 (Predicted) OS=Rattus norvegicus GN=Dhx9 PE=4 SV=1	1174	1	10.1	11	8	1	18.2	17	15	1.091e-07	2.533e-07	tr|D4A9D6|D4A9D6_RAT		tr|D4A9D6|D4A9D6_RAT
tr|F1M0X7|F1M0X7_RAT	Protein Ckap5 OS=Rattus norvegicus GN=Ckap5 PE=4 SV=2	1972	1	8.9	18	17	1	6.3	9	10	8.233e-08	4.227e-08	tr|F1M0X7|F1M0X7_RAT	tr|F1M949|F1M949_RAT;	tr|F1M0X7|F1M0X7_RAT	tr|F1M949|F1M949_RAT;
tr|D3ZD23|D3ZD23_RAT	ATP-binding cassette, sub-family E (OABP), member 1 OS=Rattus norvegicus GN=Abce1 PE=3 SV=1	599	0.9999	5.2	4	3	1	24.7	14	11	1.152e-07	4.015e-07	tr|D3ZD23|D3ZD23_RAT		tr|D3ZD23|D3ZD23_RAT
tr|D3ZRS6|D3ZRS6_RAT	Protein LOC100360260 OS=Rattus norvegicus GN=LOC100360260 PE=4 SV=1	183	1	24.6	2	2					7.395e-08		tr|D3ZRS6|D3ZRS6_RAT	tr|Q5RJK5|Q5RJK5_RAT;
tr|B2RYS2|B2RYS2_RAT	Cytochrome b-c1 complex subunit 7 OS=Rattus norvegicus GN=Uqcrb PE=2 SV=1	111	1	62.2	15	9	1	51.4	7	6	7.489e-06	1.646e-06	tr|B2RYS2|B2RYS2_RAT		tr|B2RYS2|B2RYS2_RAT
sp|Q5RK27|S12A7_RAT	Solute carrier family 12 member 7 OS=Rattus norvegicus GN=Slc12a7 PE=2 SV=2	1083	1	10.9	10	10	1	4.2	5	4	1.435e-07	5.631e-08	sp|Q5RK27|S12A7_RAT		sp|Q5RK27|S12A7_RAT
sp|Q80W89|NDUAB_RAT	NADH dehydrogenase [ubiquinone] 1 alpha subcomplex subunit 11 OS=Rattus norvegicus GN=Ndufa11 PE=2 SV=1	141	1	52.5	3	3	1	27.7	3	2	4.429e-07	4.828e-07	sp|Q80W89|NDUAB_RAT		sp|Q80W89|NDUAB_RAT
sp|Q9HB97|PARVA_RAT	Alpha-parvin OS=Rattus norvegicus GN=Parva PE=1 SV=2	372	1	27.2	7	8	1	27.2	9	8	4.558e-07	6.273e-07	sp|Q9HB97|PARVA_RAT	tr|G3V818|G3V818_RAT;	sp|Q9HB97|PARVA_RAT	tr|G3V818|G3V818_RAT;
tr|D3ZYS7|D3ZYS7_RAT	Protein G3bp1 OS=Rattus norvegicus GN=G3bp1 PE=4 SV=1	465	1	8	3	3	1	28.4	8	8	1.237e-07	3.976e-07	tr|D3ZYS7|D3ZYS7_RAT		tr|D3ZYS7|D3ZYS7_RAT
tr|D3ZQ25|D3ZQ25_RAT	Fibulin-1 OS=Rattus norvegicus GN=Fbln1 PE=3 SV=1	705	1	17.2	13	10	1	26.4	16	15	7.22e-07	9.833e-07	tr|D3ZQ25|D3ZQ25_RAT		tr|D3ZQ25|D3ZQ25_RAT
sp|Q641Z6|EHD1_RAT	EH domain-containing protein 1 OS=Rattus norvegicus GN=Ehd1 PE=1 SV=1	534	1	35.4	17	15	1	41	18	16	8.014e-07	8.125e-07	sp|Q641Z6|EHD1_RAT		sp|Q641Z6|EHD1_RAT
sp|P61107|RAB14_RAT	Ras-related protein Rab-14 OS=Rattus norvegicus GN=Rab14 PE=1 SV=3	215	1	85.1	18	16	1	74.4	16	14	3.497e-06	2.75e-06	sp|P61107|RAB14_RAT	tr|B0BMW0|B0BMW0_RAT;	sp|P61107|RAB14_RAT	tr|B0BMW0|B0BMW0_RAT;
[truncated: 582 more rows]

## Sheet: ST6C_protein ratios SD CN5-M5
CPFP Results Comparison
Key to Searches
MSS11225 (=Myocytes)	RB_AK_samples_SD2012_SD-M5_22Jun16 (Meta) ( Meta-Search, UPR_RattusNorvegicus )
MSS11226 (=Co-culture)	RB_AK_samples_SD2012_SD-CN5_22Jun16 (Meta) ( Meta-Search, UPR_RattusNorvegicus )
Maximum protein-group q-value: 0.0100
Minimum 2 unique peptide sequences in at least one search
		CONTROL	TREATMENT	ratio treatment/control
Protein	Description	MSS11225 SINQ Myocyte 5 MIC SIn	MSS11226 SINQ Co culture 5 MIC SIn	ratio Co/Myo	fold regulation Co/myo	fold regulation Co/Myo_missing values replaced
tr|F1LRJ1|F1LRJ1_RAT	Protein Col4a3 OS=Rattus norvegicus GN=Col4a3 PE=4 SV=1	5.966e-08	2.337e-09	0.039172	-25.5285	-25.5285
sp|Q9Z0U5|AOXA_RAT	Aldehyde oxidase 1 OS=Rattus norvegicus GN=Aox1 PE=1 SV=1	2.662e-08	1.095e-09	0.0411345	-24.3105	-24.3105
sp|Q71LX6|XIRP2_RAT	Xin actin-binding repeat-containing protein 2 OS=Rattus norvegicus GN=Xirp2 PE=1 SV=1	6.316e-08	2.705e-09	0.0428277	-23.3494	-23.3494
sp|Q5EAJ6|IKIP_RAT	Inhibitor of nuclear factor kappa-B kinase-interacting protein OS=Rattus norvegicus GN=Ikbip PE=2 SV=1	6.231e-08	3.111e-09	0.0499278	-20.0289	-20.0289
sp|P24473|GSTK1_RAT	Glutathione S-transferase kappa 1 OS=Rattus norvegicus GN=Gstk1 PE=1 SV=3	2.235e-07	1.25e-08	0.0559284	-17.88	-17.88
tr|G3V602|G3V602_RAT	Protein Xpr1 OS=Rattus norvegicus GN=Xpr1 PE=4 SV=1	1.041e-07	5.863e-09	0.0563208	-17.7554	-17.7554
sp|Q5U2U0|CLPX_RAT	ATP-dependent Clp protease ATP-binding subunit clpX-like, mitochondrial OS=Rattus norvegicus GN=Clpx PE=2 SV=1	9.082e-08	5.275e-09	0.0580819	-17.2171	-17.2171
sp|Q6AY20|MPRD_RAT	Cation-dependent mannose-6-phosphate receptor OS=Rattus norvegicus GN=M6pr PE=2 SV=1	3.871e-07	2.315e-08	0.0598037	-16.7214	-16.7214
sp|Q5XIG4|OCAD1_RAT	OCIA domain-containing protein 1 OS=Rattus norvegicus GN=Ociad1 PE=1 SV=1	6.621e-07	4.104e-08	0.0619846	-16.133	-16.133
sp|Q5RKH7|S35F6_RAT	Solute carrier family 35 member F6 OS=Rattus norvegicus GN=Slc35f6 PE=2 SV=1	5.291e-08	3.45e-09	0.0652051	-15.3362	-15.3362
sp|P10960|SAP_RAT	Sulfated glycoprotein 1 OS=Rattus norvegicus GN=Psap PE=1 SV=1	8.304e-07	5.673e-08	0.0683165	-14.6378	-14.6378
tr|D4A8Y1|D4A8Y1_RAT	Uncharacterized protein OS=Rattus norvegicus PE=4 SV=1	1.16e-06	7.98e-08	0.0687931	-14.5363	-14.5363
tr|D3ZQI1|D3ZQI1_RAT	Glutathione peroxidase OS=Rattus norvegicus GN=Gpx7 PE=3 SV=1	2.089e-06	1.662e-07	0.0795596	-12.5692	-12.5692
tr|G3V6I5|G3V6I5_RAT	Protein Dnaja3 OS=Rattus norvegicus GN=Dnaja3 PE=3 SV=1	2.267e-07	1.829e-08	0.0806793	-12.3948	-12.3948
sp|P12075|COX5B_RAT	Cytochrome c oxidase subunit 5B, mitochondrial OS=Rattus norvegicus GN=Cox5b PE=1 SV=2	2.801e-06	2.332e-07	0.083256	-12.0111	-12.0111
tr|B0BN20|B0BN20_RAT	Tetraspanin OS=Rattus norvegicus GN=Tspan6 PE=2 SV=1	3.832e-07	3.216e-08	0.0839248	-11.9154	-11.9154
tr|Q5PQZ9|Q5PQZ9_RAT	NADH dehydrogenase [ubiquinone] 1 subunit C2 OS=Rattus norvegicus GN=Ndufc2 PE=2 SV=1	2.766e-06	2.416e-07	0.0873463	-11.4487	-11.4487
tr|D3ZCZ9|D3ZCZ9_RAT	Protein LOC100912599 OS=Rattus norvegicus GN=LOC100912599 PE=4 SV=1	1.85e-06	1.644e-07	0.0888649	-11.253	-11.253
sp|Q5XIF3|NDUS4_RAT	NADH dehydrogenase [ubiquinone] iron-sulfur protein 4, mitochondrial OS=Rattus norvegicus GN=Ndufs4 PE=1 SV=1	2.063e-06	1.846e-07	0.0894813	-11.1755	-11.1755
tr|B0BMY7|B0BMY7_RAT	Protein Twf2 OS=Rattus norvegicus GN=Twf2 PE=2 SV=1	1.122e-07	1.021e-08	0.0909982	-10.9892	-10.9892
sp|P62864|RS30_RAT	40S ribosomal protein S30 OS=Rattus norvegicus GN=Fau PE=1 SV=1	1.807e-06	1.654e-07	0.0915329	-10.925	-10.925
tr|A0A096MIU5|A0A096MIU5_RAT	[Protein ADP-ribosylarginine] hydrolase-like protein 1 OS=Rattus norvegicus GN=Adprhl1 PE=4 SV=1	2.88e-08	2.64e-09	0.0916667	-10.9091	-10.9091
tr|D4A4W7|D4A4W7_RAT	Protein Mgarp OS=Rattus norvegicus GN=Mgarp PE=4 SV=1	9.472e-08	8.866e-09	0.0936022	-10.6835	-10.6835
tr|D3ZC56|D3ZC56_RAT	Protein Dst (Fragment) OS=Rattus norvegicus GN=Dst PE=1 SV=2	1.884e-08	1.822e-09	0.0967091	-10.3403	-10.3403
sp|Q5XII9|MFR1L_RAT	Mitochondrial fission regulator 1-like OS=Rattus norvegicus GN=Mtfr1l PE=2 SV=1	1.63e-07	1.592e-08	0.0976687	-10.2387	-10.2387
sp|Q9Z1N4|BPNT1_RAT	3'(2'),5'-bisphosphate nucleotidase 1 OS=Rattus norvegicus GN=Bpnt1 PE=1 SV=1	3.637e-07	3.664e-08	0.100742	-9.92631	-9.92631
tr|Q6XDA0|Q6XDA0_RAT	Erythroid spectrin beta OS=Rattus norvegicus GN=Sptb PE=2 SV=1	8.642e-08	8.856e-09	0.102476	-9.75836	-9.75836
sp|P29975|AQP1_RAT	Aquaporin-1 OS=Rattus norvegicus GN=Aqp1 PE=2 SV=4	1.552e-06	1.637e-07	0.105477	-9.48076	-9.48076
sp|O08730|GLYG_RAT	Glycogenin-1 OS=Rattus norvegicus GN=Gyg1 PE=2 SV=4	2.037e-07	2.346e-08	0.115169	-8.68286	-8.68286
sp|P01161|ANF_RAT	Natriuretic peptides A OS=Rattus norvegicus GN=Nppa PE=1 SV=1	7.382e-07	8.598e-08	0.116473	-8.58572	-8.58572
tr|B2GUZ6|B2GUZ6_RAT	Protein Rtn4ip1 OS=Rattus norvegicus GN=Rtn4ip1 PE=2 SV=1	1.362e-07	1.594e-08	0.117034	-8.54454	-8.54454
tr|D3Z802|D3Z802_RAT	Protein Nrap OS=Rattus norvegicus GN=Nrap PE=4 SV=1	1.641e-07	1.983e-08	0.120841	-8.27534	-8.27534
sp|Q641Z8|PEF1_RAT	Peflin OS=Rattus norvegicus GN=Pef1 PE=2 SV=1	4.898e-08	6.027e-09	0.12305	-8.12676	-8.12676
tr|D3ZHJ6|D3ZHJ6_RAT	Calcium-transporting ATPase OS=Rattus norvegicus GN=Atp2a3 PE=3 SV=2	2.074e-08	2.564e-09	0.123626	-8.08892	-8.08892
sp|Q8K4G6|MACD1_RAT	O-acetyl-ADP-ribose deacetylase MACROD1 (Fragment) OS=Rattus norvegicus GN=Macrod1 PE=2 SV=2	2.204e-07	2.742e-08	0.12441	-8.03793	-8.03793
tr|D3ZZR9|D3ZZR9_RAT	Peptidyl-prolyl cis-trans isomerase OS=Rattus norvegicus GN=Fkbp2 PE=4 SV=1	2.025e-06	2.549e-07	0.125877	-7.94429	-7.94429
tr|F1LRA1|F1LRA1_RAT	Protein ERGIC-53 OS=Rattus norvegicus GN=Lman1 PE=4 SV=2	1.117e-06	1.415e-07	0.126679	-7.89399	-7.89399
sp|P05371|CLUS_RAT	Clusterin OS=Rattus norvegicus GN=Clu PE=1 SV=2	4.24e-07	5.522e-08	0.130236	-7.67838	-7.67838
sp|Q64268|HEP2_RAT	Heparin cofactor 2 OS=Rattus norvegicus GN=Serpind1 PE=2 SV=1	7.169e-08	9.551e-09	0.133226	-7.50602	-7.50602
sp|P15865|H14_RAT	Histone H1.4 OS=Rattus norvegicus GN=Hist1h1e PE=1 SV=3	4.68e-06	6.54e-07	0.139744	-7.15596	-7.15596
tr|D3ZIP3|D3ZIP3_RAT	Protein Epb4.1 OS=Rattus norvegicus GN=Epb4.1 PE=4 SV=1	6.099e-08	8.612e-09	0.141203	-7.08198	-7.08198
sp|M0RC99|RAB5A_RAT	Ras-related protein Rab-5A OS=Rattus norvegicus GN=Rab5a PE=2 SV=1	3.112e-07	4.525e-08	0.145405	-6.87735	-6.87735
sp|Q4FZU2|K2C6A_RAT	Keratin, type II cytoskeletal 6A OS=Rattus norvegicus GN=Krt6a PE=1 SV=1	2.239e-07	3.311e-08	0.147879	-6.76231	-6.76231
tr|D3ZF13|D3ZF13_RAT	Acyl carrier protein OS=Rattus norvegicus GN=LOC683884 PE=3 SV=1	4.295e-07	6.427e-08	0.149639	-6.68274	-6.68274
tr|D3ZFQ8|D3ZFQ8_RAT	Cytochrome c-1 (Predicted), isoform CRA_b OS=Rattus norvegicus GN=Cyc1 PE=4 SV=2	2.163e-06	3.293e-07	0.152242	-6.56848	-6.56848
sp|B1PRL5|MURC_RAT	Muscle-related coiled-coil protein OS=Rattus norvegicus GN=Murc PE=2 SV=1	1.003e-06	1.54e-07	0.153539	-6.51299	-6.51299
sp|P15429|ENOB_RAT	Beta-enolase OS=Rattus norvegicus GN=Eno3 PE=1 SV=3	3.852e-08	6.032e-09	0.156594	-6.38594	-6.38594
tr|B5DEL8|B5DEL8_RAT	NADH dehydrogenase (Ubiquinone) Fe-S protein 5 OS=Rattus norvegicus GN=LOC100361505 PE=2 SV=1	2.152e-06	3.469e-07	0.161199	-6.20352	-6.20352
sp|P84850|D2HDH_RAT	D-2-hydroxyglutarate dehydrogenase, mitochondrial OS=Rattus norvegicus GN=D2hgdh PE=3 SV=1	3.582e-08	5.845e-09	0.163177	-6.12831	-6.12831
tr|B2RZC0|B2RZC0_RAT	Aig1 protein OS=Rattus norvegicus GN=Aig1 PE=2 SV=1	3.45e-08	5.64e-09	0.163478	-6.11702	-6.11702
sp|Q5BK32|FAF2_RAT	FAS-associated factor 2 OS=Rattus norvegicus GN=Faf2 PE=2 SV=1	1.282e-07	2.111e-08	0.164665	-6.07295	-6.07295
tr|D4AA31|D4AA31_RAT	Protein Prcp OS=Rattus norvegicus GN=Prcp PE=4 SV=1	4.404e-08	7.258e-09	0.164805	-6.06779	-6.06779
tr|D3ZD09|D3ZD09_RAT	Cytochrome c oxidase subunit 6B1 OS=Rattus norvegicus GN=Cox6b1 PE=4 SV=1	3.98e-06	6.619e-07	0.166307	-6.01299	-6.01299
tr|D4A0T0|D4A0T0_RAT	Protein Ndufb10 OS=Rattus norvegicus GN=Ndufb10 PE=4 SV=1	2.977e-06	4.957e-07	0.16651	-6.00565	-6.00565
tr|G3V667|G3V667_RAT	Integrin, alpha 6, isoform CRA_a OS=Rattus norvegicus GN=Itga6 PE=3 SV=1	3.411e-08	5.685e-09	0.166667	-6	-6
tr|D4A3V2|D4A3V2_RAT	NADH dehydrogenase [ubiquinone] 1 alpha subcomplex subunit 6 OS=Rattus norvegicus GN=Ndufa6 PE=3 SV=1	3.319e-06	5.617e-07	0.169238	-5.90885	-5.90885
tr|D4ADG2|D4ADG2_RAT	Protein Iba57 OS=Rattus norvegicus GN=Iba57 PE=3 SV=1	1.315e-07	2.261e-08	0.171939	-5.81601	-5.81601
sp|P60868|RS20_RAT	40S ribosomal protein S20 OS=Rattus norvegicus GN=Rps20 PE=3 SV=1	3.024e-06	5.216e-07	0.172487	-5.79755	-5.79755
tr|D3ZXP3|D3ZXP3_RAT	Histone H2A OS=Rattus norvegicus GN=H2afx PE=3 SV=1	2.849e-07	4.966e-08	0.174307	-5.73701	-5.73701
sp|A6ZIQ8|TM38A_RAT	Trimeric intracellular cation channel type A OS=Rattus norvegicus GN=Tmem38a PE=2 SV=1	8.137e-08	1.421e-08	0.174634	-5.72625	-5.72625
sp|P29410-2|KAD2_RAT	Isoform 2 of Adenylate kinase 2, mitochondrial OS=Rattus norvegicus GN=Ak2	9.759e-07	1.706e-07	0.174813	-5.7204	-5.7204
sp|Q7TPJ0|SSRA_RAT	Translocon-associated protein subunit alpha OS=Rattus norvegicus GN=Ssr1 PE=2 SV=1	1.369e-07	2.409e-08	0.175968	-5.68286	-5.68286
sp|P97531|CIP4_RAT	Cdc42-interacting protein 4 OS=Rattus norvegicus GN=Trip10 PE=1 SV=3	8.136e-08	1.443e-08	0.17736	-5.63825	-5.63825
tr|F1LN92|F1LN92_RAT	Protein Afg3l2 OS=Rattus norvegicus GN=Afg3l2 PE=3 SV=1	5.305e-07	9.53e-08	0.179642	-5.56663	-5.56663
tr|B2GV01|B2GV01_RAT	Metastasis-associated gene family, member 2 OS=Rattus norvegicus GN=Mta2 PE=2 SV=1	8.599e-08	1.554e-08	0.180719	-5.53346	-5.53346
tr|D3ZZ68|D3ZZ68_RAT	Protein Synpo2l OS=Rattus norvegicus GN=Synpo2l PE=4 SV=1	1.198e-07	2.176e-08	0.181636	-5.50551	-5.50551
tr|G3V816|G3V816_RAT	Nucleoside diphosphate kinase OS=Rattus norvegicus GN=Nme3 PE=3 SV=1	1.877e-07	3.426e-08	0.182525	-5.47869	-5.47869
tr|D4ADS4|D4ADS4_RAT	Protein Mgst3 OS=Rattus norvegicus GN=Mgst3 PE=4 SV=1	1.601e-06	2.954e-07	0.18451	-5.41977	-5.41977
sp|Q9WUS0|KAD4_RAT	Adenylate kinase 4, mitochondrial OS=Rattus norvegicus GN=Ak4 PE=2 SV=1	6.889e-07	1.275e-07	0.185078	-5.40314	-5.40314
tr|D3Z9D2|D3Z9D2_RAT	FYVE and coiled-coil domain containing 1 (Predicted) OS=Rattus norvegicus GN=Fyco1 PE=4 SV=1	2.46e-08	4.648e-09	0.188943	-5.2926	-5.2926
tr|D3ZM69|D3ZM69_RAT	Protein Epb41l2 OS=Rattus norvegicus GN=Epb41l2 PE=4 SV=1	4.986e-07	9.461e-08	0.189751	-5.27006	-5.27006
sp|P51638|CAV3_RAT	Caveolin-3 OS=Rattus norvegicus GN=Cav3 PE=1 SV=1	1.725e-06	3.327e-07	0.19287	-5.18485	-5.18485
tr|A0A096MJN4|A0A096MJN4_RAT	Protein Sept4 OS=Rattus norvegicus GN=Sept4 PE=4 SV=1	7.983e-08	1.547e-08	0.193787	-5.16031	-5.16031
tr|D3ZN51|D3ZN51_RAT	Protein Itga9 OS=Rattus norvegicus GN=Itga9 PE=3 SV=2	6.544e-08	1.273e-08	0.194529	-5.14061	-5.14061
sp|Q6AXN3|TMED5_RAT	Transmembrane emp24 domain-containing protein 5 OS=Rattus norvegicus GN=Tmed5 PE=2 SV=1	3.527e-07	6.978e-08	0.197845	-5.05446	-5.05446
tr|D3ZJX5|D3ZJX5_RAT	Protein LOC687295 OS=Rattus norvegicus GN=Timm50 PE=4 SV=2	7.406e-07	1.466e-07	0.197948	-5.05184	-5.05184
tr|D3ZYQ8|D3ZYQ8_RAT	Uridine-cytidine kinase OS=Rattus norvegicus GN=Uckl1 PE=3 SV=1	4.502e-08	8.934e-09	0.198445	-5.03918	-5.03918
sp|Q4FZT8|SPRY4_RAT	SPRY domain-containing protein 4 OS=Rattus norvegicus GN=Spryd4 PE=2 SV=1	1.853e-07	3.741e-08	0.201889	-4.95322	-4.95322
sp|Q5HZY2|SAR1B_RAT	GTP-binding protein SAR1b OS=Rattus norvegicus GN=Sar1b PE=2 SV=1	2.647e-07	5.368e-08	0.202796	-4.93107	-4.93107
tr|Q5Q0U0|Q5Q0U0_RAT	Protein Slc17a5 OS=Rattus norvegicus GN=Slc17a5 PE=2 SV=1	9.594e-08	1.956e-08	0.203877	-4.90491	-4.90491
sp|A0JPM9|EIF3J_RAT	Eukaryotic translation initiation factor 3 subunit J OS=Rattus norvegicus GN=Eif3j PE=2 SV=1	3.097e-08	6.372e-09	0.205747	-4.86033	-4.86033
tr|F1LR52|F1LR52_RAT	Protein Abcc4 OS=Rattus norvegicus GN=Abcc4 PE=3 SV=2	3.484e-08	7.23e-09	0.20752	-4.81881	-4.81881
sp|P70567|TMOD1_RAT	Tropomodulin-1 OS=Rattus norvegicus GN=Tmod1 PE=2 SV=1	1.004e-07	2.108e-08	0.20996	-4.76281	-4.76281
tr|D4A0T8|D4A0T8_RAT	Protein Dhrs7 OS=Rattus norvegicus GN=Dhrs7 PE=3 SV=2	4.116e-07	8.778e-08	0.213265	-4.689	-4.689
sp|Q5FVL2|EMC8_RAT	ER membrane protein complex subunit 8 OS=Rattus norvegicus GN=Emc8 PE=2 SV=1	6.727e-08	1.47e-08	0.218522	-4.57619	-4.57619
tr|F1LPG5|F1LPG5_RAT	Protein LOC691675 OS=Rattus norvegicus GN=LOC688963 PE=4 SV=1	2.138e-06	4.674e-07	0.218616	-4.57424	-4.57424
tr|B2RYS2|B2RYS2_RAT	Cytochrome b-c1 complex subunit 7 OS=Rattus norvegicus GN=Uqcrb PE=2 SV=1	7.489e-06	1.646e-06	0.219789	-4.54982	-4.54982
tr|B2RYW3|B2RYW3_RAT	NADH dehydrogenase (Ubiquinone) 1 beta subcomplex, 9 OS=Rattus norvegicus GN=Ndufb9 PE=2 SV=1	3.017e-06	6.693e-07	0.221843	-4.50769	-4.50769
sp|Q5XIA8|GHITM_RAT	Growth hormone-inducible transmembrane protein OS=Rattus norvegicus GN=Ghitm PE=2 SV=1	1.64e-06	3.644e-07	0.222195	-4.50055	-4.50055
tr|Q6QI16|Q6QI16_RAT	LRRGT00192 OS=Rattus norvegicus GN=RGD1304704 PE=2 SV=1	1.018e-07	2.267e-08	0.222692	-4.49052	-4.49052
sp|Q9Z327-2|SYNPO_RAT	Isoform 2 of Synaptopodin OS=Rattus norvegicus GN=Synpo	5.404e-08	1.208e-08	0.223538	-4.47351	-4.47351
tr|Q7TP42|Q7TP42_RAT	Ab2-292 OS=Rattus norvegicus GN=Sec62 PE=2 SV=1	1.294e-07	2.902e-08	0.224266	-4.45899	-4.45899
tr|F1M705|F1M705_RAT	Dystrophin (Fragment) OS=Rattus norvegicus GN=Dmd PE=4 SV=2	4.14e-07	9.412e-08	0.227343	-4.39864	-4.39864
tr|D3ZFD2|D3ZFD2_RAT	Polypeptide N-acetylgalactosaminyltransferase OS=Rattus norvegicus GN=Galnt2 PE=3 SV=1	1.667e-07	3.815e-08	0.228854	-4.36959	-4.36959
tr|B2RYS8|B2RYS8_RAT	NADH dehydrogenase (Ubiquinone) 1 beta subcomplex 8 OS=Rattus norvegicus GN=Ndufb8 PE=2 SV=1	4.486e-07	1.028e-07	0.229157	-4.36381	-4.36381
sp|Q91ZW1|TFAM_RAT	Transcription factor A, mitochondrial OS=Rattus norvegicus GN=Tfam PE=2 SV=1	2.983e-07	6.914e-08	0.23178	-4.31443	-4.31443
tr|G3V7V5|G3V7V5_RAT	Peptidyl-prolyl cis-trans isomerase OS=Rattus norvegicus GN=Fkbp11 PE=4 SV=1	3.928e-07	9.189e-08	0.233936	-4.27468	-4.27468
sp|Q63638|SPEG_RAT	Striated muscle-specific serine/threonine-protein kinase OS=Rattus norvegicus GN=Speg PE=2 SV=2	3.248e-08	7.647e-09	0.235437	-4.24742	-4.24742
sp|Q6P6S9|ENTP5_RAT	Ectonucleoside triphosphate diphosphohydrolase 5 OS=Rattus norvegicus GN=Entpd5 PE=2 SV=1	5.472e-08	1.291e-08	0.235928	-4.23857	-4.23857
sp|P54921|SNAA_RAT	Alpha-soluble NSF attachment protein OS=Rattus norvegicus GN=Napa PE=1 SV=2	3.05e-07	7.243e-08	0.237475	-4.21096	-4.21096
sp|Q6AYQ8|FAHD1_RAT	Acylpyruvase FAHD1, mitochondrial OS=Rattus norvegicus GN=Fahd1 PE=2 SV=1	3.998e-07	9.517e-08	0.238044	-4.2009	-4.2009
sp|P21913|SDHB_RAT	Succinate dehydrogenase [ubiquinone] iron-sulfur subunit, mitochondrial OS=Rattus norvegicus GN=Sdhb PE=2 SV=2	4.442e-06	1.059e-06	0.238406	-4.19452	-4.19452
sp|P51146|RAB4B_RAT	Ras-related protein Rab-4B OS=Rattus norvegicus GN=Rab4b PE=2 SV=1	6.52e-07	1.563e-07	0.239724	-4.17147	-4.17147
tr|M0R7S5|M0R7S5_RAT	Protein Plin4 OS=Rattus norvegicus GN=Plin4 PE=4 SV=1	6.821e-08	1.644e-08	0.24102	-4.14903	-4.14903
tr|D3ZE15|D3ZE15_RAT	Protein LOC100911483 OS=Rattus norvegicus GN=LOC100911483 PE=4 SV=1	2.751e-06	6.639e-07	0.24133	-4.1437	-4.1437
sp|Q9Z244|GMPR1_RAT	GMP reductase 1 OS=Rattus norvegicus GN=Gmpr PE=2 SV=1	6.617e-08	1.61e-08	0.243313	-4.10994	-4.10994
sp|Q07116|SUOX_RAT	Sulfite oxidase, mitochondrial OS=Rattus norvegicus GN=Suox PE=1 SV=2	1.923e-07	4.715e-08	0.24519	-4.07847	-4.07847
sp|P11951|CX6C2_RAT	Cytochrome c oxidase subunit 6C-2 OS=Rattus norvegicus GN=Cox6c2 PE=1 SV=3	1.385e-05	3.398e-06	0.245343	-4.07593	-4.07593
tr|Q3B7V5|Q3B7V5_RAT	Protein Rab2b OS=Rattus norvegicus GN=Rab2b PE=2 SV=1	4.594e-07	1.128e-07	0.245538	-4.0727	-4.0727
tr|D4A9P9|D4A9P9_RAT	Gup1, glycerol uptake/transporter homolog (Yeast) (Predicted) OS=Rattus norvegicus GN=Hhatl PE=4 SV=1	4.68e-07	1.158e-07	0.247436	-4.04145	-4.04145
sp|Q6URK4-2|ROA3_RAT	Isoform 2 of Heterogeneous nuclear ribonucleoprotein A3 OS=Rattus norvegicus GN=Hnrnpa3	1.434e-06	3.581e-07	0.249721	-4.00447	-4.00447
tr|G3V7W1|G3V7W1_RAT	Programmed cell death 6 (Predicted), isoform CRA_a OS=Rattus norvegicus GN=Pdcd6 PE=4 SV=1	2.77e-07	6.966e-08	0.25148	-3.97646	-3.97646
sp|P20069|MPPA_RAT	Mitochondrial-processing peptidase subunit alpha OS=Rattus norvegicus GN=Pmpca PE=1 SV=1	3.566e-07	9.102e-08	0.255244	-3.91782	-3.91782
sp|G3V9D0|PGLT1_RAT	Protein O-glucosyltransferase 1 OS=Rattus norvegicus GN=Poglut1 PE=3 SV=1	1.27e-07	3.275e-08	0.257874	-3.87786	-3.87786
sp|Q704S8|CACP_RAT	Carnitine O-acetyltransferase OS=Rattus norvegicus GN=Crat PE=1 SV=1	2.373e-07	6.138e-08	0.25866	-3.86608	-3.86608
sp|P50545-2|HCK_RAT	Isoform 2 of Tyrosine-protein kinase HCK OS=Rattus norvegicus GN=Hck	4.64e-08	1.22e-08	0.262931	-3.80328	-3.80328
sp|Q792H5-2|CELF2_RAT	Isoform 2 of CUGBP Elav-like family member 2 OS=Rattus norvegicus GN=Celf2	1.143e-07	3.027e-08	0.264829	-3.77602	-3.77602
sp|P23693|TNNI3_RAT	Troponin I, cardiac muscle OS=Rattus norvegicus GN=Tnni3 PE=1 SV=2	5.339e-06	1.424e-06	0.266717	-3.7493	-3.7493
sp|Q80Z29|NAMPT_RAT	Nicotinamide phosphoribosyltransferase OS=Rattus norvegicus GN=Nampt PE=1 SV=1	3.207e-07	8.575e-08	0.267384	-3.73994	-3.73994
sp|G3V7P1|STX12_RAT	Syntaxin-12 OS=Rattus norvegicus GN=Stx12 PE=1 SV=1	7.155e-07	1.925e-07	0.269043	-3.71688	-3.71688
tr|D4A565|D4A565_RAT	NADH dehydrogenase (Ubiquinone) 1 beta subcomplex, 5 (Predicted), isoform CRA_b OS=Rattus norvegicus GN=Ndufb5 PE=4 SV=1	3.037e-06	8.222e-07	0.270728	-3.69375	-3.69375
tr|D3ZYX8|D3ZYX8_RAT	Cytochrome c oxidase subunit VIIa polypeptide 2 like (Predicted), isoform CRA_e OS=Rattus norvegicus GN=Cox7a2l PE=4 SV=1	5.934e-07	1.612e-07	0.271655	-3.68114	-3.68114
sp|Q5PQN5|TRI55_RAT	Tripartite motif-containing protein 55 OS=Rattus norvegicus GN=Trim55 PE=2 SV=1	7.088e-08	1.933e-08	0.272714	-3.66684	-3.66684
sp|Q5BJQ0|ADCK3_RAT	Chaperone activity of bc1 complex-like, mitochondrial OS=Rattus norvegicus GN=Adck3 PE=2 SV=1	7.136e-08	1.953e-08	0.273683	-3.65387	-3.65387
sp|Q63362|NDUA5_RAT	NADH dehydrogenase [ubiquinone] 1 alpha subcomplex subunit 5 OS=Rattus norvegicus GN=Ndufa5 PE=1 SV=3	1.4e-06	3.845e-07	0.274643	-3.64109	-3.64109
sp|P07871|THIKB_RAT	3-ketoacyl-CoA thiolase B, peroxisomal OS=Rattus norvegicus GN=Acaa1b PE=1 SV=2	2.226e-07	6.13e-08	0.275382	-3.63132	-3.63132
sp|Q62696|DLG1_RAT	Disks large homolog 1 OS=Rattus norvegicus GN=Dlg1 PE=1 SV=1	1.695e-07	4.68e-08	0.276106	-3.62179	-3.62179
tr|B2GV73|B2GV73_RAT	Actin-related protein 2/3 complex subunit 3 OS=Rattus norvegicus GN=Arpc3 PE=2 SV=1	5.33e-07	1.475e-07	0.276735	-3.61356	-3.61356
tr|D3ZUV3|D3ZUV3_RAT	Eukaryotic translation initiation factor 2 subunit 1 OS=Rattus norvegicus GN=Eif2a PE=4 SV=2	1.752e-08	4.849e-09	0.276769	-3.61312	-3.61312
sp|Q642A4|CH082_RAT	UPF0598 protein C8orf82 homolog OS=Rattus norvegicus PE=2 SV=1	2.561e-07	7.13e-08	0.278407	-3.59187	-3.59187
tr|M0R6D4|M0R6D4_RAT	Uncharacterized protein (Fragment) OS=Rattus norvegicus PE=4 SV=1	4.61e-07	1.286e-07	0.278959	-3.58476	-3.58476
sp|Q58FK9|KAT3_RAT	Kynurenine--oxoglutarate transaminase 3 OS=Rattus norvegicus GN=Ccbl2 PE=2 SV=1	2.887e-08	8.069e-09	0.279494	-3.57789	-3.57789
sp|Q3KRE0|ATAD3_RAT	ATPase family AAA domain-containing protein 3 OS=Rattus norvegicus GN=Atad3 PE=1 SV=1	2.429e-07	6.828e-08	0.281103	-3.55741	-3.55741
tr|D3ZEY0|D3ZEY0_RAT	Protein Ccdc141 OS=Rattus norvegicus GN=Ccdc141 PE=4 SV=2	2.814e-07	7.997e-08	0.284186	-3.51882	-3.51882
tr|D4AAE9|D4AAE9_RAT	Protein Cisd2 OS=Rattus norvegicus GN=Cisd2 PE=4 SV=1	9.777e-07	2.791e-07	0.285466	-3.50305	-3.50305
sp|Q01728-7|NAC1_RAT	Isoform 7 of Sodium/calcium exchanger 1 OS=Rattus norvegicus GN=Slc8a1	3.948e-07	1.134e-07	0.287234	-3.48148	-3.48148
tr|F1LM20|F1LM20_RAT	Protein LOC102556059 (Fragment) OS=Rattus norvegicus GN=LOC102556059 PE=4 SV=2	2.61e-07	7.501e-08	0.287395	-3.47954	-3.47954
sp|Q4QQV3|F162A_RAT	Protein FAM162A OS=Rattus norvegicus GN=Fam162a PE=2 SV=1	9.19e-06	2.658e-06	0.289227	-3.45749	-3.45749
tr|Q7TP78|Q7TP78_RAT	Aa2-258 OS=Rattus norvegicus GN=Ndufa8 PE=2 SV=1	1.732e-06	5.019e-07	0.289781	-3.45089	-3.45089
tr|Q5U1Z9|Q5U1Z9_RAT	Metaxin 2 OS=Rattus norvegicus GN=Mtx2 PE=2 SV=1	4.793e-07	1.389e-07	0.289798	-3.45068	-3.45068
sp|P08050|CXA1_RAT	Gap junction alpha-1 protein OS=Rattus norvegicus GN=Gja1 PE=1 SV=2	1.428e-07	4.143e-08	0.290126	-3.44678	-3.44678
sp|Q5U2X7|TIM21_RAT	Mitochondrial import inner membrane translocase subunit Tim21 OS=Rattus norvegicus GN=Timm21 PE=2 SV=1	4.793e-07	1.412e-07	0.294596	-3.39448	-3.39448
sp|D4A7N1|MIC25_RAT	MICOS complex subunit Mic25 OS=Rattus norvegicus GN=Chchd6 PE=3 SV=1	3.005e-07	8.905e-08	0.296339	-3.37451	-3.37451
tr|D3ZCF8|D3ZCF8_RAT	Protein Abca8 OS=Rattus norvegicus GN=Abca8a PE=3 SV=2	1.092e-07	3.237e-08	0.296429	-3.37349	-3.37349
tr|D3ZVS2|D3ZVS2_RAT	L-2-hydroxyglutarate dehydrogenase (Predicted) OS=Rattus norvegicus GN=L2hgdh PE=4 SV=1	6.701e-08	1.992e-08	0.297269	-3.36396	-3.36396
tr|B0BN02|B0BN02_RAT	Mtx1 protein OS=Rattus norvegicus GN=Mtx1 PE=2 SV=1	1.111e-07	3.316e-08	0.29847	-3.35042	-3.35042
tr|D4A5E5|D4A5E5_RAT	Protein Sgcb OS=Rattus norvegicus GN=Sgcb PE=4 SV=1	1.151e-06	3.463e-07	0.300869	-3.32371	-3.32371
tr|Q6AYL0|Q6AYL0_RAT	Protein LOC100910173 OS=Rattus norvegicus GN=Slc25a19 PE=2 SV=1	8.494e-08	2.57e-08	0.302567	-3.30506	-3.30506
sp|Q4V7F2|CREL1_RAT	Cysteine-rich with EGF-like domain protein 1 OS=Rattus norvegicus GN=Creld1 PE=2 SV=1	8.808e-08	2.678e-08	0.304042	-3.28902	-3.28902
tr|D3ZUX5|D3ZUX5_RAT	Coiled-coil-helix-coiled-coil-helix domain containing 3 (Predicted), isoform CRA_a OS=Rattus norvegicus GN=Chchd3 PE=4 SV=1	3.672e-06	1.12e-06	0.305011	-3.27857	-3.27857
sp|P00786|CATH_RAT	Pro-cathepsin H OS=Rattus norvegicus GN=Ctsh PE=1 SV=1	7.318e-07	2.273e-07	0.310604	-3.21953	-3.21953
sp|Q5U2R7|MESD_RAT	LDLR chaperone MESD OS=Rattus norvegicus GN=Mesdc2 PE=2 SV=1	1.432e-06	4.448e-07	0.310615	-3.21942	-3.21942
tr|D4A414|D4A414_RAT	COX15 homolog, cytochrome c oxidase assembly protein (Yeast), isoform CRA_a OS=Rattus norvegicus GN=Cox15 PE=3 SV=1	1.94e-07	6.068e-08	0.312784	-3.1971	-3.1971
tr|M0RDK9|M0RDK9_RAT	Protein Acad8 (Fragment) OS=Rattus norvegicus GN=Acad8 PE=3 SV=1	4.341e-07	1.365e-07	0.314444	-3.18022	-3.18022
sp|Q80X08|FAM21_RAT	WASH complex subunit FAM21 OS=Rattus norvegicus GN=Fam21 PE=2 SV=1	2.477e-08	7.883e-09	0.318248	-3.1422	-3.1422
tr|Q5XIU4|Q5XIU4_RAT	B-cell receptor-associated protein 29 OS=Rattus norvegicus GN=Bcap29 PE=2 SV=1	2.79e-07	8.924e-08	0.319857	-3.1264	-3.1264
sp|Q63186|EI2BD_RAT	Translation initiation factor eIF-2B subunit delta OS=Rattus norvegicus GN=Eif2b4 PE=2 SV=1	4.807e-08	1.538e-08	0.31995	-3.12549	-3.12549
sp|Q2PS20|JPH2_RAT	Junctophilin-2 OS=Rattus norvegicus GN=Jph2 PE=2 SV=1	5.874e-07	1.901e-07	0.32363	-3.08995	-3.08995
sp|P09215|KPCD_RAT	Protein kinase C delta type OS=Rattus norvegicus GN=Prkcd PE=1 SV=1	9.653e-08	3.124e-08	0.32363	-3.08995	-3.08995
sp|P0C546|S2542_RAT	Mitochondrial coenzyme A transporter SLC25A42 OS=Rattus norvegicus GN=Slc25a42 PE=2 SV=1	1.348e-07	4.4e-08	0.326409	-3.06364	-3.06364
tr|D3ZLT1|D3ZLT1_RAT	NADH dehydrogenase (Ubiquinone) 1 beta subcomplex, 7 (Predicted) OS=Rattus norvegicus GN=Ndufb7 PE=4 SV=1	1.209e-06	3.957e-07	0.327295	-3.05534	-3.05534
[truncated: 1,904 more rows]

## Sheet: File Info
SD-CN5	Experiment 5, Sprague Dawley Neonatal Rats co-cultures (neurons and myocytes)
[truncated: 1 more rows]
